# Supplementary material for: A New Combinatorial Optimization Approach for Integrated Feature Selection Using Different Datasets: A Prostate Cancer Transcriptomic Study
Source: PLoS One. 2015 Jun 24;10(6):e0127702. doi: 10.1371/journal.pone.0127702 (PMC4480358; doi:10.1371/journal.pone.0127702)
Supplement: S1 Table — List of combination of probes resulted by applying the integration method. The probes are selected according to the conditions and the selected probe ID is given with the corresponding dataset name. The table also contains the gene names correspond to each combination of probe. (XLS) (XLS) [file pone.0127702.s001.xls]

## Sheet: CombinedProbes
Serial No	Combination of probes	Gene Symbol
sr1	|L2695:f4738	NCRNA00115;LOC643837
sr2	|Singh:41861_at	SAMD11;NOC2L
sr3	|Welsh:33454_at|Uma:33454_at	AGRN
sr4	|Uma:34916_s_at	TNFRSF4
sr5	|Uma:34917_at	TNFRSF4
sr6	|L2695:f29134	SDF4;B3GALT6
sr7	|Uma:38950_r_at|Singh:38950_r_at	MMP23B;MMP23A
sr8	|Uma:38950_r_at|Singh:31641_s_at	MMP23B;MMP23A
sr9	|Welsh:41243_at|Uma:38950_r_at|Singh:38950_r_at	CDK11B;SLC35E2B;MMP23A;CDK11A;SLC35E2
sr10	|Welsh:41243_at|Uma:41243_at|Singh:38950_r_at	CDK11B;SLC35E2B;MMP23A;CDK11A;SLC35E2
sr11	|Welsh:41243_at|Uma:38950_r_at|Singh:31641_s_at	CDK11B;SLC35E2B;MMP23A;CDK11A;SLC35E2
sr12	|Welsh:41243_at|Uma:41243_at|Singh:31641_s_at	CDK11B;SLC35E2B;MMP23A;CDK11A;SLC35E2
sr13	|L2695:f37808	GNB1
sr14	|Uma:33591_at	SKI
sr15	|L2695:f18712|L3044:f15796|L3289:f15796|Welsh:41281_s_at|Uma:41281_s_at|Singh:41281_s_at	MORN1;LOC100129534;RER1;PEX10
sr16	|Welsh:35454_at	PLCH2
sr17	|L3044:f25164|Uma:39424_at|Singh:39424_at	LOC100133445;TNFRSF14
sr18	|L3044:f11064	C1orf93;MMEL1
sr19	|Welsh:1277_at	ARHGEF16
sr20	|Singh:40029_at	MEGF6;MIR551A
sr21	|L2695:f40442|Welsh:36063_at	TP73;TP73-AS1
sr22	|Welsh:34937_at	CEP104;DFFB
sr23	|L2695:f24329|Singh:32093_at	MIR4689;NPHP4;KCNAB2;CHD5
sr24	|L2695:f27540	RPL22
sr25	|L2695:f9639|L3044:f13867	RNF207;ICMT
sr26	|L2695:f7528|L3044:f13867	RNF207;ICMT
sr27	|L3044:f12613	ACOT7
sr28	|Welsh:41189_at|Uma:1210_s_at	ESPN;MIR4252;TNFRSF25;PLEKHG5
sr29	|L3044:f10896|Welsh:37230_at|Uma:37230_at	KLHL21
sr30	|L2695:f21667|Singh:39584_at	CAMTA1
sr31	|L2695:f12099|L3044:f7267|Welsh:35784_at	VAMP3
sr32	|L2695:f12099|L3044:f7267|Welsh:35783_at	VAMP3
sr33	|Welsh:38974_at	PARK7
sr34	|L3289:f14965|Welsh:32253_at|Uma:32253_at	RERE
sr35	|L2695:f22206	ENO1;ENO1-AS1
sr36	|L3044:f19020|L3289:f19020|Welsh:34362_at|Singh:34362_at	SLC2A5
sr37	|L2695:f37345|L3044:f4135	SLC25A33
sr38	|L3044:f13532|Uma:41498_at|Singh:41498_at	PIK3CD;C1orf200;CLSTN1
sr39	|Singh:31376_at	CTNNBIP1
sr40	|L2695:f5965	KIF1B
sr41	|Welsh:36963_at|Singh:36963_at	PGD
sr42	|L2695:f378|Uma:33760_at	PEX14
sr43	|L3289:f11221	CASZ1
sr44	|Welsh:241_g_at|Singh:241_g_at	SRM
sr45	|Welsh:267_at	MTOR;ANGPTL7
sr46	|L2695:f23774	UBIAD1
sr47	|L3289:f11936	FBXO2;FBXO44;FBXO6;MAD2L2;C1orf187
sr48	|Welsh:34369_at|Uma:34369_at	MFN2
sr49	|L2695:f12000	VPS13D;SNORA59B;SNORA59A
sr50	|L3289:f5005	DHRS3
sr51	|L2695:f9562|L3044:f31036|L3289:f31036|Welsh:41870_at|Uma:41870_at|Singh:41870_at	PDPN
sr52	|L2695:f9562|L3044:f31036|L3289:f4756|Welsh:41870_at|Uma:41870_at|Singh:41870_at	PDPN
sr53	|L2695:f9562|L3044:f31036|L3289:f13830|Welsh:41870_at|Uma:41870_at|Singh:41870_at	PDPN
sr54	|L2695:f9562|L3044:f31036|L3289:f31036|Welsh:41870_at|Uma:31617_at|Singh:41870_at	PDPN
sr55	|L2695:f9562|L3044:f31036|L3289:f4756|Welsh:41870_at|Uma:31617_at|Singh:41870_at	PDPN
sr56	|L2695:f9562|L3044:f31036|L3289:f13830|Welsh:41870_at|Uma:31617_at|Singh:41870_at	PDPN
sr57	|L2695:f9562|L3044:f31036|L3289:f31036|Welsh:41870_at|Uma:41870_at|Singh:41871_at	PDPN
sr58	|L2695:f9562|L3044:f31036|L3289:f4756|Welsh:41870_at|Uma:41870_at|Singh:41871_at	PDPN
sr59	|L2695:f9562|L3044:f31036|L3289:f13830|Welsh:41870_at|Uma:41870_at|Singh:41871_at	PDPN
sr60	|L2695:f9562|L3044:f31036|L3289:f31036|Welsh:41870_at|Uma:31617_at|Singh:41871_at	PDPN
sr61	|L2695:f9562|L3044:f31036|L3289:f4756|Welsh:41870_at|Uma:31617_at|Singh:41871_at	PDPN
sr62	|L2695:f9562|L3044:f31036|L3289:f13830|Welsh:41870_at|Uma:31617_at|Singh:41871_at	PDPN
sr63	|Singh:33922_at	PRDM2
sr64	|Singh:315_at	PRDM2
sr65	|L3289:f33723|Singh:39615_at	KAZN;C1orf126;TMEM51
sr66	|L3289:f42486|Singh:39615_at	KAZN;C1orf126;TMEM51
sr67	|Uma:31694_at	DDI2;RSC1A1
sr68	|Welsh:36150_at	PLEKHM2
sr69	|L2695:f14705	FLJ37453;SPEN
sr70	|L3044:f8032	C1orf64
sr71	|L2695:f3438	CLCNKB;FAM131C
sr72	|Singh:1379_at	EPHA2
sr73	|L3044:f7673	NBPF1
sr74	|Uma:40406_at	MST1P2
sr75	|Uma:40406_at	MST1P9
sr76	|L2695:f5184	ATP13A2
sr77	|L2695:f22322	RCC2
sr78	|Singh:37330_at	ALDH4A1;MIR4695
sr79	|L3044:f37347|L3289:f37347	IFFO2
sr80	|L2695:f38248|L3044:f36924|Welsh:37012_at	CAPZB
sr81	|L2695:f22635|L3044:f26275|L3289:f25483|Welsh:37005_at	C1orf151;C1orf15-NBL1;NBL1
sr82	|L2695:f22635|L3044:f25483|L3289:f25483|Welsh:37005_at	C1orf151;C1orf15-NBL1;NBL1
sr83	|L3044:f9569	TMCO4
sr84	|Singh:39621_at	OTUD3
sr85	|L3044:f38707|L3289:f38707|Singh:37017_at	PLA2G2A
sr86	|L3044:f38707|L3289:f38707|Singh:614_at	PLA2G2A
sr87	|Welsh:39629_at	PLA2G5
sr88	|L2695:f41881|L3044:f37301|L3289:f37301	UBXN10
sr89	|L2695:f12334|L3044:f37301|L3289:f37301	UBXN10
sr90	|L2695:f9395	MUL1
sr91	|L3044:f13557|L3289:f9357|Welsh:38791_at|Uma:35361_at|Singh:38791_at	PINK1;DDOST
sr92	|Uma:36623_at	ALPL
sr93	|Welsh:1251_g_at|Uma:1251_g_at|Singh:1251_g_at	RAP1GAP
sr94	|Welsh:1270_at|Uma:1251_g_at|Singh:1251_g_at	RAP1GAP
sr95	|Welsh:33081_at|Uma:1251_g_at|Singh:1251_g_at	RAP1GAP
sr96	|Welsh:32845_at	LDLRAD2;HSPG2
sr97	|Singh:39736_at	CDC42
sr98	|L3289:f39785	KDM1A;MIR3115;LUZP1
sr99	|L3289:f7740	KDM1A;MIR3115;LUZP1
sr100	|L3289:f5619	KDM1A;MIR3115;LUZP1
sr101	|L2695:f18951	HNRNPR
sr102	|L3044:f32708|L3289:f32708	TCEA3
sr103	|L3289:f29572	E2F2
sr104	|Welsh:37043_at	ID3
sr105	|L2695:f41950|Welsh:41178_at|Uma:41178_at|Singh:41178_at	RPL11
sr106	|Welsh:32049_f_at|Singh:32050_r_at	TCEB3;LOC100506963;PITHD1
sr107	|L2695:f18029|Welsh:36986_at|Uma:36986_at	LYPLA2;GALE
sr108	|Singh:38425_at	HMGCL
sr109	|Welsh:41814_at	FUCA1
sr110	|L3044:f20014	SRSF10
sr111	|L3289:f33956	IL22RA1
sr112	|L2695:f14481|L3044:f34871|L3289:f34871	GRHL3;C1orf201;NIPAL3
sr113	|L2695:f5896|L3044:f34871|L3289:f34871	GRHL3;C1orf201;NIPAL3
sr114	|L3289:f32857	C1orf130
sr115	|L2695:f13442|Welsh:33891_at|Uma:33891_at	CLIC4
sr116	|L2695:f7933|Welsh:33891_at|Uma:33891_at	CLIC4
sr117	|L2695:f11324	RUNX3
sr118	|L2695:f25451|Uma:38072_at|Singh:41303_r_at	C1orf63
sr119	|L2695:f29610|Uma:38072_at|Singh:41303_r_at	C1orf63
sr120	|L3044:f30917|Uma:31930_f_at	RHD
sr121	|Uma:31930_f_at	TMEM50A;RHCE
sr122	|Singh:35874_at	PAFAH2
sr123	|L3289:f32943	PDIK1L
sr124	|Singh:38640_at	ZNF593
sr125	|Uma:41231_f_at	HMGN2
sr126	|Welsh:1127_at	RPS6KA1;MIR1976
sr127	|Uma:35505_at	ARID1A
sr128	|Uma:33322_i_at	SFN
sr129	|Singh:643_at	NR0B2
sr130	|L3044:f24793|L3289:f24793	FAM46B
sr131	|Welsh:290_s_at	GPR3
sr132	|L3044:f29051|L3289:f29051|Welsh:37159_at	AHDC1
sr133	|L2695:f7444|L3289:f11864	FGR
sr134	|Welsh:33832_at	IFI6
sr135	|L2695:f18089	FAM76A
sr136	|L2695:f17107	FAM76A
sr137	|Welsh:38685_at|Singh:38685_at	STX12
sr138	|Welsh:37779_at	SMPDL3B;XKR8
sr139	|L3044:f13639	EYA3
sr140	|Welsh:341_at	PTAFR
sr141	|Welsh:36166_at	DNAJC8
sr142	|L2695:f34680	SESN2
sr143	|L2695:f34020|L3044:f16277|L3289:f16277|Welsh:1196_at	RCC1;SNHG3
sr144	|L2695:f484|L3044:f16277|L3289:f16277|Welsh:1196_at	RCC1;SNHG3
sr145	|L2695:f17685|L3044:f16277|L3289:f16277|Welsh:1196_at	RCC1;SNHG3
sr146	|L2695:f13416	GMEB1
sr147	|L2695:f22795	EPB41;TMEM200B
sr148	|L2695:f20589	EPB41;TMEM200B
sr149	|L2695:f30797	EPB41;TMEM200B
sr150	|L2695:f20095|Welsh:36991_at	SRSF4
sr151	|L2695:f14299|L3044:f10207|L3289:f10706	MECR
sr152	|L2695:f36664|L3044:f10207|L3289:f10706	MECR
sr153	|L2695:f11078|L3044:f10207|L3289:f10706	MECR
sr154	|L2695:f32003|L3044:f10207|L3289:f10706	MECR
sr155	|Singh:32092_at	SDC3
sr156	|L3044:f15492	NKAIN1
sr157	|L2695:f33141|L3044:f26994|L3289:f26994	SNRNP40;ZCCHC17;FABP3
sr158	|L2695:f33141|L3044:f41417|L3289:f26994	SNRNP40;ZCCHC17;FABP3
sr159	|L2695:f33141|L3044:f26994|L3289:f41417	SNRNP40;ZCCHC17;FABP3
sr160	|L2695:f33141|L3044:f41417|L3289:f41417	SNRNP40;ZCCHC17;FABP3
sr161	|L3044:f41590|L3289:f20652	PEF1
sr162	|Welsh:35168_f_at|Singh:35169_at	COL16A1
sr163	|Welsh:35169_at|Singh:35169_at	COL16A1
sr164	|Singh:33785_at	BAI2;MIR4254
sr165	|L2695:f43817|L3044:f39061|L3289:f39061|Welsh:38415_at|Uma:38415_at	PTP4A2
sr166	|L2695:f21383|L3044:f39061|L3289:f39061|Welsh:38415_at|Uma:38415_at	PTP4A2
sr167	|L2695:f43817|L3044:f39061|L3289:f39061|Welsh:38415_at|Uma:1241_at	PTP4A2
sr168	|L2695:f21383|L3044:f39061|L3289:f39061|Welsh:38415_at|Uma:1241_at	PTP4A2
sr169	|L2695:f9352|Welsh:32230_at	CCDC28B;IQCC;DCDC2B;TMEM234;EIF3I;MTMR9LP
sr170	|L2695:f9352|Welsh:1644_at	CCDC28B;IQCC;DCDC2B;TMEM234;EIF3I;MTMR9LP
sr171	|Welsh:2059_s_at|Uma:33238_at	LCK
sr172	|L2695:f6848|Welsh:38771_at|Uma:38771_at|Singh:36174_at	HDAC1;MARCKSL1
sr173	|L2695:f6848|Welsh:36174_at|Uma:38771_at|Singh:36174_at	HDAC1;MARCKSL1
sr174	|L2695:f6848|Welsh:38771_at|Uma:476_s_at|Singh:36174_at	HDAC1;MARCKSL1
sr175	|L2695:f6848|Welsh:36174_at|Uma:476_s_at|Singh:36174_at	HDAC1;MARCKSL1
sr176	|L2695:f6848|Welsh:38771_at|Uma:36174_at|Singh:36174_at	HDAC1;MARCKSL1
sr177	|L2695:f6848|Welsh:36174_at|Uma:36174_at|Singh:36174_at	HDAC1;MARCKSL1
sr178	|L2695:f24155|L3044:f23970|L3289:f23970|Welsh:40418_at	ZBTB8OS;RBBP4;SYNC
sr179	|L2695:f35372|L3044:f23970|L3289:f23970|Welsh:40418_at	ZBTB8OS;RBBP4;SYNC
sr180	|L2695:f24155|L3044:f23970|L3289:f24303|Welsh:40418_at	ZBTB8OS;RBBP4;SYNC
sr181	|L2695:f35372|L3044:f23970|L3289:f24303|Welsh:40418_at	ZBTB8OS;RBBP4;SYNC
sr182	|Welsh:38977_at|Singh:38977_at	KIAA1522;YARS;S100PBP
sr183	|L2695:f27347	HPCA;TMEM54
sr184	|Welsh:40788_at	AK2
sr185	|Uma:40687_at	GJA4
sr186	|L3044:f13045|L3289:f13045	ZMYM6NB;ZMYM6
sr187	|L2695:f30248|Welsh:40638_at|Uma:36225_s_at|Singh:40638_at	SFPQ
sr188	|L2695:f32|Welsh:40638_at|Uma:36225_s_at|Singh:40638_at	SFPQ
sr189	|Uma:38307_at	KIAA0319L;NCDN
sr190	|Singh:1310_at	PSMB2
sr191	|L2695:f24840	EIF2C4
sr192	|L2695:f10981	EIF2C4
sr193	|L2695:f25168	MRPS15
sr194	|L3044:f10295|L3289:f10295	CDCA8
sr195	|L2695:f4477	EPHA10
sr196	|L2695:f41826|L3289:f37134	MANEAL
sr197	|L2695:f13135|L3044:f13079|L3289:f13079	YRDC;C1orf122;MTF1
sr198	|Welsh:37379_at	SF3A3
sr199	|L3044:f28032	FHL3
sr200	|Welsh:1904_at	MYCBP;GJA9-MYCBP;GJA9
sr201	|Welsh:38704_at	MACF1;KIAA0754
sr202	|L2695:f18993|L3289:f18273|Singh:40506_s_at	PABPC4;SNORA55
sr203	|Singh:35044_i_at	PPIE;BMP8B;OXCT2
sr204	|Uma:1490_at	MYCL1
sr205	|L3044:f41461	RLF
sr206	|Welsh:33912_at|Singh:33912_at	ZMPSTE24
sr207	|L2695:f36100|L3044:f31476|L3289:f31476|Welsh:39925_at|Uma:39925_at|Singh:39925_at	COL9A2
sr208	|L2695:f2701|L3044:f31476|L3289:f31476|Welsh:39925_at|Uma:39925_at|Singh:39925_at	COL9A2
sr209	|L2695:f21968|L3044:f31476|L3289:f31476|Welsh:39925_at|Uma:39925_at|Singh:39925_at	COL9A2
sr210	|L2695:f36100|L3044:f3569|L3289:f31476|Welsh:39925_at|Uma:39925_at|Singh:39925_at	COL9A2
sr211	|L2695:f2701|L3044:f3569|L3289:f31476|Welsh:39925_at|Uma:39925_at|Singh:39925_at	COL9A2
sr212	|L2695:f21968|L3044:f3569|L3289:f31476|Welsh:39925_at|Uma:39925_at|Singh:39925_at	COL9A2
sr213	|L2695:f36100|L3044:f31476|L3289:f3569|Welsh:39925_at|Uma:39925_at|Singh:39925_at	COL9A2
sr214	|L2695:f2701|L3044:f31476|L3289:f3569|Welsh:39925_at|Uma:39925_at|Singh:39925_at	COL9A2
sr215	|L2695:f21968|L3044:f31476|L3289:f3569|Welsh:39925_at|Uma:39925_at|Singh:39925_at	COL9A2
sr216	|L2695:f36100|L3044:f3569|L3289:f3569|Welsh:39925_at|Uma:39925_at|Singh:39925_at	COL9A2
sr217	|L2695:f2701|L3044:f3569|L3289:f3569|Welsh:39925_at|Uma:39925_at|Singh:39925_at	COL9A2
sr218	|L2695:f21968|L3044:f3569|L3289:f3569|Welsh:39925_at|Uma:39925_at|Singh:39925_at	COL9A2
sr219	|L3044:f40083	SMAP2
sr220	|L3044:f22594|L3289:f22594|Welsh:37265_at|Singh:37265_at	RIMS3
sr221	|Welsh:40466_at	LOC100130557;NFYC;MIR30E;MIR30C1
sr222	|L3289:f20652	CITED4
sr223	|Welsh:32441_at	CTPS
sr224	|L3289:f35235	PPIH
sr225	|Uma:32340_s_at	YBX1
sr226	|L2695:f24638	LEPRE1;C1orf50
sr227	|L3289:f22039	CCDC23;ERMAP
sr228	|L2695:f18919	FAM183A
sr229	|Singh:36135_at	EBNA1BP2;WDR65
sr230	|L3044:f5469	TIE1
sr231	|L3044:f29048	MED8;SZT2;HYI
sr232	|Uma:36204_at|Singh:36204_at	PTPRF
sr233	|Uma:32073_at	KDM4A;LOC100132774;ST3GAL3
sr234	|L2695:f8897	DPH2
sr235	|Welsh:36167_at|Uma:36167_at	ATP6V0B;B4GALT2;CCDC24;SLC6A9
sr236	|L2695:f42665|L3044:f37717|L3289:f37717|Uma:31583_at|Singh:31583_at	RPS8;SNORD55;SNORD46;SNORD38A;SNORD38B
sr237	|Uma:37667_at	HECTD3;UROD;ZSWIM5
sr238	|Uma:33164_at|Singh:490_g_at	HPDL;MUTYH;TOE1;TESK2
sr239	|Welsh:37832_at|Uma:41213_at	CCDC163P;MMACHC;PRDX1
sr240	|Welsh:38780_at|Uma:38780_at|Singh:38780_at	AKR1A1
sr241	|L2695:f19006	NASP
sr242	|Singh:322_at	PIK3R3
sr243	|L2695:f27537|Welsh:34775_at|Uma:34775_at|Singh:34775_at	TSPAN1
sr244	|Welsh:36104_at	RAD54L;LRRC41;UQCRH
sr245	|Welsh:39236_s_at|Uma:34769_at|Singh:39236_s_at	FAAH
sr246	|Welsh:39236_s_at|Uma:39236_s_at|Singh:39236_s_at	FAAH
sr247	|L3044:f9916|Singh:35299_at	LOC100507423;KNCN;MKNK1
sr248	|L3044:f40843|L3289:f40843	MOBKL2C
sr249	|L2695:f14121|L3289:f10261	ATPAF1
sr250	|L2695:f11939|L3044:f11691|L3289:f28887	CYP4B1
sr251	|L2695:f29887|L3044:f11691|L3289:f28887	CYP4B1
sr252	|L2695:f11939|L3044:f28887|L3289:f28887	CYP4B1
sr253	|L2695:f29887|L3044:f28887|L3289:f28887	CYP4B1
sr254	|L3044:f7654	CYP4X1
sr255	|L2695:f31524|L3044:f32938|L3289:f32938	CYP4Z1
sr256	|L2695:f31524|L3044:f30898|L3289:f32938	CYP4Z1
sr257	|L2695:f31524|L3044:f32938|L3289:f30544	CYP4Z1
sr258	|L2695:f31524|L3044:f30898|L3289:f30544	CYP4Z1
sr259	|L2695:f31524|L3044:f32938|L3289:f27891	CYP4Z1
sr260	|L2695:f31524|L3044:f30898|L3289:f27891	CYP4Z1
sr261	|Uma:31610_at	PDZK1IP1
sr262	|L2695:f40323|Welsh:32767_at|Uma:32767_at|Singh:32767_at	STIL
sr263	|L3289:f29636	LOC388630
sr264	|L3044:f35878|L3289:f35878	SPATA6
sr265	|L3044:f476|L3289:f35878	SPATA6
sr266	|L3044:f35878|L3289:f476	SPATA6
sr267	|L3044:f476|L3289:f476	SPATA6
sr268	|Uma:40380_at	ELAVL4
sr269	|L3289:f21610	CDKN2C
sr270	|Welsh:41680_at	TTC39A
sr271	|Welsh:37731_at	EPS15
sr272	|Welsh:34787_at	OSBPL9;NRD1;MIR761
sr273	|L2695:f18885|L3289:f15745|Welsh:624_at	RAB3B
sr274	|L2695:f32803	TXNDC12;KTI12;BTF3L4
sr275	|L3044:f41616	ORC1;PRPF38A
sr276	|L2695:f19056|L3044:f21855|L3289:f18282|Singh:33619_at	ZYG11B
sr277	|L2695:f22487|L3044:f21855|L3289:f18282|Singh:33619_at	ZYG11B
sr278	|L3044:f7125	ECHDC2
sr279	|Welsh:36688_at	SCP2
sr280	|Welsh:32827_at	SCP2
sr281	|L3044:f41812|L3289:f41812	PODN
sr282	|Welsh:41640_at|Singh:41640_at	YIPF1
sr283	|Welsh:39033_at	TMEM59;TCEANC2;MIR4781
sr284	|L3289:f6672	CYB5RL;MRPL37
sr285	|L3289:f33917	ACOT11;FAM151A
sr286	|Welsh:36658_at|Singh:36658_at	DHCR24
sr287	|L2695:f19541|L3044:f18141|L3289:f18141|Welsh:33862_at|Uma:33862_at|Singh:33862_at	PPAP2B
sr288	|L2695:f25099|L3044:f18141|L3289:f18141|Welsh:33862_at|Uma:33862_at|Singh:33862_at	PPAP2B
sr289	|L2695:f5185|L3044:f18141|L3289:f18141|Welsh:33862_at|Uma:33862_at|Singh:33862_at	PPAP2B
sr290	|L2695:f12638|L3044:f18141|L3289:f18141|Welsh:33862_at|Uma:33862_at|Singh:33862_at	PPAP2B
sr291	|L2695:f19541|L3044:f18141|L3289:f27975|Welsh:33862_at|Uma:33862_at|Singh:33862_at	PPAP2B
sr292	|L2695:f25099|L3044:f18141|L3289:f27975|Welsh:33862_at|Uma:33862_at|Singh:33862_at	PPAP2B
sr293	|L2695:f5185|L3044:f18141|L3289:f27975|Welsh:33862_at|Uma:33862_at|Singh:33862_at	PPAP2B
sr294	|L2695:f12638|L3044:f18141|L3289:f27975|Welsh:33862_at|Uma:33862_at|Singh:33862_at	PPAP2B
sr295	|L2695:f37020	C1orf168
sr296	|L3289:f7275	C8B
sr297	|L2695:f31428|L3044:f37854|Welsh:291_s_at|Uma:291_s_at|Singh:291_s_at	TACSTD2
sr298	|L3289:f30255	MYSM1
sr299	|Uma:32583_at	JUN
sr300	|Uma:1895_at	JUN
sr301	|Welsh:500_at	CYP2J2
sr302	|Welsh:501_g_at	CYP2J2
sr303	|L3044:f35422|L3289:f26566	NFIA
sr304	|L3044:f22685|L3289:f26566	NFIA
sr305	|L3044:f35422|L3289:f35422	NFIA
sr306	|L3044:f22685|L3289:f35422	NFIA
sr307	|L3044:f35422|L3289:f22685	NFIA
sr308	|L3044:f22685|L3289:f22685	NFIA
sr309	|L2695:f30601	TM2D1
sr310	|L2695:f42739	KANK4
sr311	|L2695:f32335	DOCK7;ANGPTL3
sr312	|L2695:f41102	ALG6
sr313	|L2695:f19773|Welsh:32210_at|Uma:32210_at	ITGB3BP;EFCAB7;DLEU2L
sr314	|Welsh:32210_at|Uma:32210_at	PGM1
sr315	|L2695:f21433|L3044:f16937|L3289:f16937	CACHD1;MIR4794
sr316	|L2695:f42006|L3044:f16937|L3289:f16937	CACHD1;MIR4794
sr317	|L2695:f33935|Welsh:34877_at	RAVER2;JAK1
sr318	|L2695:f4432|Welsh:34877_at	RAVER2;JAK1
sr319	|L2695:f33935|Welsh:41594_at	RAVER2;JAK1
sr320	|L2695:f4432|Welsh:41594_at	RAVER2;JAK1
sr321	|L2695:f33935|Welsh:1457_at	RAVER2;JAK1
sr322	|L2695:f4432|Welsh:1457_at	RAVER2;JAK1
sr323	|L2695:f4709	AK4
sr324	|L2695:f966|L3044:f4506|L3289:f4506	LEPROT;LEPR
sr325	|L2695:f966|L3044:f13209|L3289:f4506	LEPROT;LEPR
sr326	|L2695:f966|L3044:f4506|L3289:f13209	LEPROT;LEPR
sr327	|L2695:f966|L3044:f13209|L3289:f13209	LEPROT;LEPR
sr328	|L3044:f38708|L3289:f2617	PDE4B
sr329	|L3044:f38708|L3289:f37708	PDE4B
sr330	|L3289:f30053	WDR78;MIER1
sr331	|L2695:f7172	C1orf141
sr332	|L2695:f42913|L3289:f38001	SERBP1
sr333	|L2695:f21406|L3289:f38001	SERBP1
sr334	|Welsh:1911_s_at	GADD45A
sr335	|L2695:f28076|L3044:f37176|Welsh:38887_r_at|Uma:38079_at	GNG12;LOC100289178;DIRAS3;WLS;MIR1262
sr336	|L2695:f10889|L3044:f37176|Welsh:38887_r_at|Uma:38079_at	GNG12;LOC100289178;DIRAS3;WLS;MIR1262
sr337	|L2695:f28076|L3044:f37176|Welsh:38887_r_at|Uma:40780_at	GNG12;LOC100289178;DIRAS3;WLS;MIR1262
sr338	|L2695:f10889|L3044:f37176|Welsh:38887_r_at|Uma:40780_at	GNG12;LOC100289178;DIRAS3;WLS;MIR1262
sr339	|L2695:f12529	LRRC7;PIN1P1
sr340	|L2695:f5911	LRRC40;SRSF11
sr341	|L2695:f19414|L3044:f19778|L3289:f19778|Welsh:39616_at	PTGER3;LOC100132618;ZRANB2;MIR186
sr342	|L2695:f33658|L3044:f30422|L3289:f30422	NEGR1
sr343	|L2695:f6261|L3044:f30422|L3289:f30422	NEGR1
sr344	|L3044:f38825|Welsh:37902_at	CRYZ;TYW3
sr345	|L3044:f5168	SLC44A5
sr346	|L3044:f18008|L3289:f18008|Singh:781_at	RABGGTB;SNORD45C;SNORD45A;SNORD45B
sr347	|L3044:f18008|L3289:f18008|Singh:37703_at	RABGGTB;SNORD45C;SNORD45A;SNORD45B
sr348	|Welsh:36456_at	ZZZ3
sr349	|Welsh:33219_at|Uma:33219_at	USP33
sr350	|L2695:f11462|L3044:f5570|L3289:f5570	NEXN
sr351	|L2695:f6890|L3044:f5570|L3289:f5570	NEXN
sr352	|L2695:f4705	DNAJB4
sr353	|L2695:f40034|L3044:f42550|L3289:f42550|Singh:33872_at	LPHN2
sr354	|L2695:f39256|L3044:f42550|L3289:f42550|Singh:33872_at	LPHN2
sr355	|L3044:f29247	TTLL7
sr356	|L3044:f25321	PRKACB
sr357	|L3289:f11332	SAMD13
sr358	|L2695:f19290|L3289:f20677	UOX;DNASE2B
sr359	|L2695:f18469|L3289:f20677	UOX;DNASE2B
sr360	|L2695:f25727|L3289:f20677	UOX;DNASE2B
sr361	|L2695:f29755|L3044:f33471|Welsh:35272_at|Singh:35272_at	RPF1;GNG5
sr362	|L2695:f43041|L3044:f41729|L3289:f41729	SSX2IP
sr363	|L2695:f28048|L3044:f41729|L3289:f41729	SSX2IP
sr364	|L2695:f8592|L3044:f41729|L3289:f41729	SSX2IP
sr365	|L2695:f43041|L3044:f41729|L3289:f27456	SSX2IP
sr366	|L2695:f28048|L3044:f41729|L3289:f27456	SSX2IP
sr367	|L2695:f8592|L3044:f41729|L3289:f27456	SSX2IP
sr368	|L2695:f43041|L3044:f41729|L3289:f12212	SSX2IP
sr369	|L2695:f28048|L3044:f41729|L3289:f12212	SSX2IP
sr370	|L2695:f8592|L3044:f41729|L3289:f12212	SSX2IP
sr371	|L3044:f6892|L3289:f6892	MCOLN3
sr372	|L3289:f18283	DDAH1
sr373	|Welsh:38772_at|Uma:38772_at	CYR61
sr374	|L2695:f26308	ODF2L
sr375	|L3044:f14657|L3289:f14657|Welsh:39691_at|Uma:39691_at|Singh:39691_at	SH3GLB1
sr376	|L3044:f21157|L3289:f21157|Welsh:38820_at	SEP15;HS2ST1
sr377	|L2695:f41531|L3044:f39818|L3289:f39818|Welsh:1452_at	LMO4
sr378	|L2695:f19937|L3044:f39818|L3289:f39818|Welsh:1452_at	LMO4
sr379	|L2695:f25697|L3044:f39818|L3289:f39818|Welsh:1452_at	LMO4
sr380	|L2695:f1253	CCBL2;RBMXL1
sr381	|L2695:f39019|L3044:f42423|L3289:f42423|Singh:35735_at	GBP1
sr382	|L2695:f35118|L3044:f16348|L3289:f16348|Welsh:32700_at|Uma:32700_at|Singh:32700_at	GBP2
sr383	|L2695:f14466|L3044:f16348|L3289:f16348|Welsh:32700_at|Uma:32700_at|Singh:32700_at	GBP2
sr384	|L2695:f16708|L3044:f16348|L3289:f16348|Welsh:32700_at|Uma:32700_at|Singh:32700_at	GBP2
sr385	|L2695:f42342	LRRC8B
sr386	|L3044:f20387	GEMIN8P4;ZNF326
sr387	|L3289:f271	ZNF644
sr388	|L2695:f364|L3044:f3884|L3289:f3884|Uma:1897_at|Singh:1897_at	TGFBR3
sr389	|L3289:f23520	C1orf146;GLMN;RPAP2
sr390	|Welsh:33254_at	EVI5
sr391	|L2695:f41809|Singh:33660_at	RPL5;SNORD21;SNORA66;FAM69A
sr392	|L2695:f10385|Singh:33660_at	RPL5;SNORD21;SNORA66;FAM69A
sr393	|L2695:f41809|Singh:33661_at	RPL5;SNORD21;SNORA66;FAM69A
sr394	|L2695:f10385|Singh:33661_at	RPL5;SNORD21;SNORA66;FAM69A
sr395	|Uma:34337_s_at	MTF2
sr396	|Welsh:40931_at	TMED5;CCDC18
sr397	|L3044:f39121	LOC100131564;DR1
sr398	|L2695:f2542|L3289:f19130|Welsh:34739_at	FNBP1L
sr399	|L2695:f18782|L3289:f19130|Welsh:34739_at	FNBP1L
sr400	|L2695:f34810|L3289:f33758|Uma:36812_at|Singh:36812_at	BCAR3;LOC100129046
sr401	|L2695:f26956	ABCA4
sr402	|L3289:f11688	ARHGAP29
sr403	|L2695:f12993|L3289:f13579	ABCD3
sr404	|Uma:36543_at	F3
sr405	|L2695:f191|L3044:f87|Uma:40953_at	CNN3;LOC729970
sr406	|L3289:f14942	TMEM56;TMEM56-RWDD3;RWDD3
sr407	|L3289:f31937	PTBP2
sr408	|L2695:f38073|L3044:f12329|L3289:f37021|Welsh:38220_at|Singh:38220_at	DPYD
sr409	|L2695:f12373|L3044:f12329|L3289:f37021|Welsh:38220_at|Singh:38220_at	DPYD
sr410	|L2695:f38073|L3044:f12329|L3289:f37021|Welsh:34349_at|Singh:38220_at	DPYD
sr411	|L2695:f12373|L3044:f12329|L3289:f37021|Welsh:34349_at|Singh:38220_at	DPYD
sr412	|Welsh:37808_at|Singh:37808_at	SNX7
sr413	|L3044:f38948|L3289:f30938	PALMD;MIR548D1;MIR548AA1;FRRS1
sr414	|L3044:f30938|L3289:f30938	PALMD;MIR548D1;MIR548AA1;FRRS1
sr415	|L2695:f32327	AGL
sr416	|L2695:f42714|L3289:f26213	VCAM1
sr417	|Singh:36526_at	EXTL2
sr418	|L3289:f14637	SLC30A7
sr419	|L2695:f7970|L3044:f31621|L3289:f31621	S1PR1
sr420	|L2695:f7970|L3044:f10890|L3289:f31621	S1PR1
sr421	|L2695:f7970|L3044:f31621|L3289:f10890	S1PR1
sr422	|L2695:f7970|L3044:f10890|L3289:f10890	S1PR1
sr423	|L2695:f19736|L3289:f19172	PRMT6
sr424	|L3044:f4271	NTNG1
sr425	|L2695:f27245|L3044:f33767|L3289:f33767	VAV3
sr426	|L2695:f27245|L3044:f22056|L3289:f33767	VAV3
sr427	|L2695:f27245|L3044:f33767|L3289:f22056	VAV3
sr428	|L2695:f27245|L3044:f22056|L3289:f22056	VAV3
sr429	|L3044:f22947|L3289:f24784	FAM102B
sr430	|L2695:f13378	HENMT1
sr431	|L2695:f1949	PRPF38B
sr432	|L3289:f3327	GPSM2;CLCC1
sr433	|L2695:f1203	TMEM167B
sr434	|L2695:f6029|L3289:f6697	C1orf194;KIAA1324
sr435	|L2695:f11961	SARS
sr436	|L3289:f36226	PSRC1
sr437	|L3289:f36453|Welsh:37046_at|Singh:37046_at	PSMA5
sr438	|L2695:f39020|L3044:f42424|L3289:f42424|Welsh:556_s_at|Singh:556_s_at	GSTM4
sr439	|L2695:f39020|L3044:f42424|L3289:f42424|Welsh:39054_at|Singh:556_s_at	GSTM4
sr440	|L2695:f39020|L3044:f42424|L3289:f42424|Welsh:556_s_at|Singh:39054_at	GSTM4
sr441	|L2695:f39020|L3044:f42424|L3289:f42424|Welsh:39054_at|Singh:39054_at	GSTM4
sr442	|L2695:f35139|L3044:f34191|L3289:f34191	GSTM2
sr443	|L2695:f9300|L3044:f34191|L3289:f34191	GSTM2
sr444	|L2695:f7106|L3044:f34191|L3289:f34191	GSTM2
sr445	|L2695:f35139|L3044:f1890|L3289:f34191	GSTM2
sr446	|L2695:f9300|L3044:f1890|L3289:f34191	GSTM2
sr447	|L2695:f7106|L3044:f1890|L3289:f34191	GSTM2
sr448	|L2695:f35139|L3044:f34191|L3289:f1890	GSTM2
sr449	|L2695:f9300|L3044:f34191|L3289:f1890	GSTM2
sr450	|L2695:f7106|L3044:f34191|L3289:f1890	GSTM2
sr451	|L2695:f35139|L3044:f1890|L3289:f1890	GSTM2
sr452	|L2695:f9300|L3044:f1890|L3289:f1890	GSTM2
sr453	|L2695:f7106|L3044:f1890|L3289:f1890	GSTM2
sr454	|L2695:f7106|L3044:f13664|L3289:f13664|Welsh:39054_at|Singh:39054_at	GSTM1
sr455	|L2695:f9300|L3044:f13664|L3289:f13664|Welsh:39054_at|Singh:39054_at	GSTM1
sr456	|L2695:f35139|L3044:f13664|L3289:f13664|Welsh:39054_at|Singh:39054_at	GSTM1
sr457	|L2695:f7106|L3044:f34191|L3289:f13664|Welsh:39054_at|Singh:39054_at	GSTM1
sr458	|L2695:f9300|L3044:f34191|L3289:f13664|Welsh:39054_at|Singh:39054_at	GSTM1
sr459	|L2695:f35139|L3044:f34191|L3289:f13664|Welsh:39054_at|Singh:39054_at	GSTM1
sr460	|L2695:f7106|L3044:f1890|L3289:f13664|Welsh:39054_at|Singh:39054_at	GSTM1
sr461	|L2695:f9300|L3044:f1890|L3289:f13664|Welsh:39054_at|Singh:39054_at	GSTM1
sr462	|L2695:f35139|L3044:f1890|L3289:f13664|Welsh:39054_at|Singh:39054_at	GSTM1
sr463	|L2695:f7106|L3044:f13664|L3289:f34191|Welsh:39054_at|Singh:39054_at	GSTM1
sr464	|L2695:f9300|L3044:f13664|L3289:f34191|Welsh:39054_at|Singh:39054_at	GSTM1
sr465	|L2695:f35139|L3044:f13664|L3289:f34191|Welsh:39054_at|Singh:39054_at	GSTM1
sr466	|L2695:f7106|L3044:f34191|L3289:f34191|Welsh:39054_at|Singh:39054_at	GSTM1
sr467	|L2695:f9300|L3044:f34191|L3289:f34191|Welsh:39054_at|Singh:39054_at	GSTM1
sr468	|L2695:f35139|L3044:f34191|L3289:f34191|Welsh:39054_at|Singh:39054_at	GSTM1
sr469	|L2695:f7106|L3044:f1890|L3289:f34191|Welsh:39054_at|Singh:39054_at	GSTM1
sr470	|L2695:f9300|L3044:f1890|L3289:f34191|Welsh:39054_at|Singh:39054_at	GSTM1
sr471	|L2695:f35139|L3044:f1890|L3289:f34191|Welsh:39054_at|Singh:39054_at	GSTM1
sr472	|L2695:f7106|L3044:f13664|L3289:f1890|Welsh:39054_at|Singh:39054_at	GSTM1
sr473	|L2695:f9300|L3044:f13664|L3289:f1890|Welsh:39054_at|Singh:39054_at	GSTM1
sr474	|L2695:f35139|L3044:f13664|L3289:f1890|Welsh:39054_at|Singh:39054_at	GSTM1
sr475	|L2695:f7106|L3044:f34191|L3289:f1890|Welsh:39054_at|Singh:39054_at	GSTM1
sr476	|L2695:f9300|L3044:f34191|L3289:f1890|Welsh:39054_at|Singh:39054_at	GSTM1
sr477	|L2695:f35139|L3044:f34191|L3289:f1890|Welsh:39054_at|Singh:39054_at	GSTM1
sr478	|L2695:f7106|L3044:f1890|L3289:f1890|Welsh:39054_at|Singh:39054_at	GSTM1
sr479	|L2695:f9300|L3044:f1890|L3289:f1890|Welsh:39054_at|Singh:39054_at	GSTM1
sr480	|L2695:f35139|L3044:f1890|L3289:f1890|Welsh:39054_at|Singh:39054_at	GSTM1
sr481	|L2695:f18723|L3044:f15567|L3289:f15567|Welsh:1290_g_at|Singh:1290_g_at	GSTM5
sr482	|L2695:f33597|L3044:f15567|L3289:f15567|Welsh:1290_g_at|Singh:1290_g_at	GSTM5
sr483	|L2695:f18723|L3044:f32485|L3289:f15567|Welsh:1290_g_at|Singh:1290_g_at	GSTM5
sr484	|L2695:f33597|L3044:f32485|L3289:f15567|Welsh:1290_g_at|Singh:1290_g_at	GSTM5
sr485	|L2695:f18723|L3044:f15567|L3289:f32485|Welsh:1290_g_at|Singh:1290_g_at	GSTM5
sr486	|L2695:f33597|L3044:f15567|L3289:f32485|Welsh:1290_g_at|Singh:1290_g_at	GSTM5
sr487	|L2695:f18723|L3044:f32485|L3289:f32485|Welsh:1290_g_at|Singh:1290_g_at	GSTM5
sr488	|L2695:f33597|L3044:f32485|L3289:f32485|Welsh:1290_g_at|Singh:1290_g_at	GSTM5
sr489	|L2695:f16724|L3044:f20864|Welsh:32798_at|Uma:32798_at|Singh:32798_at	GSTM3
sr490	|L2695:f16724|L3044:f20864|Welsh:1120_at|Uma:32798_at|Singh:32798_at	GSTM3
sr491	|L2695:f16724|L3044:f20864|Welsh:1121_g_at|Uma:32798_at|Singh:32798_at	GSTM3
sr492	|L2695:f16724|L3044:f20864|Welsh:32798_at|Uma:1121_g_at|Singh:32798_at	GSTM3
sr493	|L2695:f16724|L3044:f20864|Welsh:1120_at|Uma:1121_g_at|Singh:32798_at	GSTM3
sr494	|L2695:f16724|L3044:f20864|Welsh:1121_g_at|Uma:1121_g_at|Singh:32798_at	GSTM3
sr495	|L2695:f16724|L3044:f20864|Welsh:32798_at|Uma:32798_at|Singh:1120_at	GSTM3
sr496	|L2695:f16724|L3044:f20864|Welsh:1120_at|Uma:32798_at|Singh:1120_at	GSTM3
sr497	|L2695:f16724|L3044:f20864|Welsh:1121_g_at|Uma:32798_at|Singh:1120_at	GSTM3
sr498	|L2695:f16724|L3044:f20864|Welsh:32798_at|Uma:1121_g_at|Singh:1120_at	GSTM3
sr499	|L2695:f16724|L3044:f20864|Welsh:1120_at|Uma:1121_g_at|Singh:1120_at	GSTM3
sr500	|L2695:f16724|L3044:f20864|Welsh:1121_g_at|Uma:1121_g_at|Singh:1120_at	GSTM3
sr501	|L2695:f16724|L3044:f20864|Welsh:32798_at|Uma:32798_at|Singh:1121_g_at	GSTM3
sr502	|L2695:f16724|L3044:f20864|Welsh:1120_at|Uma:32798_at|Singh:1121_g_at	GSTM3
sr503	|L2695:f16724|L3044:f20864|Welsh:1121_g_at|Uma:32798_at|Singh:1121_g_at	GSTM3
sr504	|L2695:f16724|L3044:f20864|Welsh:32798_at|Uma:1121_g_at|Singh:1121_g_at	GSTM3
sr505	|L2695:f16724|L3044:f20864|Welsh:1120_at|Uma:1121_g_at|Singh:1121_g_at	GSTM3
sr506	|L2695:f16724|L3044:f20864|Welsh:1121_g_at|Uma:1121_g_at|Singh:1121_g_at	GSTM3
sr507	|Singh:882_at	CSF1
sr508	|Welsh:34728_g_at	AHCYL1
sr509	|L3044:f17361	ALX3
sr510	|L2695:f30098	LOC440600;RBM15
sr511	|Welsh:39260_at	SLC16A4
sr512	|Welsh:38054_at|Uma:38054_at	HBXIP
sr513	|L3044:f547	PROK1
sr514	|L2695:f12385	KCNA2
sr515	|L2695:f33281	CD53
sr516	|L2695:f23256	CD53
sr517	|L2695:f4070|L3289:f3934	LRIF1
sr518	|L2695:f24227	DRAM2;CEPT1
sr519	|L2695:f17725	DRAM2;CEPT1
sr520	|L3044:f12911	CHI3L2
sr521	|Welsh:41607_at	OVGP1
sr522	|L2695:f14122	WDR77;ATP5F1
sr523	|Welsh:38756_at|Uma:1848_at	ADORA3
sr524	|Welsh:38756_at|Uma:1848_at	LOC100129269
sr525	|L2695:f9308|L3044:f9904|L3289:f9904|Welsh:38756_at|Uma:1848_at	RAP1A
sr526	|L2695:f2303	C1orf183;LOC100506343;DDX20
sr527	|L2695:f26715	KCND3
sr528	|Welsh:33684_at	WNT2B
sr529	|L2695:f38091|L3044:f8129|L3289:f8129|Welsh:40910_at	ST7L;CAPZA1
sr530	|Welsh:36206_at	SLC16A1;AKR7A2P1
sr531	|L2695:f33934	PHTF1
sr532	|Welsh:36808_at	PTPN22;LOC100287722;BCL2L15;AP4B1;DCLRE1B
sr533	|L3289:f22740|Uma:39376_at	HIPK1
sr534	|L3289:f22739|Uma:39376_at	HIPK1
sr535	|L2695:f33985|L3289:f37246	TRIM33
sr536	|L2695:f33985|L3289:f30109	TRIM33
sr537	|L2695:f33985|L3289:f42730	TRIM33
sr538	|Uma:40743_at	AMPD1
sr539	|L3289:f6303	NRAS;CSDE1
sr540	|Uma:40894_at	SIKE1
sr541	|Welsh:35497_at|Uma:35497_at	TSPAN2
sr542	|L3289:f36382|Welsh:36505_at|Uma:36505_at	CASQ2
sr543	|L2695:f11806	ATP1A1;ATP1A1OS
sr544	|Uma:40738_at	CD2
sr545	|L3044:f6520	PTGFRN
sr546	|L2695:f16268|L3044:f18380	VTCN1
sr547	|L2695:f22728|L3044:f18380	VTCN1
sr548	|L2695:f44322	GDAP2;WDR3;SPAG17
sr549	|L2695:f27769	GDAP2;WDR3;SPAG17
sr550	|L2695:f10641	GDAP2;WDR3;SPAG17
sr551	|L2695:f37076	GDAP2;WDR3;SPAG17
sr552	|L3289:f42891	TBX15
sr553	|L2695:f5256	HAO2
sr554	|L2695:f35603|L3289:f35455	ZNF697
sr555	|L3044:f34209	HMGCS2
sr556	|L2695:f2288	FAM72B
sr557	|Singh:33762_r_at	LOC100130000
sr558	|L2695:f28049|Singh:33762_r_at	FLJ39739;LOC100286793
sr559	|L2695:f43706|Singh:33762_r_at	FLJ39739;LOC100286793
sr560	|L2695:f2288	FAM72D
sr561	|L2695:f28049	LOC728855;LOC728875
sr562	|L2695:f43706	LOC728855;LOC728875
sr563	|L2695:f28049	LOC728875
sr564	|L2695:f43706	LOC728875
sr565	|L3044:f35041|L3289:f11143|Uma:39422_at|Singh:36092_at	PDE4DIP
sr566	|L3044:f35041|L3289:f11143|Uma:33364_at|Singh:36092_at	PDE4DIP
sr567	|Welsh:41597_s_at|Singh:41597_s_at	SEC22B
sr568	|Uma:34279_at	NBPF10
sr569	|Uma:31508_at	TXNIP
sr570	|L3044:f24250|L3289:f24250	POLR3GL;ANKRD34A
sr571	|L3289:f30936|Singh:40819_at	RBM8A;GNRHR2;PEX11B
sr572	|L2695:f11224	ITGA10
sr573	|L3044:f35427|Welsh:32129_at	POLR3C;RNF115
sr574	|L2695:f14358|L3289:f9334	PDZK1;GPR89A
sr575	|L2695:f14358	GPR89C;PDZK1P1
sr576	|Singh:36092_at	LOC728989
sr577	|L2695:f43873|Welsh:38986_at|Uma:38986_at|Singh:38986_at	PDIA3P
sr578	|L3289:f6467|Welsh:39767_at|Uma:37874_at|Singh:39767_at	FMO5
sr579	|L2695:f44012|Uma:37874_at	CHD1L
sr580	|L2695:f32434|Uma:361_at	BCL9
sr581	|L2695:f19985|Uma:361_at	BCL9
sr582	|L3044:f13693	ACP6
sr583	|Uma:34279_at|Singh:33762_r_at	NBPF11;NBPF24
sr584	|L2695:f28049|Uma:34279_at|Singh:33762_r_at	FLJ39739
sr585	|L2695:f43706|Uma:34279_at|Singh:33762_r_at	FLJ39739
sr586	|Uma:34279_at	PPIAL4B;PPIAL4A
sr587	|Uma:34279_at	NBPF14
sr588	|Uma:34279_at	PPIAL4D;PPIAL4F
sr589	|L2695:f7706	NBPF15;NBPF16
sr590	|L2695:f41820	NBPF15;NBPF16
sr591	|L2695:f43706|Singh:33762_r_at	LOC728855
sr592	|L2695:f28049|Singh:33762_r_at	LOC728855
sr593	|Welsh:32609_at|Uma:32609_at|Singh:286_at	HIST2H2AA4;HIST2H2AA3
sr594	|Welsh:286_at|Uma:32609_at|Singh:286_at	HIST2H2AA4;HIST2H2AA3
sr595	|Welsh:32609_at|Uma:286_at|Singh:286_at	HIST2H2AA4;HIST2H2AA3
sr596	|Welsh:286_at|Uma:286_at|Singh:286_at	HIST2H2AA4;HIST2H2AA3
sr597	|Welsh:32609_at|Uma:32609_at|Singh:286_at	HIST2H2BC;HIST2H2AA4;HIST2H2AA3
sr598	|Welsh:286_at|Uma:32609_at|Singh:286_at	HIST2H2BC;HIST2H2AA4;HIST2H2AA3
sr599	|Welsh:32609_at|Uma:286_at|Singh:286_at	HIST2H2BC;HIST2H2AA4;HIST2H2AA3
sr600	|Welsh:286_at|Uma:286_at|Singh:286_at	HIST2H2BC;HIST2H2AA4;HIST2H2AA3
sr601	|Welsh:33352_at|Singh:33352_at	HIST2H2BE;HIST2H2AC;HIST2H2AB
sr602	|Welsh:38032_at|Singh:38032_at	SV2A
sr603	|L3044:f41458|L3289:f41458|Welsh:1230_g_at|Singh:1230_g_at	SF3B4;MTMR11
sr604	|L3289:f23211	OTUD7B
sr605	|L2695:f30283|L3289:f28100|Welsh:40347_at	ANP32E
sr606	|L2695:f17140|L3289:f28100|Welsh:40347_at	ANP32E
sr607	|L2695:f24352|L3289:f28100|Welsh:40347_at	ANP32E
sr608	|L2695:f30283|L3289:f28100|Welsh:40348_s_at	ANP32E
sr609	|L2695:f17140|L3289:f28100|Welsh:40348_s_at	ANP32E
sr610	|L2695:f24352|L3289:f28100|Welsh:40348_s_at	ANP32E
sr611	|L2695:f38435	CA14;APH1A
sr612	|Welsh:37600_at|Singh:37600_at	TARS2;ECM1
sr613	|L3289:f32590	ADAMTSL4;MIR4257
sr614	|Uma:277_at	MCL1
sr615	|Uma:33146_at	MCL1
sr616	|Welsh:39010_at	ENSA
sr617	|Welsh:38466_at	CTSK
sr618	|Welsh:129_g_at	CTSK
sr619	|L2695:f38628	ARNT
sr620	|L2695:f14285	SETDB1;CERS2
sr621	|L2695:f6452|L3044:f17634|L3289:f15810|Welsh:36941_at|Uma:36941_at	FAM63A;PRUNE;BNIPL;C1orf56;CDC42SE1;MLLT11
sr622	|L2695:f29979|L3044:f17634|L3289:f15810|Welsh:36941_at|Uma:36941_at	FAM63A;PRUNE;BNIPL;C1orf56;CDC42SE1;MLLT11
sr623	|L2695:f20710|L3044:f17634|L3289:f15810|Welsh:36941_at|Uma:36941_at	FAM63A;PRUNE;BNIPL;C1orf56;CDC42SE1;MLLT11
sr624	|L2695:f33783|L3044:f17634|L3289:f15810|Welsh:36941_at|Uma:36941_at	FAM63A;PRUNE;BNIPL;C1orf56;CDC42SE1;MLLT11
sr625	|L2695:f6452|L3044:f32671|L3289:f15810|Welsh:36941_at|Uma:36941_at	FAM63A;PRUNE;BNIPL;C1orf56;CDC42SE1;MLLT11
sr626	|L2695:f29979|L3044:f32671|L3289:f15810|Welsh:36941_at|Uma:36941_at	FAM63A;PRUNE;BNIPL;C1orf56;CDC42SE1;MLLT11
sr627	|L2695:f20710|L3044:f32671|L3289:f15810|Welsh:36941_at|Uma:36941_at	FAM63A;PRUNE;BNIPL;C1orf56;CDC42SE1;MLLT11
sr628	|L2695:f33783|L3044:f32671|L3289:f15810|Welsh:36941_at|Uma:36941_at	FAM63A;PRUNE;BNIPL;C1orf56;CDC42SE1;MLLT11
sr629	|L2695:f6452|L3044:f17634|L3289:f32671|Welsh:36941_at|Uma:36941_at	FAM63A;PRUNE;BNIPL;C1orf56;CDC42SE1;MLLT11
sr630	|L2695:f29979|L3044:f17634|L3289:f32671|Welsh:36941_at|Uma:36941_at	FAM63A;PRUNE;BNIPL;C1orf56;CDC42SE1;MLLT11
sr631	|L2695:f20710|L3044:f17634|L3289:f32671|Welsh:36941_at|Uma:36941_at	FAM63A;PRUNE;BNIPL;C1orf56;CDC42SE1;MLLT11
sr632	|L2695:f33783|L3044:f17634|L3289:f32671|Welsh:36941_at|Uma:36941_at	FAM63A;PRUNE;BNIPL;C1orf56;CDC42SE1;MLLT11
sr633	|L2695:f6452|L3044:f32671|L3289:f32671|Welsh:36941_at|Uma:36941_at	FAM63A;PRUNE;BNIPL;C1orf56;CDC42SE1;MLLT11
sr634	|L2695:f29979|L3044:f32671|L3289:f32671|Welsh:36941_at|Uma:36941_at	FAM63A;PRUNE;BNIPL;C1orf56;CDC42SE1;MLLT11
sr635	|L2695:f20710|L3044:f32671|L3289:f32671|Welsh:36941_at|Uma:36941_at	FAM63A;PRUNE;BNIPL;C1orf56;CDC42SE1;MLLT11
sr636	|L2695:f33783|L3044:f32671|L3289:f32671|Welsh:36941_at|Uma:36941_at	FAM63A;PRUNE;BNIPL;C1orf56;CDC42SE1;MLLT11
sr637	|L2695:f18054	SEMA6C
sr638	|L2695:f32525|L3289:f35177	PSMD4
sr639	|L2695:f21391	ZNF687;PI4KB
sr640	|L2695:f7889|L3044:f12077|L3289:f12077|Singh:37405_at	SELENBP1
sr641	|Welsh:1311_at|Uma:38688_at	PSMB4;POGZ
sr642	|L2695:f43689	CGN
sr643	|L3044:f15238|L3289:f15238	TUFT1;MIR554
sr644	|L3044:f38638|L3289:f15238	TUFT1;MIR554
sr645	|L2695:f16066|L3289:f33383	SNX27;CELF3
sr646	|L2695:f19638	CRCT1
sr647	|Welsh:37436_at	SMCP
sr648	|Singh:36734_at	SPRR2D
sr649	|Singh:36734_at	SPRR2A
sr650	|Singh:36734_at	SPRR2B
sr651	|Uma:41471_at	S100A9
sr652	|L3289:f7|Uma:41096_at	S100A8
sr653	|Uma:41096_at	S100A7A
sr654	|Welsh:38087_s_at|Uma:38087_s_at|Singh:38087_s_at	S100A4
sr655	|Welsh:38087_s_at|Uma:38088_r_at|Singh:38087_s_at	S100A4
sr656	|Welsh:38087_s_at|Uma:38087_s_at|Singh:38088_r_at	S100A4
sr657	|Welsh:38087_s_at|Uma:38088_r_at|Singh:38088_r_at	S100A4
sr658	|L2695:f26007	S100A2
sr659	|L2695:f18246|L3044:f20738|L3289:f20738|Welsh:39712_at|Uma:39712_at	S100A13;S100A1;CHTOP
sr660	|L2695:f18246|L3044:f20738|L3289:f20738|Welsh:39712_at|Uma:34674_at	S100A13;S100A1;CHTOP
sr661	|Welsh:36189_at	SNAPIN;ILF2
sr662	|Welsh:41833_at	DENND4B;CRTC2;SLC39A1;CREB3L4;JTB
sr663	|Uma:32754_at|Singh:32748_at	RPS27;NUP210L;TPM3
sr664	|Uma:39800_s_at	HAX1
sr665	|L3289:f27159	IL6R
sr666	|L3044:f31946|L3289:f36759	SHE;TDRD10;UBE2Q1
sr667	|L2695:f6522|L3289:f12610|Welsh:38063_at|Uma:38118_at|Singh:37347_at	PBXIP1;PYGO2;SHC1;CKS1B;MIR4258
sr668	|L2695:f38486	FLAD1;LENEP
sr669	|L2695:f24780	ZBTB7B;DCST2;DCST1;ADAM15;EFNA4
sr670	|Welsh:898_s_at	EFNA3
sr671	|Uma:40425_at|Singh:40425_at	EFNA1;SLC50A1
sr672	|L2695:f13800|L3289:f13496	KRTCAP2;TRIM46;MUC1
sr673	|Welsh:40890_at	MIR92B;THBS3;MTX1;GBAP1
sr674	|L2695:f23435|L3289:f26607|Welsh:34264_at|Uma:34264_at	FDPS;RUSC1-AS1;RUSC1
sr675	|L3289:f38726|Welsh:1356_at|Singh:1356_at	YY1AP1;DAP3
sr676	|L3289:f19804|Welsh:36144_at|Singh:36144_at	SYT11
sr677	|L3289:f24370	RIT1
sr678	|L2695:f121|L3044:f27092|L3289:f27092|Welsh:40099_at|Uma:40099_at|Singh:40099_at	ARHGEF2
sr679	|L2695:f29395|Welsh:36147_at|Uma:36147_at|Singh:36147_at	SSR2
sr680	|L2695:f44127	UBQLN4;LAMTOR2
sr681	|L3289:f16390	RAB25
sr682	|L2695:f16925|L3289:f20897	LMNA
sr683	|L2695:f28336	SLC25A44;PMF1;PMF1-BGLAP;BGLAP;PAQR6
sr684	|Welsh:40774_at|Singh:40774_at	CCT3;C1orf182
sr685	|L3044:f34157	IQGAP3
sr686	|L2695:f15300	APOA1BP;GPATCH4
sr687	|L3044:f27399|L3289:f27399	NES
sr688	|L2695:f2838|Welsh:41783_at	CRABP2
sr689	|L2695:f2838|Welsh:1057_at	CRABP2
sr690	|L2695:f23578|Singh:36446_s_at	ISG20L2;RRNAD1;MRPL24;HDGF
sr691	|L2695:f23578|Singh:38779_r_at	ISG20L2;RRNAD1;MRPL24;HDGF
sr692	|Singh:1908_at	ETV3;CYCSP52
sr693	|L3044:f35932|L3289:f42246	KIRREL
sr694	|Singh:34926_at	CD1A
sr695	|L2695:f29864	SPTA1
sr696	|L2695:f15811	MNDA
sr697	|L2695:f14886|L3289:f29810|Welsh:1456_s_at|Uma:1456_s_at	IFI16
sr698	|L2695:f14886|L3289:f18006|Welsh:1456_s_at|Uma:1456_s_at	IFI16
sr699	|Uma:33295_at	CADM3;LOC100131825;DARC
sr700	|L3289:f7361	TAGLN2
sr701	|L2695:f5752|L3044:f5416|L3289:f5416|Welsh:34377_at|Singh:34377_at	ATP1A2
sr702	|L2695:f16609|L3289:f16409|Welsh:32260_at	PEA15;DCAF8
sr703	|L2695:f12908|L3289:f16409|Welsh:32260_at	PEA15;DCAF8
sr704	|L2695:f21561|L3289:f16409|Welsh:32260_at	PEA15;DCAF8
sr705	|L2695:f36752	PEX19
sr706	|L2695:f30065|Welsh:36962_at	COPA;SUMO1P3;NCSTN
sr707	|L2695:f30065|Welsh:34835_at	COPA;SUMO1P3;NCSTN
sr708	|L2695:f36218	CD48
sr709	|L2695:f34862	LY9
sr710	|Welsh:39735_at	KLHDC9;PFDN2;NIT1;DEDD
sr711	|L3044:f19032|Welsh:39445_at|Uma:39445_at	UFC1;USP21;PPOX;B4GALT3
sr712	|Uma:36889_at	ADAMTS4;NDUFS2;FCER1G
sr713	|L2695:f41328	PCP4L1
sr714	|Singh:37687_i_at	FCGR2A
sr715	|Singh:117_at	HSPA6
sr716	|Singh:37687_i_at	FCGR2C
sr717	|Singh:31499_s_at	FCGR3B
sr718	|Singh:34664_at	FCGR2B
sr719	|L2695:f21768|L3044:f29386|L3289:f29386|Welsh:41242_at|Singh:41242_at	UAP1
sr720	|L2695:f11193|L3044:f29386|L3289:f29386|Welsh:41242_at|Singh:41242_at	UAP1
sr721	|L2695:f18617|L3044:f29386|L3289:f29386|Welsh:41242_at|Singh:41242_at	UAP1
sr722	|L2695:f29778|L3044:f29386|L3289:f29386|Welsh:41242_at|Singh:41242_at	UAP1
sr723	|L2695:f21768|L3044:f21028|L3289:f29386|Welsh:41242_at|Singh:41242_at	UAP1
sr724	|L2695:f11193|L3044:f21028|L3289:f29386|Welsh:41242_at|Singh:41242_at	UAP1
sr725	|L2695:f18617|L3044:f21028|L3289:f29386|Welsh:41242_at|Singh:41242_at	UAP1
sr726	|L2695:f29778|L3044:f21028|L3289:f29386|Welsh:41242_at|Singh:41242_at	UAP1
sr727	|L2695:f21768|L3044:f14585|L3289:f29386|Welsh:41242_at|Singh:41242_at	UAP1
sr728	|L2695:f11193|L3044:f14585|L3289:f29386|Welsh:41242_at|Singh:41242_at	UAP1
sr729	|L2695:f18617|L3044:f14585|L3289:f29386|Welsh:41242_at|Singh:41242_at	UAP1
sr730	|L2695:f29778|L3044:f14585|L3289:f29386|Welsh:41242_at|Singh:41242_at	UAP1
sr731	|L2695:f21768|L3044:f29386|L3289:f21028|Welsh:41242_at|Singh:41242_at	UAP1
sr732	|L2695:f11193|L3044:f29386|L3289:f21028|Welsh:41242_at|Singh:41242_at	UAP1
sr733	|L2695:f18617|L3044:f29386|L3289:f21028|Welsh:41242_at|Singh:41242_at	UAP1
sr734	|L2695:f29778|L3044:f29386|L3289:f21028|Welsh:41242_at|Singh:41242_at	UAP1
sr735	|L2695:f21768|L3044:f21028|L3289:f21028|Welsh:41242_at|Singh:41242_at	UAP1
sr736	|L2695:f11193|L3044:f21028|L3289:f21028|Welsh:41242_at|Singh:41242_at	UAP1
sr737	|L2695:f18617|L3044:f21028|L3289:f21028|Welsh:41242_at|Singh:41242_at	UAP1
sr738	|L2695:f29778|L3044:f21028|L3289:f21028|Welsh:41242_at|Singh:41242_at	UAP1
sr739	|L2695:f21768|L3044:f14585|L3289:f21028|Welsh:41242_at|Singh:41242_at	UAP1
sr740	|L2695:f11193|L3044:f14585|L3289:f21028|Welsh:41242_at|Singh:41242_at	UAP1
sr741	|L2695:f18617|L3044:f14585|L3289:f21028|Welsh:41242_at|Singh:41242_at	UAP1
sr742	|L2695:f29778|L3044:f14585|L3289:f21028|Welsh:41242_at|Singh:41242_at	UAP1
sr743	|L2695:f21768|L3044:f29386|L3289:f14585|Welsh:41242_at|Singh:41242_at	UAP1
sr744	|L2695:f11193|L3044:f29386|L3289:f14585|Welsh:41242_at|Singh:41242_at	UAP1
sr745	|L2695:f18617|L3044:f29386|L3289:f14585|Welsh:41242_at|Singh:41242_at	UAP1
sr746	|L2695:f29778|L3044:f29386|L3289:f14585|Welsh:41242_at|Singh:41242_at	UAP1
sr747	|L2695:f21768|L3044:f21028|L3289:f14585|Welsh:41242_at|Singh:41242_at	UAP1
sr748	|L2695:f11193|L3044:f21028|L3289:f14585|Welsh:41242_at|Singh:41242_at	UAP1
sr749	|L2695:f18617|L3044:f21028|L3289:f14585|Welsh:41242_at|Singh:41242_at	UAP1
sr750	|L2695:f29778|L3044:f21028|L3289:f14585|Welsh:41242_at|Singh:41242_at	UAP1
sr751	|L2695:f21768|L3044:f14585|L3289:f14585|Welsh:41242_at|Singh:41242_at	UAP1
sr752	|L2695:f11193|L3044:f14585|L3289:f14585|Welsh:41242_at|Singh:41242_at	UAP1
sr753	|L2695:f18617|L3044:f14585|L3289:f14585|Welsh:41242_at|Singh:41242_at	UAP1
sr754	|L2695:f29778|L3044:f14585|L3289:f14585|Welsh:41242_at|Singh:41242_at	UAP1
sr755	|L2695:f13011|L3044:f9967|L3289:f9967|Welsh:1319_at|Singh:1319_at	DDR2
sr756	|Singh:34273_at	RGS4
sr757	|L2695:f12416|L3044:f8252|L3289:f8252|Welsh:33355_at	PBX1;LOC100505795
sr758	|L2695:f26545|L3044:f8252|L3289:f8252|Welsh:33355_at	PBX1;LOC100505795
sr759	|L2695:f38853|L3044:f8252|L3289:f8252|Welsh:33355_at	PBX1;LOC100505795
sr760	|L2695:f8464|L3044:f8252|L3289:f8252|Welsh:33355_at	PBX1;LOC100505795
sr761	|L2695:f22395|L3044:f8252|L3289:f8252|Welsh:33355_at	PBX1;LOC100505795
sr762	|L2695:f23187|L3044:f8252|L3289:f8252|Welsh:33355_at	PBX1;LOC100505795
sr763	|L2695:f12416|L3044:f37793|L3289:f8252|Welsh:33355_at	PBX1;LOC100505795
sr764	|L2695:f26545|L3044:f37793|L3289:f8252|Welsh:33355_at	PBX1;LOC100505795
sr765	|L2695:f38853|L3044:f37793|L3289:f8252|Welsh:33355_at	PBX1;LOC100505795
sr766	|L2695:f8464|L3044:f37793|L3289:f8252|Welsh:33355_at	PBX1;LOC100505795
sr767	|L2695:f22395|L3044:f37793|L3289:f8252|Welsh:33355_at	PBX1;LOC100505795
sr768	|L2695:f23187|L3044:f37793|L3289:f8252|Welsh:33355_at	PBX1;LOC100505795
sr769	|L2695:f12416|L3044:f7528|L3289:f8252|Welsh:33355_at	PBX1;LOC100505795
sr770	|L2695:f26545|L3044:f7528|L3289:f8252|Welsh:33355_at	PBX1;LOC100505795
sr771	|L2695:f38853|L3044:f7528|L3289:f8252|Welsh:33355_at	PBX1;LOC100505795
sr772	|L2695:f8464|L3044:f7528|L3289:f8252|Welsh:33355_at	PBX1;LOC100505795
sr773	|L2695:f22395|L3044:f7528|L3289:f8252|Welsh:33355_at	PBX1;LOC100505795
sr774	|L2695:f23187|L3044:f7528|L3289:f8252|Welsh:33355_at	PBX1;LOC100505795
sr775	|L2695:f12416|L3044:f8252|L3289:f37793|Welsh:33355_at	PBX1;LOC100505795
sr776	|L2695:f26545|L3044:f8252|L3289:f37793|Welsh:33355_at	PBX1;LOC100505795
sr777	|L2695:f38853|L3044:f8252|L3289:f37793|Welsh:33355_at	PBX1;LOC100505795
sr778	|L2695:f8464|L3044:f8252|L3289:f37793|Welsh:33355_at	PBX1;LOC100505795
sr779	|L2695:f22395|L3044:f8252|L3289:f37793|Welsh:33355_at	PBX1;LOC100505795
sr780	|L2695:f23187|L3044:f8252|L3289:f37793|Welsh:33355_at	PBX1;LOC100505795
sr781	|L2695:f12416|L3044:f37793|L3289:f37793|Welsh:33355_at	PBX1;LOC100505795
sr782	|L2695:f26545|L3044:f37793|L3289:f37793|Welsh:33355_at	PBX1;LOC100505795
sr783	|L2695:f38853|L3044:f37793|L3289:f37793|Welsh:33355_at	PBX1;LOC100505795
sr784	|L2695:f8464|L3044:f37793|L3289:f37793|Welsh:33355_at	PBX1;LOC100505795
sr785	|L2695:f22395|L3044:f37793|L3289:f37793|Welsh:33355_at	PBX1;LOC100505795
sr786	|L2695:f23187|L3044:f37793|L3289:f37793|Welsh:33355_at	PBX1;LOC100505795
sr787	|L2695:f12416|L3044:f7528|L3289:f37793|Welsh:33355_at	PBX1;LOC100505795
sr788	|L2695:f26545|L3044:f7528|L3289:f37793|Welsh:33355_at	PBX1;LOC100505795
sr789	|L2695:f38853|L3044:f7528|L3289:f37793|Welsh:33355_at	PBX1;LOC100505795
sr790	|L2695:f8464|L3044:f7528|L3289:f37793|Welsh:33355_at	PBX1;LOC100505795
sr791	|L2695:f22395|L3044:f7528|L3289:f37793|Welsh:33355_at	PBX1;LOC100505795
sr792	|L2695:f23187|L3044:f7528|L3289:f37793|Welsh:33355_at	PBX1;LOC100505795
sr793	|Welsh:1049_g_at	RXRG
sr794	|L2695:f21815|L3044:f20287|L3289:f20287|Uma:39018_at	MGST3
sr795	|L3044:f5591	TMCO1
sr796	|L2695:f6678|L3044:f6314|L3289:f6314|Welsh:37193_at|Singh:37193_at	UCK2;MIR3658
sr797	|L2695:f3870|L3044:f6314|L3289:f6314|Welsh:37193_at|Singh:37193_at	UCK2;MIR3658
sr798	|L2695:f6678|L3044:f1234|L3289:f6314|Welsh:37193_at|Singh:37193_at	UCK2;MIR3658
sr799	|L2695:f3870|L3044:f1234|L3289:f6314|Welsh:37193_at|Singh:37193_at	UCK2;MIR3658
sr800	|L2695:f6678|L3044:f6314|L3289:f1234|Welsh:37193_at|Singh:37193_at	UCK2;MIR3658
sr801	|L2695:f3870|L3044:f6314|L3289:f1234|Welsh:37193_at|Singh:37193_at	UCK2;MIR3658
sr802	|L2695:f6678|L3044:f1234|L3289:f1234|Welsh:37193_at|Singh:37193_at	UCK2;MIR3658
sr803	|L2695:f3870|L3044:f1234|L3289:f1234|Welsh:37193_at|Singh:37193_at	UCK2;MIR3658
sr804	|L2695:f24995	GPA33
sr805	|Uma:37078_at	CD247
sr806	|L2695:f12182|L3289:f8415|Welsh:37000_at|Singh:37000_at	BRP44;DCAF6
sr807	|L2695:f35482|L3289:f8415|Welsh:37000_at|Singh:37000_at	BRP44;DCAF6
sr808	|L2695:f32958|L3289:f8415|Welsh:37000_at|Singh:37000_at	BRP44;DCAF6
sr809	|L2695:f12182|L3289:f35326|Welsh:37000_at|Singh:37000_at	BRP44;DCAF6
sr810	|L2695:f35482|L3289:f35326|Welsh:37000_at|Singh:37000_at	BRP44;DCAF6
sr811	|L2695:f32958|L3289:f35326|Welsh:37000_at|Singh:37000_at	BRP44;DCAF6
sr812	|L2695:f18329|Welsh:40301_at|Singh:40301_at	GPR161
sr813	|L2695:f40079	LOC100505918
sr814	|L2695:f3215|L3044:f1883|L3289:f1883|Welsh:38057_at|Uma:38057_at|Singh:38057_at	DPT
sr815	|L2695:f3215|L3044:f1883|L3289:f1883|Welsh:38058_at|Uma:38057_at|Singh:38057_at	DPT
sr816	|L2695:f3215|L3044:f1883|L3289:f1883|Welsh:38059_g_at|Uma:38057_at|Singh:38057_at	DPT
sr817	|L2695:f3215|L3044:f1883|L3289:f1883|Welsh:38057_at|Uma:38059_g_at|Singh:38057_at	DPT
sr818	|L2695:f3215|L3044:f1883|L3289:f1883|Welsh:38058_at|Uma:38059_g_at|Singh:38057_at	DPT
sr819	|L2695:f3215|L3044:f1883|L3289:f1883|Welsh:38059_g_at|Uma:38059_g_at|Singh:38057_at	DPT
sr820	|L2695:f3215|L3044:f1883|L3289:f1883|Welsh:38057_at|Uma:38057_at|Singh:38059_g_at	DPT
sr821	|L2695:f3215|L3044:f1883|L3289:f1883|Welsh:38058_at|Uma:38057_at|Singh:38059_g_at	DPT
sr822	|L2695:f3215|L3044:f1883|L3289:f1883|Welsh:38059_g_at|Uma:38057_at|Singh:38059_g_at	DPT
sr823	|L2695:f3215|L3044:f1883|L3289:f1883|Welsh:38057_at|Uma:38059_g_at|Singh:38059_g_at	DPT
sr824	|L2695:f3215|L3044:f1883|L3289:f1883|Welsh:38058_at|Uma:38059_g_at|Singh:38059_g_at	DPT
sr825	|L2695:f3215|L3044:f1883|L3289:f1883|Welsh:38059_g_at|Uma:38059_g_at|Singh:38059_g_at	DPT
sr826	|Welsh:37669_s_at|Singh:37669_s_at	ATP1B1;NME7;BLZF1;C1orf114
sr827	|L2695:f16894|L3289:f26677|Uma:35245_at	F5
sr828	|Uma:40366_at	SELP
sr829	|L3289:f16362	SELE
sr830	|L2695:f29710	KIFAP3
sr831	|L2695:f29036|Welsh:40126_at	PRRX1
sr832	|L2695:f29036|Welsh:40127_at	PRRX1
sr833	|Welsh:32390_at	FMO6P
sr834	|L3044:f5939	PRRC2C
sr835	|Welsh:40403_at	MYOC
sr836	|L2695:f11472|L3044:f11980|L3289:f11980	VAMP4
sr837	|L2695:f2375|L3044:f11980|L3289:f11980	VAMP4
sr838	|L2695:f10905	DNM3;DNM3OS;MIR214;MIR3120;MIR199A2
sr839	|Singh:1851_s_at	FASLG
sr840	|L3289:f16897	LOC100506023;PRDX6
sr841	|L2695:f23400	SERPINC1
sr842	|Welsh:34445_at|Singh:34446_at	RABGAP1L;GPR52
sr843	|Welsh:34446_at|Singh:34446_at	RABGAP1L;GPR52
sr844	|Singh:36354_at	TNN
sr845	|Welsh:36824_at	ASTN1;MIR488
sr846	|L2695:f4790|L3289:f382	RALGPS2;ANGPTL1
sr847	|L2695:f26524|L3289:f382	RALGPS2;ANGPTL1
sr848	|L2695:f25206|L3044:f27374|L3289:f27374|Welsh:40832_s_at|Uma:40832_s_at	TOR1AIP1
sr849	|L2695:f8938|L3044:f27374|L3289:f27374|Welsh:40832_s_at|Uma:40832_s_at	TOR1AIP1
sr850	|L2695:f28085|L3044:f27374|L3289:f27374|Welsh:40832_s_at|Uma:40832_s_at	TOR1AIP1
sr851	|L2695:f25206|L3044:f27221|L3289:f27374|Welsh:40832_s_at|Uma:40832_s_at	TOR1AIP1
sr852	|L2695:f8938|L3044:f27221|L3289:f27374|Welsh:40832_s_at|Uma:40832_s_at	TOR1AIP1
sr853	|L2695:f28085|L3044:f27221|L3289:f27374|Welsh:40832_s_at|Uma:40832_s_at	TOR1AIP1
sr854	|L2695:f25206|L3044:f27374|L3289:f27221|Welsh:40832_s_at|Uma:40832_s_at	TOR1AIP1
sr855	|L2695:f8938|L3044:f27374|L3289:f27221|Welsh:40832_s_at|Uma:40832_s_at	TOR1AIP1
sr856	|L2695:f28085|L3044:f27374|L3289:f27221|Welsh:40832_s_at|Uma:40832_s_at	TOR1AIP1
sr857	|L2695:f25206|L3044:f27221|L3289:f27221|Welsh:40832_s_at|Uma:40832_s_at	TOR1AIP1
sr858	|L2695:f8938|L3044:f27221|L3289:f27221|Welsh:40832_s_at|Uma:40832_s_at	TOR1AIP1
sr859	|L2695:f28085|L3044:f27221|L3289:f27221|Welsh:40832_s_at|Uma:40832_s_at	TOR1AIP1
sr860	|L2695:f25206|L3044:f27374|L3289:f7594|Welsh:40832_s_at|Uma:40832_s_at	TOR1AIP1
sr861	|L2695:f8938|L3044:f27374|L3289:f7594|Welsh:40832_s_at|Uma:40832_s_at	TOR1AIP1
sr862	|L2695:f28085|L3044:f27374|L3289:f7594|Welsh:40832_s_at|Uma:40832_s_at	TOR1AIP1
sr863	|L2695:f25206|L3044:f27221|L3289:f7594|Welsh:40832_s_at|Uma:40832_s_at	TOR1AIP1
sr864	|L2695:f8938|L3044:f27221|L3289:f7594|Welsh:40832_s_at|Uma:40832_s_at	TOR1AIP1
sr865	|L2695:f28085|L3044:f27221|L3289:f7594|Welsh:40832_s_at|Uma:40832_s_at	TOR1AIP1
sr866	|L2695:f25206|L3044:f27374|L3289:f27374|Welsh:40833_r_at|Uma:40832_s_at	TOR1AIP1
sr867	|L2695:f8938|L3044:f27374|L3289:f27374|Welsh:40833_r_at|Uma:40832_s_at	TOR1AIP1
sr868	|L2695:f28085|L3044:f27374|L3289:f27374|Welsh:40833_r_at|Uma:40832_s_at	TOR1AIP1
sr869	|L2695:f25206|L3044:f27221|L3289:f27374|Welsh:40833_r_at|Uma:40832_s_at	TOR1AIP1
sr870	|L2695:f8938|L3044:f27221|L3289:f27374|Welsh:40833_r_at|Uma:40832_s_at	TOR1AIP1
sr871	|L2695:f28085|L3044:f27221|L3289:f27374|Welsh:40833_r_at|Uma:40832_s_at	TOR1AIP1
sr872	|L2695:f25206|L3044:f27374|L3289:f27221|Welsh:40833_r_at|Uma:40832_s_at	TOR1AIP1
sr873	|L2695:f8938|L3044:f27374|L3289:f27221|Welsh:40833_r_at|Uma:40832_s_at	TOR1AIP1
sr874	|L2695:f28085|L3044:f27374|L3289:f27221|Welsh:40833_r_at|Uma:40832_s_at	TOR1AIP1
sr875	|L2695:f25206|L3044:f27221|L3289:f27221|Welsh:40833_r_at|Uma:40832_s_at	TOR1AIP1
sr876	|L2695:f8938|L3044:f27221|L3289:f27221|Welsh:40833_r_at|Uma:40832_s_at	TOR1AIP1
sr877	|L2695:f28085|L3044:f27221|L3289:f27221|Welsh:40833_r_at|Uma:40832_s_at	TOR1AIP1
sr878	|L2695:f25206|L3044:f27374|L3289:f7594|Welsh:40833_r_at|Uma:40832_s_at	TOR1AIP1
sr879	|L2695:f8938|L3044:f27374|L3289:f7594|Welsh:40833_r_at|Uma:40832_s_at	TOR1AIP1
sr880	|L2695:f28085|L3044:f27374|L3289:f7594|Welsh:40833_r_at|Uma:40832_s_at	TOR1AIP1
sr881	|L2695:f25206|L3044:f27221|L3289:f7594|Welsh:40833_r_at|Uma:40832_s_at	TOR1AIP1
sr882	|L2695:f8938|L3044:f27221|L3289:f7594|Welsh:40833_r_at|Uma:40832_s_at	TOR1AIP1
sr883	|L2695:f28085|L3044:f27221|L3289:f7594|Welsh:40833_r_at|Uma:40832_s_at	TOR1AIP1
sr884	|L3289:f28952|Welsh:1257_s_at|Uma:1257_s_at|Singh:1257_s_at	QSOX1;FLJ23867
sr885	|L2695:f26101	LHX4;LOC100527964
sr886	|L2695:f22972	LHX4;LOC100527964
sr887	|L3044:f23965	ACBD6;MIR3121
sr888	|L3289:f18237	STX6
sr889	|L2695:f3640|L3044:f3580|L3289:f3580|Welsh:34427_g_at|Singh:34425_at	MR1
sr890	|L2695:f33301|L3044:f3580|L3289:f3580|Welsh:34427_g_at|Singh:34425_at	MR1
sr891	|L2695:f25177|L3044:f3580|L3289:f3580|Welsh:34427_g_at|Singh:34425_at	MR1
sr892	|L2695:f25969|L3044:f3580|L3289:f3580|Welsh:34427_g_at|Singh:34425_at	MR1
sr893	|L2695:f3640|L3044:f36144|L3289:f3580|Welsh:34427_g_at|Singh:34425_at	MR1
sr894	|L2695:f33301|L3044:f36144|L3289:f3580|Welsh:34427_g_at|Singh:34425_at	MR1
sr895	|L2695:f25177|L3044:f36144|L3289:f3580|Welsh:34427_g_at|Singh:34425_at	MR1
sr896	|L2695:f25969|L3044:f36144|L3289:f3580|Welsh:34427_g_at|Singh:34425_at	MR1
sr897	|L2695:f3640|L3044:f28269|L3289:f3580|Welsh:34427_g_at|Singh:34425_at	MR1
sr898	|L2695:f33301|L3044:f28269|L3289:f3580|Welsh:34427_g_at|Singh:34425_at	MR1
sr899	|L2695:f25177|L3044:f28269|L3289:f3580|Welsh:34427_g_at|Singh:34425_at	MR1
sr900	|L2695:f25969|L3044:f28269|L3289:f3580|Welsh:34427_g_at|Singh:34425_at	MR1
sr901	|L2695:f3640|L3044:f3580|L3289:f36144|Welsh:34427_g_at|Singh:34425_at	MR1
sr902	|L2695:f33301|L3044:f3580|L3289:f36144|Welsh:34427_g_at|Singh:34425_at	MR1
sr903	|L2695:f25177|L3044:f3580|L3289:f36144|Welsh:34427_g_at|Singh:34425_at	MR1
sr904	|L2695:f25969|L3044:f3580|L3289:f36144|Welsh:34427_g_at|Singh:34425_at	MR1
sr905	|L2695:f3640|L3044:f36144|L3289:f36144|Welsh:34427_g_at|Singh:34425_at	MR1
sr906	|L2695:f33301|L3044:f36144|L3289:f36144|Welsh:34427_g_at|Singh:34425_at	MR1
sr907	|L2695:f25177|L3044:f36144|L3289:f36144|Welsh:34427_g_at|Singh:34425_at	MR1
sr908	|L2695:f25969|L3044:f36144|L3289:f36144|Welsh:34427_g_at|Singh:34425_at	MR1
sr909	|L2695:f3640|L3044:f28269|L3289:f36144|Welsh:34427_g_at|Singh:34425_at	MR1
sr910	|L2695:f33301|L3044:f28269|L3289:f36144|Welsh:34427_g_at|Singh:34425_at	MR1
sr911	|L2695:f25177|L3044:f28269|L3289:f36144|Welsh:34427_g_at|Singh:34425_at	MR1
sr912	|L2695:f25969|L3044:f28269|L3289:f36144|Welsh:34427_g_at|Singh:34425_at	MR1
sr913	|L2695:f3640|L3044:f3580|L3289:f28269|Welsh:34427_g_at|Singh:34425_at	MR1
sr914	|L2695:f33301|L3044:f3580|L3289:f28269|Welsh:34427_g_at|Singh:34425_at	MR1
sr915	|L2695:f25177|L3044:f3580|L3289:f28269|Welsh:34427_g_at|Singh:34425_at	MR1
sr916	|L2695:f25969|L3044:f3580|L3289:f28269|Welsh:34427_g_at|Singh:34425_at	MR1
sr917	|L2695:f3640|L3044:f36144|L3289:f28269|Welsh:34427_g_at|Singh:34425_at	MR1
sr918	|L2695:f33301|L3044:f36144|L3289:f28269|Welsh:34427_g_at|Singh:34425_at	MR1
sr919	|L2695:f25177|L3044:f36144|L3289:f28269|Welsh:34427_g_at|Singh:34425_at	MR1
sr920	|L2695:f25969|L3044:f36144|L3289:f28269|Welsh:34427_g_at|Singh:34425_at	MR1
sr921	|L2695:f3640|L3044:f28269|L3289:f28269|Welsh:34427_g_at|Singh:34425_at	MR1
sr922	|L2695:f33301|L3044:f28269|L3289:f28269|Welsh:34427_g_at|Singh:34425_at	MR1
sr923	|L2695:f25177|L3044:f28269|L3289:f28269|Welsh:34427_g_at|Singh:34425_at	MR1
sr924	|L2695:f25969|L3044:f28269|L3289:f28269|Welsh:34427_g_at|Singh:34425_at	MR1
sr925	|L2695:f3640|L3044:f3580|L3289:f3580|Welsh:34425_at|Singh:34425_at	MR1
sr926	|L2695:f33301|L3044:f3580|L3289:f3580|Welsh:34425_at|Singh:34425_at	MR1
sr927	|L2695:f25177|L3044:f3580|L3289:f3580|Welsh:34425_at|Singh:34425_at	MR1
sr928	|L2695:f25969|L3044:f3580|L3289:f3580|Welsh:34425_at|Singh:34425_at	MR1
sr929	|L2695:f3640|L3044:f36144|L3289:f3580|Welsh:34425_at|Singh:34425_at	MR1
sr930	|L2695:f33301|L3044:f36144|L3289:f3580|Welsh:34425_at|Singh:34425_at	MR1
sr931	|L2695:f25177|L3044:f36144|L3289:f3580|Welsh:34425_at|Singh:34425_at	MR1
sr932	|L2695:f25969|L3044:f36144|L3289:f3580|Welsh:34425_at|Singh:34425_at	MR1
sr933	|L2695:f3640|L3044:f28269|L3289:f3580|Welsh:34425_at|Singh:34425_at	MR1
sr934	|L2695:f33301|L3044:f28269|L3289:f3580|Welsh:34425_at|Singh:34425_at	MR1
sr935	|L2695:f25177|L3044:f28269|L3289:f3580|Welsh:34425_at|Singh:34425_at	MR1
sr936	|L2695:f25969|L3044:f28269|L3289:f3580|Welsh:34425_at|Singh:34425_at	MR1
sr937	|L2695:f3640|L3044:f3580|L3289:f36144|Welsh:34425_at|Singh:34425_at	MR1
sr938	|L2695:f33301|L3044:f3580|L3289:f36144|Welsh:34425_at|Singh:34425_at	MR1
sr939	|L2695:f25177|L3044:f3580|L3289:f36144|Welsh:34425_at|Singh:34425_at	MR1
sr940	|L2695:f25969|L3044:f3580|L3289:f36144|Welsh:34425_at|Singh:34425_at	MR1
sr941	|L2695:f3640|L3044:f36144|L3289:f36144|Welsh:34425_at|Singh:34425_at	MR1
sr942	|L2695:f33301|L3044:f36144|L3289:f36144|Welsh:34425_at|Singh:34425_at	MR1
sr943	|L2695:f25177|L3044:f36144|L3289:f36144|Welsh:34425_at|Singh:34425_at	MR1
sr944	|L2695:f25969|L3044:f36144|L3289:f36144|Welsh:34425_at|Singh:34425_at	MR1
sr945	|L2695:f3640|L3044:f28269|L3289:f36144|Welsh:34425_at|Singh:34425_at	MR1
sr946	|L2695:f33301|L3044:f28269|L3289:f36144|Welsh:34425_at|Singh:34425_at	MR1
sr947	|L2695:f25177|L3044:f28269|L3289:f36144|Welsh:34425_at|Singh:34425_at	MR1
sr948	|L2695:f25969|L3044:f28269|L3289:f36144|Welsh:34425_at|Singh:34425_at	MR1
sr949	|L2695:f3640|L3044:f3580|L3289:f28269|Welsh:34425_at|Singh:34425_at	MR1
sr950	|L2695:f33301|L3044:f3580|L3289:f28269|Welsh:34425_at|Singh:34425_at	MR1
sr951	|L2695:f25177|L3044:f3580|L3289:f28269|Welsh:34425_at|Singh:34425_at	MR1
sr952	|L2695:f25969|L3044:f3580|L3289:f28269|Welsh:34425_at|Singh:34425_at	MR1
sr953	|L2695:f3640|L3044:f36144|L3289:f28269|Welsh:34425_at|Singh:34425_at	MR1
sr954	|L2695:f33301|L3044:f36144|L3289:f28269|Welsh:34425_at|Singh:34425_at	MR1
sr955	|L2695:f25177|L3044:f36144|L3289:f28269|Welsh:34425_at|Singh:34425_at	MR1
sr956	|L2695:f25969|L3044:f36144|L3289:f28269|Welsh:34425_at|Singh:34425_at	MR1
sr957	|L2695:f3640|L3044:f28269|L3289:f28269|Welsh:34425_at|Singh:34425_at	MR1
sr958	|L2695:f33301|L3044:f28269|L3289:f28269|Welsh:34425_at|Singh:34425_at	MR1
sr959	|L2695:f25177|L3044:f28269|L3289:f28269|Welsh:34425_at|Singh:34425_at	MR1
sr960	|L2695:f25969|L3044:f28269|L3289:f28269|Welsh:34425_at|Singh:34425_at	MR1
sr961	|Welsh:33626_at	CACNA1E
sr962	|L2695:f36612	RNASEL
sr963	|Singh:41779_at	RGS16
sr964	|Welsh:232_at|Uma:232_at	LAMC1
sr965	|L2695:f22834	NMNAT2
sr966	|L3289:f19918	DKFZP564C196;SMG7
sr967	|L2695:f30184|Welsh:37539_at|Singh:37539_at	ARPC5;RGL1;APOBEC4
sr968	|L2695:f28978|L3044:f28334|L3289:f28334|Welsh:39550_at|Uma:39550_at|Singh:39550_at	GLT25D2
sr969	|L3289:f12884|Uma:41679_at	C1orf21
sr970	|L2695:f7895|L3289:f12083	EDEM3
sr971	|L2695:f29130|L3289:f12083	EDEM3
sr972	|L2695:f23980|L3289:f12083	EDEM3
sr973	|Welsh:33484_at	RNF2
sr974	|L2695:f26150	TRMT1L;SWT1
sr975	|Welsh:35938_at	PLA2G4A
sr976	|Uma:36575_at	RGS1
sr977	|L3044:f13732	GLRX2
sr978	|L2695:f2266|L3044:f5808|Welsh:36421_at|Uma:36421_at|Singh:36421_at	CDC73;MIR1278;B3GALT2
sr979	|L2695:f2266|L3044:f5808|Welsh:38583_at|Uma:36421_at|Singh:36421_at	CDC73;MIR1278;B3GALT2
sr980	|L3289:f38944	KCNT2;MIR4735
sr981	|L2695:f25687|Welsh:32250_at|Singh:32250_at	CFH
sr982	|L3044:f11690|L3289:f11690|Welsh:32249_at	CFHR1
sr983	|Welsh:36342_r_at	CFHR2
sr984	|L2695:f27520	C1orf53
sr985	|L2695:f1430|Welsh:34752_at|Uma:34752_at	NEK7
sr986	|L3289:f39566	ATP6V1G3
sr987	|Uma:40520_g_at	PTPRC
sr988	|L2695:f18661|Welsh:35865_at	NR5A2
sr989	|Welsh:34688_at	CAMSAP1L1
sr990	|L2695:f41099|L3044:f40887|L3289:f40887	C1orf106
sr991	|Uma:32646_at	KIF21B
sr992	|Welsh:34913_at	CACNA1S
sr993	|L2695:f4821|L3044:f4513|L3289:f4513|Welsh:33282_at	LAD1
sr994	|L3289:f31629|Uma:38486_at	TNNI1
sr995	|L2695:f13867|Welsh:38700_at	CSRP1
sr996	|L2695:f14062|L3044:f11920|L3289:f39897	NAV1;MIR1231
sr997	|L2695:f14062|L3044:f11920|L3289:f11920	NAV1;MIR1231
sr998	|L2695:f6817	IPO9
sr999	|L3044:f2942|L3289:f2942|Welsh:37765_at|Uma:37765_at|Singh:37765_at	LMOD1
sr1000	|Uma:40445_at|Singh:40445_at	ELF3
sr1001	|Welsh:35544_at	GPR37L1
sr1002	|L3044:f17969	UBE2T
sr1003	|L2695:f14042|L3044:f11035|L3289:f11035|Welsh:34925_at	PPP1R12B;FAM202A
sr1004	|L2695:f25329|L3044:f11035|L3289:f11035|Welsh:34925_at	PPP1R12B;FAM202A
sr1005	|L2695:f7539|L3044:f11035|L3289:f11035|Welsh:34925_at	PPP1R12B;FAM202A
sr1006	|L2695:f14042|L3044:f11035|L3289:f11035|Welsh:41137_at	PPP1R12B;FAM202A
sr1007	|L2695:f25329|L3044:f11035|L3289:f11035|Welsh:41137_at	PPP1R12B;FAM202A
sr1008	|L2695:f7539|L3044:f11035|L3289:f11035|Welsh:41137_at	PPP1R12B;FAM202A
sr1009	|L2695:f18783|L3044:f19131|Uma:39713_at	KDM5B
sr1010	|L2695:f35884|L3044:f19131|Uma:39713_at	KDM5B
sr1011	|Welsh:38264_at	RABIF
sr1012	|L2695:f28062	KLHL12
sr1013	|L3289:f20871	ADIPOR1
sr1014	|L3289:f8277	ADIPOR1
sr1015	|Uma:35329_at	CYB5R1
sr1016	|Welsh:41128_at	LOC401980;TMEM183A;TMEM183B
sr1017	|Welsh:41017_at|Uma:41017_at	ADORA1;MYBPH
sr1018	|L2695:f12090	CHI3L1
sr1019	|Uma:36634_at	LOC730227;BTG2
sr1020	|L3289:f20867|Welsh:33431_at|Singh:33431_at	FMOD
sr1021	|L2695:f5699|L3044:f8105|Welsh:37022_at	PRELP
sr1022	|L2695:f5699|L3044:f5811|Welsh:37022_at	PRELP
sr1023	|L2695:f22422|L3044:f25550|L3289:f9137|Welsh:40913_at|Uma:40913_at	ATP2B4;SNORA77
sr1024	|L2695:f22422|L3044:f6548|L3289:f9137|Welsh:40913_at|Uma:40913_at	ATP2B4;SNORA77
sr1025	|L2695:f22422|L3044:f25550|L3289:f25550|Welsh:40913_at|Uma:40913_at	ATP2B4;SNORA77
sr1026	|L2695:f22422|L3044:f6548|L3289:f25550|Welsh:40913_at|Uma:40913_at	ATP2B4;SNORA77
sr1027	|L2695:f22422|L3044:f25550|L3289:f6548|Welsh:40913_at|Uma:40913_at	ATP2B4;SNORA77
sr1028	|L2695:f22422|L3044:f6548|L3289:f6548|Welsh:40913_at|Uma:40913_at	ATP2B4;SNORA77
sr1029	|L3044:f39976	ZC3H11A;ZBED6
sr1030	|L2695:f17850|Singh:38679_g_at	SNRPE
sr1031	|L3044:f25656	PLEKHA6
sr1032	|L3044:f201	MDM4
sr1033	|L3289:f26234|Welsh:36867_at|Singh:36867_at	NFASC
sr1034	|L3289:f23099	LOC284576;LEMD1
sr1035	|L3289:f42302	CDK18
sr1036	|Welsh:38496_at|Uma:38497_at|Singh:38496_at	ELK4
sr1037	|Welsh:38496_at|Uma:38496_at|Singh:38496_at	ELK4
sr1038	|L2695:f8513	NUCKS1
sr1039	|L2695:f5079	NUCKS1
sr1040	|L2695:f40354	SLC41A1
sr1041	|L2695:f2288	FAM72A
sr1042	|L3289:f32338	C1orf186
sr1043	|L3289:f19331|Uma:36069_at	SRGAP2
sr1044	|L3289:f15926|Uma:36069_at	SRGAP2
sr1045	|L3044:f27386|L3289:f27386	RASSF5
sr1046	|Singh:41847_at	IL24;FAIM3
sr1047	|Uma:41109_at	C4BPA
sr1048	|L3289:f33365	CD34
sr1049	|L3289:f7473	PLXNA2
sr1050	|L3289:f11203	PLXNA2
sr1051	|Welsh:36929_at	CAMK1G;LAMB3;MIR4260
sr1052	|L2695:f15258|Welsh:38326_at|Uma:38326_at|Singh:38326_at	G0S2
sr1053	|L3044:f37879|L3289:f37879|Singh:35702_at	HSD11B1
sr1054	|Uma:41619_at	IRF6
sr1055	|Welsh:33088_at	KCNH1
sr1056	|L2695:f13077|Welsh:35238_at|Singh:35238_at	TRAF5
sr1057	|L2695:f13077|Welsh:35238_at|Singh:1328_at	TRAF5
sr1058	|L2695:f30647|Welsh:903_at	PPP2R5A;SNORA16B
sr1059	|L3289:f11771|Uma:287_at	ATF3
sr1060	|Singh:41336_at	NSL1;TATDN3
sr1061	|L2695:f22689	NCRNA00292;FLVCR1
sr1062	|L3289:f42338	VASH2;ANGEL2
sr1063	|L2695:f33268|L3289:f2066|Uma:35775_at	SMYD2
sr1064	|L2695:f2306|L3289:f2066|Uma:35775_at	SMYD2
sr1065	|L2695:f16108|L3044:f15656|L3289:f15656	PTPN14
sr1066	|L2695:f27101|L3044:f15656|L3289:f15656	PTPN14
sr1067	|L2695:f16108|L3044:f15656|L3289:f26185	PTPN14
sr1068	|L2695:f27101|L3044:f15656|L3289:f26185	PTPN14
sr1069	|L2695:f7602	CENPF
sr1070	|L2695:f8073|L3289:f7513	GPATCH2;SPATA17
sr1071	|L2695:f12401|L3289:f7513	GPATCH2;SPATA17
sr1072	|Singh:36360_at	RRP15
sr1073	|L2695:f38851|L3044:f37791|L3289:f19016|Welsh:1262_s_at|Singh:1262_s_at	TGFB2
sr1074	|L2695:f17792|L3044:f37791|L3289:f19016|Welsh:1262_s_at|Singh:1262_s_at	TGFB2
sr1075	|L2695:f38851|L3044:f37791|L3289:f37791|Welsh:1262_s_at|Singh:1262_s_at	TGFB2
sr1076	|L2695:f17792|L3044:f37791|L3289:f37791|Welsh:1262_s_at|Singh:1262_s_at	TGFB2
sr1077	|L2695:f38851|L3044:f37791|L3289:f19016|Welsh:971_s_at|Singh:1262_s_at	TGFB2
sr1078	|L2695:f17792|L3044:f37791|L3289:f19016|Welsh:971_s_at|Singh:1262_s_at	TGFB2
sr1079	|L2695:f38851|L3044:f37791|L3289:f37791|Welsh:971_s_at|Singh:1262_s_at	TGFB2
sr1080	|L2695:f17792|L3044:f37791|L3289:f37791|Welsh:971_s_at|Singh:1262_s_at	TGFB2
sr1081	|L2695:f21749	LOC643723;LYPLAL1
sr1082	|L2695:f16559	LOC643723;LYPLAL1
sr1083	|L3289:f13056|Welsh:35300_at|Singh:35300_at	RNU5F;SLC30A10;EPRS;BPNT1;IARS2;MIR215;MIR194-1;RAB3GAP2;MIR664;SNORA36B;AURKAPS1
sr1084	|L3289:f15592|Welsh:35300_at|Singh:35300_at	RNU5F;SLC30A10;EPRS;BPNT1;IARS2;MIR215;MIR194-1;RAB3GAP2;MIR664;SNORA36B;AURKAPS1
sr1085	|L3289:f19084|Welsh:35300_at|Singh:35300_at	RNU5F;SLC30A10;EPRS;BPNT1;IARS2;MIR215;MIR194-1;RAB3GAP2;MIR664;SNORA36B;AURKAPS1
sr1086	|L3289:f13056|Welsh:36647_at|Singh:35300_at	RNU5F;SLC30A10;EPRS;BPNT1;IARS2;MIR215;MIR194-1;RAB3GAP2;MIR664;SNORA36B;AURKAPS1
sr1087	|L3289:f15592|Welsh:36647_at|Singh:35300_at	RNU5F;SLC30A10;EPRS;BPNT1;IARS2;MIR215;MIR194-1;RAB3GAP2;MIR664;SNORA36B;AURKAPS1
sr1088	|L3289:f19084|Welsh:36647_at|Singh:35300_at	RNU5F;SLC30A10;EPRS;BPNT1;IARS2;MIR215;MIR194-1;RAB3GAP2;MIR664;SNORA36B;AURKAPS1
sr1089	|L2695:f21545|L3044:f17461|L3289:f17461	MOSC1
sr1090	|Welsh:39563_at|Uma:39563_at	MIA3;AIDA;BROX
sr1091	|L3044:f20131|L3289:f20131	DISP1
sr1092	|L3044:f9456	SUSD4
sr1093	|L3289:f1814|Welsh:33337_at	DEGS1
sr1094	|L3289:f21754|Welsh:33337_at	DEGS1
sr1095	|L3289:f22036|Welsh:33337_at	DEGS1
sr1096	|L2695:f4448	DNAH14
sr1097	|Welsh:288_s_at	LBR
sr1098	|L2695:f33544|L3044:f32816|L3289:f453	ENAH
sr1099	|L2695:f33544|L3044:f6534|L3289:f453	ENAH
sr1100	|L2695:f33544|L3044:f32816|L3289:f32816	ENAH
sr1101	|L2695:f33544|L3044:f6534|L3289:f32816	ENAH
sr1102	|L2695:f33544|L3044:f32816|L3289:f6534	ENAH
sr1103	|L2695:f33544|L3044:f6534|L3289:f6534	ENAH
sr1104	|Welsh:39325_at	LEFTY2
sr1105	|L2695:f3400|Uma:254_at|Singh:254_at	H3F3A;LOC440926
sr1106	|L2695:f28986|Uma:254_at|Singh:254_at	H3F3A;LOC440926
sr1107	|Welsh:36827_at	ACBD3
sr1108	|Welsh:37272_at	ITPKB
sr1109	|L3289:f9201	ADCK3
sr1110	|L2695:f2961|Welsh:32206_at|Uma:32206_at|Singh:32206_at	CDC42BPA
sr1111	|L2695:f2075	LOC100130093;JMJD4;SNAP47
sr1112	|Uma:33987_at	ARF1;MIR3620
sr1113	|L2695:f13066	C1orf35
sr1114	|L3044:f30830	MRPL55
sr1115	|L2695:f40025	TRIM11
sr1116	|L3289:f10150|Welsh:1685_at	RAB4A;SPHAR
sr1117	|Welsh:31737_at|Uma:31737_at	ACTA1
sr1118	|Uma:39390_at	NUP133
sr1119	|Singh:35186_at	TAF5L;URB2
sr1120	|Welsh:684_at|Uma:684_at	AGT
sr1121	|Singh:32477_at	CAPN9
sr1122	|L2695:f8765|L3044:f11333|L3289:f11333	TTC13;ARV1
sr1123	|L2695:f162|L3044:f11333|L3289:f11333	TTC13;ARV1
sr1124	|L2695:f8765|L3044:f11333|L3289:f11932	TTC13;ARV1
sr1125	|L2695:f162|L3044:f11333|L3289:f11932	TTC13;ARV1
sr1126	|L3289:f24099	FAM89A;MIR1182
sr1127	|Welsh:39650_s_at	PCNXL2
sr1128	|Singh:37552_at	KCNK1;MIR4427
sr1129	|L2695:f30967	SLC35F3;MIR4671
sr1130	|L2695:f2194|L3044:f3262|L3289:f3262	C1orf31
sr1131	|L2695:f28022|Uma:39779_at	TARBP1
sr1132	|Uma:36198_at	TOMM20;SNORA14B
sr1133	|Singh:33233_at	RBM34
sr1134	|L3289:f22687	ARID4B;MIR4753;GGPS1
sr1135	|L2695:f35077	LYST;MIR1537
sr1136	|L2695:f3131|Welsh:35366_at|Singh:35366_at	NID1
sr1137	|L2695:f32745|L3044:f591	LGALS8;LOC100287902;HEATR1
sr1138	|Uma:38448_at	ACTN2
sr1139	|Welsh:38383_at	MTR
sr1140	|Singh:38263_at	RYR2
sr1141	|L2695:f23913|L3044:f6790|L3289:f6790|Welsh:36759_at	CHRM3
sr1142	|L2695:f35741	GREM2
sr1143	|L2695:f29717|Singh:32546_at	FH
sr1144	|L2695:f37458|L3289:f37462|Singh:32278_at	KMO;OPN3;CHML
sr1145	|L2695:f5899|L3289:f37462|Singh:32278_at	KMO;OPN3;CHML
sr1146	|L2695:f20517|L3289:f37462|Singh:32278_at	KMO;OPN3;CHML
sr1147	|L2695:f37458|L3289:f37973|Singh:32278_at	KMO;OPN3;CHML
sr1148	|L2695:f5899|L3289:f37973|Singh:32278_at	KMO;OPN3;CHML
sr1149	|L2695:f20517|L3289:f37973|Singh:32278_at	KMO;OPN3;CHML
sr1150	|L2695:f37458|L3289:f17385|Singh:32278_at	KMO;OPN3;CHML
sr1151	|L2695:f5899|L3289:f17385|Singh:32278_at	KMO;OPN3;CHML
sr1152	|L2695:f20517|L3289:f17385|Singh:32278_at	KMO;OPN3;CHML
sr1153	|L3044:f10894|Singh:33893_r_at	CEP170;SDCCAG8;MIR4677;AKT3
sr1154	|Singh:35824_at	ZNF238
sr1155	|Welsh:39379_at	PPPDE1
sr1156	|L2695:f21097	SMYD3
sr1157	|L2695:f28058|L3044:f28126	TFB2M;CNST
sr1158	|Singh:33598_r_at	NLRP3
sr1159	|L3044:f30280	LOC148824;OR2C3
sr1160	|Singh:36713_at	TRIM58
sr1161	|L2695:f16745|Welsh:33865_at	ZMYND11
sr1162	|L2695:f39295|L3044:f28307|Welsh:33408_at	DIP2C;C10orf108
sr1163	|Welsh:32586_at	LARP4B
sr1164	|L2695:f14899	GTPBP4
sr1165	|Welsh:35199_at	WDR37
sr1166	|Welsh:39175_at|Uma:39175_at	PFKP;PITRM1;LOC100507034
sr1167	|Uma:37026_at|Singh:37026_at	KLF6
sr1168	|L2695:f27141	AKR1E2
sr1169	|L3289:f18557|Uma:32805_at	AKR1C1
sr1170	|L3289:f39324|Uma:32805_at	AKR1C1
sr1171	|L3289:f18557|Uma:32805_at	AKR1C2
sr1172	|Uma:37399_at	AKR1C3
sr1173	|L2695:f7463|L3044:f26462|Welsh:33894_at	NET1
sr1174	|L3044:f29896	C10orf18
sr1175	|L3044:f12180	ANKRD16;FBXO18
sr1176	|L2695:f41822|L3044:f4508|L3289:f4508|Welsh:495_at	IL15RA
sr1177	|L2695:f36386|L3044:f31726|L3289:f31726	RBM17
sr1178	|L3289:f30591	PFKFB3;MIR3155;MIR3155B
sr1179	|L2695:f5741|L3044:f25084|Singh:2081_s_at	PRKCQ;LOC439949
sr1180	|L3044:f1268|L3289:f1268	SFMBT2
sr1181	|L2695:f17791|L3044:f22286|L3289:f22286	ITIH5
sr1182	|L2695:f26582|L3044:f22286|L3289:f22286	ITIH5
sr1183	|L3044:f15834|L3289:f15834	TAF3
sr1184	|L2695:f16577|L3044:f16189|L3289:f16189|Welsh:40511_at|Singh:40511_at	GATA3
sr1185	|L2695:f38998|L3044:f16189|L3289:f16189|Welsh:40511_at|Singh:40511_at	GATA3
sr1186	|L2695:f37666|L3044:f16189|L3289:f16189|Welsh:40511_at|Singh:40511_at	GATA3
sr1187	|L2695:f16577|L3044:f42466|L3289:f16189|Welsh:40511_at|Singh:40511_at	GATA3
sr1188	|L2695:f38998|L3044:f42466|L3289:f16189|Welsh:40511_at|Singh:40511_at	GATA3
sr1189	|L2695:f37666|L3044:f42466|L3289:f16189|Welsh:40511_at|Singh:40511_at	GATA3
sr1190	|L2695:f16577|L3044:f39690|L3289:f16189|Welsh:40511_at|Singh:40511_at	GATA3
sr1191	|L2695:f38998|L3044:f39690|L3289:f16189|Welsh:40511_at|Singh:40511_at	GATA3
sr1192	|L2695:f37666|L3044:f39690|L3289:f16189|Welsh:40511_at|Singh:40511_at	GATA3
sr1193	|L2695:f16577|L3044:f16189|L3289:f42466|Welsh:40511_at|Singh:40511_at	GATA3
sr1194	|L2695:f38998|L3044:f16189|L3289:f42466|Welsh:40511_at|Singh:40511_at	GATA3
sr1195	|L2695:f37666|L3044:f16189|L3289:f42466|Welsh:40511_at|Singh:40511_at	GATA3
sr1196	|L2695:f16577|L3044:f42466|L3289:f42466|Welsh:40511_at|Singh:40511_at	GATA3
sr1197	|L2695:f38998|L3044:f42466|L3289:f42466|Welsh:40511_at|Singh:40511_at	GATA3
sr1198	|L2695:f37666|L3044:f42466|L3289:f42466|Welsh:40511_at|Singh:40511_at	GATA3
sr1199	|L2695:f16577|L3044:f39690|L3289:f42466|Welsh:40511_at|Singh:40511_at	GATA3
sr1200	|L2695:f38998|L3044:f39690|L3289:f42466|Welsh:40511_at|Singh:40511_at	GATA3
sr1201	|L2695:f37666|L3044:f39690|L3289:f42466|Welsh:40511_at|Singh:40511_at	GATA3
sr1202	|L2695:f3394|L3044:f423|L3289:f423|Welsh:32851_at|Uma:34532_at|Singh:32851_at	CELF2
sr1203	|L2695:f3249|L3044:f423|L3289:f423|Welsh:32851_at|Uma:34532_at|Singh:32851_at	CELF2
sr1204	|L2695:f11422|L3289:f27005	USP6NL
sr1205	|Welsh:35722_at	UPF2
sr1206	|L3289:f4936	CCDC3
sr1207	|L3289:f39916	CCDC3
sr1208	|L2695:f19545|L3044:f18241|L3289:f18241|Welsh:41742_s_at|Uma:41742_s_at|Singh:41744_at	OPTN
sr1209	|L2695:f19545|L3044:f18241|L3289:f18241|Welsh:41743_i_at|Uma:41742_s_at|Singh:41744_at	OPTN
sr1210	|L2695:f19545|L3044:f18241|L3289:f18241|Welsh:41744_at|Uma:41742_s_at|Singh:41744_at	OPTN
sr1211	|L2695:f19545|L3044:f18241|L3289:f18241|Welsh:41742_s_at|Uma:41743_i_at|Singh:41744_at	OPTN
sr1212	|L2695:f19545|L3044:f18241|L3289:f18241|Welsh:41743_i_at|Uma:41743_i_at|Singh:41744_at	OPTN
sr1213	|L2695:f19545|L3044:f18241|L3289:f18241|Welsh:41744_at|Uma:41743_i_at|Singh:41744_at	OPTN
sr1214	|L3289:f64	PHYH
sr1215	|L2695:f15950	SEPHS1
sr1216	|L3289:f8347	FAM107B
sr1217	|L2695:f40175|Welsh:36821_at|Singh:36821_at	FAM171A1
sr1218	|L2695:f6515|Welsh:41005_at	ITGA8
sr1219	|L2695:f42987|Welsh:32545_r_at|Uma:32544_s_at|Singh:32545_r_at	RSU1
sr1220	|L2695:f42987|Welsh:32545_r_at|Uma:32545_r_at|Singh:32545_r_at	RSU1
sr1221	|L3289:f9014	TRDMT1
sr1222	|L3289:f34266|Welsh:34091_s_at|Uma:34091_s_at	VIM
sr1223	|L2695:f380	PTPLA
sr1224	|L3044:f4865	TMEM236
sr1225	|L3044:f4865	TMEM236
sr1226	|Welsh:39646_at|Uma:39646_at	CACNB2
sr1227	|Welsh:39647_s_at|Uma:39646_at	CACNB2
sr1228	|Welsh:34873_at|Uma:36425_at	NEBL;C10orf113
sr1229	|L2695:f41256	MLLT10
sr1230	|L3289:f37627	LOC100130992
sr1231	|L2695:f30659	COMMD3-BMI1;COMMD3;BMI1
sr1232	|L2695:f12179	COMMD3-BMI1;COMMD3;BMI1
sr1233	|L2695:f21504	COMMD3-BMI1;COMMD3;BMI1
sr1234	|L2695:f13317	COMMD3-BMI1;COMMD3;BMI1
sr1235	|L2695:f23499	COMMD3-BMI1;COMMD3;BMI1
sr1236	|L2695:f3939|Singh:37412_at	PIP4K2A
sr1237	|L2695:f20555	MSRB2
sr1238	|L2695:f21925	KIAA1217;PRINS;MIR603
sr1239	|L2695:f30138	KIAA1217;PRINS;MIR603
sr1240	|L2695:f23413	ENKUR;THNSL1
sr1241	|L3289:f297	RAB18
sr1242	|L2695:f6768|L3044:f3332	MKX
sr1243	|L2695:f6768|L3044:f28395	MKX
sr1244	|L2695:f14114|L3044:f10126|L3289:f24386|Welsh:40069_at|Uma:40069_at|Singh:40069_at	SVIL;MIR604;MIR938
sr1245	|L2695:f25581|L3044:f10126|L3289:f24386|Welsh:40069_at|Uma:40069_at|Singh:40069_at	SVIL;MIR604;MIR938
sr1246	|L2695:f14114|L3044:f24386|L3289:f24386|Welsh:40069_at|Uma:40069_at|Singh:40069_at	SVIL;MIR604;MIR938
sr1247	|L2695:f25581|L3044:f24386|L3289:f24386|Welsh:40069_at|Uma:40069_at|Singh:40069_at	SVIL;MIR604;MIR938
sr1248	|L2695:f14114|L3044:f7414|L3289:f24386|Welsh:40069_at|Uma:40069_at|Singh:40069_at	SVIL;MIR604;MIR938
sr1249	|L2695:f25581|L3044:f7414|L3289:f24386|Welsh:40069_at|Uma:40069_at|Singh:40069_at	SVIL;MIR604;MIR938
sr1250	|L2695:f14114|L3044:f13632|L3289:f24386|Welsh:40069_at|Uma:40069_at|Singh:40069_at	SVIL;MIR604;MIR938
sr1251	|L2695:f25581|L3044:f13632|L3289:f24386|Welsh:40069_at|Uma:40069_at|Singh:40069_at	SVIL;MIR604;MIR938
sr1252	|L2695:f14114|L3044:f10126|L3289:f13632|Welsh:40069_at|Uma:40069_at|Singh:40069_at	SVIL;MIR604;MIR938
sr1253	|L2695:f25581|L3044:f10126|L3289:f13632|Welsh:40069_at|Uma:40069_at|Singh:40069_at	SVIL;MIR604;MIR938
sr1254	|L2695:f14114|L3044:f24386|L3289:f13632|Welsh:40069_at|Uma:40069_at|Singh:40069_at	SVIL;MIR604;MIR938
sr1255	|L2695:f25581|L3044:f24386|L3289:f13632|Welsh:40069_at|Uma:40069_at|Singh:40069_at	SVIL;MIR604;MIR938
sr1256	|L2695:f14114|L3044:f7414|L3289:f13632|Welsh:40069_at|Uma:40069_at|Singh:40069_at	SVIL;MIR604;MIR938
sr1257	|L2695:f25581|L3044:f7414|L3289:f13632|Welsh:40069_at|Uma:40069_at|Singh:40069_at	SVIL;MIR604;MIR938
sr1258	|L2695:f14114|L3044:f13632|L3289:f13632|Welsh:40069_at|Uma:40069_at|Singh:40069_at	SVIL;MIR604;MIR938
sr1259	|L2695:f25581|L3044:f13632|L3289:f13632|Welsh:40069_at|Uma:40069_at|Singh:40069_at	SVIL;MIR604;MIR938
sr1260	|L2695:f14114|L3044:f10126|L3289:f24386|Welsh:40069_at|Uma:40069_at|Singh:37347_at	SVIL;MIR604;MIR938
sr1261	|L2695:f25581|L3044:f10126|L3289:f24386|Welsh:40069_at|Uma:40069_at|Singh:37347_at	SVIL;MIR604;MIR938
sr1262	|L2695:f14114|L3044:f24386|L3289:f24386|Welsh:40069_at|Uma:40069_at|Singh:37347_at	SVIL;MIR604;MIR938
sr1263	|L2695:f25581|L3044:f24386|L3289:f24386|Welsh:40069_at|Uma:40069_at|Singh:37347_at	SVIL;MIR604;MIR938
sr1264	|L2695:f14114|L3044:f7414|L3289:f24386|Welsh:40069_at|Uma:40069_at|Singh:37347_at	SVIL;MIR604;MIR938
sr1265	|L2695:f25581|L3044:f7414|L3289:f24386|Welsh:40069_at|Uma:40069_at|Singh:37347_at	SVIL;MIR604;MIR938
sr1266	|L2695:f14114|L3044:f13632|L3289:f24386|Welsh:40069_at|Uma:40069_at|Singh:37347_at	SVIL;MIR604;MIR938
sr1267	|L2695:f25581|L3044:f13632|L3289:f24386|Welsh:40069_at|Uma:40069_at|Singh:37347_at	SVIL;MIR604;MIR938
sr1268	|L2695:f14114|L3044:f10126|L3289:f13632|Welsh:40069_at|Uma:40069_at|Singh:37347_at	SVIL;MIR604;MIR938
sr1269	|L2695:f25581|L3044:f10126|L3289:f13632|Welsh:40069_at|Uma:40069_at|Singh:37347_at	SVIL;MIR604;MIR938
sr1270	|L2695:f14114|L3044:f24386|L3289:f13632|Welsh:40069_at|Uma:40069_at|Singh:37347_at	SVIL;MIR604;MIR938
sr1271	|L2695:f25581|L3044:f24386|L3289:f13632|Welsh:40069_at|Uma:40069_at|Singh:37347_at	SVIL;MIR604;MIR938
sr1272	|L2695:f14114|L3044:f7414|L3289:f13632|Welsh:40069_at|Uma:40069_at|Singh:37347_at	SVIL;MIR604;MIR938
sr1273	|L2695:f25581|L3044:f7414|L3289:f13632|Welsh:40069_at|Uma:40069_at|Singh:37347_at	SVIL;MIR604;MIR938
sr1274	|L2695:f14114|L3044:f13632|L3289:f13632|Welsh:40069_at|Uma:40069_at|Singh:37347_at	SVIL;MIR604;MIR938
sr1275	|L2695:f25581|L3044:f13632|L3289:f13632|Welsh:40069_at|Uma:40069_at|Singh:37347_at	SVIL;MIR604;MIR938
sr1276	|L2695:f6567|L3044:f30939|L3289:f30421|Welsh:38351_at	KIAA1462
sr1277	|L2695:f36523|L3044:f30939|L3289:f30421|Welsh:38351_at	KIAA1462
sr1278	|L2695:f33657|L3044:f30939|L3289:f30421|Welsh:38351_at	KIAA1462
sr1279	|L2695:f18324|L3044:f30939|L3289:f30421|Welsh:38351_at	KIAA1462
sr1280	|Welsh:34770_at|Singh:1891_at	MAP3K8
sr1281	|L3044:f36961|L3289:f36961|Welsh:33440_at|Uma:33440_at	ZEB1-AS1;ZEB1
sr1282	|L3044:f36961|L3289:f36961|Welsh:33439_at|Uma:33440_at	ZEB1-AS1;ZEB1
sr1283	|Uma:39923_at	ARHGAP12
sr1284	|Uma:34732_at	KIF5B
sr1285	|L2695:f5446|L3289:f7345|Welsh:32808_at|Singh:2055_s_at	ITGB1
sr1286	|L2695:f7425|L3289:f7345|Welsh:32808_at|Singh:2055_s_at	ITGB1
sr1287	|L2695:f28165	NRP1
sr1288	|L3044:f42440	CUL2
sr1289	|L2695:f16860	CCNY
sr1290	|L2695:f14906	CCNY
sr1291	|L2695:f40963	FZD8;MIR4683
sr1292	|Welsh:35139_at	ZNF248
sr1293	|L2695:f17137	ZNF25
sr1294	|Welsh:37266_at	C10orf44;ZNF32
sr1295	|Welsh:33817_at|Uma:33817_at	HNRNPA3P1
sr1296	|L2695:f37057|L3289:f31417	LOC100506835
sr1297	|L2695:f9900|Welsh:32666_at|Uma:32666_at|Singh:32666_at	CXCL12
sr1298	|Welsh:35413_s_at	C10orf25;ZNF22
sr1299	|L2695:f26940	ALOX5
sr1300	|L2695:f22682	FAM21C
sr1301	|L3044:f40431	LOC643650;LOC728643
sr1302	|L3044:f13570|L3289:f13570|Singh:37954_at	ANXA8;ANXA8L1
sr1303	|L3044:f13570|L3289:f13570|Singh:37954_at	ANXA8L2
sr1304	|L3044:f13570|L3289:f13570|Singh:37954_at	ANXA8;ANXA8L1
sr1305	|Singh:41245_at	GDF10
sr1306	|Welsh:41013_at|Singh:41013_at	VSTM4
sr1307	|Welsh:2080_s_at	ERCC6;PGBD3
sr1308	|L2695:f22682|L3044:f7263|L3289:f7263|Welsh:38270_at|Uma:38270_at	PARG;AGAP8;LOC728407
sr1309	|L3044:f445|Welsh:31881_at	SGMS1
sr1310	|L3289:f21975	A1CF
sr1311	|L2695:f192|L3289:f14723|Welsh:36258_at	PRKG1;MIR605;CSTF2T
sr1312	|L2695:f26456|L3044:f25608|L3289:f25608|Singh:35977_at	LOC100506939;DKK1
sr1313	|L2695:f26456|L3044:f34642|L3289:f25608|Singh:35977_at	LOC100506939;DKK1
sr1314	|L2695:f26456|L3044:f25608|L3289:f34642|Singh:35977_at	LOC100506939;DKK1
sr1315	|L2695:f26456|L3044:f34642|L3289:f34642|Singh:35977_at	LOC100506939;DKK1
sr1316	|Welsh:35995_at|Uma:35995_at|Singh:35997_g_at	ZWINT
sr1317	|L2695:f20526	CISD1
sr1318	|L2695:f18127	PHYHIPL;FAM13C
sr1319	|L2695:f33284|L3044:f32392|L3289:f32392|Welsh:36965_at|Uma:36967_g_at|Singh:36965_at	ANK3
sr1320	|L2695:f8548|L3044:f32392|L3289:f32392|Welsh:36965_at|Uma:36967_g_at|Singh:36965_at	ANK3
sr1321	|L2695:f14927|L3044:f32392|L3289:f32392|Welsh:36965_at|Uma:36967_g_at|Singh:36965_at	ANK3
sr1322	|L2695:f33284|L3044:f14831|L3289:f32392|Welsh:36965_at|Uma:36967_g_at|Singh:36965_at	ANK3
sr1323	|L2695:f8548|L3044:f14831|L3289:f32392|Welsh:36965_at|Uma:36967_g_at|Singh:36965_at	ANK3
sr1324	|L2695:f14927|L3044:f14831|L3289:f32392|Welsh:36965_at|Uma:36967_g_at|Singh:36965_at	ANK3
sr1325	|L2695:f33284|L3044:f32392|L3289:f14831|Welsh:36965_at|Uma:36967_g_at|Singh:36965_at	ANK3
sr1326	|L2695:f8548|L3044:f32392|L3289:f14831|Welsh:36965_at|Uma:36967_g_at|Singh:36965_at	ANK3
sr1327	|L2695:f14927|L3044:f32392|L3289:f14831|Welsh:36965_at|Uma:36967_g_at|Singh:36965_at	ANK3
sr1328	|L2695:f33284|L3044:f14831|L3289:f14831|Welsh:36965_at|Uma:36967_g_at|Singh:36965_at	ANK3
sr1329	|L2695:f8548|L3044:f14831|L3289:f14831|Welsh:36965_at|Uma:36967_g_at|Singh:36965_at	ANK3
sr1330	|L2695:f14927|L3044:f14831|L3289:f14831|Welsh:36965_at|Uma:36967_g_at|Singh:36965_at	ANK3
sr1331	|L2695:f33284|L3044:f32392|L3289:f32392|Welsh:36966_at|Uma:36967_g_at|Singh:36965_at	ANK3
sr1332	|L2695:f8548|L3044:f32392|L3289:f32392|Welsh:36966_at|Uma:36967_g_at|Singh:36965_at	ANK3
sr1333	|L2695:f14927|L3044:f32392|L3289:f32392|Welsh:36966_at|Uma:36967_g_at|Singh:36965_at	ANK3
sr1334	|L2695:f33284|L3044:f14831|L3289:f32392|Welsh:36966_at|Uma:36967_g_at|Singh:36965_at	ANK3
sr1335	|L2695:f8548|L3044:f14831|L3289:f32392|Welsh:36966_at|Uma:36967_g_at|Singh:36965_at	ANK3
sr1336	|L2695:f14927|L3044:f14831|L3289:f32392|Welsh:36966_at|Uma:36967_g_at|Singh:36965_at	ANK3
sr1337	|L2695:f33284|L3044:f32392|L3289:f14831|Welsh:36966_at|Uma:36967_g_at|Singh:36965_at	ANK3
sr1338	|L2695:f8548|L3044:f32392|L3289:f14831|Welsh:36966_at|Uma:36967_g_at|Singh:36965_at	ANK3
sr1339	|L2695:f14927|L3044:f32392|L3289:f14831|Welsh:36966_at|Uma:36967_g_at|Singh:36965_at	ANK3
sr1340	|L2695:f33284|L3044:f14831|L3289:f14831|Welsh:36966_at|Uma:36967_g_at|Singh:36965_at	ANK3
sr1341	|L2695:f8548|L3044:f14831|L3289:f14831|Welsh:36966_at|Uma:36967_g_at|Singh:36965_at	ANK3
sr1342	|L2695:f14927|L3044:f14831|L3289:f14831|Welsh:36966_at|Uma:36967_g_at|Singh:36965_at	ANK3
sr1343	|L2695:f12618|Uma:1803_at	CDK1
sr1344	|L2695:f25110|Uma:1803_at	CDK1
sr1345	|Welsh:39771_at|Singh:39771_at	RHOBTB1
sr1346	|L3044:f8913|L3289:f15943	ARID5B
sr1347	|L2695:f24314|Uma:37863_at	EGR2
sr1348	|Welsh:31444_s_at|Uma:31444_s_at|Singh:31444_s_at	ANXA2P3
sr1349	|L2695:f15354|L3044:f14615|L3289:f25389|Welsh:41283_at	PBLD;HNRNPH3;RUFY2
sr1350	|L2695:f22325|L3044:f14615|L3289:f25389|Welsh:41283_at	PBLD;HNRNPH3;RUFY2
sr1351	|L2695:f19711|L3044:f14615|L3289:f25389|Welsh:41283_at	PBLD;HNRNPH3;RUFY2
sr1352	|L2695:f15354|L3044:f14615|L3289:f14615|Welsh:41283_at	PBLD;HNRNPH3;RUFY2
sr1353	|L2695:f22325|L3044:f14615|L3289:f14615|Welsh:41283_at	PBLD;HNRNPH3;RUFY2
sr1354	|L2695:f19711|L3044:f14615|L3289:f14615|Welsh:41283_at	PBLD;HNRNPH3;RUFY2
sr1355	|Welsh:38885_at	DNA2
sr1356	|L2695:f20602|L3289:f19882	DDX21
sr1357	|L3289:f36903	SRGN
sr1358	|Welsh:35790_at	VPS26A
sr1359	|L3044:f12354|L3289:f12354|Welsh:38952_s_at|Singh:38951_at	COL13A1
sr1360	|L3044:f12354|L3289:f12354|Welsh:38952_s_at|Singh:38952_s_at	COL13A1
sr1361	|L2695:f27326	H2AFY2;AIFM2
sr1362	|L2695:f29003|L3044:f16449|L3289:f16449|Welsh:35263_at|Singh:35263_at	EIF4EBP2
sr1363	|L2695:f16913|L3044:f16449|L3289:f16449|Welsh:35263_at|Singh:35263_at	EIF4EBP2
sr1364	|Welsh:35876_s_at	SGPL1
sr1365	|L3044:f10141|L3289:f10141|Welsh:34352_at	PCBD1
sr1366	|Welsh:32094_at|Uma:32094_at|Singh:32094_at	CHST3
sr1367	|L2695:f31211	ASCC1;ANAPC16
sr1368	|Singh:35468_at	DNAJB12
sr1369	|L2695:f20474	OIT3
sr1370	|L2695:f22680	OIT3
sr1371	|L3044:f906|L3289:f906	P4HA1
sr1372	|Uma:31614_at	NUDT13
sr1373	|L2695:f18041|L3044:f2023|L3289:f20329|Welsh:41569_at	ECD;FAM149B1;DNAJC9;C10orf103;MRPS16;TTC18
sr1374	|L2695:f41420|L3044:f2023|L3289:f20329|Welsh:41569_at	ECD;FAM149B1;DNAJC9;C10orf103;MRPS16;TTC18
sr1375	|L2695:f6863|L3044:f2023|L3289:f20329|Welsh:41569_at	ECD;FAM149B1;DNAJC9;C10orf103;MRPS16;TTC18
sr1376	|L2695:f30242|Welsh:39780_at	PPP3CB
sr1377	|L2695:f23932|Welsh:39780_at	PPP3CB
sr1378	|L2695:f30242|Welsh:38277_at	PPP3CB
sr1379	|L2695:f23932|Welsh:38277_at	PPP3CB
sr1380	|L2695:f25323	BMS1P4
sr1381	|L2695:f37357|L3044:f40761|L3289:f40761|Welsh:39388_at|Uma:650_s_at|Singh:650_s_at	KIAA0913;LOC100507331;NDST2;CAMK2G
sr1382	|L2695:f34356|L3044:f40761|L3289:f40761|Welsh:39388_at|Uma:650_s_at|Singh:650_s_at	KIAA0913;LOC100507331;NDST2;CAMK2G
sr1383	|L2695:f37357|L3044:f40761|L3289:f40761|Welsh:650_s_at|Uma:650_s_at|Singh:650_s_at	KIAA0913;LOC100507331;NDST2;CAMK2G
sr1384	|L2695:f34356|L3044:f40761|L3289:f40761|Welsh:650_s_at|Uma:650_s_at|Singh:650_s_at	KIAA0913;LOC100507331;NDST2;CAMK2G
sr1385	|L2695:f37357|L3044:f40761|L3289:f40761|Welsh:32104_i_at|Uma:650_s_at|Singh:650_s_at	KIAA0913;LOC100507331;NDST2;CAMK2G
sr1386	|L2695:f34356|L3044:f40761|L3289:f40761|Welsh:32104_i_at|Uma:650_s_at|Singh:650_s_at	KIAA0913;LOC100507331;NDST2;CAMK2G
sr1387	|L2695:f37357|L3044:f40761|L3289:f40761|Welsh:32105_f_at|Uma:650_s_at|Singh:650_s_at	KIAA0913;LOC100507331;NDST2;CAMK2G
sr1388	|L2695:f34356|L3044:f40761|L3289:f40761|Welsh:32105_f_at|Uma:650_s_at|Singh:650_s_at	KIAA0913;LOC100507331;NDST2;CAMK2G
sr1389	|L2695:f37357|L3044:f40761|L3289:f40761|Welsh:39388_at|Uma:32104_i_at|Singh:650_s_at	KIAA0913;LOC100507331;NDST2;CAMK2G
sr1390	|L2695:f34356|L3044:f40761|L3289:f40761|Welsh:39388_at|Uma:32104_i_at|Singh:650_s_at	KIAA0913;LOC100507331;NDST2;CAMK2G
sr1391	|L2695:f37357|L3044:f40761|L3289:f40761|Welsh:650_s_at|Uma:32104_i_at|Singh:650_s_at	KIAA0913;LOC100507331;NDST2;CAMK2G
sr1392	|L2695:f34356|L3044:f40761|L3289:f40761|Welsh:650_s_at|Uma:32104_i_at|Singh:650_s_at	KIAA0913;LOC100507331;NDST2;CAMK2G
sr1393	|L2695:f37357|L3044:f40761|L3289:f40761|Welsh:32104_i_at|Uma:32104_i_at|Singh:650_s_at	KIAA0913;LOC100507331;NDST2;CAMK2G
sr1394	|L2695:f34356|L3044:f40761|L3289:f40761|Welsh:32104_i_at|Uma:32104_i_at|Singh:650_s_at	KIAA0913;LOC100507331;NDST2;CAMK2G
sr1395	|L2695:f37357|L3044:f40761|L3289:f40761|Welsh:32105_f_at|Uma:32104_i_at|Singh:650_s_at	KIAA0913;LOC100507331;NDST2;CAMK2G
sr1396	|L2695:f34356|L3044:f40761|L3289:f40761|Welsh:32105_f_at|Uma:32104_i_at|Singh:650_s_at	KIAA0913;LOC100507331;NDST2;CAMK2G
sr1397	|L2695:f37357|L3044:f40761|L3289:f40761|Welsh:39388_at|Uma:32105_f_at|Singh:650_s_at	KIAA0913;LOC100507331;NDST2;CAMK2G
sr1398	|L2695:f34356|L3044:f40761|L3289:f40761|Welsh:39388_at|Uma:32105_f_at|Singh:650_s_at	KIAA0913;LOC100507331;NDST2;CAMK2G
sr1399	|L2695:f37357|L3044:f40761|L3289:f40761|Welsh:650_s_at|Uma:32105_f_at|Singh:650_s_at	KIAA0913;LOC100507331;NDST2;CAMK2G
sr1400	|L2695:f34356|L3044:f40761|L3289:f40761|Welsh:650_s_at|Uma:32105_f_at|Singh:650_s_at	KIAA0913;LOC100507331;NDST2;CAMK2G
sr1401	|L2695:f37357|L3044:f40761|L3289:f40761|Welsh:32104_i_at|Uma:32105_f_at|Singh:650_s_at	KIAA0913;LOC100507331;NDST2;CAMK2G
sr1402	|L2695:f34356|L3044:f40761|L3289:f40761|Welsh:32104_i_at|Uma:32105_f_at|Singh:650_s_at	KIAA0913;LOC100507331;NDST2;CAMK2G
sr1403	|L2695:f37357|L3044:f40761|L3289:f40761|Welsh:32105_f_at|Uma:32105_f_at|Singh:650_s_at	KIAA0913;LOC100507331;NDST2;CAMK2G
sr1404	|L2695:f34356|L3044:f40761|L3289:f40761|Welsh:32105_f_at|Uma:32105_f_at|Singh:650_s_at	KIAA0913;LOC100507331;NDST2;CAMK2G
sr1405	|L3289:f18890|Welsh:37310_at	C10orf55;PLAU
sr1406	|L2695:f27866|L3044:f27066|L3289:f27066|Welsh:36601_at|Singh:36601_at	VCL;AP3M1;ADK
sr1407	|L2695:f31887|L3044:f35547|L3289:f35547	SAMD8
sr1408	|Welsh:37696_at|Uma:37696_at	VDAC2
sr1409	|Welsh:37696_at|Uma:37697_s_at	VDAC2
sr1410	|L3044:f27338	LOC253264
sr1411	|L3044:f30552	LOC253264
sr1412	|L2695:f15947	ZNF503;NCRNA00245
sr1413	|L3044:f41614|L3289:f30423|Welsh:40737_at	KCNMA1
sr1414	|L3044:f3696|L3289:f3696|Uma:40575_at	DLG5;LOC100128292
sr1415	|L2695:f26436|Uma:32315_at|Singh:32315_at	RPS24
sr1416	|L2695:f32769	PPIF
sr1417	|Welsh:34303_at|Uma:34303_at	ZCCHC24
sr1418	|L2695:f32427	EIF5AL1
sr1419	|L3044:f7127|Welsh:31775_at	SFTPD
sr1420	|Welsh:36637_at	ANXA11
sr1421	|L3044:f24697	C10orf58
sr1422	|L3289:f38090	TSPAN14
sr1423	|L3044:f35282|L3289:f35282	GHITM
sr1424	|L3044:f35282|L3289:f38200	GHITM
sr1425	|L2695:f23434|L3044:f29354|L3289:f29354|Welsh:37617_at|Singh:37617_at	FAM190B
sr1426	|L2695:f25461|L3044:f29354|L3289:f29354|Welsh:37617_at|Singh:37617_at	FAM190B
sr1427	|L2695:f33666|L3044:f29354|L3289:f29354|Welsh:37617_at|Singh:37617_at	FAM190B
sr1428	|L2695:f23434|L3044:f29354|L3289:f4564|Welsh:37617_at|Singh:37617_at	FAM190B
sr1429	|L2695:f25461|L3044:f29354|L3289:f4564|Welsh:37617_at|Singh:37617_at	FAM190B
sr1430	|L2695:f33666|L3044:f29354|L3289:f4564|Welsh:37617_at|Singh:37617_at	FAM190B
sr1431	|L2695:f23434|L3044:f29354|L3289:f23709|Welsh:37617_at|Singh:37617_at	FAM190B
sr1432	|L2695:f25461|L3044:f29354|L3289:f23709|Welsh:37617_at|Singh:37617_at	FAM190B
sr1433	|L2695:f33666|L3044:f29354|L3289:f23709|Welsh:37617_at|Singh:37617_at	FAM190B
sr1434	|L2695:f13609|Welsh:34870_at|Uma:34869_at|Singh:34869_at	LDB3
sr1435	|L2695:f13609|Welsh:34870_at|Uma:34870_at|Singh:34869_at	LDB3
sr1436	|L2695:f13609|Welsh:34870_at|Uma:34869_at|Singh:34870_at	LDB3
sr1437	|L2695:f13609|Welsh:34870_at|Uma:34870_at|Singh:34870_at	LDB3
sr1438	|Welsh:39565_at	BMPR1A
sr1439	|L2695:f11942|L3044:f11694|L3289:f30878|Welsh:36555_at|Singh:36555_at	MMRN2;SNCG
sr1440	|L2695:f36638|L3044:f11694|L3289:f30878|Welsh:36555_at|Singh:36555_at	MMRN2;SNCG
sr1441	|L2695:f4989|L3044:f11694|L3289:f30878|Welsh:36555_at|Singh:36555_at	MMRN2;SNCG
sr1442	|L2695:f11942|L3044:f30878|L3289:f30878|Welsh:36555_at|Singh:36555_at	MMRN2;SNCG
sr1443	|L2695:f36638|L3044:f30878|L3289:f30878|Welsh:36555_at|Singh:36555_at	MMRN2;SNCG
sr1444	|L2695:f4989|L3044:f30878|L3289:f30878|Welsh:36555_at|Singh:36555_at	MMRN2;SNCG
sr1445	|L3289:f20689	C10orf116;AGAP11
sr1446	|Welsh:38325_at	MIR4678;MINPP1
sr1447	|L2695:f41176|L3044:f30865	ATAD1;CFL1P1
sr1448	|L2695:f20528|L3044:f30865	ATAD1;CFL1P1
sr1449	|L2695:f32001|L3044:f30865	ATAD1;CFL1P1
sr1450	|L2695:f41176|L3044:f20916	ATAD1;CFL1P1
sr1451	|L2695:f20528|L3044:f20916	ATAD1;CFL1P1
sr1452	|L2695:f32001|L3044:f20916	ATAD1;CFL1P1
sr1453	|L2695:f41003|L3044:f19352|L3289:f19352|Singh:1434_at	KLLN;PTEN
sr1454	|L2695:f19572|L3044:f19352|L3289:f19352|Singh:1434_at	KLLN;PTEN
sr1455	|L2695:f41003|L3044:f19352|L3289:f19352|Singh:39552_at	KLLN;PTEN
sr1456	|L2695:f19572|L3044:f19352|L3289:f19352|Singh:39552_at	KLLN;PTEN
sr1457	|L2695:f8550|L3044:f26991|L3289:f26991|Welsh:32755_at|Uma:32755_at|Singh:1440_s_at	ACTA2;FAS;FAS-AS1
sr1458	|L2695:f27715|L3044:f26991|L3289:f26991|Welsh:32755_at|Uma:32755_at|Singh:1440_s_at	ACTA2;FAS;FAS-AS1
sr1459	|L2695:f8550|L3044:f22519|L3289:f26991|Welsh:32755_at|Uma:32755_at|Singh:1440_s_at	ACTA2;FAS;FAS-AS1
sr1460	|L2695:f27715|L3044:f22519|L3289:f26991|Welsh:32755_at|Uma:32755_at|Singh:1440_s_at	ACTA2;FAS;FAS-AS1
sr1461	|L3044:f34294	IFIT2
sr1462	|Singh:38584_at	IFIT3
sr1463	|L2695:f20292	IFIT1
sr1464	|L2695:f12265|L3289:f8461	PCGF5
sr1465	|L2695:f44045	LOC100188947;HECTD2
sr1466	|L2695:f13413|L3044:f10113|L3289:f10113|Welsh:39366_at|Uma:39366_at|Singh:39366_at	PPP1R3C
sr1467	|L2695:f13413|L3044:f10113|L3289:f10113|Welsh:39364_s_at|Uma:39366_at|Singh:39366_at	PPP1R3C
sr1468	|Welsh:41322_s_at|Singh:41322_s_at	CPEB3;MARCH5
sr1469	|Uma:40726_at	KIF11
sr1470	|L2695:f26615|L3044:f4535|L3289:f4535|Welsh:34678_at|Uma:34678_at	MYOF
sr1471	|L2695:f1539|L3044:f4535|L3289:f4535|Welsh:34678_at|Uma:34678_at	MYOF
sr1472	|L2695:f29749|L3044:f4535|L3289:f4535|Welsh:34678_at|Uma:34678_at	MYOF
sr1473	|L2695:f26615|L3044:f32589|L3289:f4535|Welsh:34678_at|Uma:34678_at	MYOF
sr1474	|L2695:f1539|L3044:f32589|L3289:f4535|Welsh:34678_at|Uma:34678_at	MYOF
sr1475	|L2695:f29749|L3044:f32589|L3289:f4535|Welsh:34678_at|Uma:34678_at	MYOF
sr1476	|L2695:f26615|L3044:f31354|L3289:f4535|Welsh:34678_at|Uma:34678_at	MYOF
sr1477	|L2695:f1539|L3044:f31354|L3289:f4535|Welsh:34678_at|Uma:34678_at	MYOF
sr1478	|L2695:f29749|L3044:f31354|L3289:f4535|Welsh:34678_at|Uma:34678_at	MYOF
sr1479	|L2695:f26615|L3044:f4535|L3289:f32589|Welsh:34678_at|Uma:34678_at	MYOF
sr1480	|L2695:f1539|L3044:f4535|L3289:f32589|Welsh:34678_at|Uma:34678_at	MYOF
sr1481	|L2695:f29749|L3044:f4535|L3289:f32589|Welsh:34678_at|Uma:34678_at	MYOF
sr1482	|L2695:f26615|L3044:f32589|L3289:f32589|Welsh:34678_at|Uma:34678_at	MYOF
sr1483	|L2695:f1539|L3044:f32589|L3289:f32589|Welsh:34678_at|Uma:34678_at	MYOF
sr1484	|L2695:f29749|L3044:f32589|L3289:f32589|Welsh:34678_at|Uma:34678_at	MYOF
sr1485	|L2695:f26615|L3044:f31354|L3289:f32589|Welsh:34678_at|Uma:34678_at	MYOF
sr1486	|L2695:f1539|L3044:f31354|L3289:f32589|Welsh:34678_at|Uma:34678_at	MYOF
sr1487	|L2695:f29749|L3044:f31354|L3289:f32589|Welsh:34678_at|Uma:34678_at	MYOF
sr1488	|Singh:32552_at	RBP4
sr1489	|L3289:f20274|Welsh:40330_at	PLCE1;LOC100128054
sr1490	|Uma:38548_at	CYP2C8
sr1491	|Welsh:36937_s_at	PDLIM1
sr1492	|L2695:f15161|L3044:f18225|L3289:f18225|Welsh:31982_at|Uma:31982_at	SORBS1
sr1493	|L2695:f13084|L3044:f18225|L3289:f18225|Welsh:31982_at|Uma:31982_at	SORBS1
sr1494	|L2695:f15161|L3044:f18225|L3289:f40172|Welsh:31982_at|Uma:31982_at	SORBS1
sr1495	|L2695:f13084|L3044:f18225|L3289:f40172|Welsh:31982_at|Uma:31982_at	SORBS1
sr1496	|L3044:f11996|L3289:f11996	ALDH18A1
sr1497	|L3044:f8103|L3289:f11996	ALDH18A1
sr1498	|L2695:f42657	TCTN3
sr1499	|L2695:f10902|L3044:f42776|L3289:f42776|Welsh:32826_at	ENTPD1;LOC728558;C10orf131;CC2D2B;CCNJ;MIR3157
sr1500	|L2695:f10902|L3044:f42776|L3289:f39920|Welsh:32826_at	ENTPD1;LOC728558;C10orf131;CC2D2B;CCNJ;MIR3157
sr1501	|L2695:f10902|L3044:f42776|L3289:f39914|Welsh:32826_at	ENTPD1;LOC728558;C10orf131;CC2D2B;CCNJ;MIR3157
sr1502	|Singh:36343_at	TLL2
sr1503	|L2695:f40229|L3044:f38889	TM9SF3
sr1504	|L3289:f1186	PIK3AP1
sr1505	|Uma:37849_at	SLIT1;LOC100505540;ARHGAP19-SLIT1;ARHGAP19
sr1506	|L3289:f19255	RRP12
sr1507	|Welsh:41221_at|Uma:41221_at	PGAM1
sr1508	|Uma:35273_at	EXOSC1;ZDHHC16;MMS19;UBTD1
sr1509	|L2695:f41157	PI4K2A;AVPI1
sr1510	|L3044:f15262	GOLGA7B;CRTAC1
sr1511	|L3044:f24219	GOLGA7B;CRTAC1
sr1512	|L3044:f24636|L3289:f24636	PYROXD2;MIR1287;HPS1;MIR4685
sr1513	|L3044:f24636|L3289:f21113	PYROXD2;MIR1287;HPS1;MIR4685
sr1514	|L3289:f29889	ENTPD7;COX15;CUTC
sr1515	|L3044:f22780|Welsh:34712_at	DNMBP;DNMBP-AS1
sr1516	|Uma:33770_at	CHUK
sr1517	|L2695:f5934|L3044:f19346	HIF1AN
sr1518	|L2695:f30169|Welsh:33192_g_at	FAM178A
sr1519	|L2695:f26371	SEMA4G;MIR608;MRPL43;C10orf2
sr1520	|L3044:f19807|L3289:f19807	LZTS2;PDZD7;SFXN3
sr1521	|Singh:36351_at	KAZALD1
sr1522	|Uma:559_s_at	TLX1NB;TLX1
sr1523	|Singh:31513_at	LBX1;FLJ41350
sr1524	|L2695:f28251	BTRC
sr1525	|L2695:f20696	FGF8;NPM3
sr1526	|L2695:f22719	HPS6
sr1527	|Welsh:36597_at	NOLC1
sr1528	|Welsh:31378_at	ELOVL3;PITX3
sr1529	|Welsh:545_g_at|Uma:545_g_at|Singh:40363_r_at	NFKB2;PSD;FBXL15;CUEDC2
sr1530	|L3044:f12114|L3289:f12114	LOC100505761;C10orf95
sr1531	|Uma:36685_at|Singh:36685_at	C10orf32;C10orf32-AS3MT;AS3MT
sr1532	|Welsh:31794_at	NT5C2
sr1533	|Welsh:738_at	NT5C2
sr1534	|L2695:f24548	PCGF6
sr1535	|L3044:f22860	NEURL
sr1536	|L2695:f4242|L3044:f40908|L3289:f40908	SH3PXD2A;LOC100505839
sr1537	|Welsh:38669_at|Uma:38669_at|Singh:38669_at	SLK
sr1538	|L2695:f2925|L3044:f2317|L3289:f2317|Welsh:41618_at|Singh:41618_at	COL17A1;MIR936
sr1539	|L2695:f37298|L3044:f2317|L3289:f2317|Welsh:41618_at|Singh:41618_at	COL17A1;MIR936
sr1540	|L2695:f2925|L3044:f36010|L3289:f2317|Welsh:41618_at|Singh:41618_at	COL17A1;MIR936
sr1541	|L2695:f37298|L3044:f36010|L3289:f2317|Welsh:41618_at|Singh:41618_at	COL17A1;MIR936
sr1542	|L2695:f2925|L3044:f2317|L3289:f36010|Welsh:41618_at|Singh:41618_at	COL17A1;MIR936
sr1543	|L2695:f37298|L3044:f2317|L3289:f36010|Welsh:41618_at|Singh:41618_at	COL17A1;MIR936
sr1544	|L2695:f2925|L3044:f36010|L3289:f36010|Welsh:41618_at|Singh:41618_at	COL17A1;MIR936
sr1545	|L2695:f37298|L3044:f36010|L3289:f36010|Welsh:41618_at|Singh:41618_at	COL17A1;MIR936
sr1546	|Uma:824_at	GSTO1;MIR4482;GSTO2
sr1547	|L2695:f9578	SORCS1
sr1548	|L2695:f8549|L3044:f8121|L3289:f8121	LOC100505933;ADD3
sr1549	|L2695:f28237|L3044:f8121|L3289:f8121	LOC100505933;ADD3
sr1550	|L2695:f13798|L3044:f13494|L3289:f13494|Welsh:654_at|Uma:654_at	MXI1
sr1551	|L2695:f44411|L3044:f13494|L3289:f13494|Welsh:654_at|Uma:654_at	MXI1
sr1552	|L2695:f13798|L3044:f38691|L3289:f13494|Welsh:654_at|Uma:654_at	MXI1
sr1553	|L2695:f44411|L3044:f38691|L3289:f13494|Welsh:654_at|Uma:654_at	MXI1
sr1554	|L2695:f13798|L3044:f13494|L3289:f38691|Welsh:654_at|Uma:654_at	MXI1
sr1555	|L2695:f44411|L3044:f13494|L3289:f38691|Welsh:654_at|Uma:654_at	MXI1
sr1556	|L2695:f13798|L3044:f38691|L3289:f38691|Welsh:654_at|Uma:654_at	MXI1
sr1557	|L2695:f44411|L3044:f38691|L3289:f38691|Welsh:654_at|Uma:654_at	MXI1
sr1558	|L2695:f13798|L3044:f13494|L3289:f33293|Welsh:654_at|Uma:654_at	MXI1
sr1559	|L2695:f44411|L3044:f13494|L3289:f33293|Welsh:654_at|Uma:654_at	MXI1
sr1560	|L2695:f13798|L3044:f38691|L3289:f33293|Welsh:654_at|Uma:654_at	MXI1
sr1561	|L2695:f44411|L3044:f38691|L3289:f33293|Welsh:654_at|Uma:654_at	MXI1
sr1562	|L2695:f13798|L3044:f13494|L3289:f264|Welsh:654_at|Uma:654_at	MXI1
sr1563	|L2695:f44411|L3044:f13494|L3289:f264|Welsh:654_at|Uma:654_at	MXI1
sr1564	|L2695:f13798|L3044:f38691|L3289:f264|Welsh:654_at|Uma:654_at	MXI1
sr1565	|L2695:f44411|L3044:f38691|L3289:f264|Welsh:654_at|Uma:654_at	MXI1
sr1566	|L2695:f13798|L3044:f13494|L3289:f13494|Welsh:39072_at|Uma:654_at	MXI1
sr1567	|L2695:f44411|L3044:f13494|L3289:f13494|Welsh:39072_at|Uma:654_at	MXI1
sr1568	|L2695:f13798|L3044:f38691|L3289:f13494|Welsh:39072_at|Uma:654_at	MXI1
sr1569	|L2695:f44411|L3044:f38691|L3289:f13494|Welsh:39072_at|Uma:654_at	MXI1
sr1570	|L2695:f13798|L3044:f13494|L3289:f38691|Welsh:39072_at|Uma:654_at	MXI1
sr1571	|L2695:f44411|L3044:f13494|L3289:f38691|Welsh:39072_at|Uma:654_at	MXI1
sr1572	|L2695:f13798|L3044:f38691|L3289:f38691|Welsh:39072_at|Uma:654_at	MXI1
sr1573	|L2695:f44411|L3044:f38691|L3289:f38691|Welsh:39072_at|Uma:654_at	MXI1
sr1574	|L2695:f13798|L3044:f13494|L3289:f33293|Welsh:39072_at|Uma:654_at	MXI1
sr1575	|L2695:f44411|L3044:f13494|L3289:f33293|Welsh:39072_at|Uma:654_at	MXI1
sr1576	|L2695:f13798|L3044:f38691|L3289:f33293|Welsh:39072_at|Uma:654_at	MXI1
sr1577	|L2695:f44411|L3044:f38691|L3289:f33293|Welsh:39072_at|Uma:654_at	MXI1
sr1578	|L2695:f13798|L3044:f13494|L3289:f264|Welsh:39072_at|Uma:654_at	MXI1
sr1579	|L2695:f44411|L3044:f13494|L3289:f264|Welsh:39072_at|Uma:654_at	MXI1
sr1580	|L2695:f13798|L3044:f38691|L3289:f264|Welsh:39072_at|Uma:654_at	MXI1
sr1581	|L2695:f44411|L3044:f38691|L3289:f264|Welsh:39072_at|Uma:654_at	MXI1
sr1582	|L2695:f13798|L3044:f13494|L3289:f13494|Welsh:748_s_at|Uma:654_at	MXI1
sr1583	|L2695:f44411|L3044:f13494|L3289:f13494|Welsh:748_s_at|Uma:654_at	MXI1
sr1584	|L2695:f13798|L3044:f38691|L3289:f13494|Welsh:748_s_at|Uma:654_at	MXI1
sr1585	|L2695:f44411|L3044:f38691|L3289:f13494|Welsh:748_s_at|Uma:654_at	MXI1
sr1586	|L2695:f13798|L3044:f13494|L3289:f38691|Welsh:748_s_at|Uma:654_at	MXI1
sr1587	|L2695:f44411|L3044:f13494|L3289:f38691|Welsh:748_s_at|Uma:654_at	MXI1
sr1588	|L2695:f13798|L3044:f38691|L3289:f38691|Welsh:748_s_at|Uma:654_at	MXI1
sr1589	|L2695:f44411|L3044:f38691|L3289:f38691|Welsh:748_s_at|Uma:654_at	MXI1
sr1590	|L2695:f13798|L3044:f13494|L3289:f33293|Welsh:748_s_at|Uma:654_at	MXI1
sr1591	|L2695:f44411|L3044:f13494|L3289:f33293|Welsh:748_s_at|Uma:654_at	MXI1
sr1592	|L2695:f13798|L3044:f38691|L3289:f33293|Welsh:748_s_at|Uma:654_at	MXI1
sr1593	|L2695:f44411|L3044:f38691|L3289:f33293|Welsh:748_s_at|Uma:654_at	MXI1
sr1594	|L2695:f13798|L3044:f13494|L3289:f264|Welsh:748_s_at|Uma:654_at	MXI1
sr1595	|L2695:f44411|L3044:f13494|L3289:f264|Welsh:748_s_at|Uma:654_at	MXI1
sr1596	|L2695:f13798|L3044:f38691|L3289:f264|Welsh:748_s_at|Uma:654_at	MXI1
sr1597	|L2695:f44411|L3044:f38691|L3289:f264|Welsh:748_s_at|Uma:654_at	MXI1
sr1598	|L3044:f15712|Welsh:38659_at	LOC282997;PDCD4;MIR4680;BBIP1;SHOC2;RPL13AP6
sr1599	|L3044:f13828|Welsh:38659_at	LOC282997;PDCD4;MIR4680;BBIP1;SHOC2;RPL13AP6
sr1600	|L2695:f7618|L3044:f7570	ADRA2A
sr1601	|Singh:742_at	HABP2;NRAP
sr1602	|L2695:f30671|L3044:f33379|L3289:f33379	CASP7
sr1603	|Uma:31550_at	ADRB1
sr1604	|L3289:f14926	AFAP1L2
sr1605	|L3289:f17923|Uma:40155_at	ABLIM1
sr1606	|L2695:f26223|L3289:f25519|Singh:33743_at	ATRNL1
sr1607	|L2695:f13505	GFRA1
sr1608	|L2695:f22814	GFRA1
sr1609	|L2695:f5548	GFRA1
sr1610	|Welsh:40372_at	PNLIPRP1
sr1611	|L2695:f13605|L3044:f27520|L3289:f27520	SLC18A2
sr1612	|L2695:f40557	EMX2OS;EMX2
sr1613	|L2695:f19721|Welsh:32740_at	RAB11FIP2;CASC2
sr1614	|L2695:f24784|L3289:f11879	SFXN4
sr1615	|Welsh:36631_at	PRDX3
sr1616	|Welsh:1135_at|Uma:1135_at|Singh:1135_at	GRK5;MIR4681
sr1617	|Welsh:40994_at|Uma:1135_at|Singh:1135_at	GRK5;MIR4681
sr1618	|Welsh:1135_at|Uma:1135_at|Singh:40994_at	GRK5;MIR4681
sr1619	|Welsh:40994_at|Uma:1135_at|Singh:40994_at	GRK5;MIR4681
sr1620	|L2695:f10555|Welsh:33120_at|Uma:33120_at|Singh:33121_g_at	RGS10
sr1621	|L2695:f10555|Welsh:33121_g_at|Uma:33120_at|Singh:33121_g_at	RGS10
sr1622	|L2695:f10555|Welsh:33120_at|Uma:33121_g_at|Singh:33121_g_at	RGS10
sr1623	|L2695:f10555|Welsh:33121_g_at|Uma:33121_g_at|Singh:33121_g_at	RGS10
sr1624	|L2695:f10555|Welsh:33120_at|Uma:33122_at|Singh:33121_g_at	RGS10
sr1625	|L2695:f10555|Welsh:33121_g_at|Uma:33122_at|Singh:33121_g_at	RGS10
sr1626	|Singh:41762_at	TIAL1
sr1627	|Singh:41763_g_at	TIAL1
sr1628	|L2695:f17555|L3289:f24808|Welsh:36089_at	INPP5F;MCMBP
sr1629	|L2695:f39057|L3289:f24808|Welsh:36089_at	INPP5F;MCMBP
sr1630	|L2695:f28868|L3289:f24808|Welsh:36089_at	INPP5F;MCMBP
sr1631	|L2695:f3284	LOC283089;WDR11
sr1632	|L2695:f22317|L3044:f26225|L3289:f26225|Welsh:1363_at|Singh:1363_at	FGFR2
sr1633	|L2695:f31575|L3044:f26225|L3289:f26225|Welsh:1363_at|Singh:1363_at	FGFR2
sr1634	|L2695:f22317|L3044:f35267|L3289:f26225|Welsh:1363_at|Singh:1363_at	FGFR2
sr1635	|L2695:f31575|L3044:f35267|L3289:f26225|Welsh:1363_at|Singh:1363_at	FGFR2
sr1636	|L2695:f22317|L3044:f26225|L3289:f35267|Welsh:1363_at|Singh:1363_at	FGFR2
sr1637	|L2695:f31575|L3044:f26225|L3289:f35267|Welsh:1363_at|Singh:1363_at	FGFR2
sr1638	|L2695:f22317|L3044:f35267|L3289:f35267|Welsh:1363_at|Singh:1363_at	FGFR2
sr1639	|L2695:f31575|L3044:f35267|L3289:f35267|Welsh:1363_at|Singh:1363_at	FGFR2
sr1640	|L2695:f22317|L3044:f26225|L3289:f26225|Welsh:34354_at|Singh:1363_at	FGFR2
sr1641	|L2695:f31575|L3044:f26225|L3289:f26225|Welsh:34354_at|Singh:1363_at	FGFR2
sr1642	|L2695:f22317|L3044:f35267|L3289:f26225|Welsh:34354_at|Singh:1363_at	FGFR2
sr1643	|L2695:f31575|L3044:f35267|L3289:f26225|Welsh:34354_at|Singh:1363_at	FGFR2
sr1644	|L2695:f22317|L3044:f26225|L3289:f35267|Welsh:34354_at|Singh:1363_at	FGFR2
sr1645	|L2695:f31575|L3044:f26225|L3289:f35267|Welsh:34354_at|Singh:1363_at	FGFR2
sr1646	|L2695:f22317|L3044:f35267|L3289:f35267|Welsh:34354_at|Singh:1363_at	FGFR2
sr1647	|L2695:f31575|L3044:f35267|L3289:f35267|Welsh:34354_at|Singh:1363_at	FGFR2
sr1648	|L2695:f22317|L3044:f26225|L3289:f26225|Welsh:1970_s_at|Singh:1363_at	FGFR2
sr1649	|L2695:f31575|L3044:f26225|L3289:f26225|Welsh:1970_s_at|Singh:1363_at	FGFR2
sr1650	|L2695:f22317|L3044:f35267|L3289:f26225|Welsh:1970_s_at|Singh:1363_at	FGFR2
sr1651	|L2695:f31575|L3044:f35267|L3289:f26225|Welsh:1970_s_at|Singh:1363_at	FGFR2
sr1652	|L2695:f22317|L3044:f26225|L3289:f35267|Welsh:1970_s_at|Singh:1363_at	FGFR2
sr1653	|L2695:f31575|L3044:f26225|L3289:f35267|Welsh:1970_s_at|Singh:1363_at	FGFR2
sr1654	|L2695:f22317|L3044:f35267|L3289:f35267|Welsh:1970_s_at|Singh:1363_at	FGFR2
sr1655	|L2695:f31575|L3044:f35267|L3289:f35267|Welsh:1970_s_at|Singh:1363_at	FGFR2
sr1656	|L2695:f22317|L3044:f26225|L3289:f26225|Welsh:1363_at|Singh:1970_s_at	FGFR2
sr1657	|L2695:f31575|L3044:f26225|L3289:f26225|Welsh:1363_at|Singh:1970_s_at	FGFR2
sr1658	|L2695:f22317|L3044:f35267|L3289:f26225|Welsh:1363_at|Singh:1970_s_at	FGFR2
sr1659	|L2695:f31575|L3044:f35267|L3289:f26225|Welsh:1363_at|Singh:1970_s_at	FGFR2
sr1660	|L2695:f22317|L3044:f26225|L3289:f35267|Welsh:1363_at|Singh:1970_s_at	FGFR2
sr1661	|L2695:f31575|L3044:f26225|L3289:f35267|Welsh:1363_at|Singh:1970_s_at	FGFR2
sr1662	|L2695:f22317|L3044:f35267|L3289:f35267|Welsh:1363_at|Singh:1970_s_at	FGFR2
sr1663	|L2695:f31575|L3044:f35267|L3289:f35267|Welsh:1363_at|Singh:1970_s_at	FGFR2
sr1664	|L2695:f22317|L3044:f26225|L3289:f26225|Welsh:34354_at|Singh:1970_s_at	FGFR2
sr1665	|L2695:f31575|L3044:f26225|L3289:f26225|Welsh:34354_at|Singh:1970_s_at	FGFR2
sr1666	|L2695:f22317|L3044:f35267|L3289:f26225|Welsh:34354_at|Singh:1970_s_at	FGFR2
sr1667	|L2695:f31575|L3044:f35267|L3289:f26225|Welsh:34354_at|Singh:1970_s_at	FGFR2
sr1668	|L2695:f22317|L3044:f26225|L3289:f35267|Welsh:34354_at|Singh:1970_s_at	FGFR2
sr1669	|L2695:f31575|L3044:f26225|L3289:f35267|Welsh:34354_at|Singh:1970_s_at	FGFR2
sr1670	|L2695:f22317|L3044:f35267|L3289:f35267|Welsh:34354_at|Singh:1970_s_at	FGFR2
sr1671	|L2695:f31575|L3044:f35267|L3289:f35267|Welsh:34354_at|Singh:1970_s_at	FGFR2
sr1672	|L2695:f22317|L3044:f26225|L3289:f26225|Welsh:1970_s_at|Singh:1970_s_at	FGFR2
sr1673	|L2695:f31575|L3044:f26225|L3289:f26225|Welsh:1970_s_at|Singh:1970_s_at	FGFR2
sr1674	|L2695:f22317|L3044:f35267|L3289:f26225|Welsh:1970_s_at|Singh:1970_s_at	FGFR2
sr1675	|L2695:f31575|L3044:f35267|L3289:f26225|Welsh:1970_s_at|Singh:1970_s_at	FGFR2
sr1676	|L2695:f22317|L3044:f26225|L3289:f35267|Welsh:1970_s_at|Singh:1970_s_at	FGFR2
sr1677	|L2695:f31575|L3044:f26225|L3289:f35267|Welsh:1970_s_at|Singh:1970_s_at	FGFR2
sr1678	|L2695:f22317|L3044:f35267|L3289:f35267|Welsh:1970_s_at|Singh:1970_s_at	FGFR2
sr1679	|L2695:f31575|L3044:f35267|L3289:f35267|Welsh:1970_s_at|Singh:1970_s_at	FGFR2
sr1680	|L2695:f14839	PLEKHA1;MIR3941
sr1681	|Welsh:718_at	HTRA1
sr1682	|Welsh:719_g_at	HTRA1
sr1683	|L2695:f27114|L3044:f22862|L3289:f20772|Welsh:40673_at	IKZF5;ACADSB
sr1684	|L2695:f27114|L3044:f22862|L3289:f22862|Welsh:40673_at	IKZF5;ACADSB
sr1685	|L2695:f18976|Welsh:35350_at|Singh:35350_at	CHST15
sr1686	|L2695:f8385|L3044:f11701|L3289:f11701|Welsh:36636_at	OAT
sr1687	|L2695:f14003|L3289:f25503|Uma:40780_at	ZRANB1;CTBP2;MIR4296
sr1688	|L2695:f22594|Welsh:34269_at|Singh:34269_at	C10orf122;LOC283038;FLJ37035;C10orf137
sr1689	|L2695:f32229	UROS;MIR4484;BCCIP;DHX32
sr1690	|L2695:f43135|L3289:f14974	ADAM12
sr1691	|L3289:f23460|Welsh:37638_at	DOCK1;FAM196A
sr1692	|L3044:f34609|L3289:f34609	PTPRE
sr1693	|Singh:419_at	MKI67
sr1694	|Welsh:2052_g_at	MGMT
sr1695	|Singh:34807_at	GLRX3
sr1696	|Welsh:38010_at|Uma:38010_at	BNIP3
sr1697	|L2695:f2273	PWWP2B
sr1698	|Singh:31393_r_at	UTF1
sr1699	|L2695:f36537	ADAM8
sr1700	|L2695:f30206|Welsh:39918_at	TUBGCP2;ZNF511
sr1701	|L3044:f19394	MTG1;SPRN
sr1702	|Uma:411_i_at	IFITM2
sr1703	|L2695:f14113|L3289:f30726|Uma:675_at	IFITM1
sr1704	|L2695:f14113|L3289:f30726|Uma:676_g_at	IFITM1
sr1705	|L2695:f548|L3289:f3692|Uma:41745_at	IFITM3
sr1706	|Welsh:41359_at|Uma:41359_at	PKP3;SIGIRR;ANO9
sr1707	|Uma:36187_at	RNH1
sr1708	|L2695:f16925|Uma:40359_at	LRRC56;C11orf35;RASSF7
sr1709	|L3044:f6407	LOC143666;PHRF1;IRF7;CDHR5
sr1710	|Welsh:35771_at|Uma:35771_at|Singh:35771_at	DEAF1;TMEM80
sr1711	|Welsh:37311_at	TALDO1
sr1712	|Welsh:35841_at|Uma:33919_at	EFCAB4A;CD151;POLR2L;TSPAN4;CHID1
sr1713	|Welsh:33919_at|Uma:33919_at	EFCAB4A;CD151;POLR2L;TSPAN4;CHID1
sr1714	|Singh:32228_at	AP2A2;MUC6
sr1715	|Welsh:41365_at	MUC5B
sr1716	|L2695:f19823	TOLLIP;LOC255512
sr1717	|Welsh:239_at	MOB2;DUSP8;LOC338651;KRTAP5-1;KRTAP5-2;KRTAP5-3;KRTAP5-4;KRTAP5-5;FAM99A;FAM99B;KRTAP5-6;IFITM10;CTSD
sr1718	|Uma:38457_at	TNNI2
sr1719	|Uma:36094_at	TNNT3
sr1720	|Uma:34358_at|Singh:34358_at	MRPL23
sr1721	|L3044:f9063	H19;MIR675
sr1722	|L2695:f19368|L3044:f41561|L3289:f41561|Singh:1591_s_at	INS-IGF2;IGF2;MIR483;IGF2AS;INS
sr1723	|L2695:f19368|L3044:f18896|L3289:f41561|Singh:1591_s_at	INS-IGF2;IGF2;MIR483;IGF2AS;INS
sr1724	|L2695:f19368|L3044:f41561|L3289:f18896|Singh:1591_s_at	INS-IGF2;IGF2;MIR483;IGF2AS;INS
sr1725	|L2695:f19368|L3044:f18896|L3289:f18896|Singh:1591_s_at	INS-IGF2;IGF2;MIR483;IGF2AS;INS
sr1726	|L2695:f19368|L3044:f41561|L3289:f30657|Singh:1591_s_at	INS-IGF2;IGF2;MIR483;IGF2AS;INS
sr1727	|L2695:f19368|L3044:f18896|L3289:f30657|Singh:1591_s_at	INS-IGF2;IGF2;MIR483;IGF2AS;INS
sr1728	|L2695:f19368|L3044:f41561|L3289:f23525|Singh:1591_s_at	INS-IGF2;IGF2;MIR483;IGF2AS;INS
sr1729	|L2695:f19368|L3044:f18896|L3289:f23525|Singh:1591_s_at	INS-IGF2;IGF2;MIR483;IGF2AS;INS
sr1730	|Welsh:31355_at	ASCL2
sr1731	|Singh:35282_r_at	CD81
sr1732	|L2695:f9155|L3044:f8991|Welsh:38673_s_at|Singh:39545_at	CDKN1C
sr1733	|L2695:f1560|L3044:f8991|Welsh:38673_s_at|Singh:39545_at	CDKN1C
sr1734	|L2695:f9155|L3044:f8991|Welsh:1787_at|Singh:39545_at	CDKN1C
sr1735	|L2695:f1560|L3044:f8991|Welsh:1787_at|Singh:39545_at	CDKN1C
sr1736	|Singh:34539_at	LOC650368
sr1737	|Welsh:41858_at|Uma:41858_at	NUP98;PGAP2;RHOG
sr1738	|L3044:f36760	OR51E2
sr1739	|L3044:f30596|L3289:f30596	HBB
sr1740	|Uma:35920_at	HBBP1
sr1741	|L2695:f21415	HBG2
sr1742	|L3289:f36992	HBE1
sr1743	|L2695:f11159|Welsh:36825_at|Singh:36825_at	TRIM22
sr1744	|L3044:f8194|Welsh:32574_at|Singh:37371_at	SMPD1;APBB1
sr1745	|L3044:f8194|Welsh:1101_at|Singh:37371_at	SMPD1;APBB1
sr1746	|L3044:f8194|Welsh:32574_at|Singh:1101_at	SMPD1;APBB1
sr1747	|L3044:f8194|Welsh:1101_at|Singh:1101_at	SMPD1;APBB1
sr1748	|L2695:f14542	HPX
sr1749	|L2695:f15992|Welsh:36193_at|Uma:34700_at|Singh:36193_at	TRIM3;ARFIP2;FXC1
sr1750	|L2695:f42868|Welsh:36193_at|Uma:34700_at|Singh:36193_at	TRIM3;ARFIP2;FXC1
sr1751	|Welsh:35365_at|Uma:35365_at	RRP8;ILK;TAF10;TPP1
sr1752	|Welsh:868_at|Uma:35365_at	RRP8;ILK;TAF10;TPP1
sr1753	|L3044:f12144|L3289:f12144|Welsh:1689_at	DCHS1
sr1754	|Welsh:36695_at|Singh:36695_at	OLFML1
sr1755	|L3044:f41585	PPFIBP2
sr1756	|L3044:f13979|L3289:f13979	CYB5R2
sr1757	|L3289:f42259	TUB;RIC3
sr1758	|Welsh:35104_r_at	LMO1
sr1759	|L3044:f8422	TRIM66
sr1760	|L2695:f43654|L3044:f17332|L3289:f17332|Welsh:32436_at|Singh:32436_at	RPL27A;SNORA3;SNORA45
sr1761	|L2695:f35308|L3044:f34276|L3289:f34276|Welsh:37745_s_at|Singh:37745_s_at	ST5;AKIP1;C11orf16
sr1762	|L2695:f28536|L3044:f33202|L3289:f9586	SCUBE2
sr1763	|L2695:f9362|L3044:f33202|L3289:f9586	SCUBE2
sr1764	|L2695:f23137|L3044:f33202|L3289:f9586	SCUBE2
sr1765	|L2695:f28536|L3044:f33202|L3289:f33202	SCUBE2
sr1766	|L2695:f9362|L3044:f33202|L3289:f33202	SCUBE2
sr1767	|L2695:f23137|L3044:f33202|L3289:f33202	SCUBE2
sr1768	|L2695:f18875|L3044:f14579|Welsh:33924_at|Uma:33924_at|Singh:33924_at	DENND5A
sr1769	|Uma:36909_at	WEE1
sr1770	|L2695:f27784	SWAP70
sr1771	|L2695:f27828	SWAP70
sr1772	|L2695:f5732	LOC440028;LOC283104;SBF2
sr1773	|L2695:f35700	AMPD3;MTRNR2L8;MIR4485
sr1774	|L2695:f11515|L3044:f20975|L3289:f30191	RNF141;LOC100129827;LYVE1;MRVI1
sr1775	|L2695:f27396|L3044:f20975|L3289:f30191	RNF141;LOC100129827;LYVE1;MRVI1
sr1776	|L2695:f11515|L3044:f20975|L3289:f33664	RNF141;LOC100129827;LYVE1;MRVI1
sr1777	|L2695:f27396|L3044:f20975|L3289:f33664	RNF141;LOC100129827;LYVE1;MRVI1
sr1778	|L2695:f11515|L3044:f20975|L3289:f20975	RNF141;LOC100129827;LYVE1;MRVI1
sr1779	|L2695:f27396|L3044:f20975|L3289:f20975	RNF141;LOC100129827;LYVE1;MRVI1
sr1780	|Singh:31372_at	GALNTL4;CSNK2A1P
sr1781	|L2695:f10417	USP47
sr1782	|L2695:f32527	DKK3
sr1783	|L2695:f24454	DKK3
sr1784	|L2695:f21685|Singh:40848_g_at	MICAL2
sr1785	|L2695:f31380	MICALCL
sr1786	|L2695:f12488|L3044:f12028|L3289:f12028|Welsh:39750_at|Singh:39750_at	PARVA
sr1787	|L2695:f38734|L3044:f12028|L3289:f12028|Welsh:39750_at|Singh:39750_at	PARVA
sr1788	|L2695:f12133|L3044:f12028|L3289:f12028|Welsh:39750_at|Singh:39750_at	PARVA
sr1789	|L2695:f12488|L3044:f8337|L3289:f12028|Welsh:39750_at|Singh:39750_at	PARVA
sr1790	|L2695:f38734|L3044:f8337|L3289:f12028|Welsh:39750_at|Singh:39750_at	PARVA
sr1791	|L2695:f12133|L3044:f8337|L3289:f12028|Welsh:39750_at|Singh:39750_at	PARVA
sr1792	|L2695:f12488|L3044:f18131|L3289:f12028|Welsh:39750_at|Singh:39750_at	PARVA
sr1793	|L2695:f38734|L3044:f18131|L3289:f12028|Welsh:39750_at|Singh:39750_at	PARVA
sr1794	|L2695:f12133|L3044:f18131|L3289:f12028|Welsh:39750_at|Singh:39750_at	PARVA
sr1795	|L2695:f12488|L3044:f12028|L3289:f8337|Welsh:39750_at|Singh:39750_at	PARVA
sr1796	|L2695:f38734|L3044:f12028|L3289:f8337|Welsh:39750_at|Singh:39750_at	PARVA
sr1797	|L2695:f12133|L3044:f12028|L3289:f8337|Welsh:39750_at|Singh:39750_at	PARVA
sr1798	|L2695:f12488|L3044:f8337|L3289:f8337|Welsh:39750_at|Singh:39750_at	PARVA
sr1799	|L2695:f38734|L3044:f8337|L3289:f8337|Welsh:39750_at|Singh:39750_at	PARVA
sr1800	|L2695:f12133|L3044:f8337|L3289:f8337|Welsh:39750_at|Singh:39750_at	PARVA
sr1801	|L2695:f12488|L3044:f18131|L3289:f8337|Welsh:39750_at|Singh:39750_at	PARVA
sr1802	|L2695:f38734|L3044:f18131|L3289:f8337|Welsh:39750_at|Singh:39750_at	PARVA
sr1803	|L2695:f12133|L3044:f18131|L3289:f8337|Welsh:39750_at|Singh:39750_at	PARVA
sr1804	|L2695:f12488|L3044:f12028|L3289:f18131|Welsh:39750_at|Singh:39750_at	PARVA
sr1805	|L2695:f38734|L3044:f12028|L3289:f18131|Welsh:39750_at|Singh:39750_at	PARVA
sr1806	|L2695:f12133|L3044:f12028|L3289:f18131|Welsh:39750_at|Singh:39750_at	PARVA
sr1807	|L2695:f12488|L3044:f8337|L3289:f18131|Welsh:39750_at|Singh:39750_at	PARVA
sr1808	|L2695:f38734|L3044:f8337|L3289:f18131|Welsh:39750_at|Singh:39750_at	PARVA
sr1809	|L2695:f12133|L3044:f8337|L3289:f18131|Welsh:39750_at|Singh:39750_at	PARVA
sr1810	|L2695:f12488|L3044:f18131|L3289:f18131|Welsh:39750_at|Singh:39750_at	PARVA
sr1811	|L2695:f38734|L3044:f18131|L3289:f18131|Welsh:39750_at|Singh:39750_at	PARVA
sr1812	|L2695:f12133|L3044:f18131|L3289:f18131|Welsh:39750_at|Singh:39750_at	PARVA
sr1813	|L2695:f43168|L3289:f29340	TEAD1
sr1814	|L3289:f34212	ARNTL;BTBD10
sr1815	|Uma:708_at|Singh:34399_at	PTH
sr1816	|L2695:f7621|L3044:f7573|L3289:f7573|Welsh:35277_at|Singh:35277_at	SPON1
sr1817	|L2695:f29165|L3044:f7573|L3289:f7573|Welsh:35277_at|Singh:35277_at	SPON1
sr1818	|L2695:f7621|L3044:f27173|L3289:f7573|Welsh:35277_at|Singh:35277_at	SPON1
sr1819	|L2695:f29165|L3044:f27173|L3289:f7573|Welsh:35277_at|Singh:35277_at	SPON1
sr1820	|L2695:f7621|L3044:f7573|L3289:f27173|Welsh:35277_at|Singh:35277_at	SPON1
sr1821	|L2695:f29165|L3044:f7573|L3289:f27173|Welsh:35277_at|Singh:35277_at	SPON1
sr1822	|L2695:f7621|L3044:f27173|L3289:f27173|Welsh:35277_at|Singh:35277_at	SPON1
sr1823	|L2695:f29165|L3044:f27173|L3289:f27173|Welsh:35277_at|Singh:35277_at	SPON1
sr1824	|Welsh:32827_at	RRAS2
sr1825	|Welsh:34326_at	COPB1
sr1826	|L2695:f22946|L3044:f17559|Welsh:35872_at|Uma:35872_at	PSMA1;PDE3B
sr1827	|L2695:f31488|L3044:f17559|Welsh:35872_at|Uma:35872_at	PSMA1;PDE3B
sr1828	|L2695:f12924|L3044:f17559|Welsh:35872_at|Uma:35872_at	PSMA1;PDE3B
sr1829	|L2695:f328	SOX6
sr1830	|Welsh:41152_f_at|Uma:41152_f_at|Singh:41152_f_at	PLEKHA7
sr1831	|L2695:f41935|Singh:33619_at	RPS13
sr1832	|L2695:f36539|Welsh:35643_at|Singh:35643_at	NUCB2
sr1833	|L3289:f14332	KCNJ11
sr1834	|Singh:41792_at	ABCC8
sr1835	|Welsh:33482_at	MYOD1
sr1836	|L2695:f11618	SERGEF
sr1837	|L2695:f31957|L3044:f31793|L3289:f31793	SAAL1
sr1838	|L2695:f4729	HPS5;GTF2H1
sr1839	|Uma:41485_at|Singh:41485_at	LDHA
sr1840	|Singh:41092_at	LDHC
sr1841	|Uma:38444_at	CSRP3
sr1842	|L2695:f16254|L3044:f2980|L3289:f18542	NAV2;NAV2-AS4;MIR4486;LOC100126784;MIR4694
sr1843	|L2695:f12325|L3044:f2980|L3289:f18542	NAV2;NAV2-AS4;MIR4486;LOC100126784;MIR4694
sr1844	|L2695:f506|L3044:f2980|L3289:f18542	NAV2;NAV2-AS4;MIR4486;LOC100126784;MIR4694
sr1845	|L2695:f35748|L3044:f2980|L3289:f18542	NAV2;NAV2-AS4;MIR4486;LOC100126784;MIR4694
sr1846	|L2695:f1984|L3044:f2980|L3289:f18542	NAV2;NAV2-AS4;MIR4486;LOC100126784;MIR4694
sr1847	|L2695:f2776|L3044:f2980|L3289:f18542	NAV2;NAV2-AS4;MIR4486;LOC100126784;MIR4694
sr1848	|L2695:f16254|L3044:f2980|L3289:f2980	NAV2;NAV2-AS4;MIR4486;LOC100126784;MIR4694
sr1849	|L2695:f12325|L3044:f2980|L3289:f2980	NAV2;NAV2-AS4;MIR4486;LOC100126784;MIR4694
sr1850	|L2695:f506|L3044:f2980|L3289:f2980	NAV2;NAV2-AS4;MIR4486;LOC100126784;MIR4694
sr1851	|L2695:f35748|L3044:f2980|L3289:f2980	NAV2;NAV2-AS4;MIR4486;LOC100126784;MIR4694
sr1852	|L2695:f1984|L3044:f2980|L3289:f2980	NAV2;NAV2-AS4;MIR4486;LOC100126784;MIR4694
sr1853	|L2695:f2776|L3044:f2980|L3289:f2980	NAV2;NAV2-AS4;MIR4486;LOC100126784;MIR4694
sr1854	|L2695:f30873	ANO5
sr1855	|Welsh:32365_at	LUZP2
sr1856	|L3044:f27853|L3289:f27853	SLC5A12
sr1857	|L3044:f35167|L3289:f35167|Singh:40023_at	LIN7C;BDNF-AS1;BDNF
sr1858	|Singh:230_s_at	FSHB
sr1859	|Welsh:40556_at	RCN1
sr1860	|Singh:1500_at	WT1;WT1-AS
sr1861	|L3044:f33494|L3289:f33494|Welsh:35814_at	EIF3M;CCDC73
sr1862	|L2695:f41841|L3044:f40949|L3289:f40949	PRRG4
sr1863	|L2695:f32010|L3044:f21053	QSER1
sr1864	|L3289:f18478	DEPDC7
sr1865	|L2695:f35718	TCP11L1
sr1866	|L2695:f22427	NCRNA00294
sr1867	|L2695:f18191	CSTF3;LOC338739
sr1868	|L2695:f42111	HIPK3
sr1869	|L2695:f1352|L3044:f4660	C11orf41
sr1870	|L2695:f3155|L3044:f2059|L3289:f2059|Welsh:39170_at|Uma:39170_at	CD59
sr1871	|L2695:f10667|L3044:f2059|L3289:f2059|Welsh:39170_at|Uma:39170_at	CD59
sr1872	|L2695:f16730|L3044:f2059|L3289:f2059|Welsh:39170_at|Uma:39170_at	CD59
sr1873	|L2695:f28794|L3044:f2059|L3289:f2059|Welsh:39170_at|Uma:39170_at	CD59
sr1874	|L2695:f3155|L3044:f2059|L3289:f2059|Welsh:39170_at|Uma:39351_at	CD59
sr1875	|L2695:f10667|L3044:f2059|L3289:f2059|Welsh:39170_at|Uma:39351_at	CD59
sr1876	|L2695:f16730|L3044:f2059|L3289:f2059|Welsh:39170_at|Uma:39351_at	CD59
sr1877	|L2695:f28794|L3044:f2059|L3289:f2059|Welsh:39170_at|Uma:39351_at	CD59
sr1878	|L3044:f20944	FBXO3
sr1879	|L3044:f36153|Uma:32184_at	LMO2
sr1880	|L2695:f26053|L3289:f3932	CAPRIN1
sr1881	|L2695:f18276|L3289:f3932	CAPRIN1
sr1882	|L2695:f29254|L3289:f3932	CAPRIN1
sr1883	|L3044:f3812	CAT
sr1884	|L2695:f30680|Uma:2036_s_at	CD44
sr1885	|L2695:f15156|Uma:2036_s_at	CD44
sr1886	|L2695:f13549|Uma:2036_s_at	CD44
sr1887	|L2695:f30680|Uma:1126_s_at	CD44
sr1888	|L2695:f15156|Uma:1126_s_at	CD44
sr1889	|L2695:f13549|Uma:1126_s_at	CD44
sr1890	|L2695:f32142	SLC1A2
sr1891	|L3289:f22610	PAMR1
sr1892	|Uma:40487_at	TRIM44
sr1893	|L2695:f25928	PRR5L
sr1894	|Singh:33595_r_at	RAG2;C11orf74
sr1895	|Singh:36593_at	EXT2
sr1896	|L3044:f22489	CD82
sr1897	|L3289:f30196|Welsh:36136_at|Uma:36136_at	TSPAN18;TP53I11
sr1898	|L3289:f2213	PRDM11
sr1899	|L2695:f6090	SYT13
sr1900	|L2695:f6707	SYT13
sr1901	|Singh:41395_at	CHST1
sr1902	|L2695:f11350|L3044:f11922|L3289:f11922|Singh:35852_at	CRY2
sr1903	|Welsh:39551_at	GYLTL1B;PHF21A
sr1904	|L3044:f29791|Welsh:41867_at|Uma:41867_at	CREB3L1
sr1905	|Welsh:38003_s_at	DGKZ;MIR4688;MDK
sr1906	|Welsh:39700_at|Uma:552_at|Singh:552_at	ARHGAP1;ZNF408
sr1907	|Welsh:552_at|Uma:552_at|Singh:552_at	ARHGAP1;ZNF408
sr1908	|Welsh:553_g_at|Uma:552_at|Singh:552_at	ARHGAP1;ZNF408
sr1909	|L2695:f8950	CKAP5;SNORD67;LOC100507401;LRP4
sr1910	|L3044:f31623|L3289:f31623|Welsh:1243_at|Singh:36651_at	DDB2;ACP2;NR1H3;MADD
sr1911	|L3044:f31623|L3289:f31623|Welsh:36651_at|Singh:36651_at	DDB2;ACP2;NR1H3;MADD
sr1912	|L3044:f10475	SPI1
sr1913	|L2695:f39090	SLC39A13
sr1914	|Uma:592_at	PSMC3
sr1915	|Welsh:34653_at	RAPSN
sr1916	|Welsh:33208_at|Singh:34683_at	CELF1
sr1917	|L2695:f6622|L3044:f22300	MTCH2
sr1918	|L2695:f15994|L3044:f22300	MTCH2
sr1919	|L2695:f1985|L3044:f2896|L3289:f39045	FNBP4
sr1920	|L2695:f1985|L3044:f6765|L3289:f39045	FNBP4
sr1921	|Singh:34253_at	NUP160
sr1922	|L3289:f10075|Singh:1739_at	FOLH1
sr1923	|L3289:f10075|Singh:1740_g_at	FOLH1
sr1924	|L3289:f37192	LOC441601
sr1925	|L2695:f34121|L3289:f36328	SLC43A3
sr1926	|L2695:f34121|L3289:f22818	SLC43A3
sr1927	|L2695:f10448|L3044:f14012|L3289:f14012|Singh:33708_at	SLC43A1
sr1928	|L2695:f10448|L3044:f1262|L3289:f14012|Singh:33708_at	SLC43A1
sr1929	|L2695:f10448|L3044:f14012|L3289:f1262|Singh:33708_at	SLC43A1
sr1930	|L2695:f10448|L3044:f1262|L3289:f1262|Singh:33708_at	SLC43A1
sr1931	|L3044:f28812	UBE2L6
sr1932	|Welsh:39775_at|Uma:39775_at	SERPING1
sr1933	|Singh:40444_s_at	MED19;TMX2;TMX2-CTNND1;C11orf31;BTBD18;CTNND1
sr1934	|L2695:f36646|L3044:f31882|L3289:f31882	GLYATL1;LOC283194
sr1935	|L2695:f7944	FAM111B
sr1936	|Singh:35369_at	DTX4;MPEG1
sr1937	|L2695:f4675|L3044:f35136	STX3;MRPL16
sr1938	|Uma:32470_at	GIF
sr1939	|L2695:f23604|Uma:40749_at	MS4A1
sr1940	|L2695:f19410|L3044:f32373|L3289:f32373	MS4A8B
sr1941	|L2695:f40681|L3044:f32373|L3289:f32373	MS4A8B
sr1942	|L2695:f9131|L3044:f32373|L3289:f32373	MS4A8B
sr1943	|L3289:f40678|Welsh:39694_at	TMEM109;TMEM132A;SLC15A3
sr1944	|Uma:32953_at	CD5
sr1945	|L2695:f35468	VPS37C
sr1946	|L2695:f9474|L3044:f9370	DDB1;DAK;CYBASC3;TMEM138
sr1947	|L2695:f27213|L3044:f9370	DDB1;DAK;CYBASC3;TMEM138
sr1948	|L3289:f11937|Uma:33327_at	C11orf9;DKFZP434K028;C11orf10;MIR611;FEN1
sr1949	|L3044:f34438|L3289:f34438|Welsh:41719_i_at|Uma:39373_at|Singh:41720_r_at	FADS1;MIR1908
sr1950	|L3044:f34438|L3289:f34438|Welsh:41720_r_at|Uma:39373_at|Singh:41720_r_at	FADS1;MIR1908
sr1951	|L3044:f8989|L3289:f8989	FADS2
sr1952	|Uma:34224_at	FADS3
sr1953	|Uma:33943_at	BEST1;FTH1
sr1954	|L3289:f26094	SCGB2A2
sr1955	|L2695:f11162|L3044:f10866|L3289:f10866|Singh:39220_at	SCGB1A1
sr1956	|Welsh:37027_at	AHNAK
sr1957	|Welsh:1676_s_at|Singh:1676_s_at	EEF1G;MIR3654
sr1958	|L3044:f1255|Welsh:37040_at	GANAB;INTS5
sr1959	|L2695:f30342	C11orf48;METTL12;SNORA57;C11orf83
sr1960	|L2695:f17862|Welsh:33361_at|Uma:33361_at|Singh:33361_at	LRRN4CL;BSCL2;HNRNPUL2-BSCL2;GNG3;HNRNPUL2
sr1961	|L3044:f10814|L3289:f10814	POLR2G
sr1962	|Welsh:40068_at|Uma:40068_at	STX5;WDR74
sr1963	|L3044:f22720|L3289:f22720	SNHG1;SNORD22;SNORD31;SNORD30;SNORD29;SNORD28;SNORD27;SNORD26;SNORD25;SLC3A2
sr1964	|Singh:31819_at	SLC22A24
sr1965	|L3289:f35395	HRASLS5
sr1966	|Singh:35704_at	PLA2G16
sr1967	|L3289:f33519	RTN3;C11orf95
sr1968	|L2695:f21200|Uma:38710_at	OTUB1;MACROD1;FLRT1
sr1969	|Welsh:207_at	STIP1
sr1970	|L3044:f39977|L3289:f39977|Welsh:1926_at	FERMT3;TRPT1;NUDT22;DNAJC4;VEGFB
sr1971	|L3044:f39977|L3289:f41752|Welsh:1926_at	FERMT3;TRPT1;NUDT22;DNAJC4;VEGFB
sr1972	|Welsh:33409_at	FKBP2;PPP1R14B
sr1973	|Welsh:1861_at	PLCB3;BAD;GPR137
sr1974	|L2695:f6185	NRXN2
sr1975	|Welsh:38359_at|Uma:40057_at|Singh:38360_at	RASGRP2;PYGM
sr1976	|Welsh:40057_at|Uma:40057_at|Singh:38360_at	RASGRP2;PYGM
sr1977	|Uma:35439_at	SF1
sr1978	|Uma:448_s_at	MAP4K2;MEN1
sr1979	|L2695:f18126	C11orf85
sr1980	|L2695:f43894	CDCA5;ZFPL1;LOC100130348
sr1981	|Welsh:35628_at|Uma:35628_at|Singh:35628_at	C11orf2;TM7SF2;ZNHIT2
sr1982	|L3044:f17118	CAPN1
sr1983	|Welsh:39688_at	DPF2
sr1984	|L2695:f20626	TIGD3
sr1985	|L2695:f32721|Welsh:38207_at	NEAT1
sr1986	|L2695:f31447	MALAT1
sr1987	|L2695:f41926	SCYL1;LTBP3
sr1988	|L2695:f31238	SCYL1;LTBP3
sr1989	|L2695:f15168	SCYL1;LTBP3
sr1990	|L2695:f42075|L3044:f40631|L3289:f40631|Welsh:32209_at	LOC254100;SSSCA1;FAM89B
sr1991	|Singh:34047_at	OVOL1
sr1992	|Welsh:33659_at|Singh:33659_at	CFL1
sr1993	|Welsh:35347_at|Singh:35347_at	MUS81;EFEMP2
sr1994	|Welsh:37361_at	CTSW;FIBP
sr1995	|Welsh:41850_s_at	CCDC85B;FOSL1
sr1996	|L2695:f40090|Uma:33706_at	SART1
sr1997	|Welsh:35326_at	KLC2;RAB1B;CNIH2;YIF1A
sr1998	|L2695:f24406|Welsh:39532_at	RIN1;BRMS1;B3GNT1
sr1999	|L2695:f43808|L3289:f21821|Singh:39661_s_at	SLC29A2
[truncated: 14,158 more rows]

## Sheet: Note
Combined probes are denoted as
|Dataset:probe|Dataset:probe…..
where Dataset is the denomination of the dataset as explained in the paper, and probe is the corresponding probe ID in the dataset.
Corresponding gene symbols (according to the integration method explained in the paper), are separated by ;
