# Supplementary material for: A New Combinatorial Optimization Approach for Integrated Feature Selection Using Different Datasets: A Prostate Cancer Transcriptomic Study
Source: PLoS One. 2015 Jun 24;10(6):e0127702. doi: 10.1371/journal.pone.0127702 (PMC4480358; doi:10.1371/journal.pone.0127702)
Supplement: S2 Table — The list of genes resulted by applying (α,β)-k-Feature Set methodology on individual datasets. Single XLS contains six worksheets, one for each dataset result. The worksheets are names according to the dataset name. (XLS) [file pone.0127702.s002.xls]

## Sheet: Welsh
Abk result of the dataset Welsh
Normal vs. Primary Prostate Cancer
Probe Id	Gene Symbol	Gene Name
41117_s_at	SLC9A3R2	solute carrier family 9, subfamily A (NHE3, cation proton antiporter 3), member 3 regulator 2 [Source:HGNC Symbol;Acc:11076]
34585_at	DLX2	distal-less homeobox 2 [Source:HGNC Symbol;Acc:2915]
31775_at	SFTPD	surfactant protein D [Source:HGNC Symbol;Acc:10803]
34486_at	N/A	Data not found
34712_at	DNMBP	dynamin binding protein [Source:HGNC Symbol;Acc:30373]
38795_s_at	UBTF	upstream binding transcription factor, RNA polymerase I [Source:HGNC Symbol;Acc:12511]
38675_at	SNRPC	small nuclear ribonucleoprotein polypeptide C [Source:HGNC Symbol;Acc:11157]
34906_g_at	GRIK5	glutamate receptor, ionotropic, kainate 5 [Source:HGNC Symbol;Acc:4583]
41607_at	OVGP1	oviductal glycoprotein 1, 120kDa [Source:HGNC Symbol;Acc:8524]
33539_at	N/A	Data not found
39273_at	TENM1	teneurin transmembrane protein 1 [Source:HGNC Symbol;Acc:8117]
36206_at	SLC16A1	solute carrier family 16 (monocarboxylate transporter), member 1 [Source:HGNC Symbol;Acc:10922]
925_at	PIK3R2	PIK3R2 protein [Source:UniProtKB/TrEMBL;Acc:Q96CK7]
41764_at	APOC1	apolipoprotein C-I [Source:HGNC Symbol;Acc:607]
40784_at	PPP2R5C	protein phosphatase 2, regulatory subunit B', gamma [Source:HGNC Symbol;Acc:9311]
35061_at	N/A	Data not found
34411_at	PAPSS1	3'-phosphoadenosine 5'-phosphosulfate synthase 1 [Source:HGNC Symbol;Acc:8603]
37673_at	NSMAF	neutral sphingomyelinase (N-SMase) activation associated factor [Source:HGNC Symbol;Acc:8017]
32219_at	TLK1	tousled-like kinase 1 [Source:HGNC Symbol;Acc:11841]
608_at	APOE	apolipoprotein E [Source:HGNC Symbol;Acc:613]
34038_at	SLC6A13	solute carrier family 6 (neurotransmitter transporter), member 13 [Source:HGNC Symbol;Acc:11046]
37523_at	ACADL	acyl-CoA dehydrogenase, long chain [Source:HGNC Symbol;Acc:88]
33446_at	ABAT	4-aminobutyrate aminotransferase [Source:HGNC Symbol;Acc:23]
1011_s_at	YWHAE	tyrosine 3-monooxygenase/tryptophan 5-monooxygenase activation protein, epsilon [Source:HGNC Symbol;Acc:12851]
32085_at	PIKFYVE	phosphoinositide kinase, FYVE finger containing [Source:HGNC Symbol;Acc:23785]
37917_at	MIOS	missing oocyte, meiosis regulator, homolog (Drosophila) [Source:HGNC Symbol;Acc:21905]
36936_at	TSTA3	tissue specific transplantation antigen P35B [Source:HGNC Symbol;Acc:12390]
41163_at	TMED3	transmembrane emp24 protein transport domain containing 3 [Source:HGNC Symbol;Acc:28889]
41696_at	GGCT	gamma-glutamylcyclotransferase [Source:HGNC Symbol;Acc:21705]
35231_at	SRP19	signal recognition particle 19kDa [Source:HGNC Symbol;Acc:11300]
33175_at	BBS4	Bardet-Biedl syndrome 4 [Source:HGNC Symbol;Acc:969]
34775_at	TSPAN1	tetraspanin 1 [Source:HGNC Symbol;Acc:20657]
40587_s_at	EEF1E1	eukaryotic translation elongation factor 1 epsilon 1 [Source:HGNC Symbol;Acc:3212]
40460_s_at	ACOX1	acyl-CoA oxidase 1, palmitoyl [Source:HGNC Symbol;Acc:119]
155_s_at	SUMO1	small ubiquitin-like modifier 1 [Source:HGNC Symbol;Acc:12502]
35709_at	RFK	riboflavin kinase [Source:HGNC Symbol;Acc:30324]
35544_at	GPR37L1	G protein-coupled receptor 37 like 1 [Source:HGNC Symbol;Acc:14923]
31670_s_at	SRP72	signal recognition particle 72kDa [Source:HGNC Symbol;Acc:11303]
37827_r_at	DOPEY2	dopey family member 2 [Source:HGNC Symbol;Acc:1291]
36484_at	GALNT3	UDP-N-acetyl-alpha-D-galactosamine:polypeptide N-acetylgalactosaminyltransferase 3 (GalNAc-T3) [Source:HGNC Symbol;Acc:4125]
38697_at	YIPF3	Yip1 domain family, member 3 [Source:HGNC Symbol;Acc:21023]
36688_at	SCP2	sterol carrier protein 2 [Source:HGNC Symbol;Acc:10606]
39267_at	PGM3	phosphoglucomutase 3 [Source:HGNC Symbol;Acc:8907]
31881_at	SGMS1	sphingomyelin synthase 1 [Source:HGNC Symbol;Acc:29799]
36060_at	SRP54	signal recognition particle 54kDa [Source:HGNC Symbol;Acc:11301]
41833_at	JTB	jumping translocation breakpoint [Source:HGNC Symbol;Acc:6201]
40788_at	AK2	adenylate kinase 2 [Source:HGNC Symbol;Acc:362]
41824_at	UTP18	UTP18 small subunit (SSU) processome component homolog (yeast) [Source:HGNC Symbol;Acc:24274]
34659_at	NUP155	nucleoporin 155kDa [Source:HGNC Symbol;Acc:8063]
36013_at	SLC30A9	solute carrier family 30 (zinc transporter), member 9 [Source:HGNC Symbol;Acc:1329]
32578_at	MLX	MLX, MAX dimerization protein [Source:HGNC Symbol;Acc:11645]
776_at	PIGF	phosphatidylinositol glycan anchor biosynthesis, class F [Source:HGNC Symbol;Acc:8962]
40150_at	SNRPD3	small nuclear ribonucleoprotein D3 polypeptide 18kDa [Source:HGNC Symbol;Acc:11160]
37174_at	MRPL19	mitochondrial ribosomal protein L19 [Source:HGNC Symbol;Acc:14052]
41627_at	SDF2	stromal cell-derived factor 2 [Source:HGNC Symbol;Acc:10675]
37639_at	HPN	hepsin [Source:HGNC Symbol;Acc:5155]
31880_at	UBXN8	UBX domain protein 8 [Source:HGNC Symbol;Acc:30307]
32624_at	RALGAPA1	Ral GTPase activating protein, alpha subunit 1 (catalytic) [Source:HGNC Symbol;Acc:17770]
36199_at	DAP	death-associated protein [Source:HGNC Symbol;Acc:2672]
35572_f_at	ZNF253	zinc finger protein 253 [Source:HGNC Symbol;Acc:13497]
33763_at	N/A	Data not found
291_s_at	TACSTD2	tumor-associated calcium signal transducer 2 [Source:HGNC Symbol;Acc:11530]
1251_g_at	RAP1GAP	RAP1 GTPase activating protein [Source:HGNC Symbol;Acc:9858]
36193_at	ARFIP2	ADP-ribosylation factor interacting protein 2 [Source:HGNC Symbol;Acc:17160]
39353_at	HSPE1P4	heat shock 10kDa protein 1 pseudogene 4 [Source:HGNC Symbol;Acc:49323]
39155_at	PSMD3	proteasome (prosome, macropain) 26S subunit, non-ATPase, 3 [Source:HGNC Symbol;Acc:9560]
40851_r_at	SEC23B	Sec23 homolog B (S. cerevisiae) [Source:HGNC Symbol;Acc:10702]
38324_at	LSR	lipolysis stimulated lipoprotein receptor [Source:HGNC Symbol;Acc:29572]
35770_at	ATP6AP1	ATPase, H+ transporting, lysosomal accessory protein 1 [Source:HGNC Symbol;Acc:868]
34214_at	TRIL	TLR4 interactor with leucine-rich repeats [Source:HGNC Symbol;Acc:22200]
39563_at	MIA3	melanoma inhibitory activity family, member 3 [Source:HGNC Symbol;Acc:24008]
35214_at	UGDH	UDP-glucose 6-dehydrogenase [Source:HGNC Symbol;Acc:12525]
41561_s_at	IFT20	intraflagellar transport 20 homolog (Chlamydomonas) [Source:HGNC Symbol;Acc:30989]
35830_at	XPO6	exportin 6 [Source:HGNC Symbol;Acc:19733]
37934_at	TMEM30B	transmembrane protein 30B [Source:HGNC Symbol;Acc:27254]
34326_at	COPB1	coatomer protein complex, subunit beta 1 [Source:HGNC Symbol;Acc:2231]
38798_s_at	AP1G2	adaptor-related protein complex 1, gamma 2 subunit [Source:HGNC Symbol;Acc:556]
36585_at	ARF4	ADP-ribosylation factor 4 [Source:HGNC Symbol;Acc:655]
1270_at	RAP1GAP	RAP1 GTPase activating protein [Source:HGNC Symbol;Acc:9858]
1225_g_at	CDK16	cyclin-dependent kinase 16 [Source:HGNC Symbol;Acc:8749]
1184_at	PSME2	proteasome (prosome, macropain) activator subunit 2 (PA28 beta) [Source:HGNC Symbol;Acc:9569]
32046_at	PRKCD	protein kinase C, delta [Source:HGNC Symbol;Acc:9399]
35326_at	YIF1A	Yip1 interacting factor homolog A (S. cerevisiae) [Source:HGNC Symbol;Acc:16688]
40327_at	HOXB13	homeobox B13 [Source:HGNC Symbol;Acc:5112]
33423_g_at	SEC13	SEC13 homolog (S. cerevisiae) [Source:HGNC Symbol;Acc:10697]
34893_at	ZNF677	zinc finger protein 677 [Source:HGNC Symbol;Acc:28730]
40778_at	HSD17B10	hydroxysteroid (17-beta) dehydrogenase 10 [Source:HGNC Symbol;Acc:4800]
39964_at	RP2	retinitis pigmentosa 2 (X-linked recessive) [Source:HGNC Symbol;Acc:10274]
37713_at	ACY1	aminoacylase 1 [Source:HGNC Symbol;Acc:177]
36122_at	PSMA6	proteasome (prosome, macropain) subunit, alpha type, 6 [Source:HGNC Symbol;Acc:9535]
31524_f_at	HIST1H2BI	histone cluster 1, H2bi [Source:HGNC Symbol;Acc:4756]
31522_f_at	HIST1H2BF	histone cluster 1, H2bf [Source:HGNC Symbol;Acc:4752]
36347_f_at	HIST1H2BK	histone cluster 1, H2bk [Source:HGNC Symbol;Acc:13954]
35576_f_at	HIST1H2BK	histone cluster 1, H2bk [Source:HGNC Symbol;Acc:13954]
153_f_at	HIST1H2BJ	histone cluster 1, H2bj [Source:HGNC Symbol;Acc:4761]
286_at	HIST2H2AA3	histone cluster 2, H2aa3 [Source:HGNC Symbol;Acc:4736]
31523_f_at	HIST1H2BE	histone cluster 1, H2be [Source:HGNC Symbol;Acc:4753]
32980_f_at	HIST1H2BC	histone cluster 1, H2bc [Source:HGNC Symbol;Acc:4757]
31528_f_at	HIST1H2BM	histone cluster 1, H2bm [Source:HGNC Symbol;Acc:4750]
32819_at	HIST1H2BK	histone cluster 1, H2bk [Source:HGNC Symbol;Acc:13954]
33352_at	HIST2H2BE	histone cluster 2, H2be [Source:HGNC Symbol;Acc:4760]
35127_at	HIST1H2AE	histone cluster 1, H2ae [Source:HGNC Symbol;Acc:4724]
32609_at	HIST2H2AA3	histone cluster 2, H2aa3 [Source:HGNC Symbol;Acc:4736]
36531_r_at	TRAPPC6A	trafficking protein particle complex 6A [Source:HGNC Symbol;Acc:23069]
41675_at	SNAP91	synaptosomal-associated protein, 91kDa [Source:HGNC Symbol;Acc:14986]
34325_at	PQBP1	polyglutamine binding protein 1 [Source:HGNC Symbol;Acc:9330]
39064_at	MTHFS	5,10-methenyltetrahydrofolate synthetase (5-formyltetrahydrofolate cyclo-ligase) [Source:HGNC Symbol;Acc:7437]
34157_f_at	HIST1H2AL	histone cluster 1, H2al [Source:HGNC Symbol;Acc:4730]
31693_f_at	HIST1H3D	histone cluster 1, H3d [Source:HGNC Symbol;Acc:4767]
34865_at	NDUFS6	NADH dehydrogenase (ubiquinone) Fe-S protein 6, 13kDa (NADH-coenzyme Q reductase) [Source:HGNC Symbol;Acc:7713]
207_at	STIP1	stress-induced-phosphoprotein 1 [Source:HGNC Symbol;Acc:11387]
38576_at	HIST1H2BD	histone cluster 1, H2bd [Source:HGNC Symbol;Acc:4747]
41171_at	PSME2	proteasome (prosome, macropain) activator subunit 2 (PA28 beta) [Source:HGNC Symbol;Acc:9569]
39443_s_at	COX5B	cytochrome c oxidase subunit Vb [Source:HGNC Symbol;Acc:2269]
38449_at	DCAF11	DDB1 and CUL4 associated factor 11 [Source:HGNC Symbol;Acc:20258]
954_s_at	PPP1CA	protein phosphatase 1, catalytic subunit, alpha isozyme [Source:HGNC Symbol;Acc:9281]
1268_at	UBA1	ubiquitin-like modifier activating enzyme 1 [Source:HGNC Symbol;Acc:12469]
33428_s_at	ATRN	attractin [Source:HGNC Symbol;Acc:885]
33414_at	NOMO1	NODAL modulator 1 [Source:HGNC Symbol;Acc:30060]
36131_at	DDAH2	dimethylarginine dimethylaminohydrolase 2 [Source:HGNC Symbol;Acc:2716]
37213_at	DNASE1L1	deoxyribonuclease I-like 1 [Source:HGNC Symbol;Acc:2957]
39686_g_at	ATXN10	ataxin 10 [Source:HGNC Symbol;Acc:10549]
39729_at	PRDX2	peroxiredoxin 2 [Source:HGNC Symbol;Acc:9353]
33984_at	HSP90AB1	heat shock protein 90kDa alpha (cytosolic), class B member 1 [Source:HGNC Symbol;Acc:5258]
38647_at	COPE	coatomer protein complex, subunit epsilon [Source:HGNC Symbol;Acc:2234]
36561_at	PCCB	propionyl CoA carboxylase, beta polypeptide [Source:HGNC Symbol;Acc:8654]
39128_r_at	PPP2R4	protein phosphatase 2A activator, regulatory subunit 4 [Source:HGNC Symbol;Acc:9308]
34347_at	NDUFAF3	NADH dehydrogenase (ubiquinone) complex I, assembly factor 3 [Source:HGNC Symbol;Acc:29918]
37010_at	GTF2A2	general transcription factor IIA, 2, 12kDa [Source:HGNC Symbol;Acc:4647]
32723_at	CSTF1	cleavage stimulation factor, 3' pre-RNA, subunit 1, 50kDa [Source:HGNC Symbol;Acc:2483]
33337_at	DEGS1	delta(4)-desaturase, sphingolipid 1 [Source:HGNC Symbol;Acc:13709]
895_at	MIF	macrophage migration inhibitory factor (glycosylation-inhibiting factor) [Source:HGNC Symbol;Acc:7097]
38313_at	ABCA2	ATP-binding cassette, sub-family A (ABC1), member 2 [Source:HGNC Symbol;Acc:32]
36076_g_at	IFT27	intraflagellar transport 27 homolog (Chlamydomonas) [Source:HGNC Symbol;Acc:18626]
33556_at	FICD	FIC domain containing [Source:HGNC Symbol;Acc:18416]
33332_at	SERHL	serine hydrolase-like [Source:HGNC Symbol;Acc:14408]
31749_f_at	HIST1H2AK	histone cluster 1, H2ak [Source:HGNC Symbol;Acc:4726]
33279_s_at	ACSM3	acyl-CoA synthetase medium-chain family member 3 [Source:HGNC Symbol;Acc:10522]
38259_at	STXBP2	syntaxin binding protein 2 [Source:HGNC Symbol;Acc:11445]
37616_at	AUH	AU RNA binding protein/enoyl-CoA hydratase [Source:HGNC Symbol;Acc:890]
40427_at	COX17	COX17 cytochrome c oxidase copper chaperone [Source:HGNC Symbol;Acc:2264]
40087_at	UNC13B	unc-13 homolog B (C. elegans) [Source:HGNC Symbol;Acc:12566]
33814_at	PAK4	p21 protein (Cdc42/Rac)-activated kinase 4 [Source:HGNC Symbol;Acc:16059]
32715_at	VAMP8	vesicle-associated membrane protein 8 [Source:HGNC Symbol;Acc:12647]
1350_at	CYP4F2	cytochrome P450, family 4, subfamily F, polypeptide 2 [Source:HGNC Symbol;Acc:2645]
36188_at	GTF3A	general transcription factor IIIA [Source:HGNC Symbol;Acc:4662]
33409_at	FKBP2	FK506 binding protein 2, 13kDa [Source:HGNC Symbol;Acc:3718]
1305_s_at	CYP4F3	cytochrome P450, family 4, subfamily F, polypeptide 3 [Source:HGNC Symbol;Acc:2646]
32684_at	C9ORF91	chromosome 9 open reading frame 91 [Source:HGNC Symbol;Acc:24513]
35878_at	ZNF652	zinc finger protein 652 [Source:HGNC Symbol;Acc:29147]
34885_at	SYNGR2	synaptogyrin 2 [Source:HGNC Symbol;Acc:11499]
33278_at	ACSM3	acyl-CoA synthetase medium-chain family member 3 [Source:HGNC Symbol;Acc:10522]
691_g_at	P4HB	prolyl 4-hydroxylase, beta polypeptide [Source:HGNC Symbol;Acc:8548]
37741_at	PYCR1	pyrroline-5-carboxylate reductase 1 [Source:HGNC Symbol;Acc:9721]
868_at	TPP1	tripeptidyl peptidase I [Source:HGNC Symbol;Acc:2073]
36950_at	TMED9	transmembrane emp24 protein transport domain containing 9 [Source:HGNC Symbol;Acc:24878]
40982_at	TSR1	TSR1, 20S rRNA accumulation, homolog (S. cerevisiae) [Source:HGNC Symbol;Acc:25542]
32566_at	CHPF	chondroitin polymerizing factor [Source:HGNC Symbol;Acc:24291]
40821_at	AHCY	adenosylhomocysteinase [Source:HGNC Symbol;Acc:343]
37534_at	CXADR	coxsackie virus and adenovirus receptor [Source:HGNC Symbol;Acc:2559]
36998_s_at	ATXN2	ataxin 2 [Source:HGNC Symbol;Acc:10555]
33944_at	APLP2	amyloid beta (A4) precursor-like protein 2 [Source:HGNC Symbol;Acc:598]
35628_at	TM7SF2	transmembrane 7 superfamily member 2 [Source:HGNC Symbol;Acc:11863]
39752_at	CYB561D2	cytochrome b561 family, member D2 [Source:HGNC Symbol;Acc:30253]
38687_at	ANAPC13	anaphase promoting complex subunit 13 [Source:HGNC Symbol;Acc:24540]
33749_at	TP53TG1	TP53 target 1 (non-protein coding) [Source:HGNC Symbol;Acc:17026]
41172_at	RDH11	retinol dehydrogenase 11 (all-trans/9-cis/11-cis) [Source:HGNC Symbol;Acc:17964]
38729_at	FKBP4	FK506 binding protein 4, 59kDa [Source:HGNC Symbol;Acc:3720]
1131_at	MAP2K2	mitogen-activated protein kinase kinase 2 [Source:HGNC Symbol;Acc:6842]
32051_at	ALG8	ALG8, alpha-1,3-glucosyltransferase [Source:HGNC Symbol;Acc:23161]
39675_at	PRRG2	proline rich Gla (G-carboxyglutamic acid) 2 [Source:HGNC Symbol;Acc:9470]
37991_at	STT3A	STT3A, subunit of the oligosaccharyltransferase complex (catalytic) [Source:HGNC Symbol;Acc:6172]
40068_at	STX5	syntaxin 5 [Source:HGNC Symbol;Acc:11440]
38875_r_at	GREB1	growth regulation by estrogen in breast cancer 1 [Source:HGNC Symbol;Acc:24885]
41724_at	BCAP31	B-cell receptor-associated protein 31 [Source:HGNC Symbol;Acc:16695]
34370_at	ARCN1	archain 1 [Source:HGNC Symbol;Acc:649]
39312_r_at	CHD6	chromodomain helicase DNA binding protein 6
36996_at	OS9	osteosarcoma amplified 9, endoplasmic reticulum lectin [Source:HGNC Symbol;Acc:16994]
37033_s_at	GPX1P2	glutathione peroxidase pseudogene 2 [Source:HGNC Symbol;Acc:4561]
38716_at	CAMKK2	calcium/calmodulin-dependent protein kinase kinase 2, beta [Source:HGNC Symbol;Acc:1470]
41435_at	PPFIA3	protein tyrosine phosphatase, receptor type, f polypeptide (PTPRF), interacting protein (liprin), alpha 3 [Source:HGNC Symbol;Acc:9247]
36654_s_at	HNRNPA2B1	heterogeneous nuclear ribonucleoprotein A2/B1 [Source:HGNC Symbol;Acc:5033]
35835_at	ANAPC5	anaphase promoting complex subunit 5 [Source:HGNC Symbol;Acc:15713]
34753_at	VAMP7	vesicle-associated membrane protein 7 [Source:HGNC Symbol;Acc:11486]
36994_at	ATP6V0C	ATPase, H+ transporting, lysosomal 16kDa, V0 subunit c [Source:HGNC Symbol;Acc:855]
40673_at	ACADSB	acyl-CoA dehydrogenase, short/branched chain [Source:HGNC Symbol;Acc:91]
38496_at	ELK4	ELK4, ETS-domain protein (SRF accessory protein 1) [Source:HGNC Symbol;Acc:3326]
34198_at	PTPN13	protein tyrosine phosphatase, non-receptor type 13 (APO-1/CD95 (Fas)-associated phosphatase) [Source:HGNC Symbol;Acc:9646]
37366_at	PDLIM5	PDZ and LIM domain 5 [Source:HGNC Symbol;Acc:17468]
40060_r_at	PDLIM5	PDZ and LIM domain 5 [Source:HGNC Symbol;Acc:17468]
41644_at	SASH1	SAM and SH3 domain containing 1 [Source:HGNC Symbol;Acc:19182]
36686_at	ALDH1A3	aldehyde dehydrogenase 1 family, member A3 [Source:HGNC Symbol;Acc:409]
34297_at	GPR37	G protein-coupled receptor 37 (endothelin receptor type B-like) [Source:HGNC Symbol;Acc:4494]
32444_at	ATP6V0E2	ATPase, H+ transporting V0 subunit e2 [Source:HGNC Symbol;Acc:21723]
40297_at	STEAP1	six transmembrane epithelial antigen of the prostate 1 [Source:HGNC Symbol;Acc:11378]
38104_at	DECR1	2,4-dienoyl CoA reductase 1, mitochondrial [Source:HGNC Symbol;Acc:2753]
37929_at	CADM1	cell adhesion molecule 1 [Source:HGNC Symbol;Acc:5951]
38725_s_at	DPM2	dolichyl-phosphate mannosyltransferase polypeptide 2, regulatory subunit [Source:HGNC Symbol;Acc:3006]
34739_at	FNBP1L	formin binding protein 1-like [Source:HGNC Symbol;Acc:20851]
40105_at	MUT	methylmalonyl CoA mutase [Source:HGNC Symbol;Acc:7526]
34699_at	CD2AP	CD2-associated protein [Source:HGNC Symbol;Acc:14258]
40663_at	REPS2	RALBP1 associated Eps domain containing 2 [Source:HGNC Symbol;Acc:9963]
35309_at	ST14	suppression of tumorigenicity 14 (colon carcinoma) [Source:HGNC Symbol;Acc:11344]
38986_at	PDIA3P1	protein disulfide isomerase family A, member 3 pseudogene 1 [Source:HGNC Symbol;Acc:4607]
1470_at	POLD2	polymerase (DNA directed), delta 2, accessory subunit [Source:HGNC Symbol;Acc:9176]
41790_at	ALDH5A1	aldehyde dehydrogenase 5 family, member A1 [Source:HGNC Symbol;Acc:408]
41526_at	HMG20B	high mobility group 20B [Source:HGNC Symbol;Acc:5002]
36613_at	IFRD2	interferon-related developmental regulator 2 [Source:HGNC Symbol;Acc:5457]
38726_at	DPM2	dolichyl-phosphate mannosyltransferase polypeptide 2, regulatory subunit [Source:HGNC Symbol;Acc:3006]
37211_at	BDH1	3-hydroxybutyrate dehydrogenase, type 1 [Source:HGNC Symbol;Acc:1027]
34737_at	COG5	component of oligomeric golgi complex 5 [Source:HGNC Symbol;Acc:14857]
36136_at	TP53I11	tumor protein p53 inducible protein 11 [Source:HGNC Symbol;Acc:16842]
37214_g_at	DNASE1L1	deoxyribonuclease I-like 1 [Source:HGNC Symbol;Acc:2957]
31474_r_at	N/A	Data not found
41439_at	MYO1B	myosin IB [Source:HGNC Symbol;Acc:7596]
41079_at	ASIC3	acid-sensing (proton-gated) ion channel 3 [Source:HGNC Symbol;Acc:101]
32157_at	PPP1CA	protein phosphatase 1, catalytic subunit, alpha isozyme [Source:HGNC Symbol;Acc:9281]
41111_at	BCAT2	branched chain amino-acid transaminase 2, mitochondrial [Source:HGNC Symbol;Acc:977]
34789_at	SERPINB6	serpin peptidase inhibitor, clade B (ovalbumin), member 6 [Source:HGNC Symbol;Acc:8950]
34653_at	RAPSN	receptor-associated protein of the synapse [Source:HGNC Symbol;Acc:9863]
39642_at	ELOVL2	ELOVL fatty acid elongase 2 [Source:HGNC Symbol;Acc:14416]
39394_at	C2ORF72	chromosome 2 open reading frame 72 [Source:HGNC Symbol;Acc:27418]
39039_s_at	UBE2J1	ubiquitin-conjugating enzyme E2, J1 [Source:HGNC Symbol;Acc:17598]
39040_at	UBE2J1	ubiquitin-conjugating enzyme E2, J1 [Source:HGNC Symbol;Acc:17598]
37809_at	HOXA9	homeobox A9 [Source:HGNC Symbol;Acc:5109]
41242_at	UAP1	UDP-N-acteylglucosamine pyrophosphorylase 1 [Source:HGNC Symbol;Acc:12457]
40645_at	GSK3B	glycogen synthase kinase 3 beta [Source:HGNC Symbol;Acc:4617]
38639_at	MXD4	MAX dimerization protein 4 [Source:HGNC Symbol;Acc:13906]
39876_at	ENTPD6	ectonucleoside triphosphate diphosphohydrolase 6 (putative) [Source:HGNC Symbol;Acc:3368]
41620_at	DOCK4	dedicator of cytokinesis 4 [Source:HGNC Symbol;Acc:19192]
39113_at	PDIA4	protein disulfide isomerase family A, member 4 [Source:HGNC Symbol;Acc:30167]
32595_at	GRSF1	G-rich RNA sequence binding factor 1 [Source:HGNC Symbol;Acc:4610]
34728_g_at	AHCYL1	adenosylhomocysteinase-like 1 [Source:HGNC Symbol;Acc:344]
898_s_at	EFNA3	Ephrin-A3; Uncharacterized protein; cDNA FLJ57652, highly similar to Ephrin-A3 [Source:UniProtKB/TrEMBL;Acc:B4DXG7]
41399_at	PHF8	PHD finger protein 8 [Source:HGNC Symbol;Acc:20672]
37698_at	AKAP1	A kinase (PRKA) anchor protein 1 [Source:HGNC Symbol;Acc:367]
38684_at	ATP2C1	ATPase, Ca++ transporting, type 2C, member 1 [Source:HGNC Symbol;Acc:13211]
32787_at	ERBB3	v-erb-b2 avian erythroblastic leukemia viral oncogene homolog 3 [Source:HGNC Symbol;Acc:3431]
34482_at	HAUS3	HAUS augmin-like complex, subunit 3 [Source:HGNC Symbol;Acc:28719]
41431_at	ICK	intestinal cell (MAK-like) kinase [Source:HGNC Symbol;Acc:21219]
1585_at	ERBB3	v-erb-b2 avian erythroblastic leukemia viral oncogene homolog 3 [Source:HGNC Symbol;Acc:3431]
32049_f_at	N/A	Data not found
38365_at	PEX1	peroxisomal biogenesis factor 1 [Source:HGNC Symbol;Acc:8850]
1798_at	SLC39A6	solute carrier family 39 (zinc transporter), member 6 [Source:HGNC Symbol;Acc:18607]
34676_at	AGAP1	ArfGAP with GTPase domain, ankyrin repeat and PH domain 1 [Source:HGNC Symbol;Acc:16922]
38832_r_at	GNB2	guanine nucleotide binding protein (G protein), beta polypeptide 2 [Source:HGNC Symbol;Acc:4398]
38613_at	ZNHIT1	zinc finger, HIT-type containing 1 [Source:HGNC Symbol;Acc:21688]
36529_at	TRAPPC6A	trafficking protein particle complex 6A [Source:HGNC Symbol;Acc:23069]
33131_at	SOX4	SRY (sex determining region Y)-box 4 [Source:HGNC Symbol;Acc:11200]
32579_at	SMARCA4	SWI/SNF related, matrix associated, actin dependent regulator of chromatin, subfamily a, member 4 [Source:HGNC Symbol;Acc:11100]
35351_at	RBM4	RNA binding motif protein 4 [Source:HGNC Symbol;Acc:9901]
40588_r_at	EEF1E1	eukaryotic translation elongation factor 1 epsilon 1 [Source:HGNC Symbol;Acc:3212]
41625_at	MED13	mediator complex subunit 13 [Source:HGNC Symbol;Acc:22474]
41359_at	PKP3	plakophilin 3 [Source:HGNC Symbol;Acc:9025]
1134_at	TNK2	tyrosine kinase, non-receptor, 2 [Source:HGNC Symbol;Acc:19297]
33710_at	LPCAT3	lysophosphatidylcholine acyltransferase 3 [Source:HGNC Symbol;Acc:30244]
35995_at	ZWINT	ZW10 interacting kinetochore protein [Source:HGNC Symbol;Acc:13195]
34204_at	N/A	Data not found
41133_at	G3BP1	GTPase activating protein (SH3 domain) binding protein 1 [Source:HGNC Symbol;Acc:30292]
1786_at	MERTK	c-mer proto-oncogene tyrosine kinase [Source:HGNC Symbol;Acc:7027]
38831_f_at	GNB2	guanine nucleotide binding protein (G protein), beta polypeptide 2 [Source:HGNC Symbol;Acc:4398]
38328_at	SLC25A13	solute carrier family 25 (aspartate/glutamate carrier), member 13 [Source:HGNC Symbol;Acc:10983]
32124_at	THOC2	THO complex 2 [Source:HGNC Symbol;Acc:19073]
39608_at	SIM2	single-minded family bHLH transcription factor 2 [Source:HGNC Symbol;Acc:10883]
35631_at	POLR2H	polymerase (RNA) II (DNA directed) polypeptide H [Source:HGNC Symbol;Acc:9195]
36671_at	ASNS	asparagine synthetase (glutamine-hydrolyzing) [Source:HGNC Symbol;Acc:753]
33308_at	GUSB	glucuronidase, beta [Source:HGNC Symbol;Acc:4696]
35199_at	WDR37	WD repeat domain 37 [Source:HGNC Symbol;Acc:31406]
37648_at	TTLL12	tubulin tyrosine ligase-like family, member 12 [Source:HGNC Symbol;Acc:28974]
41179_at	RNF44	ring finger protein 44 [Source:HGNC Symbol;Acc:19180]
40593_at	PTBP1	polypyrimidine tract binding protein 1 [Source:HGNC Symbol;Acc:9583]
39518_at	PRRC1	proline-rich coiled-coil 1 [Source:HGNC Symbol;Acc:28164]
36090_at	TBL2	transducin (beta)-like 2 [Source:HGNC Symbol;Acc:11586]
38628_at	KAT2A	K(lysine) acetyltransferase 2A [Source:HGNC Symbol;Acc:4201]
41733_at	RP11-345J4.5	BolA-like protein 2 [Source:UniProtKB/TrEMBL;Acc:H3BV85]
34987_s_at	HNRNPA1	heterogeneous nuclear ribonucleoprotein A1 [Source:HGNC Symbol;Acc:5031]
34160_at	ACTG1	actin, gamma 1 [Source:HGNC Symbol;Acc:144]
38250_at	WDR43	WD repeat domain 43 [Source:HGNC Symbol;Acc:28945]
40548_at	BICD1	bicaudal D homolog 1 (Drosophila) [Source:HGNC Symbol;Acc:1049]
36928_at	ZNF146	zinc finger protein 146 [Source:HGNC Symbol;Acc:12931]
33221_at	PAXIP1	PAX interacting (with transcription-activation domain) protein 1 [Source:HGNC Symbol;Acc:8624]
39638_at	TFAP4	transcription factor AP-4 (activating enhancer binding protein 4) [Source:HGNC Symbol;Acc:11745]
34646_at	RPS7P11	ribosomal protein S7 pseudogene 11 [Source:HGNC Symbol;Acc:35841]
35119_at	SNORD35A	small nucleolar RNA, C/D box 35A [Source:HGNC Symbol;Acc:10162]
34608_at	GNB2L1	guanine nucleotide binding protein (G protein), beta polypeptide 2-like 1 [Source:HGNC Symbol;Acc:4399]
31545_at	RPS18	ribosomal protein S18 [Source:HGNC Symbol;Acc:10401]
31330_at	RPS19	ribosomal protein S19 [Source:HGNC Symbol;Acc:10402]
40435_at	SLC25A6	solute carrier family 25 (mitochondrial carrier; adenine nucleotide translocator), member 6 [Source:HGNC Symbol;Acc:10992]
32395_r_at	RPL23	ribosomal protein L23 [Source:HGNC Symbol;Acc:10316]
34609_g_at	GNB2L1	guanine nucleotide binding protein (G protein), beta polypeptide 2-like 1 [Source:HGNC Symbol;Acc:4399]
40436_g_at	SLC25A6	solute carrier family 25 (mitochondrial carrier; adenine nucleotide translocator), member 6 [Source:HGNC Symbol;Acc:10992]
31385_at	RPL28	ribosomal protein L28 [Source:HGNC Symbol;Acc:10330]
35125_at	RPS6	ribosomal protein S6 [Source:HGNC Symbol;Acc:10429]
32412_at	RPS14	ribosomal protein S14 [Source:HGNC Symbol;Acc:10387]
34593_g_at	RPS17	ribosomal protein S17 [Source:HGNC Symbol;Acc:10397]
41152_f_at	RPL36A	ribosomal protein L36a [Source:HGNC Symbol;Acc:10359]
32487_s_at	RPLP2	ribosomal protein, large, P2 [Source:HGNC Symbol;Acc:10377]
31527_at	RPS2P4	ribosomal protein S2 pseudogene 4 [Source:HGNC Symbol;Acc:19814]
33676_at	RPL31	ribosomal protein L31 [Source:HGNC Symbol;Acc:10334]
33674_at	RPL29	ribosomal protein L29
32437_at	RPS5	ribosomal protein S5 [Source:HGNC Symbol;Acc:10426]
36587_at	EEF2	eukaryotic translation elongation factor 2 [Source:HGNC Symbol;Acc:3214]
33415_at	NME2	NME/NM23 nucleoside diphosphate kinase 2 [Source:HGNC Symbol;Acc:7850]
33668_at	RPL12P1	ribosomal protein L12 pseudogene 1
36104_at	UQCRH	ubiquinol-cytochrome c reductase hinge protein [Source:HGNC Symbol;Acc:12590]
36456_at	ZZZ3	zinc finger, ZZ-type containing 3 [Source:HGNC Symbol;Acc:24523]
41214_at	RPS4Y1	ribosomal protein S4, Y-linked 1 [Source:HGNC Symbol;Acc:10425]
1980_s_at	NME2	NME/NM23 nucleoside diphosphate kinase 2 [Source:HGNC Symbol;Acc:7850]
33656_at	RPL37	ribosomal protein L37 [Source:HGNC Symbol;Acc:10347]
32203_at	RBCK1	RanBP-type and C3HC4-type zinc finger containing 1 [Source:HGNC Symbol;Acc:15864]
33135_at	SLC19A1	solute carrier family 19 (folate transporter), member 1 [Source:HGNC Symbol;Acc:10937]
36624_at	IMPDH2	IMP (inosine 5'-monophosphate) dehydrogenase 2 [Source:HGNC Symbol;Acc:6053]
39918_at	TUBGCP2	tubulin, gamma complex associated protein 2 [Source:HGNC Symbol;Acc:18599]
35615_at	BOP1	block of proliferation 1 [Source:HGNC Symbol;Acc:15519]
36784_at	CSH2	chorionic somatomammotropin hormone 2 [Source:HGNC Symbol;Acc:2441]
38369_at	MYD88	myeloid differentiation primary response 88 [Source:HGNC Symbol;Acc:7562]
35829_at	CADM1	cell adhesion molecule 1 [Source:HGNC Symbol;Acc:5951]
1577_at	AR	androgen receptor [Source:HGNC Symbol;Acc:644]
36359_at	PRKACG	protein kinase, cAMP-dependent, catalytic, gamma [Source:HGNC Symbol;Acc:9382]
35814_at	EIF3M	eukaryotic translation initiation factor 3, subunit M [Source:HGNC Symbol;Acc:24460]
37050_r_at	TOMM34	translocase of outer mitochondrial membrane 34 [Source:HGNC Symbol;Acc:15746]
37992_s_at	ATP5D	ATP synthase, H+ transporting, mitochondrial F1 complex, delta subunit [Source:HGNC Symbol;Acc:837]
33268_at	KDM5C	lysine (K)-specific demethylase 5C [Source:HGNC Symbol;Acc:11114]
833_at	ITGAD	integrin, alpha D [Source:HGNC Symbol;Acc:6146]
35758_at	RUVBL2	RuvB-like AAA ATPase 2 [Source:HGNC Symbol;Acc:10475]
37664_at	DRG2	developmentally regulated GTP binding protein 2 [Source:HGNC Symbol;Acc:3030]
36173_r_at	AP3D1	adaptor-related protein complex 3, delta 1 subunit [Source:HGNC Symbol;Acc:568]
35657_at	TARBP2	TAR (HIV-1) RNA binding protein 2 [Source:HGNC Symbol;Acc:11569]
41011_i_at	RAPGEF4	Rap guanine nucleotide exchange factor (GEF) 4 [Source:HGNC Symbol;Acc:16626]
37685_at	PICALM	phosphatidylinositol binding clathrin assembly protein [Source:HGNC Symbol;Acc:15514]
40910_at	CAPZA1	capping protein (actin filament) muscle Z-line, alpha 1 [Source:HGNC Symbol;Acc:1488]
36597_at	NOLC1	nucleolar and coiled-body phosphoprotein 1 [Source:HGNC Symbol;Acc:15608]
31807_at	DDX49	DEAD (Asp-Glu-Ala-Asp) box polypeptide 49 [Source:HGNC Symbol;Acc:18684]
35865_at	NR5A2	nuclear receptor subfamily 5, group A, member 2 [Source:HGNC Symbol;Acc:7984]
39711_at	PRKCSH	protein kinase C substrate 80K-H [Source:HGNC Symbol;Acc:9411]
978_at	BCL6	B-cell CLL/lymphoma 6 [Source:HGNC Symbol;Acc:1001]
38204_at	TTI1	TELO2 interacting protein 1 [Source:HGNC Symbol;Acc:29029]
35564_at	N/A	Data not found
738_at	NT5C2	5'-nucleotidase, cytosolic II [Source:HGNC Symbol;Acc:8022]
34907_at	AATK	apoptosis-associated tyrosine kinase [Source:HGNC Symbol;Acc:21]
2059_s_at	LCK	lymphocyte-specific protein tyrosine kinase [Source:HGNC Symbol;Acc:6524]
39748_at	SLC7A1	solute carrier family 7 (cationic amino acid transporter, y+ system), member 1 [Source:HGNC Symbol;Acc:11057]
40890_at	MTX1	metaxin 1 [Source:HGNC Symbol;Acc:7504]
35323_at	EIF3B	eukaryotic translation initiation factor 3, subunit B [Source:HGNC Symbol;Acc:3280]
36859_at	NME5	NME/NM23 family member 5 [Source:HGNC Symbol;Acc:7853]
41749_at	C21ORF33	chromosome 21 open reading frame 33 [Source:HGNC Symbol;Acc:1273]
37244_at	UCHL3	ubiquitin carboxyl-terminal esterase L3 (ubiquitin thiolesterase) [Source:HGNC Symbol;Acc:12515]
41063_g_at	PCGF1	polycomb group ring finger 1 [Source:HGNC Symbol;Acc:17615]
402_s_at	ICAM3	intercellular adhesion molecule 3 [Source:HGNC Symbol;Acc:5346]
2080_s_at	ERCC6	excision repair cross-complementing rodent repair deficiency, complementation group 6 [Source:HGNC Symbol;Acc:3438]
35498_at	CRYGA	crystallin, gamma A [Source:HGNC Symbol;Acc:2408]
37760_at	BAIAP2	BAI1-associated protein 2 [Source:HGNC Symbol;Acc:947]
31794_at	NT5C2	5'-nucleotidase, cytosolic II [Source:HGNC Symbol;Acc:8022]
36162_at	BSG	basigin (Ok blood group) [Source:HGNC Symbol;Acc:1116]
35823_at	PPIB	peptidylprolyl isomerase B (cyclophilin B) [Source:HGNC Symbol;Acc:9255]
36342_r_at	CFHR2	complement factor H-related 2 [Source:HGNC Symbol;Acc:4890]
34589_f_at	AMELX	amelogenin, X-linked [Source:HGNC Symbol;Acc:461]
41180_i_at	DDT	D-dopachrome tautomerase [Source:HGNC Symbol;Acc:2732]
37000_at	MPC2	mitochondrial pyruvate carrier 2 [Source:HGNC Symbol;Acc:24515]
40979_at	AHSA1	AHA1, activator of heat shock 90kDa protein ATPase homolog 1 (yeast) [Source:HGNC Symbol;Acc:1189]
33208_at	DNAJC3	DnaJ (Hsp40) homolog, subfamily C, member 3 [Source:HGNC Symbol;Acc:9439]
33840_at	TPD52	tumor protein D52 [Source:HGNC Symbol;Acc:12005]
39107_at	LSS	lanosterol synthase (2,3-oxidosqualene-lanosterol cyclase) [Source:HGNC Symbol;Acc:6708]
35021_at	BMPR1B	bone morphogenetic protein receptor, type IB [Source:HGNC Symbol;Acc:1077]
38657_s_at	CLTA	clathrin, light chain A [Source:HGNC Symbol;Acc:2090]
38247_at	F2RL1	coagulation factor II (thrombin) receptor-like 1 [Source:HGNC Symbol;Acc:3538]
40556_at	RCN1	reticulocalbin 1, EF-hand calcium binding domain [Source:HGNC Symbol;Acc:9934]
39573_at	GRIK2	glutamate receptor, ionotropic, kainate 2 [Source:HGNC Symbol;Acc:4580]
38397_at	POLD4	polymerase (DNA-directed), delta 4, accessory subunit [Source:HGNC Symbol;Acc:14106]
33188_at	PPIL2	peptidylprolyl isomerase (cyclophilin)-like 2 [Source:HGNC Symbol;Acc:9261]
38451_at	UQCR11	ubiquinol-cytochrome c reductase, complex III subunit XI [Source:HGNC Symbol;Acc:30862]
37155_at	CNTNAP2	contactin associated protein-like 2 [Source:HGNC Symbol;Acc:13830]
36651_at	ACP2	acid phosphatase 2, lysosomal [Source:HGNC Symbol;Acc:123]
40501_s_at	MYBPC1	myosin binding protein C, slow type [Source:HGNC Symbol;Acc:7549]
39184_at	TCEB2	transcription elongation factor B (SIII), polypeptide 2 (18kDa, elongin B) [Source:HGNC Symbol;Acc:11619]
39347_at	AP2S1	adaptor-related protein complex 2, sigma 1 subunit [Source:HGNC Symbol;Acc:565]
39060_at	PSMB7	proteasome (prosome, macropain) subunit, beta type, 7 [Source:HGNC Symbol;Acc:9544]
38967_at	C14ORF2	chromosome 14 open reading frame 2 [Source:HGNC Symbol;Acc:1188]
497_at	CLN3	ceroid-lipofuscinosis, neuronal 3 [Source:HGNC Symbol;Acc:2074]
34310_at	APRT	adenine phosphoribosyltransferase [Source:HGNC Symbol;Acc:626]
41640_at	YIPF1	Yip1 domain family, member 1 [Source:HGNC Symbol;Acc:25231]
36126_at	COASY	CoA synthase [Source:HGNC Symbol;Acc:29932]
35707_at	GLB1L2	galactosidase, beta 1-like 2 [Source:HGNC Symbol;Acc:25129]
40421_at	PIN1	peptidylprolyl cis/trans isomerase, NIMA-interacting 1 [Source:HGNC Symbol;Acc:8988]
35710_s_at	STRA13	stimulated by retinoic acid 13 [Source:HGNC Symbol;Acc:11422]
1450_g_at	PSMA4	proteasome (prosome, macropain) subunit, alpha type, 4 [Source:HGNC Symbol;Acc:9533]
34037_at	IL9	interleukin 9 [Source:HGNC Symbol;Acc:6029]
33824_at	KRT8	keratin 8 [Source:HGNC Symbol;Acc:6446]
38325_at	MINPP1	multiple inositol-polyphosphate phosphatase 1 [Source:HGNC Symbol;Acc:7102]
1647_at	IQGAP2	IQ motif containing GTPase activating protein 2 [Source:HGNC Symbol;Acc:6111]
36851_g_at	TUSC3	tumor suppressor candidate 3 [Source:HGNC Symbol;Acc:30242]
38531_at	OCEL1	occludin/ELL domain containing 1 [Source:HGNC Symbol;Acc:26221]
37276_at	IQGAP2	IQ motif containing GTPase activating protein 2 [Source:HGNC Symbol;Acc:6111]
32112_s_at	AIM1	absent in melanoma 1 [Source:HGNC Symbol;Acc:356]
41755_at	COBLL1	cordon-bleu WH2 repeat protein-like 1 [Source:HGNC Symbol;Acc:23571]
33744_at	GEMIN4	gem (nuclear organelle) associated protein 4 [Source:HGNC Symbol;Acc:15717]
41646_at	TAOK3	TAO kinase 3 [Source:HGNC Symbol;Acc:18133]
37719_at	MLF2	myeloid leukemia factor 2 [Source:HGNC Symbol;Acc:7126]
36919_r_at	FPR1	formyl peptide receptor 1 [Source:HGNC Symbol;Acc:3826]
37311_at	TALDO1	transaldolase 1 [Source:HGNC Symbol;Acc:11559]
36498_at	AP1S1	adaptor-related protein complex 1, sigma 1 subunit [Source:HGNC Symbol;Acc:559]
32966_at	APOF	apolipoprotein F [Source:HGNC Symbol;Acc:615]
32229_at	EIF4E2	eukaryotic translation initiation factor 4E family member 2 [Source:HGNC Symbol;Acc:3293]
33306_at	ZNF24	zinc finger protein 24 [Source:HGNC Symbol;Acc:13032]
35771_at	DEAF1	DEAF1 transcription factor [Source:HGNC Symbol;Acc:14677]
39783_at	KIAA0100	KIAA0100 [Source:HGNC Symbol;Acc:28960]
36658_at	DHCR24	24-dehydrocholesterol reductase [Source:HGNC Symbol;Acc:2859]
1253_at	GSK3B	glycogen synthase kinase 3 beta [Source:HGNC Symbol;Acc:4617]
31906_at	HSBP1	heat shock factor binding protein 1 [Source:HGNC Symbol;Acc:5203]
37306_at	CYFIP1	cytoplasmic FMR1 interacting protein 1 [Source:HGNC Symbol;Acc:13759]
32113_at	AIM1	absent in melanoma 1 [Source:HGNC Symbol;Acc:356]
37117_at	ARHGAP8	Rho GTPase activating protein 8 [Source:HGNC Symbol;Acc:677]
40609_at	CHD8	chromodomain helicase DNA binding protein 8 [Source:HGNC Symbol;Acc:20153]
40615_at	SPG11	spastic paraplegia 11 (autosomal recessive) [Source:HGNC Symbol;Acc:11226]
33881_at	ACSL3	acyl-CoA synthetase long-chain family member 3 [Source:HGNC Symbol;Acc:3570]
41392_at	NOP14-AS1	NOP14 antisense RNA 1 [Source:HGNC Symbol;Acc:20205]
33880_at	ACSL3	acyl-CoA synthetase long-chain family member 3 [Source:HGNC Symbol;Acc:3570]
37851_at	HIPK2	homeodomain interacting protein kinase 2 [Source:HGNC Symbol;Acc:14402]
341_at	PTAFR	platelet-activating factor receptor [Source:HGNC Symbol;Acc:9582]
40437_at	TMEM87A	transmembrane protein 87A [Source:HGNC Symbol;Acc:24522]
34400_at	UQCRQ	ubiquinol-cytochrome c reductase, complex III subunit VII, 9.5kDa [Source:HGNC Symbol;Acc:29594]
32893_s_at	GGT1	gamma-glutamyltransferase 1 [Source:HGNC Symbol;Acc:4250]
41868_at	GGT1	gamma-glutamyltransferase 1 [Source:HGNC Symbol;Acc:4250]
39517_at	C5ORF15	chromosome 5 open reading frame 15 [Source:HGNC Symbol;Acc:20656]
35413_s_at	ZNF22	zinc finger protein 22 [Source:HGNC Symbol;Acc:13012]
33227_at	IL10RB	interleukin 10 receptor, beta [Source:HGNC Symbol;Acc:5965]
33282_at	LAD1	ladinin 1 [Source:HGNC Symbol;Acc:6472]
40018_at	NUPL1	nucleoporin like 1 [Source:HGNC Symbol;Acc:20261]
35622_at	SHC2	SHC (Src homology 2 domain containing) transforming protein 2 [Source:HGNC Symbol;Acc:29869]
32151_at	RANGAP1	Ran GTPase activating protein 1 [Source:HGNC Symbol;Acc:9854]
40521_at	RGL2	ral guanine nucleotide dissociation stimulator-like 2 [Source:HGNC Symbol;Acc:9769]
39044_s_at	DGKD	diacylglycerol kinase, delta 130kDa [Source:HGNC Symbol;Acc:2851]
35362_at	MYO10	myosin X [Source:HGNC Symbol;Acc:7593]
34213_at	WWC1	WW and C2 domain containing 1 [Source:HGNC Symbol;Acc:29435]
37336_at	UBXN4	UBX domain protein 4 [Source:HGNC Symbol;Acc:14860]
40955_at	PTOV1	prostate tumor overexpressed 1 [Source:HGNC Symbol;Acc:9632]
38292_at	HOMER2	homer homolog 2 (Drosophila) [Source:HGNC Symbol;Acc:17513]
40745_at	AP1B1	adaptor-related protein complex 1, beta 1 subunit [Source:HGNC Symbol;Acc:554]
39089_at	NME4	NME/NM23 nucleoside diphosphate kinase 4 [Source:HGNC Symbol;Acc:7852]
32809_at	ZNF24	zinc finger protein 24 [Source:HGNC Symbol;Acc:13032]
32745_at	MRPL40	mitochondrial ribosomal protein L40 [Source:HGNC Symbol;Acc:14491]
35228_at	CPT1B	carnitine palmitoyltransferase 1B (muscle) [Source:HGNC Symbol;Acc:2329]
37193_at	UCK2	uridine-cytidine kinase 2 [Source:HGNC Symbol;Acc:12562]
33936_at	GALC	galactosylceramidase [Source:HGNC Symbol;Acc:4115]
36279_at	KIAA0556	KIAA0556 [Source:HGNC Symbol;Acc:29068]
31427_at	N/A	Data not found
32156_at	PVRL2	poliovirus receptor-related 2 (herpesvirus entry mediator B) [Source:HGNC Symbol;Acc:9707]
38429_at	FASN	fatty acid synthase [Source:HGNC Symbol;Acc:3594]
198_g_at	NME3	NME/NM23 nucleoside diphosphate kinase 3 [Source:HGNC Symbol;Acc:7851]
382_at	PPP4C	protein phosphatase 4, catalytic subunit [Source:HGNC Symbol;Acc:9319]
32832_at	MAEA	macrophage erythroblast attacher [Source:HGNC Symbol;Acc:13731]
958_s_at	POLR2I	polymerase (RNA) II (DNA directed) polypeptide I, 14.5kDa [Source:HGNC Symbol;Acc:9196]
38771_at	HDAC1	histone deacetylase 1 [Source:HGNC Symbol;Acc:4852]
40225_at	GAK	cyclin G associated kinase [Source:HGNC Symbol;Acc:4113]
39010_at	ENSA	endosulfine alpha [Source:HGNC Symbol;Acc:3360]
40093_at	BCAM	basal cell adhesion molecule (Lutheran blood group) [Source:HGNC Symbol;Acc:6722]
38264_at	RABIF	RAB interacting factor [Source:HGNC Symbol;Acc:9797]
34269_at	EDRF1	erythroid differentiation regulatory factor 1 [Source:HGNC Symbol;Acc:24640]
37955_at	CNPY2	canopy FGF signaling regulator 2 [Source:HGNC Symbol;Acc:13529]
41812_s_at	NUP210	nucleoporin 210kDa [Source:HGNC Symbol;Acc:30052]
36821_at	FAM171A1	family with sequence similarity 171, member A1 [Source:HGNC Symbol;Acc:23522]
36918_at	GUCY1A3	guanylate cyclase 1, soluble, alpha 3 [Source:HGNC Symbol;Acc:4685]
32223_at	SUGP2	SURP and G patch domain containing 2 [Source:HGNC Symbol;Acc:18641]
41281_s_at	PEX10	peroxisomal biogenesis factor 10 [Source:HGNC Symbol;Acc:8851]
36635_at	ATP11B	ATPase, class VI, type 11B [Source:HGNC Symbol;Acc:13553]
36660_at	RAB11A	RAB11A, member RAS oncogene family [Source:HGNC Symbol;Acc:9760]
36147_at	SSR2	signal sequence receptor, beta (translocon-associated protein beta) [Source:HGNC Symbol;Acc:11324]
34689_at	TREX1	three prime repair exonuclease 1 [Source:HGNC Symbol;Acc:12269]
33161_at	SLC38A10	solute carrier family 38, member 10 [Source:HGNC Symbol;Acc:28237]
35313_at	SEC16A	SEC16 homolog A (S. cerevisiae) [Source:HGNC Symbol;Acc:29006]
34670_at	MAN2B1	mannosidase, alpha, class 2B, member 1 [Source:HGNC Symbol;Acc:6826]
36532_at	SYNJ2	synaptojanin 2 [Source:HGNC Symbol;Acc:11504]
34171_at	NCLN	nicalin [Source:HGNC Symbol;Acc:26923]
41322_s_at	NHP2	NHP2 ribonucleoprotein [Source:HGNC Symbol;Acc:14377]
36677_at	COPB2	coatomer protein complex, subunit beta 2 (beta prime) [Source:HGNC Symbol;Acc:2232]
956_at	TUBB4B	tubulin, beta 4B class IVb [Source:HGNC Symbol;Acc:20771]
37044_at	PDIA5	protein disulfide isomerase family A, member 5 [Source:HGNC Symbol;Acc:24811]
33863_at	HYOU1	hypoxia up-regulated 1 [Source:HGNC Symbol;Acc:16931]
35609_at	N/A	Data not found
37229_at	ATR	ataxia telangiectasia and Rad3 related [Source:HGNC Symbol;Acc:882]
175_s_at	PKN1	protein kinase N1 [Source:HGNC Symbol;Acc:9405]
39767_at	CCT8	chaperonin containing TCP1, subunit 8 (theta) [Source:HGNC Symbol;Acc:1623]
37569_at	PDCD6	programmed cell death 6 [Source:HGNC Symbol;Acc:8765]
38719_at	NSF	N-ethylmaleimide-sensitive factor [Source:HGNC Symbol;Acc:8016]
39183_at	CDK16	cyclin-dependent kinase 16 [Source:HGNC Symbol;Acc:8749]
40049_at	DAPK1	death-associated protein kinase 1 [Source:HGNC Symbol;Acc:2674]
41278_at	ACTL6A	actin-like 6A [Source:HGNC Symbol;Acc:24124]
37726_at	MRPL3	mitochondrial ribosomal protein L3 [Source:HGNC Symbol;Acc:10379]
38618_at	LIMK2	LIM domain kinase 2 [Source:HGNC Symbol;Acc:6614]
1878_g_at	ERCC1	excision repair cross-complementing rodent repair deficiency, complementation group 1 (includes overlapping antisense sequence) [Source:HGNC Symbol;Acc:3433]
34841_at	EIF3CL	eukaryotic translation initiation factor 3, subunit C-like [Source:HGNC Symbol;Acc:26347]
37040_at	GANAB	glucosidase, alpha; neutral AB [Source:HGNC Symbol;Acc:4138]
40124_at	RUVBL1	RuvB-like AAA ATPase 1 [Source:HGNC Symbol;Acc:10474]
34787_at	NRD1	nardilysin (N-arginine dibasic convertase) [Source:HGNC Symbol;Acc:7995]
429_f_at	TUBB4A	tubulin, beta 4A class IVa [Source:HGNC Symbol;Acc:20774]
40872_at	COX6B1	cytochrome c oxidase subunit VIb polypeptide 1 (ubiquitous) [Source:HGNC Symbol;Acc:2280]
33678_i_at	TUBB4A	tubulin, beta 4A class IVa [Source:HGNC Symbol;Acc:20774]
374_f_at	DDT	D-dopachrome tautomerase [Source:HGNC Symbol;Acc:2732]
36519_at	ERCC1	excision repair cross-complementing rodent repair deficiency, complementation group 1 (includes overlapping antisense sequence) [Source:HGNC Symbol;Acc:3433]
36172_s_at	AP3D1	adaptor-related protein complex 3, delta 1 subunit [Source:HGNC Symbol;Acc:568]
33689_s_at	DDT	D-dopachrome tautomerase [Source:HGNC Symbol;Acc:2732]
37471_at	RPP40	ribonuclease P/MRP 40kDa subunit [Source:HGNC Symbol;Acc:20992]
36614_at	HSPA5	heat shock 70kDa protein 5 (glucose-regulated protein, 78kDa) [Source:HGNC Symbol;Acc:5238]
31504_at	HDLBP	high density lipoprotein binding protein [Source:HGNC Symbol;Acc:4857]
1637_at	MAPKAPK3	mitogen-activated protein kinase-activated protein kinase 3 [Source:HGNC Symbol;Acc:6888]
471_f_at	TUBB3	tubulin, beta 3 class III [Source:HGNC Symbol;Acc:20772]
1030_s_at	TOP1	topoisomerase (DNA) I [Source:HGNC Symbol;Acc:11986]
33679_f_at	TUBB4B	tubulin, beta 4B class IVb [Source:HGNC Symbol;Acc:20771]
36581_at	GARS	glycyl-tRNA synthetase [Source:HGNC Symbol;Acc:4162]
31680_at	TOP1	topoisomerase (DNA) I [Source:HGNC Symbol;Acc:11986]
32529_at	CKAP4	cytoskeleton-associated protein 4 [Source:HGNC Symbol;Acc:16991]
33213_g_at	RRBP1	ribosome binding protein 1 [Source:HGNC Symbol;Acc:10448]
36582_g_at	GARS	glycyl-tRNA synthetase [Source:HGNC Symbol;Acc:4162]
40125_at	CANX	calnexin [Source:HGNC Symbol;Acc:1473]
35841_at	POLR2L	polymerase (RNA) II (DNA directed) polypeptide L, 7.6kDa [Source:HGNC Symbol;Acc:9199]
36666_at	P4HB	prolyl 4-hydroxylase, beta polypeptide [Source:HGNC Symbol;Acc:8548]
38605_at	NDUFB1	NADH dehydrogenase (ubiquinone) 1 beta subcomplex, 1, 7kDa [Source:HGNC Symbol;Acc:7695]
1768_s_at	CSK	c-src tyrosine kinase [Source:HGNC Symbol;Acc:2444]
37722_s_at	DHPS	deoxyhypusine synthase [Source:HGNC Symbol;Acc:2869]
38455_at	SNRPB	small nuclear ribonucleoprotein polypeptides B and B1 [Source:HGNC Symbol;Acc:11153]
41728_at	MLEC	malectin [Source:HGNC Symbol;Acc:28973]
36673_at	MPI	mannose phosphate isomerase [Source:HGNC Symbol;Acc:7216]
37031_at	FAM120A	family with sequence similarity 120A [Source:HGNC Symbol;Acc:13247]
40674_s_at	HOXC6	homeobox C6 [Source:HGNC Symbol;Acc:5128]
38754_at	NUPR1	nuclear protein, transcriptional regulator, 1 [Source:HGNC Symbol;Acc:29990]
31842_at	BCS1L	BC1 (ubiquinol-cytochrome c reductase) synthesis-like [Source:HGNC Symbol;Acc:1020]
38076_at	ATP5G1	ATP synthase, H+ transporting, mitochondrial Fo complex, subunit C1 (subunit 9) [Source:HGNC Symbol;Acc:841]
35766_at	KRT18	keratin 18 [Source:HGNC Symbol;Acc:6430]
39080_at	KDELR2	KDEL (Lys-Asp-Glu-Leu) endoplasmic reticulum protein retention receptor 2 [Source:HGNC Symbol;Acc:6305]
38036_at	RPIA	ribose 5-phosphate isomerase A [Source:HGNC Symbol;Acc:10297]
33215_g_at	MRPS12	mitochondrial ribosomal protein S12 [Source:HGNC Symbol;Acc:10380]
1521_at	NME1	NME/NM23 nucleoside diphosphate kinase 1 [Source:HGNC Symbol;Acc:7849]
39056_at	PAICS	phosphoribosylaminoimidazole carboxylase, phosphoribosylaminoimidazole succinocarboxamide synthetase [Source:HGNC Symbol;Acc:8587]
35671_at	GTF3C1	general transcription factor IIIC, polypeptide 1, alpha 220kDa [Source:HGNC Symbol;Acc:4664]
36027_at	POLR2F	polymerase (RNA) II (DNA directed) polypeptide F [Source:HGNC Symbol;Acc:9193]
39073_at	NME1	NME/NM23 nucleoside diphosphate kinase 1 [Source:HGNC Symbol;Acc:7849]
38977_at	YARS	tyrosyl-tRNA synthetase [Source:HGNC Symbol;Acc:12840]
39812_at	MRPL12	mitochondrial ribosomal protein L12 [Source:HGNC Symbol;Acc:10378]
38080_at	COX8A	cytochrome c oxidase subunit VIIIA (ubiquitous) [Source:HGNC Symbol;Acc:2294]
36432_at	MCCC2	methylcrotonoyl-CoA carboxylase 2 (beta) [Source:HGNC Symbol;Acc:6937]
38332_at	P2RX4	purinergic receptor P2X, ligand-gated ion channel, 4 [Source:HGNC Symbol;Acc:8535]
40695_at	IMPDH1	IMP (inosine 5'-monophosphate) dehydrogenase 1 [Source:HGNC Symbol;Acc:6052]
41454_at	HEBP2	heme binding protein 2 [Source:HGNC Symbol;Acc:15716]
38744_at	SHFM1	split hand/foot malformation (ectrodactyly) type 1 [Source:HGNC Symbol;Acc:10845]
40810_at	SMARCC1	SWI/SNF related, matrix associated, actin dependent regulator of chromatin, subfamily c, member 1 [Source:HGNC Symbol;Acc:11104]
37730_at	SND1	staphylococcal nuclease and tudor domain containing 1 [Source:HGNC Symbol;Acc:30646]
1985_s_at	NME2	NME/NM23 nucleoside diphosphate kinase 2 [Source:HGNC Symbol;Acc:7850]
36035_at	GPAA1	glycosylphosphatidylinositol anchor attachment 1 [Source:HGNC Symbol;Acc:4446]
37982_at	ECI1	enoyl-CoA delta isomerase 1 [Source:HGNC Symbol;Acc:2703]
36615_at	MANF	mesencephalic astrocyte-derived neurotrophic factor [Source:HGNC Symbol;Acc:15461]
41468_at	TRGC2	T cell receptor gamma constant 2 [Source:HGNC Symbol;Acc:12276]
38753_at	XPOT	exportin, tRNA [Source:HGNC Symbol;Acc:12826]
39169_at	SEC61G	Sec61 gamma subunit [Source:HGNC Symbol;Acc:18277]
35171_at	SPAST	spastin [Source:HGNC Symbol;Acc:11233]
39791_at	ATP2A2	ATPase, Ca++ transporting, cardiac muscle, slow twitch 2 [Source:HGNC Symbol;Acc:812]
1805_g_at	KLK3	kallikrein-related peptidase 3 [Source:HGNC Symbol;Acc:6364]
40134_at	ATP5J2	ATP synthase, H+ transporting, mitochondrial Fo complex, subunit F2 [Source:HGNC Symbol;Acc:848]
36167_at	ATP6V0B	ATPase, H+ transporting, lysosomal 21kDa, V0 subunit b [Source:HGNC Symbol;Acc:861]
478_g_at	IRF5	interferon regulatory factor 5 [Source:HGNC Symbol;Acc:6120]
35272_at	GNG5	guanine nucleotide binding protein (G protein), gamma 5 [Source:HGNC Symbol;Acc:4408]
37930_at	ATP7B	ATPase, Cu++ transporting, beta polypeptide [Source:HGNC Symbol;Acc:870]
37720_at	HSPD1P1	heat shock 60kDa protein 1 (chaperonin) pseudogene 1 [Source:HGNC Symbol;Acc:35133]
38262_at	MBOAT2	membrane bound O-acyltransferase domain containing 2 [Source:HGNC Symbol;Acc:25193]
39867_at	TUFM	Tu translation elongation factor, mitochondrial [Source:HGNC Symbol;Acc:12420]
32212_at	AIFM1	apoptosis-inducing factor, mitochondrion-associated, 1 [Source:HGNC Symbol;Acc:8768]
40039_g_at	ST7	suppression of tumorigenicity 7 [Source:HGNC Symbol;Acc:11351]
35800_at	PAFAH1B3	platelet-activating factor acetylhydrolase 1b, catalytic subunit 3 (29kDa) [Source:HGNC Symbol;Acc:8576]
31951_s_at	PABPC1	poly(A) binding protein, cytoplasmic 1 [Source:HGNC Symbol;Acc:8554]
34764_at	LARS2	leucyl-tRNA synthetase 2, mitochondrial [Source:HGNC Symbol;Acc:17095]
36972_at	TMED2	transmembrane emp24 domain trafficking protein 2 [Source:HGNC Symbol;Acc:16996]
36676_at	RPN2	ribophorin II [Source:HGNC Symbol;Acc:10382]
33361_at	BSCL2	Berardinelli-Seip congenital lipodystrophy 2 (seipin) [Source:HGNC Symbol;Acc:15832]
41721_at	KLK2	kallikrein-related peptidase 2 [Source:HGNC Symbol;Acc:6363]
41200_at	SCARB1	scavenger receptor class B, member 1 [Source:HGNC Symbol;Acc:1664]
217_at	KLK2	kallikrein-related peptidase 2 [Source:HGNC Symbol;Acc:6363]
34800_at	LRIG1	leucine-rich repeats and immunoglobulin-like domains 1 [Source:HGNC Symbol;Acc:17360]
2024_s_at	LYN	v-yes-1 Yamaguchi sarcoma viral related oncogene homolog [Source:HGNC Symbol;Acc:6735]
39817_s_at	DNPH1	2'-deoxynucleoside 5'-phosphate N-hydrolase 1 [Source:HGNC Symbol;Acc:21218]
40891_f_at	LAGE3	L antigen family, member 3 [Source:HGNC Symbol;Acc:26058]
40133_s_at	GRHPR	glyoxylate reductase/hydroxypyruvate reductase [Source:HGNC Symbol;Acc:4570]
37161_at	RSL1D1	ribosomal L1 domain containing 1 [Source:HGNC Symbol;Acc:24534]
1199_at	EIF4A1	eukaryotic translation initiation factor 4A1 [Source:HGNC Symbol;Acc:3282]
38553_r_at	N/A	Data not found
36160_s_at	PTPRN2	protein tyrosine phosphatase, receptor type, N polypeptide 2 [Source:HGNC Symbol;Acc:9677]
37666_at	PSMB5	proteasome (prosome, macropain) subunit, beta type, 5 [Source:HGNC Symbol;Acc:9542]
34668_at	SLC33A1	solute carrier family 33 (acetyl-CoA transporter), member 1 [Source:HGNC Symbol;Acc:95]
36515_at	GNE	glucosamine (UDP-N-acetyl)-2-epimerase/N-acetylmannosamine kinase [Source:HGNC Symbol;Acc:23657]
1513_at	KLK3	kallikrein-related peptidase 3 [Source:HGNC Symbol;Acc:6364]
33666_at	HNRNPC	heterogeneous nuclear ribonucleoprotein C (C1/C2) [Source:HGNC Symbol;Acc:5035]
38780_at	AKR1A1	aldo-keto reductase family 1, member A1 (aldehyde reductase) [Source:HGNC Symbol;Acc:380]
38843_at	HMGXB4	HMG box domain containing 4 [Source:HGNC Symbol;Acc:5003]
41680_at	TTC39A	tetratricopeptide repeat domain 39A [Source:HGNC Symbol;Acc:18657]
40774_at	CCT3	chaperonin containing TCP1, subunit 3 (gamma) [Source:HGNC Symbol;Acc:1616]
223_at	UBE2L5P	ubiquitin-conjugating enzyme E2L 5 (pseudogene) [Source:HGNC Symbol;Acc:13477]
33631_at	TXNL4A	thioredoxin-like 4A [Source:HGNC Symbol;Acc:30551]
41706_at	AMACR	alpha-methylacyl-CoA racemase [Source:HGNC Symbol;Acc:451]
35729_at	MYO1D	myosin ID [Source:HGNC Symbol;Acc:7598]
33358_at	PPM1H	protein phosphatase, Mg2+/Mn2+ dependent, 1H [Source:HGNC Symbol;Acc:18583]
32659_at	EIF2B4	eukaryotic translation initiation factor 2B, subunit 4 delta, 67kDa [Source:HGNC Symbol;Acc:3260]
37747_at	ANXA5	annexin A5 [Source:HGNC Symbol;Acc:543]
1212_at	GSTZ1	glutathione S-transferase zeta 1 [Source:HGNC Symbol;Acc:4643]
1644_at	EIF3I	eukaryotic translation initiation factor 3, subunit I [Source:HGNC Symbol;Acc:3272]
38830_at	ABCF3	ATP-binding cassette, sub-family F (GCN20), member 3 [Source:HGNC Symbol;Acc:72]
33988_at	TMBIM6	transmembrane BAX inhibitor motif containing 6 [Source:HGNC Symbol;Acc:11723]
40765_at	PDXDC1	pyridoxal-dependent decarboxylase domain containing 1 [Source:HGNC Symbol;Acc:28995]
33424_at	RPN1	ribophorin I [Source:HGNC Symbol;Acc:10381]
32586_at	LARP4B	La ribonucleoprotein domain family, member 4B [Source:HGNC Symbol;Acc:28987]
1661_i_at	KLK3	kallikrein-related peptidase 3 [Source:HGNC Symbol;Acc:6364]
1196_at	RCC1	regulator of chromosome condensation 1 [Source:HGNC Symbol;Acc:1913]
1662_r_at	KLK3	kallikrein-related peptidase 3 [Source:HGNC Symbol;Acc:6364]
38635_at	SSR4	signal sequence receptor, delta [Source:HGNC Symbol;Acc:11326]
35071_s_at	GMDS	GDP-mannose 4,6-dehydratase [Source:HGNC Symbol;Acc:4369]
35155_at	BTBD2	BTB (POZ) domain containing 2 [Source:HGNC Symbol;Acc:15504]
35708_at	GLB1L2	galactosidase, beta 1-like 2 [Source:HGNC Symbol;Acc:25129]
1942_s_at	CDK4	cyclin-dependent kinase 4 [Source:HGNC Symbol;Acc:1773]
1356_at	DAP3	death associated protein 3 [Source:HGNC Symbol;Acc:2673]
32230_at	EIF3I	eukaryotic translation initiation factor 3, subunit I [Source:HGNC Symbol;Acc:3272]
37668_at	C1QBP	complement component 1, q subcomponent binding protein [Source:HGNC Symbol;Acc:1243]
40417_at	CCT5	chaperonin containing TCP1, subunit 5 (epsilon) [Source:HGNC Symbol;Acc:1618]
38969_at	C19ORF10	chromosome 19 open reading frame 10 [Source:HGNC Symbol;Acc:16948]
32530_at	YWHAQ	tyrosine 3-monooxygenase/tryptophan 5-monooxygenase activation protein, theta [Source:HGNC Symbol;Acc:12854]
41750_at	PDIA6	protein disulfide isomerase family A, member 6 [Source:HGNC Symbol;Acc:30168]
34451_at	MPP6	membrane protein, palmitoylated 6 (MAGUK p55 subfamily member 6) [Source:HGNC Symbol;Acc:18167]
38435_at	PRDX4	peroxiredoxin 4 [Source:HGNC Symbol;Acc:17169]
575_s_at	EPCAM	epithelial cell adhesion molecule [Source:HGNC Symbol;Acc:11529]
32626_at	GFPT1	glutamine--fructose-6-phosphate transaminase 1 [Source:HGNC Symbol;Acc:4241]
40666_at	ENTPD5	ectonucleoside triphosphate diphosphohydrolase 5 [Source:HGNC Symbol;Acc:3367]
379_at	TXNDC9	thioredoxin domain containing 9 [Source:HGNC Symbol;Acc:24110]
37971_at	BAZ1A	bromodomain adjacent to zinc finger domain, 1A [Source:HGNC Symbol;Acc:960]
36495_at	FBP1	fructose-1,6-bisphosphatase 1 [Source:HGNC Symbol;Acc:3606]
38974_at	PARK7	parkinson protein 7 [Source:HGNC Symbol;Acc:16369]
38458_at	CYB5A	cytochrome b5 type A (microsomal) [Source:HGNC Symbol;Acc:2570]
33382_at	NAAA	N-acylethanolamine acid amidase [Source:HGNC Symbol;Acc:736]
32676_at	ALDH6A1	aldehyde dehydrogenase 6 family, member A1 [Source:HGNC Symbol;Acc:7179]
36945_at	ERP29	endoplasmic reticulum protein 29 [Source:HGNC Symbol;Acc:13799]
40654_at	PEX7	peroxisomal biogenesis factor 7 [Source:HGNC Symbol;Acc:8860]
32574_at	SMPD1	sphingomyelin phosphodiesterase 1, acid lysosomal [Source:HGNC Symbol;Acc:11120]
36604_at	UBE2N	ubiquitin-conjugating enzyme E2N [Source:HGNC Symbol;Acc:12492]
34649_at	SSR1	signal sequence receptor, alpha [Source:HGNC Symbol;Acc:11323]
39078_at	SEPHS2	selenophosphate synthetase 2 [Source:HGNC Symbol;Acc:19686]
37825_at	GALK2	galactokinase 2 [Source:HGNC Symbol;Acc:4119]
40514_at	ERGIC3	ERGIC and golgi 3 [Source:HGNC Symbol;Acc:15927]
317_at	LGMN	legumain [Source:HGNC Symbol;Acc:9472]
34721_at	FKBP5	FK506 binding protein 5 [Source:HGNC Symbol;Acc:3721]
38413_at	DAD1	defender against cell death 1 [Source:HGNC Symbol;Acc:2664]
32528_at	CLPP	caseinolytic mitochondrial matrix peptidase proteolytic subunit [Source:HGNC Symbol;Acc:2084]
409_at	YWHAQ	tyrosine 3-monooxygenase/tryptophan 5-monooxygenase activation protein, theta [Source:HGNC Symbol;Acc:12854]
41437_at	TMEM251	transmembrane protein 251 [Source:HGNC Symbol;Acc:20218]
38667_at	GLOD4	glyoxalase domain containing 4 [Source:HGNC Symbol;Acc:14111]
39598_at	GJB1	gap junction protein, beta 1, 32kDa [Source:HGNC Symbol;Acc:4283]
1180_g_at	HSPA8	heat shock 70kDa protein 8 [Source:HGNC Symbol;Acc:5241]
41760_at	COX7A2	cytochrome c oxidase subunit VIIa polypeptide 2 (liver) [Source:HGNC Symbol;Acc:2288]
1009_at	HINT1	histidine triad nucleotide binding protein 1 [Source:HGNC Symbol;Acc:4912]
33169_at	NEO1	neogenin 1 [Source:HGNC Symbol;Acc:7754]
38218_at	GCNT1	glucosaminyl (N-acetyl) transferase 1, core 2 [Source:HGNC Symbol;Acc:4203]
624_at	RAB3B	RAB3B, member RAS oncogene family [Source:HGNC Symbol;Acc:9778]
442_at	HSP90B1	heat shock protein 90kDa beta (Grp94), member 1 [Source:HGNC Symbol;Acc:12028]
36128_at	TMED10	transmembrane emp24-like trafficking protein 10 (yeast) [Source:HGNC Symbol;Acc:16998]
40931_at	TMED5	transmembrane emp24 protein transport domain containing 5 [Source:HGNC Symbol;Acc:24251]
35793_at	G3BP2	GTPase activating protein (SH3 domain) binding protein 2 [Source:HGNC Symbol;Acc:30291]
41814_at	FUCA1	fucosidase, alpha-L- 1, tissue [Source:HGNC Symbol;Acc:4006]
457_s_at	SUMO1	small ubiquitin-like modifier 1 [Source:HGNC Symbol;Acc:12502]
37485_at	SLC27A2	solute carrier family 27 (fatty acid transporter), member 2 [Source:HGNC Symbol;Acc:10996]
34349_at	SEC63	SEC63 homolog (S. cerevisiae) [Source:HGNC Symbol;Acc:21082]
39302_at	DSC2	desmocollin 2 [Source:HGNC Symbol;Acc:3036]
267_at	MTOR	mechanistic target of rapamycin (serine/threonine kinase) [Source:HGNC Symbol;Acc:3942]
1660_at	UBE2N	ubiquitin-conjugating enzyme E2N [Source:HGNC Symbol;Acc:12492]
1752_at	CALR	calreticulin [Source:HGNC Symbol;Acc:1455]
37742_at	GLB1	galactosidase, beta 1 [Source:HGNC Symbol;Acc:4298]
38791_at	DDOST	dolichyl-diphosphooligosaccharide--protein glycosyltransferase subunit (non-catalytic) [Source:HGNC Symbol;Acc:2728]
37392_at	PHKB	phosphorylase kinase, beta [Source:HGNC Symbol;Acc:8927]
38820_at	SEPT15	Homo sapiens 15 kDa selenoprotein (SEP15), transcript variant 2, mRNA. [Source:RefSeq mRNA;Acc:NM_203341]
869_at	GTF2A2	general transcription factor IIA, 2, 12kDa [Source:HGNC Symbol;Acc:4647]
32214_at	TXNL1	thioredoxin-like 1 [Source:HGNC Symbol;Acc:12436]
38403_at	LAMP2	lysosomal-associated membrane protein 2 [Source:HGNC Symbol;Acc:6501]
31792_at	ANXA3	annexin A3 [Source:HGNC Symbol;Acc:541]
38041_at	GALNT1	UDP-N-acetyl-alpha-D-galactosamine:polypeptide N-acetylgalactosaminyltransferase 1 (GalNAc-T1) [Source:HGNC Symbol;Acc:4123]
41857_r_at	ABHD3	abhydrolase domain containing 3 [Source:HGNC Symbol;Acc:18718]
39033_at	TMEM59	transmembrane protein 59 [Source:HGNC Symbol;Acc:1239]
38054_at	LAMTOR5	late endosomal/lysosomal adaptor, MAPK and MTOR activator 5 [Source:HGNC Symbol;Acc:17955]
40329_at	SLC39A7	solute carrier family 39 (zinc transporter), member 7 [Source:HGNC Symbol;Acc:4927]
34996_at	TMPRSS2	transmembrane protease, serine 2 [Source:HGNC Symbol;Acc:11876]
610_at	ADRB2	adrenoceptor beta 2, surface [Source:HGNC Symbol;Acc:286]
39009_at	LSM3	LSM3 homolog, U6 small nuclear RNA associated (S. cerevisiae) [Source:HGNC Symbol;Acc:17874]
40229_at	TOM1L1	target of myb1 (chicken)-like 1 [Source:HGNC Symbol;Acc:11983]
41855_at	HAT1	histone acetyltransferase 1 [Source:HGNC Symbol;Acc:4821]
41293_at	N/A	Data not found
36483_at	GALNT3	UDP-N-acetyl-alpha-D-galactosamine:polypeptide N-acetylgalactosaminyltransferase 3 (GalNAc-T3) [Source:HGNC Symbol;Acc:4125]
857_at	PPM1A	protein phosphatase, Mg2+/Mn2+ dependent, 1A [Source:HGNC Symbol;Acc:9275]
32573_at	SRSF9	serine/arginine-rich splicing factor 9 [Source:HGNC Symbol;Acc:10791]
37266_at	ZNF32	zinc finger protein 32 [Source:HGNC Symbol;Acc:13095]
38031_at	EIF4A3	eukaryotic translation initiation factor 4A3 [Source:HGNC Symbol;Acc:18683]
37581_at	PPP6C	protein phosphatase 6, catalytic subunit [Source:HGNC Symbol;Acc:9323]
641_at	PSEN1	presenilin 1 [Source:HGNC Symbol;Acc:9508]
40140_at	RNF103	ring finger protein 103 [Source:HGNC Symbol;Acc:12859]
39178_at	RTN1	reticulon 1 [Source:HGNC Symbol;Acc:10467]
31895_at	BACH1	BTB and CNC homology 1, basic leucine zipper transcription factor 1 [Source:HGNC Symbol;Acc:935]
36959_at	ELF3	E74-like factor 3 (ets domain transcription factor, epithelial-specific ) [Source:HGNC Symbol;Acc:3318]
38412_at	PPP1R11	protein phosphatase 1, regulatory (inhibitor) subunit 11 [Source:HGNC Symbol;Acc:9285]
34348_at	SPINT2	serine peptidase inhibitor, Kunitz type, 2 [Source:HGNC Symbol;Acc:11247]
34672_at	TBC1D4	TBC1 domain family, member 4 [Source:HGNC Symbol;Acc:19165]
41365_at	MUC5B	mucin 5B, oligomeric mucus/gel-forming [Source:HGNC Symbol;Acc:7516]
41451_s_at	SAR1A	SAR1 homolog A (S. cerevisiae) [Source:HGNC Symbol;Acc:10534]
37023_at	LCP1	lymphocyte cytosolic protein 1 (L-plastin) [Source:HGNC Symbol;Acc:6528]
40088_at	NRIP1	nuclear receptor interacting protein 1 [Source:HGNC Symbol;Acc:8001]
35759_at	CCT2	chaperonin containing TCP1, subunit 2 (beta) [Source:HGNC Symbol;Acc:1615]
41858_at	PGAP2	post-GPI attachment to proteins 2 [Source:HGNC Symbol;Acc:17893]
34258_at	MKLN1	muskelin 1, intracellular mediator containing kelch motifs [Source:HGNC Symbol;Acc:7109]
32564_at	SEC61B	Sec61 beta subunit [Source:HGNC Symbol;Acc:16993]
38485_at	NDUFC1	NADH dehydrogenase (ubiquinone) 1, subcomplex unknown, 1, 6kDa [Source:HGNC Symbol;Acc:7705]
880_at	FKBP1A	FK506 binding protein 1A, 12kDa [Source:HGNC Symbol;Acc:3711]
33930_at	SCFD1	sec1 family domain containing 1 [Source:HGNC Symbol;Acc:20726]
41253_s_at	PLEKHB2	pleckstrin homology domain containing, family B (evectins) member 2 [Source:HGNC Symbol;Acc:19236]
33219_at	USP33	ubiquitin specific peptidase 33 [Source:HGNC Symbol;Acc:20059]
34797_at	PPAP2A	phosphatidic acid phosphatase type 2A [Source:HGNC Symbol;Acc:9228]
40546_s_at	NDUFA2	NADH dehydrogenase (ubiquinone) 1 alpha subcomplex, 2, 8kDa [Source:HGNC Symbol;Acc:7685]
36913_at	SLBP	stem-loop binding protein [Source:HGNC Symbol;Acc:10904]
32034_at	ZNF217	zinc finger protein 217 [Source:HGNC Symbol;Acc:13009]
38255_at	NGDN	neuroguidin, EIF4E binding protein [Source:HGNC Symbol;Acc:20271]
37361_at	FIBP	fibroblast growth factor (acidic) intracellular binding protein [Source:HGNC Symbol;Acc:3705]
36759_at	CHRM3	cholinergic receptor, muscarinic 3 [Source:HGNC Symbol;Acc:1952]
39272_g_at	RAB4B	RAB4B, member RAS oncogene family [Source:HGNC Symbol;Acc:9782]
41021_s_at	GPD2	glycerol-3-phosphate dehydrogenase 2 (mitochondrial) [Source:HGNC Symbol;Acc:4456]
36626_at	HSD17B4	hydroxysteroid (17-beta) dehydrogenase 4 [Source:HGNC Symbol;Acc:5213]
41510_s_at	HSPA9	heat shock 70kDa protein 9 (mortalin) [Source:HGNC Symbol;Acc:5244]
34876_at	CPD	carboxypeptidase D [Source:HGNC Symbol;Acc:2301]
38525_at	STAM2	signal transducing adaptor molecule (SH3 domain and ITAM motif) 2 [Source:HGNC Symbol;Acc:11358]
33912_at	ZMPSTE24	zinc metallopeptidase STE24 [Source:HGNC Symbol;Acc:12877]
36174_at	MARCKSL1	MARCKS-like 1 [Source:HGNC Symbol;Acc:7142]
38464_at	MOGS	mannosyl-oligosaccharide glucosidase [Source:HGNC Symbol;Acc:24862]
41024_f_at	GYPE	glycophorin E (MNS blood group) [Source:HGNC Symbol;Acc:4705]
39100_at	SPOCK1	sparc/osteonectin, cwcv and kazal-like domains proteoglycan (testican) 1 [Source:HGNC Symbol;Acc:11251]
40198_at	VDAC1	voltage-dependent anion channel 1 [Source:HGNC Symbol;Acc:12669]
31816_at	GAA	glucosidase, alpha; acid [Source:HGNC Symbol;Acc:4065]
39592_r_at	FGL2	fibrinogen-like 2 [Source:HGNC Symbol;Acc:3696]
33228_g_at	IL10RB	interleukin 10 receptor, beta [Source:HGNC Symbol;Acc:5965]
34835_at	NCSTN	nicastrin [Source:HGNC Symbol;Acc:17091]
34955_at	ABCC4	ATP-binding cassette, sub-family C (CFTR/MRP), member 4 [Source:HGNC Symbol;Acc:55]
39774_at	OXA1L	oxidase (cytochrome c) assembly 1-like [Source:HGNC Symbol;Acc:8526]
33611_g_at	CLDN8	claudin 8 [Source:HGNC Symbol;Acc:2050]
36963_at	PGD	phosphogluconate dehydrogenase [Source:HGNC Symbol;Acc:8891]
33904_at	CLDN3	claudin 3 [Source:HGNC Symbol;Acc:2045]
40167_s_at	WSB2	WD repeat and SOCS box containing 2 [Source:HGNC Symbol;Acc:19222]
32001_s_at	PCSK6	proprotein convertase subtilisin/kexin type 6 [Source:HGNC Symbol;Acc:8569]
33610_at	CLDN8	claudin 8 [Source:HGNC Symbol;Acc:2050]
32878_f_at	N/A	Data not found
41436_at	ZMYM2	zinc finger, MYM-type 2 [Source:HGNC Symbol;Acc:12989]
37337_at	SNRPG	small nuclear ribonucleoprotein polypeptide G [Source:HGNC Symbol;Acc:11163]
32209_at	FAM89B	family with sequence similarity 89, member B [Source:HGNC Symbol;Acc:16708]
39185_at	WDR45B	WD repeat domain 45B [Source:HGNC Symbol;Acc:25072]
37423_at	SLC12A2	solute carrier family 12 (sodium/potassium/chloride transporter), member 2 [Source:HGNC Symbol;Acc:10911]
572_at	TTK	TTK protein kinase [Source:HGNC Symbol;Acc:12401]
40966_at	STK39	serine threonine kinase 39 [Source:HGNC Symbol;Acc:17717]
33267_at	ATP8A1	ATPase, aminophospholipid transporter (APLT), class I, type 8A, member 1 [Source:HGNC Symbol;Acc:13531]
1173_g_at	SAT1	spermidine/spermine N1-acetyltransferase 1 [Source:HGNC Symbol;Acc:10540]
41140_at	IFNGR2	interferon gamma receptor 2 (interferon gamma transducer 1) [Source:HGNC Symbol;Acc:5440]
34027_f_at	HIST1H4K	histone cluster 1, H4k [Source:HGNC Symbol;Acc:4784]
33126_at	GLT8D1	glycosyltransferase 8 domain containing 1 [Source:HGNC Symbol;Acc:24870]
33838_at	BAG6	BCL2-associated athanogene 6 [Source:HGNC Symbol;Acc:13919]
1313_at	PSMB7	proteasome (prosome, macropain) subunit, beta type, 7 [Source:HGNC Symbol;Acc:9544]
38614_s_at	OGT	O-linked N-acetylglucosamine (GlcNAc) transferase [Source:HGNC Symbol;Acc:8127]
33203_s_at	FOXD1	forkhead box D1 [Source:HGNC Symbol;Acc:3802]
36491_at	TMSB15A	thymosin beta 15a [Source:HGNC Symbol;Acc:30744]
39905_i_at	ARFGAP3	ADP-ribosylation factor GTPase activating protein 3 [Source:HGNC Symbol;Acc:661]
32127_at	BICD1	bicaudal D homolog 1 (Drosophila) [Source:HGNC Symbol;Acc:1049]
31521_f_at	HIST1H4K	histone cluster 1, H4k [Source:HGNC Symbol;Acc:4784]
762_f_at	HIST1H4I	histone cluster 1, H4i [Source:HGNC Symbol;Acc:4793]
1874_at	RAD23B	RAD23 homolog B (S. cerevisiae) [Source:HGNC Symbol;Acc:9813]
41243_at	SLC35E2B	solute carrier family 35, member E2B [Source:HGNC Symbol;Acc:33941]
34857_at	ATP13A3	ATPase type 13A3 [Source:HGNC Symbol;Acc:24113]
34173_s_at	CNTN5	contactin 5 [Source:HGNC Symbol;Acc:2175]
32233_at	TOR1B	torsin family 1, member B (torsin B) [Source:HGNC Symbol;Acc:11995]
38306_at	ARFGEF1	ADP-ribosylation factor guanine nucleotide-exchange factor 1 (brefeldin A-inhibited) [Source:HGNC Symbol;Acc:15772]
34796_at	TRAM1	translocation associated membrane protein 1 [Source:HGNC Symbol;Acc:20568]
32975_g_at	EXOSC2	exosome component 2 [Source:HGNC Symbol;Acc:17097]
37948_at	ATP6V1C1	ATPase, H+ transporting, lysosomal 42kDa, V1 subunit C1 [Source:HGNC Symbol;Acc:856]
36965_at	ANK3	ankyrin 3, node of Ranvier (ankyrin G) [Source:HGNC Symbol;Acc:494]
35643_at	NUCB2	nucleobindin 2 [Source:HGNC Symbol;Acc:8044]
38207_at	NEAT1	nuclear paraspeckle assembly transcript 1 (non-protein coding) [Source:HGNC Symbol;Acc:30815]
34964_at	HIST1H3D	histone cluster 1, H3d [Source:HGNC Symbol;Acc:4767]
41700_at	F2R	coagulation factor II (thrombin) receptor [Source:HGNC Symbol;Acc:3537]
41128_at	TMEM183A	transmembrane protein 183A [Source:HGNC Symbol;Acc:20173]
37383_f_at	HLA-B	major histocompatibility complex, class I, B [Source:HGNC Symbol;Acc:4932]
34235_at	GPR116	G protein-coupled receptor 116 [Source:HGNC Symbol;Acc:19030]
684_at	AGT	angiotensinogen (serpin peptidase inhibitor, clade A, member 8) [Source:HGNC Symbol;Acc:333]
39129_at	SMPD4	sphingomyelin phosphodiesterase 4, neutral membrane (neutral sphingomyelinase-3) [Source:HGNC Symbol;Acc:32949]
31595_at	SARDH	sarcosine dehydrogenase [Source:HGNC Symbol;Acc:10536]
33894_at	NET1	neuroepithelial cell transforming 1 [Source:HGNC Symbol;Acc:14592]
38116_at	KIAA0101	KIAA0101 [Source:HGNC Symbol;Acc:28961]
34837_at	SPECC1L	sperm antigen with calponin homology and coiled-coil domains 1-like [Source:HGNC Symbol;Acc:29022]
39036_g_at	UBR5	ubiquitin protein ligase E3 component n-recognin 5 [Source:HGNC Symbol;Acc:16806]
37909_at	LAMA3	laminin, alpha 3 [Source:HGNC Symbol;Acc:6483]
468_at	FGF13	fibroblast growth factor 13 [Source:HGNC Symbol;Acc:3670]
35712_at	LRRN3	leucine rich repeat neuronal 3 [Source:HGNC Symbol;Acc:17200]
37112_at	FAM65B	family with sequence similarity 65, member B [Source:HGNC Symbol;Acc:13872]
41655_at	MID2	Data not found
1767_s_at	TGFB3	transforming growth factor, beta 3 [Source:HGNC Symbol;Acc:11769]
32775_r_at	PLSCR1	phospholipid scramblase 1 [Source:HGNC Symbol;Acc:9092]
37995_s_at	FMR1	fragile X mental retardation 1 [Source:HGNC Symbol;Acc:3775]
38364_at	TLE4	transducin-like enhancer of split 4 (E(sp1) homolog, Drosophila) [Source:HGNC Symbol;Acc:11840]
35784_at	VAMP3	vesicle-associated membrane protein 3 [Source:HGNC Symbol;Acc:12644]
1457_at	JAK1	Janus kinase 1 [Source:HGNC Symbol;Acc:6190]
38777_at	ATP5G2	ATP synthase, H+ transporting, mitochondrial Fo complex, subunit C2 (subunit 9) [Source:HGNC Symbol;Acc:842]
38989_at	HMCES	5-hydroxymethylcytosine (hmC) binding, ES cell-specific [Source:HGNC Symbol;Acc:24446]
41420_at	IGFBP5	insulin-like growth factor binding protein 5 [Source:HGNC Symbol;Acc:5474]
32695_at	HTATSF1	HIV-1 Tat specific factor 1 [Source:HGNC Symbol;Acc:5276]
36814_at	KIAA1109	KIAA1109 [Source:HGNC Symbol;Acc:26953]
1512_at	DYRK1A	dual-specificity tyrosine-(Y)-phosphorylation regulated kinase 1A [Source:HGNC Symbol;Acc:3091]
38359_at	RASGRP2	RAS guanyl releasing protein 2 (calcium and DAG-regulated) [Source:HGNC Symbol;Acc:9879]
36014_at	GPR126	G protein-coupled receptor 126 [Source:HGNC Symbol;Acc:13841]
32923_r_at	SYN1	synapsin I [Source:HGNC Symbol;Acc:11494]
38844_at	PDK2	pyruvate dehydrogenase kinase, isozyme 2 [Source:HGNC Symbol;Acc:8810]
37989_at	PTHLH	parathyroid hormone-like hormone [Source:HGNC Symbol;Acc:9607]
37166_at	HAAO	3-hydroxyanthranilate 3,4-dioxygenase [Source:HGNC Symbol;Acc:4796]
41719_i_at	FADS1	fatty acid desaturase 1 [Source:HGNC Symbol;Acc:3574]
1137_at	SLC20A2	solute carrier family 20 (phosphate transporter), member 2 [Source:HGNC Symbol;Acc:10947]
32207_at	MPP1	membrane protein, palmitoylated 1, 55kDa [Source:HGNC Symbol;Acc:7219]
35193_at	RCBTB2	regulator of chromosome condensation (RCC1) and BTB (POZ) domain containing protein 2 [Source:HGNC Symbol;Acc:1914]
647_at	PROCR	protein C receptor, endothelial [Source:HGNC Symbol;Acc:9452]
35208_at	ANKRD12	ankyrin repeat domain 12 [Source:HGNC Symbol;Acc:29135]
37312_at	SERTAD2	SERTA domain containing 2 [Source:HGNC Symbol;Acc:30784]
34785_at	MED13L	mediator complex subunit 13-like [Source:HGNC Symbol;Acc:22962]
36450_at	N/A	Data not found
1988_at	PDGFRA	platelet-derived growth factor receptor, alpha polypeptide [Source:HGNC Symbol;Acc:8803]
37928_at	NFYB	nuclear transcription factor Y, beta [Source:HGNC Symbol;Acc:7805]
39759_at	QKI	QKI, KH domain containing, RNA binding [Source:HGNC Symbol;Acc:21100]
1535_at	FOXN3	forkhead box N3 [Source:HGNC Symbol;Acc:1928]
35165_at	CCDC93	coiled-coil domain containing 93 [Source:HGNC Symbol;Acc:25611]
32656_at	MPDZ	multiple PDZ domain protein [Source:HGNC Symbol;Acc:7208]
39717_g_at	MRPL33	mitochondrial ribosomal protein L33 [Source:HGNC Symbol;Acc:14487]
35941_f_at	KIF1C	kinesin family member 1C [Source:HGNC Symbol;Acc:6317]
34427_g_at	MR1	major histocompatibility complex, class I-related [Source:HGNC Symbol;Acc:4975]
32473_at	KCNA6	potassium voltage-gated channel, shaker-related subfamily, member 6 [Source:HGNC Symbol;Acc:6225]
40762_g_at	SLC16A5	solute carrier family 16 (monocarboxylate transporter), member 5 [Source:HGNC Symbol;Acc:10926]
1101_at	APBB1	amyloid beta (A4) precursor protein-binding, family B, member 1 (Fe65) [Source:HGNC Symbol;Acc:581]
41000_at	FOXN3	forkhead box N3 [Source:HGNC Symbol;Acc:1928]
32078_at	NEDD4	neural precursor cell expressed, developmentally down-regulated 4, E3 ubiquitin protein ligase [Source:HGNC Symbol;Acc:7727]
38082_at	SMCHD1	structural maintenance of chromosomes flexible hinge domain containing 1 [Source:HGNC Symbol;Acc:29090]
40976_at	KATNB1	katanin p80 (WD repeat containing) subunit B 1 [Source:HGNC Symbol;Acc:6217]
36845_at	MORC3	MORC family CW-type zinc finger 3 [Source:HGNC Symbol;Acc:23572]
38415_at	PTP4A2	protein tyrosine phosphatase type IVA, member 2 [Source:HGNC Symbol;Acc:9635]
40354_at	HSPA4L	heat shock 70kDa protein 4-like [Source:HGNC Symbol;Acc:17041]
1273_r_at	CDC34	cell division cycle 34 [Source:HGNC Symbol;Acc:1734]
41272_s_at	N/A	Data not found
38624_at	SLC12A4	solute carrier family 12 (potassium/chloride transporter), member 4 [Source:HGNC Symbol;Acc:10913]
33571_at	PHKG1	phosphorylase kinase, gamma 1 (muscle) [Source:HGNC Symbol;Acc:8930]
38885_at	DNA2	DNA replication helicase/nuclease 2 [Source:HGNC Symbol;Acc:2939]
40499_r_at	NPRL2	nitrogen permease regulator-like 2 (S. cerevisiae) [Source:HGNC Symbol;Acc:24969]
162_at	USP11	ubiquitin specific peptidase 11 [Source:HGNC Symbol;Acc:12609]
33878_at	EFHD1	EF-hand domain family, member D1 [Source:HGNC Symbol;Acc:29556]
35722_at	UPF2	UPF2 regulator of nonsense transcripts homolog (yeast) [Source:HGNC Symbol;Acc:17854]
38772_at	CYR61	cysteine-rich, angiogenic inducer, 61 [Source:HGNC Symbol;Acc:2654]
36471_f_at	DTNA	dystrobrevin, alpha [Source:HGNC Symbol;Acc:3057]
38424_at	ESYT1	extended synaptotagmin-like protein 1 [Source:HGNC Symbol;Acc:29534]
40274_at	DBP	D site of albumin promoter (albumin D-box) binding protein [Source:HGNC Symbol;Acc:2697]
736_f_at	POM121L1P	POM121 transmembrane nucleoporin-like 1, pseudogene [Source:HGNC Symbol;Acc:16439]
290_s_at	GPR3	G protein-coupled receptor 3 [Source:HGNC Symbol;Acc:4484]
39650_s_at	PCNXL2	pecanex-like 2 (Drosophila) [Source:HGNC Symbol;Acc:8736]
871_s_at	HLF	hepatic leukemia factor [Source:HGNC Symbol;Acc:4977]
37133_at	SRPK3	SRSF protein kinase 3 [Source:HGNC Symbol;Acc:11402]
34693_at	ST6GALNAC2	ST6 (alpha-N-acetyl-neuraminyl-2,3-beta-galactosyl-1,3)-N-acetylgalactosaminide alpha-2,6-sialyltransferase 2 [Source:HGNC Symbol;Acc:10867]
154_at	N/A	Data not found
34846_at	CAMK2B	calcium/calmodulin-dependent protein kinase II beta [Source:HGNC Symbol;Acc:1461]
970_r_at	USP9X	ubiquitin specific peptidase 9, X-linked [Source:HGNC Symbol;Acc:12632]
35104_r_at	LMO1	LIM domain only 1 (rhombotin 1) [Source:HGNC Symbol;Acc:6641]
34295_at	USP15	ubiquitin specific peptidase 15 [Source:HGNC Symbol;Acc:12613]
34428_at	KCNJ8	potassium inwardly-rectifying channel, subfamily J, member 8 [Source:HGNC Symbol;Acc:6269]
41289_at	NCAM1	neural cell adhesion molecule 1 [Source:HGNC Symbol;Acc:7656]
32728_at	AMPH	amphiphysin [Source:HGNC Symbol;Acc:471]
363_at	PRKCG	protein kinase C, gamma [Source:HGNC Symbol;Acc:9402]
714_at	CAP2	CAP, adenylate cyclase-associated protein, 2 (yeast) [Source:HGNC Symbol;Acc:20039]
34239_at	N4BP2L1	NEDD4 binding protein 2-like 1 [Source:HGNC Symbol;Acc:25037]
34903_at	ATXN7L1	ataxin 7-like 1 [Source:HGNC Symbol;Acc:22210]
38314_at	CIC	capicua transcriptional repressor [Source:HGNC Symbol;Acc:14214]
39611_at	EFNA5	ephrin-A5 [Source:HGNC Symbol;Acc:3225]
38829_r_at	KHSRP	KH-type splicing regulatory protein [Source:HGNC Symbol;Acc:6316]
40042_r_at	PRODH	proline dehydrogenase (oxidase) 1 [Source:HGNC Symbol;Acc:9453]
33182_at	NTRK2	neurotrophic tyrosine kinase, receptor, type 2 [Source:HGNC Symbol;Acc:8032]
38882_r_at	TRIM16	tripartite motif containing 16 [Source:HGNC Symbol;Acc:17241]
41497_at	N/A	Data not found
39874_at	GUCY2F	guanylate cyclase 2F, retinal [Source:HGNC Symbol;Acc:4691]
33784_at	TRAF2	TNF receptor-associated factor 2 [Source:HGNC Symbol;Acc:12032]
33206_at	MTSS1L	metastasis suppressor 1-like [Source:HGNC Symbol;Acc:25094]
39551_at	PHF21A	PHD finger protein 21A [Source:HGNC Symbol;Acc:24156]
1338_s_at	CYP2A7	cytochrome P450, family 2, subfamily A, polypeptide 7 [Source:HGNC Symbol;Acc:2611]
38357_at	PHIP	pleckstrin homology domain interacting protein [Source:HGNC Symbol;Acc:15673]
32541_at	PPP3CC	protein phosphatase 3, catalytic subunit, gamma isozyme [Source:HGNC Symbol;Acc:9316]
110_at	CSPG4	chondroitin sulfate proteoglycan 4 [Source:HGNC Symbol;Acc:2466]
40446_at	PHF1	PHD finger protein 1 [Source:HGNC Symbol;Acc:8919]
36637_at	ANXA11	annexin A11 [Source:HGNC Symbol;Acc:535]
39688_at	DPF2	D4, zinc and double PHD fingers family 2 [Source:HGNC Symbol;Acc:9964]
41379_at	SMC5	structural maintenance of chromosomes 5 [Source:HGNC Symbol;Acc:20465]
34615_at	KRT12	keratin 12 [Source:HGNC Symbol;Acc:6414]
32104_i_at	CAMK2G	calcium/calmodulin-dependent protein kinase II gamma [Source:HGNC Symbol;Acc:1463]
38003_s_at	DGKZ	diacylglycerol kinase, zeta [Source:HGNC Symbol;Acc:2857]
39940_at	SBSPON	somatomedin B and thrombospondin, type 1 domain containing [Source:HGNC Symbol;Acc:30362]
655_at	GNRHR	gonadotropin-releasing hormone receptor [Source:HGNC Symbol;Acc:4421]
844_at	PPP1R1A	protein phosphatase 1, regulatory (inhibitor) subunit 1A [Source:HGNC Symbol;Acc:9286]
32259_at	EZH1	enhancer of zeste homolog 1 (Drosophila) [Source:HGNC Symbol;Acc:3526]
39450_s_at	IDS	iduronate 2-sulfatase [Source:HGNC Symbol;Acc:5389]
39712_at	S100A13	S100 calcium binding protein A13 [Source:HGNC Symbol;Acc:10490]
541_g_at	HSPB2	Homo sapiens heat shock 27kDa protein 2 (HSPB2), mRNA. [Source:RefSeq mRNA;Acc:NM_001541]
34988_at	SLC25A4	solute carrier family 25 (mitochondrial carrier; adenine nucleotide translocator), member 4 [Source:HGNC Symbol;Acc:10990]
34655_at	MPP2	membrane protein, palmitoylated 2 (MAGUK p55 subfamily member 2) [Source:HGNC Symbol;Acc:7220]
39897_at	YTHDC1	YTH domain containing 1 [Source:HGNC Symbol;Acc:30626]
31405_at	MTNR1B	melatonin receptor 1B [Source:HGNC Symbol;Acc:7464]
38915_at	LRRC37A3	leucine rich repeat containing 37, member A3
38479_at	ANP32B	acidic (leucine-rich) nuclear phosphoprotein 32 family, member B [Source:HGNC Symbol;Acc:16677]
34688_at	CAMSAP2	calmodulin regulated spectrin-associated protein family, member 2 [Source:HGNC Symbol;Acc:29188]
40113_at	TRIB2	tribbles pseudokinase 2 [Source:HGNC Symbol;Acc:30809]
32185_at	WNK1	WNK lysine deficient protein kinase 1 [Source:HGNC Symbol;Acc:14540]
38900_at	PAX3	paired box 3 [Source:HGNC Symbol;Acc:8617]
1734_at	TGFB3	transforming growth factor, beta 3 [Source:HGNC Symbol;Acc:11769]
31855_at	SRPX	sushi-repeat containing protein, X-linked [Source:HGNC Symbol;Acc:11309]
32729_at	MYH3	myosin, heavy chain 3, skeletal muscle, embryonic [Source:HGNC Symbol;Acc:7573]
39460_g_at	N/A	Data not found
1541_f_at	IFNA6	interferon, alpha 6 [Source:HGNC Symbol;Acc:5427]
1586_at	IGFBP3	insulin-like growth factor binding protein 3 [Source:HGNC Symbol;Acc:5472]
1185_at	IL3RA	interleukin 3 receptor, alpha (low affinity) [Source:HGNC Symbol;Acc:6012]
33186_i_at	WHAMMP3	WAS protein homolog associated with actin, golgi membranes and microtubules pseudogene 3 [Source:HGNC Symbol;Acc:27892]
37669_s_at	ATP1B1	ATPase, Na+/K+ transporting, beta 1 polypeptide [Source:HGNC Symbol;Acc:804]
36096_at	REEP1	receptor accessory protein 1 [Source:HGNC Symbol;Acc:25786]
31355_at	ASCL2	achaete-scute family bHLH transcription factor 2 [Source:HGNC Symbol;Acc:739]
39400_at	TBC1D2B	TBC1 domain family, member 2B [Source:HGNC Symbol;Acc:29183]
1664_at	IGF2	insulin-like growth factor 2 (somatomedin A) [Source:HGNC Symbol;Acc:5466]
678_at	ALPPL2	alkaline phosphatase, placental-like 2 [Source:HGNC Symbol;Acc:441]
1636_g_at	ABL1	c-abl oncogene 1, non-receptor tyrosine kinase [Source:HGNC Symbol;Acc:76]
36166_at	DNAJC8	DnaJ (Hsp40) homolog, subfamily C, member 8 [Source:HGNC Symbol;Acc:15470]
144_at	TK2	thymidine kinase 2, mitochondrial [Source:HGNC Symbol;Acc:11831]
2061_at	ITGA4	integrin, alpha 4 (antigen CD49D, alpha 4 subunit of VLA-4 receptor) [Source:HGNC Symbol;Acc:6140]
40330_at	PLCE1	phospholipase C, epsilon 1 [Source:HGNC Symbol;Acc:17175]
39705_at	SIN3B	SIN3 transcription regulator family member B [Source:HGNC Symbol;Acc:19354]
36937_s_at	PDLIM1	PDZ and LIM domain 1 [Source:HGNC Symbol;Acc:2067]
36240_at	RAPGEF1	Rap guanine nucleotide exchange factor (GEF) 1 [Source:HGNC Symbol;Acc:4568]
39887_at	N/A	Data not found
35350_at	CHST15	carbohydrate (N-acetylgalactosamine 4-sulfate 6-O) sulfotransferase 15 [Source:HGNC Symbol;Acc:18137]
32306_g_at	COL1A2	collagen, type I, alpha 2 [Source:HGNC Symbol;Acc:2198]
37906_at	LTBP2	latent transforming growth factor beta binding protein 2 [Source:HGNC Symbol;Acc:6715]
31378_at	PITX3	paired-like homeodomain 3 [Source:HGNC Symbol;Acc:9006]
32667_at	COL4A5	collagen, type IV, alpha 5 [Source:HGNC Symbol;Acc:2207]
40873_at	DVL3	dishevelled segment polarity protein 3 [Source:HGNC Symbol;Acc:3087]
38847_at	MELK	maternal embryonic leucine zipper kinase [Source:HGNC Symbol;Acc:16870]
37676_at	PDE8A	phosphodiesterase 8A [Source:HGNC Symbol;Acc:8793]
37022_at	PRELP	proline/arginine-rich end leucine-rich repeat protein [Source:HGNC Symbol;Acc:9357]
32305_at	COL1A2	collagen, type I, alpha 2 [Source:HGNC Symbol;Acc:2198]
39260_at	SLC16A4	solute carrier family 16, member 4 [Source:HGNC Symbol;Acc:10925]
1731_at	PDGFRA	platelet-derived growth factor receptor, alpha polypeptide [Source:HGNC Symbol;Acc:8803]
34719_at	GLS	glutaminase [Source:HGNC Symbol;Acc:4331]
671_at	SPARC	secreted protein, acidic, cysteine-rich (osteonectin) [Source:HGNC Symbol;Acc:11219]
40117_at	MCM6	minichromosome maintenance complex component 6 [Source:HGNC Symbol;Acc:6949]
40346_at	FAM189A1	family with sequence similarity 189, member A1 [Source:HGNC Symbol;Acc:29075]
38065_at	HMGB2	high mobility group box 2 [Source:HGNC Symbol;Acc:5000]
34280_at	GABRE	gamma-aminobutyric acid (GABA) A receptor, epsilon [Source:HGNC Symbol;Acc:4085]
38291_at	PENK	proenkephalin [Source:HGNC Symbol;Acc:8831]
34950_at	ZNF423	zinc finger protein 423 [Source:HGNC Symbol;Acc:16762]
40538_at	SLC26A10	solute carrier family 26, member 10 [Source:HGNC Symbol;Acc:14470]
41472_at	APOBEC3G	apolipoprotein B mRNA editing enzyme, catalytic polypeptide-like 3G [Source:HGNC Symbol;Acc:17357]
37549_g_at	BBS9	Bardet-Biedl syndrome 9 [Source:HGNC Symbol;Acc:30000]
33074_g_at	PAK3	p21 protein (Cdc42/Rac)-activated kinase 3 [Source:HGNC Symbol;Acc:8592]
36917_at	LAMA2	laminin, alpha 2 [Source:HGNC Symbol;Acc:6482]
32318_s_at	ACTB	actin, beta [Source:HGNC Symbol;Acc:132]
34288_at	ACKR3	atypical chemokine receptor 3 [Source:HGNC Symbol;Acc:23692]
38503_at	ALDH1B1	aldehyde dehydrogenase 1 family, member B1 [Source:HGNC Symbol;Acc:407]
38438_at	NFKB1	nuclear factor of kappa light polypeptide gene enhancer in B-cells 1 [Source:HGNC Symbol;Acc:7794]
33758_f_at	PSG11	pregnancy specific beta-1-glycoprotein 11 [Source:HGNC Symbol;Acc:9516]
129_g_at	CTSK	cathepsin K [Source:HGNC Symbol;Acc:2536]
38042_at	PRKCA	protein kinase C, alpha [Source:HGNC Symbol;Acc:9393]
36718_s_at	PDK3	pyruvate dehydrogenase kinase, isozyme 3 [Source:HGNC Symbol;Acc:8811]
32783_at	FBLN2	fibulin 2 [Source:HGNC Symbol;Acc:3601]
38288_at	SNAI2	snail family zinc finger 2 [Source:HGNC Symbol;Acc:11094]
38134_at	PLAG1	pleiomorphic adenoma gene 1 [Source:HGNC Symbol;Acc:9045]
32523_at	CLTB	clathrin, light chain B [Source:HGNC Symbol;Acc:2091]
34445_at	RABGAP1L	RAB GTPase activating protein 1-like [Source:HGNC Symbol;Acc:24663]
1035_g_at	TIMP3	TIMP metallopeptidase inhibitor 3 [Source:HGNC Symbol;Acc:11822]
33136_at	UBE2I	ubiquitin-conjugating enzyme E2I [Source:HGNC Symbol;Acc:12485]
39885_at	KIF2A	kinesin heavy chain member 2A
424_s_at	FGFR1	fibroblast growth factor receptor 1 [Source:HGNC Symbol;Acc:3688]
41594_at	JAK1	Janus kinase 1 [Source:HGNC Symbol;Acc:6190]
34954_r_at	PDE5A	phosphodiesterase 5A, cGMP-specific [Source:HGNC Symbol;Acc:8784]
35022_at	SOX5	SRY (sex determining region Y)-box 5 [Source:HGNC Symbol;Acc:11201]
39531_at	MAP1B	microtubule-associated protein 1B [Source:HGNC Symbol;Acc:6836]
2062_at	IGFBP7	insulin-like growth factor binding protein 7 [Source:HGNC Symbol;Acc:5476]
1057_at	CRABP2	cellular retinoic acid binding protein 2 [Source:HGNC Symbol;Acc:2339]
34165_at	NKX2-8	NK2 homeobox 8 [Source:HGNC Symbol;Acc:16364]
33819_at	LDHB	lactate dehydrogenase B [Source:HGNC Symbol;Acc:6541]
38032_at	SV2A	synaptic vesicle glycoprotein 2A [Source:HGNC Symbol;Acc:20566]
33041_at	GJC1	gap junction protein, gamma 1, 45kDa [Source:HGNC Symbol;Acc:4280]
38176_at	GNB5	guanine nucleotide binding protein (G protein), beta 5 [Source:HGNC Symbol;Acc:4401]
33694_at	PGM5	phosphoglucomutase 5 [Source:HGNC Symbol;Acc:8908]
41373_s_at	MAP1B	microtubule-associated protein 1B [Source:HGNC Symbol;Acc:6836]
32336_at	ALDOA	aldolase A, fructose-bisphosphate [Source:HGNC Symbol;Acc:414]
34323_at	COPS2	COP9 signalosome subunit 2 [Source:HGNC Symbol;Acc:30747]
1857_at	SMAD7	SMAD family member 7 [Source:HGNC Symbol;Acc:6773]
34925_at	PPP1R12B	protein phosphatase 1, regulatory subunit 12B [Source:HGNC Symbol;Acc:7619]
41226_at	DUSP3	dual specificity phosphatase 3 [Source:HGNC Symbol;Acc:3069]
35737_at	HMGN4	high mobility group nucleosomal binding domain 4 [Source:HGNC Symbol;Acc:4989]
38526_at	PDE4D	phosphodiesterase 4D, cAMP-specific [Source:HGNC Symbol;Acc:8783]
33318_at	MBNL2	muscleblind-like splicing regulator 2 [Source:HGNC Symbol;Acc:16746]
41144_g_at	CALM1	calmodulin 1 (phosphorylase kinase, delta) [Source:HGNC Symbol;Acc:1442]
37902_at	CRYZ	crystallin, zeta (quinone reductase) [Source:HGNC Symbol;Acc:2419]
368_at	TPBG	trophoblast glycoprotein [Source:HGNC Symbol;Acc:12004]
1102_s_at	NR3C1	nuclear receptor subfamily 3, group C, member 1 (glucocorticoid receptor) [Source:HGNC Symbol;Acc:7978]
34506_at	ALAD	aminolevulinate dehydratase [Source:HGNC Symbol;Acc:395]
37622_r_at	PSIP1	PC4 and SFRS1 interacting protein 1 [Source:HGNC Symbol;Acc:9527]
35497_at	TSPAN2	tetraspanin 2 [Source:HGNC Symbol;Acc:20659]
34425_at	MR1	major histocompatibility complex, class I-related [Source:HGNC Symbol;Acc:4975]
34354_at	FGFR2	fibroblast growth factor receptor 2 [Source:HGNC Symbol;Acc:3689]
40126_at	PRRX1	paired related homeobox 1 [Source:HGNC Symbol;Acc:9142]
1145_g_at	FGFR2	fibroblast growth factor receptor 2 [Source:HGNC Symbol;Acc:3689]
32719_at	NRG1	neuregulin 1 [Source:HGNC Symbol;Acc:7997]
37869_at	ERC1	ELKS/RAB6-interacting/CAST family member 1 [Source:HGNC Symbol;Acc:17072]
39581_at	CSTA	cystatin A (stefin A) [Source:HGNC Symbol;Acc:2481]
38856_at	ADAMTSL3	ADAMTS-like 3 [Source:HGNC Symbol;Acc:14633]
1616_at	FGF9	fibroblast growth factor 9 [Source:HGNC Symbol;Acc:3687]
41356_at	N/A	Data not found
39278_at	TGM4	transglutaminase 4 [Source:HGNC Symbol;Acc:11780]
37043_at	ID3	inhibitor of DNA binding 3, dominant negative helix-loop-helix protein [Source:HGNC Symbol;Acc:5362]
36618_g_at	ID1	inhibitor of DNA binding 1, dominant negative helix-loop-helix protein [Source:HGNC Symbol;Acc:5360]
36690_at	NR3C1	nuclear receptor subfamily 3, group C, member 1 (glucocorticoid receptor) [Source:HGNC Symbol;Acc:7978]
40511_at	GATA3	GATA binding protein 3 [Source:HGNC Symbol;Acc:4172]
38826_at	SEPT6	septin 6 [Source:HGNC Symbol;Acc:15848]
39751_at	ZDHHC3	zinc finger, DHHC-type containing 3 [Source:HGNC Symbol;Acc:18470]
1970_s_at	FGFR2	fibroblast growth factor receptor 2 [Source:HGNC Symbol;Acc:3689]
1955_s_at	SMAD6	SMAD family member 6 [Source:HGNC Symbol;Acc:6772]
39324_at	PGAP1	post-GPI attachment to proteins 1 [Source:HGNC Symbol;Acc:25712]
34362_at	SLC2A5	solute carrier family 2 (facilitated glucose/fructose transporter), member 5 [Source:HGNC Symbol;Acc:11010]
39249_at	AQP3	aquaporin 3 (Gill blood group) [Source:HGNC Symbol;Acc:636]
32730_at	TSPYL5	TSPY-like 5 [Source:HGNC Symbol;Acc:29367]
863_g_at	SERPINB5	serpin peptidase inhibitor, clade B (ovalbumin), member 5 [Source:HGNC Symbol;Acc:8949]
36636_at	OAT	ornithine aminotransferase [Source:HGNC Symbol;Acc:8091]
40240_at	GPRC5B	G protein-coupled receptor, family C, group 5, member B [Source:HGNC Symbol;Acc:13308]
862_at	SERPINB5	serpin peptidase inhibitor, clade B (ovalbumin), member 5 [Source:HGNC Symbol;Acc:8949]
872_i_at	IRS1	insulin receptor substrate 1 [Source:HGNC Symbol;Acc:6125]
38577_at	N/A	Data not found
31791_at	TP63	tumor protein p63 [Source:HGNC Symbol;Acc:15979]
1909_at	BCL2	B-cell CLL/lymphoma 2 [Source:HGNC Symbol;Acc:990]
1788_s_at	DUSP4	dual specificity phosphatase 4 [Source:HGNC Symbol;Acc:3070]
38391_at	CAPG	capping protein (actin filament), gelsolin-like [Source:HGNC Symbol;Acc:1474]
706_at	NR3C1	nuclear receptor subfamily 3, group C, member 1 (glucocorticoid receptor) [Source:HGNC Symbol;Acc:7978]
748_s_at	MXI1	MAX interactor 1, dimerization protein [Source:HGNC Symbol;Acc:7534]
40119_at	CRTAP	cartilage associated protein [Source:HGNC Symbol;Acc:2379]
32143_at	OSR2	odd-skipped related transciption factor 2 [Source:HGNC Symbol;Acc:15830]
704_at	NFIA	nuclear factor I/A [Source:HGNC Symbol;Acc:7784]
38465_at	PAM	peptidylglycine alpha-amidating monooxygenase [Source:HGNC Symbol;Acc:8596]
32798_at	GSTM3	glutathione S-transferase mu 3 (brain) [Source:HGNC Symbol;Acc:4635]
613_at	KRT5	keratin 5 [Source:HGNC Symbol;Acc:6442]
41120_at	AMT	aminomethyltransferase [Source:HGNC Symbol;Acc:473]
41839_at	GAS1	growth arrest-specific 1 [Source:HGNC Symbol;Acc:4165]
40884_g_at	N/A	Data not found
176_at	PPP2R5C	protein phosphatase 2, regulatory subunit B', gamma [Source:HGNC Symbol;Acc:9311]
35454_at	PLCH2	phospholipase C, eta 2 [Source:HGNC Symbol;Acc:29037]
36668_at	CYB5R3	cytochrome b5 reductase 3 [Source:HGNC Symbol;Acc:2873]
1929_at	ANGPT1	angiopoietin 1 [Source:HGNC Symbol;Acc:484]
35177_at	DDHD2	DDHD domain containing 2 [Source:HGNC Symbol;Acc:29106]
38802_at	PGRMC1	progesterone receptor membrane component 1 [Source:HGNC Symbol;Acc:16090]
1507_s_at	EDNRA	endothelin receptor type A [Source:HGNC Symbol;Acc:3179]
41618_at	COL17A1	collagen, type XVII, alpha 1 [Source:HGNC Symbol;Acc:2194]
661_at	GAS1	growth arrest-specific 1 [Source:HGNC Symbol;Acc:4165]
37005_at	NBL1	neuroblastoma 1, DAN family BMP antagonist [Source:HGNC Symbol;Acc:7650]
32531_at	GJA1	gap junction protein, alpha 1, 43kDa [Source:HGNC Symbol;Acc:4274]
36038_r_at	SPTB	spectrin, beta, erythrocytic [Source:HGNC Symbol;Acc:11274]
37940_f_at	APOBEC3C	apolipoprotein B mRNA editing enzyme, catalytic polypeptide-like 3C [Source:HGNC Symbol;Acc:17353]
36534_at	DIXDC1	DIX domain containing 1 [Source:HGNC Symbol;Acc:23695]
36591_at	TUBA4A	tubulin, alpha 4a [Source:HGNC Symbol;Acc:12407]
31852_at	ANKMY2	ankyrin repeat and MYND domain containing 2 [Source:HGNC Symbol;Acc:25370]
37638_at	DOCK1	dedicator of cytokinesis 1 [Source:HGNC Symbol;Acc:2987]
41388_at	MEIS2	Meis homeobox 2 [Source:HGNC Symbol;Acc:7001]
35645_at	SNX1	sorting nexin 1 [Source:HGNC Symbol;Acc:11172]
37326_at	PLP2	proteolipid protein 2 (colonic epithelium-enriched) [Source:HGNC Symbol;Acc:9087]
37012_at	CAPZB	capping protein (actin filament) muscle Z-line, beta [Source:HGNC Symbol;Acc:1491]
35263_at	EIF4EBP2	eukaryotic translation initiation factor 4E binding protein 2 [Source:HGNC Symbol;Acc:3289]
38717_at	METTL7A	methyltransferase like 7A [Source:HGNC Symbol;Acc:24550]
39054_at	GSTM2	glutathione S-transferase mu 2 (muscle) [Source:HGNC Symbol;Acc:4634]
39341_at	TRIP6	thyroid hormone receptor interactor 6 [Source:HGNC Symbol;Acc:12311]
1873_at	XPC	xeroderma pigmentosum, complementation group C [Source:HGNC Symbol;Acc:12816]
32694_at	RARB	retinoic acid receptor, beta [Source:HGNC Symbol;Acc:9865]
34357_g_at	MED21	mediator complex subunit 21 [Source:HGNC Symbol;Acc:11473]
35938_at	PLA2G4A	phospholipase A2, group IVA (cytosolic, calcium-dependent) [Source:HGNC Symbol;Acc:9035]
39315_at	ANGPT1	angiopoietin 1 [Source:HGNC Symbol;Acc:484]
32666_at	CXCL12	chemokine (C-X-C motif) ligand 12 [Source:HGNC Symbol;Acc:10672]
37819_at	MDM1	Mdm1 nuclear protein homolog (mouse) [Source:HGNC Symbol;Acc:29917]
37379_at	SF3A3	splicing factor 3a, subunit 3, 60kDa [Source:HGNC Symbol;Acc:10767]
39710_at	NREP	neuronal regeneration related protein [Source:HGNC Symbol;Acc:16834]
32511_at	TMEM246	transmembrane protein 246 [Source:HGNC Symbol;Acc:28180]
36894_at	CBX7	chromobox homolog 7 [Source:HGNC Symbol;Acc:1557]
40837_at	TLE2	transducin-like enhancer of split 2 (E(sp1) homolog, Drosophila) [Source:HGNC Symbol;Acc:11838]
32164_at	EXT1	exostosin glycosyltransferase 1 [Source:HGNC Symbol;Acc:3512]
1121_g_at	GSTM3	glutathione S-transferase mu 3 (brain) [Source:HGNC Symbol;Acc:4635]
38312_at	OLFML2A	olfactomedin-like 2A [Source:HGNC Symbol;Acc:27270]
33303_at	SSPN	sarcospan [Source:HGNC Symbol;Acc:11322]
34793_s_at	PLS3	plastin 3 [Source:HGNC Symbol;Acc:9091]
39701_at	PEG3	paternally expressed 3 [Source:HGNC Symbol;Acc:8826]
41753_at	ACTN4	actinin, alpha 4 [Source:HGNC Symbol;Acc:166]
32781_f_at	DST	dystonin [Source:HGNC Symbol;Acc:1090]
32780_at	DST	dystonin [Source:HGNC Symbol;Acc:1090]
41872_at	DFNA5	deafness, autosomal dominant 5 [Source:HGNC Symbol;Acc:2810]
40193_at	ENO2	enolase 2 (gamma, neuronal) [Source:HGNC Symbol;Acc:3353]
37958_at	TMEM47	transmembrane protein 47 [Source:HGNC Symbol;Acc:18515]
33869_at	STAT5B	signal transducer and activator of transcription 5B [Source:HGNC Symbol;Acc:11367]
35288_at	ARHGEF9	Cdc42 guanine nucleotide exchange factor (GEF) 9 [Source:HGNC Symbol;Acc:14561]
1135_at	GRK5	G protein-coupled receptor kinase 5 [Source:HGNC Symbol;Acc:4544]
40992_s_at	SAP30	Sin3A-associated protein, 30kDa [Source:HGNC Symbol;Acc:10532]
31886_at	NT5E	5'-nucleotidase, ecto (CD73) [Source:HGNC Symbol;Acc:8021]
38033_at	SEPT10	septin 10 [Source:HGNC Symbol;Acc:14349]
34414_at	KIAA0368	KIAA0368 [Source:HGNC Symbol;Acc:29020]
33222_at	FZD7	frizzled family receptor 7 [Source:HGNC Symbol;Acc:4045]
333_s_at	RBMS1	RNA binding motif, single stranded interacting protein 1 [Source:HGNC Symbol;Acc:9907]
38001_at	CACNA1C	calcium channel, voltage-dependent, L type, alpha 1C subunit [Source:HGNC Symbol;Acc:1390]
32076_at	RCAN2	regulator of calcineurin 2 [Source:HGNC Symbol;Acc:3041]
38028_at	LMO3	LIM domain only 3 (rhombotin-like 2) [Source:HGNC Symbol;Acc:6643]
37696_at	VDAC2	voltage-dependent anion channel 2 [Source:HGNC Symbol;Acc:12672]
37027_at	AHNAK	AHNAK nucleoprotein [Source:HGNC Symbol;Acc:347]
32700_at	GBP2	guanylate binding protein 2, interferon-inducible [Source:HGNC Symbol;Acc:4183]
36785_at	HSPB1	heat shock 27kDa protein 1 [Source:HGNC Symbol;Acc:5246]
37446_at	GPRASP1	G protein-coupled receptor associated sorting protein 1 [Source:HGNC Symbol;Acc:24834]
38740_at	ZFP36L1	ZFP36 ring finger protein-like 1 [Source:HGNC Symbol;Acc:1107]
32133_at	PIP5K1C	phosphatidylinositol-4-phosphate 5-kinase, type I, gamma [Source:HGNC Symbol;Acc:8996]
2056_at	FGFR1	fibroblast growth factor receptor 1 [Source:HGNC Symbol;Acc:3688]
37743_at	FEZ1	fasciculation and elongation protein zeta 1 (zygin I) [Source:HGNC Symbol;Acc:3659]
1290_g_at	GSTM5	glutathione S-transferase mu 5 [Source:HGNC Symbol;Acc:4637]
1597_at	GAS6	growth arrest-specific 6 [Source:HGNC Symbol;Acc:4168]
38120_at	PKD2	polycystic kidney disease 2 (autosomal dominant) [Source:HGNC Symbol;Acc:9009]
33355_at	PBX1	pre-B-cell leukemia homeobox 1 [Source:HGNC Symbol;Acc:8632]
41283_at	HNRNPH3	heterogeneous nuclear ribonucleoprotein H3 (2H9) [Source:HGNC Symbol;Acc:5043]
38774_at	STX7	syntaxin 7 [Source:HGNC Symbol;Acc:11442]
39700_at	ARHGAP1	Rho GTPase activating protein 1 [Source:HGNC Symbol;Acc:673]
38669_at	SLK	STE20-like kinase [Source:HGNC Symbol;Acc:11088]
35253_at	GAB2	GRB2-associated binding protein 2 [Source:HGNC Symbol;Acc:14458]
36095_at	CLIP3	CAP-GLY domain containing linker protein 3 [Source:HGNC Symbol;Acc:24314]
39388_at	CAMK2G	calcium/calmodulin-dependent protein kinase II gamma [Source:HGNC Symbol;Acc:1463]
33833_at	SPTAN1	spectrin, alpha, non-erythrocytic 1 [Source:HGNC Symbol;Acc:11273]
32238_at	BIN1	bridging integrator 1 [Source:HGNC Symbol;Acc:1052]
38046_at	IK	IK cytokine, down-regulator of HLA II [Source:HGNC Symbol;Acc:5958]
35790_at	VPS26A	vacuolar protein sorting 26 homolog A (S. pombe) [Source:HGNC Symbol;Acc:12711]
39690_at	PDLIM3	PDZ and LIM domain 3 [Source:HGNC Symbol;Acc:20767]
36073_at	NDN	necdin, melanoma antigen (MAGE) family member [Source:HGNC Symbol;Acc:7675]
39348_at	PRMT2	protein arginine methyltransferase 2 [Source:HGNC Symbol;Acc:5186]
38004_at	CSPG4	chondroitin sulfate proteoglycan 4 [Source:HGNC Symbol;Acc:2466]
40852_at	TDRD7	tudor domain containing 7 [Source:HGNC Symbol;Acc:30831]
36521_at	DZIP1	DAZ interacting zinc finger protein 1 [Source:HGNC Symbol;Acc:20908]
32105_f_at	CAMK2G	calcium/calmodulin-dependent protein kinase II gamma [Source:HGNC Symbol;Acc:1463]
36991_at	SRSF4	serine/arginine-rich splicing factor 4 [Source:HGNC Symbol;Acc:10786]
34034_at	STARD8	StAR-related lipid transfer (START) domain containing 8 [Source:HGNC Symbol;Acc:19161]
36454_at	CA12	carbonic anhydrase XII [Source:HGNC Symbol;Acc:1371]
31575_f_at	N/A	Data not found
39582_at	CYLD	cylindromatosis (turban tumor syndrome) [Source:HGNC Symbol;Acc:2584]
39949_at	MOCS1	molybdenum cofactor synthesis 1 [Source:HGNC Symbol;Acc:7190]
34784_at	TRIOBP	TRIO and F-actin binding protein [Source:HGNC Symbol;Acc:17009]
37159_at	AHDC1	AT hook, DNA binding motif, containing 1 [Source:HGNC Symbol;Acc:25230]
1689_at	DCHS1	dachsous cadherin-related 1 [Source:HGNC Symbol;Acc:13681]
40576_f_at	HNRNPDL	heterogeneous nuclear ribonucleoprotein D-like [Source:HGNC Symbol;Acc:5037]
39013_at	ATG5	autophagy related 5 [Source:HGNC Symbol;Acc:589]
34730_g_at	TRO	trophinin [Source:HGNC Symbol;Acc:12326]
31637_s_at	NR1D1	nuclear receptor subfamily 1, group D, member 1 [Source:HGNC Symbol;Acc:7962]
35358_at	TENC1	tensin like C1 domain containing phosphatase (tensin 2) [Source:HGNC Symbol;Acc:19737]
39397_at	NR2F2	nuclear receptor subfamily 2, group F, member 2 [Source:HGNC Symbol;Acc:7976]
33249_at	NR3C2	nuclear receptor subfamily 3, group C, member 2 [Source:HGNC Symbol;Acc:7979]
37808_at	SNX7	sorting nexin 7 [Source:HGNC Symbol;Acc:14971]
33118_at	SEMA3B	sema domain, immunoglobulin domain (Ig), short basic domain, secreted, (semaphorin) 3B [Source:HGNC Symbol;Acc:10724]
34502_g_at	RUNX2	runt-related transcription factor 2 [Source:HGNC Symbol;Acc:10472]
40832_s_at	TOR1AIP1	torsin A interacting protein 1 [Source:HGNC Symbol;Acc:29456]
36704_at	AP4S1	adaptor-related protein complex 4, sigma 1 subunit [Source:HGNC Symbol;Acc:575]
34236_at	PINLYP	phospholipase A2 inhibitor and LY6/PLAUR domain containing [Source:HGNC Symbol;Acc:44206]
37539_at	RGL1	ral guanine nucleotide dissociation stimulator-like 1 [Source:HGNC Symbol;Acc:30281]
31978_at	KIF25	kinesin family member 25 [Source:HGNC Symbol;Acc:6390]
40057_at	PYGM	phosphorylase, glycogen, muscle [Source:HGNC Symbol;Acc:9726]
38206_at	RPL3L	ribosomal protein L3-like [Source:HGNC Symbol;Acc:10351]
38514_at	IGLL1	immunoglobulin lambda-like polypeptide 1 [Source:HGNC Symbol;Acc:5870]
38887_r_at	DIRAS3	DIRAS family, GTP-binding RAS-like 3 [Source:HGNC Symbol;Acc:687]
897_at	PKD1	polycystic kidney disease 1 (autosomal dominant) [Source:HGNC Symbol;Acc:9008]
31663_at	N/A	Data not found
1347_at	CDC25B	cell division cycle 25B [Source:HGNC Symbol;Acc:1726]
36691_at	CCBL1	cysteine conjugate-beta lyase, cytoplasmic [Source:HGNC Symbol;Acc:1564]
37813_at	N/A	Data not found
32680_at	TNIK	TRAF2 and NCK interacting kinase [Source:HGNC Symbol;Acc:30765]
779_at	COL4A6	collagen, type IV, alpha 6 [Source:HGNC Symbol;Acc:2208]
31875_at	ASB1	ankyrin repeat and SOCS box containing 1 [Source:HGNC Symbol;Acc:16011]
35796_at	TWF2	twinfilin actin-binding protein 2 [Source:HGNC Symbol;Acc:9621]
31664_at	N/A	Data not found
1242_at	ERF	Ets2 repressor factor [Source:HGNC Symbol;Acc:3444]
36106_at	APOC3	apolipoprotein C-III [Source:HGNC Symbol;Acc:610]
218_at	IK	IK cytokine, down-regulator of HLA II [Source:HGNC Symbol;Acc:5958]
38661_at	RBM38	RNA binding motif protein 38 [Source:HGNC Symbol;Acc:15818]
34069_s_at	SS18	synovial sarcoma translocation, chromosome 18 [Source:HGNC Symbol;Acc:11340]
39878_at	PCDH9	protocadherin 9 [Source:HGNC Symbol;Acc:8661]
38209_at	PTGER1	prostaglandin E receptor 1 (subtype EP1), 42kDa [Source:HGNC Symbol;Acc:9593]
37076_at	SLC2A4	solute carrier family 2 (facilitated glucose transporter), member 4 [Source:HGNC Symbol;Acc:11009]
33698_at	CEP164	centrosomal protein 164kDa [Source:HGNC Symbol;Acc:29182]
39501_f_at	N/A	Data not found
39521_at	SLC12A4	solute carrier family 12 (potassium/chloride transporter), member 4 [Source:HGNC Symbol;Acc:10913]
650_s_at	CAMK2G	calcium/calmodulin-dependent protein kinase II gamma [Source:HGNC Symbol;Acc:1463]
439_at	WNT2	wingless-type MMTV integration site family member 2 [Source:HGNC Symbol;Acc:12780]
32098_at	COL6A2	collagen, type VI, alpha 2 [Source:HGNC Symbol;Acc:2212]
34008_at	REM1	RAS (RAD and GEM)-like GTP-binding 1 [Source:HGNC Symbol;Acc:15922]
37260_at	ABCC9	ATP-binding cassette, sub-family C (CFTR/MRP), member 9 [Source:HGNC Symbol;Acc:60]
39903_at	CIB2	calcium and integrin binding family member 2 [Source:HGNC Symbol;Acc:24579]
34606_s_at	ATF7	activating transcription factor 7 [Source:HGNC Symbol;Acc:792]
41870_at	PDPN	podoplanin [Source:HGNC Symbol;Acc:29602]
37158_at	SAMD14	sterile alpha motif domain containing 14 [Source:HGNC Symbol;Acc:27312]
33901_at	SLC29A1	solute carrier family 29 (equilibrative nucleoside transporter), member 1 [Source:HGNC Symbol;Acc:11003]
401_s_at	HLF	hepatic leukemia factor [Source:HGNC Symbol;Acc:4977]
1692_s_at	GFRA2	GDNF family receptor alpha 2 [Source:HGNC Symbol;Acc:4244]
1899_s_at	RAD52	RAD52 homolog (S. cerevisiae) [Source:HGNC Symbol;Acc:9824]
36503_at	CCL21	chemokine (C-C motif) ligand 21 [Source:HGNC Symbol;Acc:10620]
301_at	N/A	Data not found
39216_at	UNC93A	unc-93 homolog A (C. elegans) [Source:HGNC Symbol;Acc:12570]
37168_at	LAMP3	lysosomal-associated membrane protein 3 [Source:HGNC Symbol;Acc:14582]
32673_at	BTN2A1	butyrophilin, subfamily 2, member A1 [Source:HGNC Symbol;Acc:1136]
1869_at	TERT	telomerase reverse transcriptase [Source:HGNC Symbol;Acc:11730]
34937_at	DFFB	DNA fragmentation factor, 40kDa, beta polypeptide (caspase-activated DNase) [Source:HGNC Symbol;Acc:2773]
40833_r_at	TOR1AIP1	torsin A interacting protein 1 [Source:HGNC Symbol;Acc:29456]
32580_at	RGS12	regulator of G-protein signaling 12 [Source:HGNC Symbol;Acc:9994]
40321_at	IL1RL1	interleukin 1 receptor-like 1 [Source:HGNC Symbol;Acc:5998]
32210_at	PGM1	phosphoglucomutase 1 [Source:HGNC Symbol;Acc:8905]
37261_g_at	ABCC9	ATP-binding cassette, sub-family C (CFTR/MRP), member 9 [Source:HGNC Symbol;Acc:60]
39217_at	RASGRF1	Ras protein-specific guanine nucleotide-releasing factor 1 [Source:HGNC Symbol;Acc:9875]
34137_at	OR2H1	olfactory receptor, family 2, subfamily H, member 1 [Source:HGNC Symbol;Acc:8252]
34110_g_at	PRODH	proline dehydrogenase (oxidase) 1 [Source:HGNC Symbol;Acc:9453]
1299_at	TERF2	telomeric repeat binding factor 2 [Source:HGNC Symbol;Acc:11729]
1746_s_at	TRAF2	TNF receptor-associated factor 2 [Source:HGNC Symbol;Acc:12032]
32876_s_at	RHO	rhodopsin [Source:HGNC Symbol;Acc:10012]
35851_g_at	JMJD6	jumonji domain containing 6 [Source:HGNC Symbol;Acc:19355]
39451_i_at	IDS	iduronate 2-sulfatase [Source:HGNC Symbol;Acc:5389]
35984_at	E2F6	E2F transcription factor 6 [Source:HGNC Symbol;Acc:3120]
36142_at	ATXN1	ataxin 1 [Source:HGNC Symbol;Acc:10548]
38983_at	NDUFA6	NADH dehydrogenase (ubiquinone) 1 alpha subcomplex, 6, 14kDa [Source:HGNC Symbol;Acc:7690]
36808_at	PTPN22	protein tyrosine phosphatase, non-receptor type 22 (lymphoid) [Source:HGNC Symbol;Acc:9652]
32978_g_at	FAM65B	family with sequence similarity 65, member B [Source:HGNC Symbol;Acc:13872]
41783_at	CRABP2	cellular retinoic acid binding protein 2 [Source:HGNC Symbol;Acc:2339]
35998_at	ASXL3	additional sex combs like 3 (Drosophila) [Source:HGNC Symbol;Acc:29357]
40685_at	ALDH3B1	aldehyde dehydrogenase 3 family, member B1 [Source:HGNC Symbol;Acc:410]
40693_at	KCNB1	potassium voltage-gated channel, Shab-related subfamily, member 1 [Source:HGNC Symbol;Acc:6231]
37125_f_at	CYP3A5	cytochrome P450, family 3, subfamily A, polypeptide 5 [Source:HGNC Symbol;Acc:2638]
32668_at	SSBP2	single-stranded DNA binding protein 2 [Source:HGNC Symbol;Acc:15831]
39020_at	SIVA1	SIVA1, apoptosis-inducing factor [Source:HGNC Symbol;Acc:17712]
41659_at	SUPT6H	suppressor of Ty 6 homolog (S. cerevisiae) [Source:HGNC Symbol;Acc:11470]
39000_at	NMT1	N-myristoyltransferase 1 [Source:HGNC Symbol;Acc:7857]
38520_r_at	SLC14A1	solute carrier family 14 (urea transporter), member 1 (Kidd blood group) [Source:HGNC Symbol;Acc:10918]
36542_at	SLC9A6	solute carrier family 9, subfamily A (NHE6, cation proton antiporter 6), member 6 [Source:HGNC Symbol;Acc:11079]
37775_at	SEPT6	septin 6 [Source:HGNC Symbol;Acc:15848]
1284_at	PRKD3	protein kinase D3 [Source:HGNC Symbol;Acc:9408]
38731_at	MPRIP	myosin phosphatase Rho interacting protein [Source:HGNC Symbol;Acc:30321]
34960_g_at	FCER2	Fc fragment of IgE, low affinity II, receptor for (CD23) [Source:HGNC Symbol;Acc:3612]
39948_at	MAX	MYC associated factor X [Source:HGNC Symbol;Acc:6913]
37318_at	ETF1	eukaryotic translation termination factor 1 [Source:HGNC Symbol;Acc:3477]
37483_at	HDAC9	histone deacetylase 9 [Source:HGNC Symbol;Acc:14065]
32661_s_at	MDC1	mediator of DNA-damage checkpoint 1 [Source:HGNC Symbol;Acc:21163]
36956_at	SLC20A2	solute carrier family 20 (phosphate transporter), member 2 [Source:HGNC Symbol;Acc:10947]
31432_g_at	FCGRT	Fc fragment of IgG, receptor, transporter, alpha [Source:HGNC Symbol;Acc:3621]
33439_at	SIK1	salt-inducible kinase 1 [Source:HGNC Symbol;Acc:11142]
37582_at	KRT15	keratin 15 [Source:HGNC Symbol;Acc:6421]
39566_at	CHRNA7	cholinergic receptor, nicotinic, alpha 7 (neuronal) [Source:HGNC Symbol;Acc:1960]
40761_at	N/A	Data not found
38211_at	ZBTB20	zinc finger and BTB domain containing 20 [Source:HGNC Symbol;Acc:13503]
38992_at	DEK	DEK oncogene [Source:HGNC Symbol;Acc:2768]
31709_at	N/A	Data not found
37367_at	ATP6V1E1	ATPase, H+ transporting, lysosomal 31kDa, V1 subunit E1 [Source:HGNC Symbol;Acc:857]
1154_at	EIF2S1	eukaryotic translation initiation factor 2, subunit 1 alpha, 35kDa [Source:HGNC Symbol;Acc:3265]
34657_at	AKAP11	A kinase (PRKA) anchor protein 11 [Source:HGNC Symbol;Acc:369]
1257_s_at	QSOX1	quiescin Q6 sulfhydryl oxidase 1 [Source:HGNC Symbol;Acc:9756]
33081_at	N/A	Data not found
39560_at	N/A	Data not found
33442_at	PRUNE2	prune homolog 2 (Drosophila) [Source:HGNC Symbol;Acc:25209]
36825_at	TRIM22	tripartite motif containing 22 [Source:HGNC Symbol;Acc:16379]
38375_at	ESD	esterase D [Source:HGNC Symbol;Acc:3465]
36630_at	TSC22D3	TSC22 domain family, member 3 [Source:HGNC Symbol;Acc:3051]
31506_s_at	DEFA3	defensin, alpha 3, neutrophil-specific [Source:HGNC Symbol;Acc:2762]
32569_at	PAFAH1B1	platelet-activating factor acetylhydrolase 1b, regulatory subunit 1 (45kDa) [Source:HGNC Symbol;Acc:8574]
41215_s_at	ID2	inhibitor of DNA binding 2, dominant negative helix-loop-helix protein [Source:HGNC Symbol;Acc:5361]
31684_at	ANXA2P1	annexin A2 pseudogene 1 [Source:HGNC Symbol;Acc:538]
34190_at	COCH	cochlin [Source:HGNC Symbol;Acc:2180]
1685_at	RAB4A	RAB4A, member RAS oncogene family [Source:HGNC Symbol;Acc:9781]
38659_at	SHOC2	soc-2 suppressor of clear homolog (C. elegans) [Source:HGNC Symbol;Acc:15454]
31375_at	N/A	Data not found
38908_s_at	REV3L	REV3-like, polymerase (DNA directed), zeta, catalytic subunit [Source:HGNC Symbol;Acc:9968]
35785_at	GABARAPL1	GABA(A) receptor-associated protein like 1 [Source:HGNC Symbol;Acc:4068]
38491_at	ETV6	ets variant 6 [Source:HGNC Symbol;Acc:3495]
40874_at	CDV3	CDV3 homolog (mouse) [Source:HGNC Symbol;Acc:26928]
971_s_at	TGFB2	transforming growth factor, beta 2 [Source:HGNC Symbol;Acc:11768]
2007_g_at	JAK3	Janus kinase 3 [Source:HGNC Symbol;Acc:6193]
39647_s_at	CACNB2	calcium channel, voltage-dependent, beta 2 subunit [Source:HGNC Symbol;Acc:1402]
37436_at	SMCP	sperm mitochondria-associated cysteine-rich protein [Source:HGNC Symbol;Acc:6962]
31468_f_at	GRM1	glutamate receptor, metabotropic 1 [Source:HGNC Symbol;Acc:4593]
38090_at	PISD	phosphatidylserine decarboxylase [Source:HGNC Symbol;Acc:8999]
36670_at	EDC4	enhancer of mRNA decapping 4 [Source:HGNC Symbol;Acc:17157]
39597_at	ABLIM3	actin binding LIM protein family, member 3 [Source:HGNC Symbol;Acc:29132]
1467_at	EPS8	epidermal growth factor receptor pathway substrate 8 [Source:HGNC Symbol;Acc:3420]
34257_at	MAGI2	membrane associated guanylate kinase, WW and PDZ domain containing 2 [Source:HGNC Symbol;Acc:18957]
36695_at	OLFML1	olfactomedin-like 1 [Source:HGNC Symbol;Acc:24473]
36139_at	TRAF3IP2	TRAF3 interacting protein 2 [Source:HGNC Symbol;Acc:1343]
1202_g_at	RAB33A	RAB33A, member RAS oncogene family [Source:HGNC Symbol;Acc:9773]
40079_at	GPRC5A	G protein-coupled receptor, family C, group 5, member A [Source:HGNC Symbol;Acc:9836]
38593_r_at	N/A	Data not found
1243_at	DDB2	damage-specific DNA binding protein 2, 48kDa [Source:HGNC Symbol;Acc:2718]
1363_at	FGFR2	fibroblast growth factor receptor 2 [Source:HGNC Symbol;Acc:3689]
32711_g_at	KCNAB1	potassium voltage-gated channel, shaker-related subfamily, beta member 1 [Source:HGNC Symbol;Acc:6228]
39337_at	H2AFZ	H2A histone family, member Z [Source:HGNC Symbol;Acc:4741]
1262_s_at	TGFB2	transforming growth factor, beta 2 [Source:HGNC Symbol;Acc:11768]
35747_at	NPTN	neuroplastin [Source:HGNC Symbol;Acc:17867]
34637_f_at	ADH1A	alcohol dehydrogenase 1A (class I), alpha polypeptide [Source:HGNC Symbol;Acc:249]
40516_at	AHR	aryl hydrocarbon receptor [Source:HGNC Symbol;Acc:348]
36030_at	IFFO1	intermediate filament family orphan 1 [Source:HGNC Symbol;Acc:24970]
36361_at	CDK5R2	cyclin-dependent kinase 5, regulatory subunit 2 (p39) [Source:HGNC Symbol;Acc:1776]
35633_at	ELMO1	engulfment and cell motility 1 [Source:HGNC Symbol;Acc:16286]
2039_s_at	FYN	FYN oncogene related to SRC, FGR, YES [Source:HGNC Symbol;Acc:4037]
38721_at	CALCOCO1	calcium binding and coiled-coil domain 1 [Source:HGNC Symbol;Acc:29306]
32750_r_at	FLNA	filamin A, alpha [Source:HGNC Symbol;Acc:3754]
36144_at	SYT11	synaptotagmin XI [Source:HGNC Symbol;Acc:19239]
36931_at	TAGLN	transgelin [Source:HGNC Symbol;Acc:11553]
767_at	MYH11	myosin, heavy chain 11, smooth muscle [Source:HGNC Symbol;Acc:7569]
33756_at	AOC3	amine oxidase, copper containing 3 [Source:HGNC Symbol;Acc:550]
33505_at	RARRES1	retinoic acid receptor responder (tazarotene induced) 1 [Source:HGNC Symbol;Acc:9867]
1466_s_at	FGF7	fibroblast growth factor 7 [Source:HGNC Symbol;Acc:3685]
540_at	HSPB2	Homo sapiens heat shock 27kDa protein 2 (HSPB2), mRNA. [Source:RefSeq mRNA;Acc:NM_001541]
1114_at	BMP4	bone morphogenetic protein 4 [Source:HGNC Symbol;Acc:1071]
38383_at	MTR	5-methyltetrahydrofolate-homocysteine methyltransferase [Source:HGNC Symbol;Acc:7468]
911_s_at	CALM2	calmodulin 2 (phosphorylase kinase, delta) [Source:HGNC Symbol;Acc:1445]
35876_s_at	SGPL1	sphingosine-1-phosphate lyase 1 [Source:HGNC Symbol;Acc:10817]
38113_at	SYNE1	spectrin repeat containing, nuclear envelope 1 [Source:HGNC Symbol;Acc:17089]
40288_r_at	N/A	Data not found
37600_at	ECM1	extracellular matrix protein 1 [Source:HGNC Symbol;Acc:3153]
36661_s_at	CD14	CD14 molecule [Source:HGNC Symbol;Acc:1628]
32250_at	CFH	complement factor H [Source:HGNC Symbol;Acc:4883]
770_at	GPX3	glutathione peroxidase 3 (plasma) [Source:HGNC Symbol;Acc:4555]
31737_at	ACTA1	actin, alpha 1, skeletal muscle [Source:HGNC Symbol;Acc:129]
41098_at	DAAM2	dishevelled associated activator of morphogenesis 2 [Source:HGNC Symbol;Acc:18143]
38059_g_at	DPT	dermatopontin [Source:HGNC Symbol;Acc:3011]
743_at	NAP1L3	nucleosome assembly protein 1-like 3 [Source:HGNC Symbol;Acc:7639]
34853_at	FLRT2	fibronectin leucine rich transmembrane protein 2 [Source:HGNC Symbol;Acc:3761]
581_at	LAMB1	laminin, beta 1 [Source:HGNC Symbol;Acc:6486]
37394_at	C7	complement component 7 [Source:HGNC Symbol;Acc:1346]
1456_s_at	IFI16	interferon, gamma-inducible protein 16 [Source:HGNC Symbol;Acc:5395]
32126_at	FGF7	fibroblast growth factor 7 [Source:HGNC Symbol;Acc:3685]
40512_at	CHN1	chimerin 1 [Source:HGNC Symbol;Acc:1943]
35277_at	SPON1	spondin 1, extracellular matrix protein [Source:HGNC Symbol;Acc:11252]
39623_at	NDP	Norrie disease (pseudoglioma) [Source:HGNC Symbol;Acc:7678]
38026_at	FBLN1	fibulin 1 [Source:HGNC Symbol;Acc:3600]
1380_at	FGF7	fibroblast growth factor 7 [Source:HGNC Symbol;Acc:3685]
33137_at	LTBP4	latent transforming growth factor beta binding protein 4 [Source:HGNC Symbol;Acc:6717]
37247_at	TCF21	transcription factor 21 [Source:HGNC Symbol;Acc:11632]
32239_at	MATN2	matrilin 2 [Source:HGNC Symbol;Acc:6908]
38756_at	RAP1A	RAP1A, member of RAS oncogene family [Source:HGNC Symbol;Acc:9855]
1736_at	IGFBP6	insulin-like growth factor binding protein 6 [Source:HGNC Symbol;Acc:5475]
32109_at	FXYD1	FXYD domain containing ion transport regulator 1 [Source:HGNC Symbol;Acc:4025]
39182_at	EMP3	epithelial membrane protein 3 [Source:HGNC Symbol;Acc:3335]
32249_at	CFH	complement factor H [Source:HGNC Symbol;Acc:4883]
1278_at	AXL	AXL receptor tyrosine kinase [Source:HGNC Symbol;Acc:905]
1814_at	TGFBR2	transforming growth factor, beta receptor II (70/80kDa) [Source:HGNC Symbol;Acc:11773]
38466_at	CTSK	cathepsin K [Source:HGNC Symbol;Acc:2536]
32755_at	ACTA2	actin, alpha 2, smooth muscle, aorta [Source:HGNC Symbol;Acc:130]
38087_s_at	S100A4	S100 calcium binding protein A4 [Source:HGNC Symbol;Acc:10494]
36569_at	EXOSC7	exosome component 7 [Source:HGNC Symbol;Acc:28112]
32551_at	EFEMP1	EGF containing fibulin-like extracellular matrix protein 1 [Source:HGNC Symbol;Acc:3218]
38326_at	G0S2	G0/G1switch 2 [Source:HGNC Symbol;Acc:30229]
36589_at	AKR1B1	aldo-keto reductase family 1, member B1 (aldose reductase) [Source:HGNC Symbol;Acc:381]
753_at	NID2	nidogen 2 (osteonidogen) [Source:HGNC Symbol;Acc:13389]
1776_at	RRAD	Ras-related associated with diabetes [Source:HGNC Symbol;Acc:10446]
39939_at	COL4A6	collagen, type IV, alpha 6 [Source:HGNC Symbol;Acc:2208]
38099_r_at	ACSL4	acyl-CoA synthetase long-chain family member 4 [Source:HGNC Symbol;Acc:3571]
38051_at	MAL	mal, T-cell differentiation protein [Source:HGNC Symbol;Acc:6817]
38044_at	FAM107A	family with sequence similarity 107, member A [Source:HGNC Symbol;Acc:30827]
39942_at	BATF	basic leucine zipper transcription factor, ATF-like [Source:HGNC Symbol;Acc:958]
32582_at	MYH11	myosin, heavy chain 11, smooth muscle [Source:HGNC Symbol;Acc:7569]
33412_at	LGALS1	lectin, galactoside-binding, soluble, 1 [Source:HGNC Symbol;Acc:6561]
34377_at	ATP1A2	ATPase, Na+/K+ transporting, alpha 2 polypeptide [Source:HGNC Symbol;Acc:800]
823_at	CX3CL1	chemokine (C-X3-C motif) ligand 1 [Source:HGNC Symbol;Acc:10647]
39550_at	COLGALT2	collagen beta(1-O)galactosyltransferase 2 [Source:HGNC Symbol;Acc:16790]
32709_at	KCNAB1	potassium voltage-gated channel, shaker-related subfamily, beta member 1 [Source:HGNC Symbol;Acc:6228]
37073_at	EYA1	eyes absent homolog 1 (Drosophila) [Source:HGNC Symbol;Acc:3519]
39038_at	FBLN5	fibulin 5 [Source:HGNC Symbol;Acc:3602]
35334_at	GYG2	glycogenin 2 [Source:HGNC Symbol;Acc:4700]
31982_at	SORBS1	sorbin and SH3 domain containing 1
35832_at	SULF1	sulfatase 1 [Source:HGNC Symbol;Acc:20391]
41013_at	VSTM4	V-set and transmembrane domain containing 4 [Source:HGNC Symbol;Acc:26470]
40318_at	DYNC1I1	dynein, cytoplasmic 1, intermediate chain 1 [Source:HGNC Symbol;Acc:2963]
40607_at	DPYSL2	dihydropyrimidinase-like 2 [Source:HGNC Symbol;Acc:3014]
34446_at	RABGAP1L	RAB GTPase activating protein 1-like [Source:HGNC Symbol;Acc:24663]
37422_at	PPIC	peptidylprolyl isomerase C (cyclophilin C) [Source:HGNC Symbol;Acc:9256]
38356_at	FST	follistatin [Source:HGNC Symbol;Acc:3971]
37908_at	GNG11	guanine nucleotide binding protein (G protein), gamma 11 [Source:HGNC Symbol;Acc:4403]
39019_at	LAPTM4A	lysosomal protein transmembrane 4 alpha [Source:HGNC Symbol;Acc:6924]
38225_at	KCNH2	potassium voltage-gated channel, subfamily H (eag-related), member 2 [Source:HGNC Symbol;Acc:6251]
35347_at	EFEMP2	EGF containing fibulin-like extracellular matrix protein 2 [Source:HGNC Symbol;Acc:3219]
38433_at	AXL	AXL receptor tyrosine kinase [Source:HGNC Symbol;Acc:905]
35644_at	HEPH	hephaestin [Source:HGNC Symbol;Acc:4866]
41005_at	ITGA8	integrin, alpha 8 [Source:HGNC Symbol;Acc:6144]
35169_at	COL16A1	collagen, type XVI, alpha 1 [Source:HGNC Symbol;Acc:2193]
1319_at	DDR2	discoidin domain receptor tyrosine kinase 2 [Source:HGNC Symbol;Acc:2731]
38916_at	MAMLD1	mastermind-like domain containing 1 [Source:HGNC Symbol;Acc:2568]
40423_at	EHBP1	EH domain binding protein 1 [Source:HGNC Symbol;Acc:29144]
39123_s_at	TRPC1	transient receptor potential cation channel, subfamily C, member 1 [Source:HGNC Symbol;Acc:12333]
32060_at	BNIP2	BCL2/adenovirus E1B 19kDa interacting protein 2 [Source:HGNC Symbol;Acc:1083]
37680_at	AKAP12	A kinase (PRKA) anchor protein 12 [Source:HGNC Symbol;Acc:370]
33362_at	CDC42EP3	CDC42 effector protein (Rho GTPase binding) 3 [Source:HGNC Symbol;Acc:16943]
41385_at	EPB41L3	erythrocyte membrane protein band 4.1-like 3 [Source:HGNC Symbol;Acc:3380]
41747_s_at	MEF2A	myocyte enhancer factor 2A [Source:HGNC Symbol;Acc:6993]
33457_at	FAM208A	family with sequence similarity 208, member A [Source:HGNC Symbol;Acc:30314]
38634_at	RBP1	retinol binding protein 1, cellular [Source:HGNC Symbol;Acc:9919]
41188_at	LAPTM4B	lysosomal protein transmembrane 4 beta [Source:HGNC Symbol;Acc:13646]
38159_at	N/A	Data not found
35843_at	NEK9	NIMA-related kinase 9 [Source:HGNC Symbol;Acc:18591]
37265_at	RIMS3	regulating synaptic membrane exocytosis 3 [Source:HGNC Symbol;Acc:21292]
35738_at	HMGN4	high mobility group nucleosomal binding domain 4 [Source:HGNC Symbol;Acc:4989]
35008_at	PER2	period circadian clock 2 [Source:HGNC Symbol;Acc:8846]
38422_s_at	FHL2	four and a half LIM domains 2 [Source:HGNC Symbol;Acc:3703]
40024_at	STAC	SH3 and cysteine rich domain [Source:HGNC Symbol;Acc:11353]
38355_at	DDX3Y	DEAD (Asp-Glu-Ala-Asp) box helicase 3, Y-linked [Source:HGNC Symbol;Acc:2699]
1198_at	EDNRB	endothelin receptor type B [Source:HGNC Symbol;Acc:3180]
32585_at	EPB41L2	erythrocyte membrane protein band 4.1-like 2 [Source:HGNC Symbol;Acc:3379]
32718_at	TPST1	tyrosylprotein sulfotransferase 1 [Source:HGNC Symbol;Acc:12020]
955_at	CALM1	calmodulin 1 (phosphorylase kinase, delta) [Source:HGNC Symbol;Acc:1442]
769_s_at	ANXA2	annexin A2 [Source:HGNC Symbol;Acc:537]
31444_s_at	ANXA2	annexin A2 [Source:HGNC Symbol;Acc:537]
38627_at	HLF	hepatic leukemia factor [Source:HGNC Symbol;Acc:4977]
336_at	TBXA2R	thromboxane A2 receptor [Source:HGNC Symbol;Acc:11608]
35238_at	TRAF5	TNF receptor-associated factor 5 [Source:HGNC Symbol;Acc:12035]
34376_at	PKIG	protein kinase (cAMP-dependent, catalytic) inhibitor gamma [Source:HGNC Symbol;Acc:9019]
36252_at	CTF1	cardiotrophin 1 [Source:HGNC Symbol;Acc:2499]
39124_r_at	TRPC1	transient receptor potential cation channel, subfamily C, member 1 [Source:HGNC Symbol;Acc:12333]
40936_at	CRIM1	cysteine rich transmembrane BMP regulator 1 (chordin-like) [Source:HGNC Symbol;Acc:2359]
39775_at	SERPING1	serpin peptidase inhibitor, clade G (C1 inhibitor), member 1 [Source:HGNC Symbol;Acc:1228]
40076_at	TPD52L2	tumor protein D52-like 2 [Source:HGNC Symbol;Acc:12007]
32535_at	FBN1	fibrillin 1 [Source:HGNC Symbol;Acc:3603]
39165_at	ISCU	iron-sulfur cluster assembly enzyme [Source:HGNC Symbol;Acc:29882]
34752_at	NEK7	NIMA-related kinase 7 [Source:HGNC Symbol;Acc:13386]
32612_at	GSN	gelsolin [Source:HGNC Symbol;Acc:4620]
185_at	NOVA1	neuro-oncological ventral antigen 1 [Source:HGNC Symbol;Acc:7886]
1529_at	FRY	furry homolog (Drosophila) [Source:HGNC Symbol;Acc:20367]
40763_at	MEIS1	Meis homeobox 1 [Source:HGNC Symbol;Acc:7000]
41742_s_at	OPTN	optineurin [Source:HGNC Symbol;Acc:17142]
32826_at	ENTPD1	ectonucleoside triphosphate diphosphohydrolase 1 [Source:HGNC Symbol;Acc:3363]
38484_at	SNAP25	synaptosomal-associated protein, 25kDa [Source:HGNC Symbol;Acc:11132]
40099_at	ARHGEF2	Rho/Rac guanine nucleotide exchange factor (GEF) 2 [Source:HGNC Symbol;Acc:682]
31824_at	ME1	malic enzyme 1, NADP(+)-dependent, cytosolic [Source:HGNC Symbol;Acc:6983]
38778_at	OTUD4	OTU domain containing 4 [Source:HGNC Symbol;Acc:24949]
32175_at	SEPT7	septin 7 [Source:HGNC Symbol;Acc:1717]
39730_at	ABL1	c-abl oncogene 1, non-receptor tyrosine kinase [Source:HGNC Symbol;Acc:76]
37658_at	GAS6	growth arrest-specific 6 [Source:HGNC Symbol;Acc:4168]
1825_at	IQGAP1	IQ motif containing GTPase activating protein 1 [Source:HGNC Symbol;Acc:6110]
552_at	ARHGAP1	Rho GTPase activating protein 1 [Source:HGNC Symbol;Acc:673]
39294_at	NR2F1	nuclear receptor subfamily 2, group F, member 1 [Source:HGNC Symbol;Acc:7975]
34877_at	JAK1	Janus kinase 1 [Source:HGNC Symbol;Acc:6190]
32669_at	SOCS5	suppressor of cytokine signaling 5 [Source:HGNC Symbol;Acc:16852]
36452_at	SYNPO	synaptopodin [Source:HGNC Symbol;Acc:30672]
288_s_at	LBR	lamin B receptor [Source:HGNC Symbol;Acc:6518]
33867_s_at	RBMS1	RNA binding motif, single stranded interacting protein 1 [Source:HGNC Symbol;Acc:9907]
33808_at	TEAD3	TEA domain family member 3 [Source:HGNC Symbol;Acc:11716]
38636_at	ISLR	immunoglobulin superfamily containing leucine-rich repeat [Source:HGNC Symbol;Acc:6133]
36867_at	NFASC	neurofascin [Source:HGNC Symbol;Acc:29866]
718_at	HTRA1	HtrA serine peptidase 1 [Source:HGNC Symbol;Acc:9476]
38841_at	UBAC1	UBA domain containing 1 [Source:HGNC Symbol;Acc:30221]
232_at	LAMC1	laminin, gamma 1 (formerly LAMB2) [Source:HGNC Symbol;Acc:6492]
34369_at	MFN2	mitofusin 2 [Source:HGNC Symbol;Acc:16877]
1925_at	CCNF	cyclin F [Source:HGNC Symbol;Acc:1591]
41158_at	PLP1	proteolipid protein 1 [Source:HGNC Symbol;Acc:9086]
31671_at	RBMS1P1	RNA binding motif, single stranded interacting protein 1 pseudogene 1 [Source:HGNC Symbol;Acc:9908]
31672_g_at	RBMS1	RNA binding motif, single stranded interacting protein 1 [Source:HGNC Symbol;Acc:9907]
38963_i_at	WAS	Wiskott-Aldrich syndrome [Source:HGNC Symbol;Acc:12731]
35333_r_at	IL33	interleukin 33 [Source:HGNC Symbol;Acc:16028]
32822_at	SLC25A4	solute carrier family 25 (mitochondrial carrier; adenine nucleotide translocator), member 4 [Source:HGNC Symbol;Acc:10990]
837_s_at	ME1	malic enzyme 1, NADP(+)-dependent, cytosolic [Source:HGNC Symbol;Acc:6983]
41036_at	KCTD17	potassium channel tetramerization domain containing 17 [Source:HGNC Symbol;Acc:25705]
38736_at	WDR1	WD repeat domain 1 [Source:HGNC Symbol;Acc:12754]
35783_at	VAMP3	vesicle-associated membrane protein 3 [Source:HGNC Symbol;Acc:12644]
38508_s_at	TNXB	tenascin XB [Source:HGNC Symbol;Acc:11976]
36505_at	CASQ2	calsequestrin 2 (cardiac muscle) [Source:HGNC Symbol;Acc:1513]
40403_at	MYOC	myocilin, trabecular meshwork inducible glucocorticoid response [Source:HGNC Symbol;Acc:7610]
37565_at	MMD	monocyte to macrophage differentiation-associated [Source:HGNC Symbol;Acc:7153]
39588_at	TNFSF12	tumor necrosis factor (ligand) superfamily, member 12 [Source:HGNC Symbol;Acc:11927]
37578_at	AFAP1	actin filament associated protein 1 [Source:HGNC Symbol;Acc:24017]
40786_at	PPP2R5C	protein phosphatase 2, regulatory subunit B', gamma [Source:HGNC Symbol;Acc:9311]
34249_at	EPM2A	epilepsy, progressive myoclonus type 2A, Lafora disease (laforin) [Source:HGNC Symbol;Acc:3413]
35142_at	FAM172A	family with sequence similarity 172, member A [Source:HGNC Symbol;Acc:25365]
36102_at	VDAC3	voltage-dependent anion channel 3 [Source:HGNC Symbol;Acc:12674]
35291_at	BAG2	BCL2-associated athanogene 2 [Source:HGNC Symbol;Acc:938]
32206_at	CDC42BPA	CDC42 binding protein kinase alpha (DMPK-like) [Source:HGNC Symbol;Acc:1737]
38695_at	NDUFS4	NADH dehydrogenase (ubiquinone) Fe-S protein 4, 18kDa (NADH-coenzyme Q reductase) [Source:HGNC Symbol;Acc:7711]
34873_at	NEBL	nebulette [Source:HGNC Symbol;Acc:16932]
35730_at	ADH1B	alcohol dehydrogenase 1B (class I), beta polypeptide [Source:HGNC Symbol;Acc:250]
41744_at	OPTN	optineurin [Source:HGNC Symbol;Acc:17142]
35137_at	MYOM1	myomesin 1 [Source:HGNC Symbol;Acc:7613]
1530_g_at	FRY	furry homolog (Drosophila) [Source:HGNC Symbol;Acc:20367]
34246_at	PXDC1	PX domain containing 1 [Source:HGNC Symbol;Acc:21361]
39072_at	MXI1	MAX interactor 1, dimerization protein [Source:HGNC Symbol;Acc:7534]
1598_g_at	GAS6	growth arrest-specific 6 [Source:HGNC Symbol;Acc:4168]
41859_at	UST	uronyl-2-sulfotransferase [Source:HGNC Symbol;Acc:17223]
38410_at	CETN2	centrin, EF-hand protein, 2 [Source:HGNC Symbol;Acc:1867]
32260_at	PEA15	phosphoprotein enriched in astrocytes 15 [Source:HGNC Symbol;Acc:8822]
32168_s_at	RCAN1	regulator of calcineurin 1 [Source:HGNC Symbol;Acc:3040]
39852_at	SPG20	spastic paraplegia 20 (Troyer syndrome) [Source:HGNC Symbol;Acc:18514]
654_at	MXI1	MAX interactor 1, dimerization protein [Source:HGNC Symbol;Acc:7534]
32102_at	SACS	spastic ataxia of Charlevoix-Saguenay (sacsin) [Source:HGNC Symbol;Acc:10519]
39673_i_at	ECM2	extracellular matrix protein 2, female organ and adipocyte specific [Source:HGNC Symbol;Acc:3154]
38396_at	MAP1B	microtubule-associated protein 1B [Source:HGNC Symbol;Acc:6836]
36641_at	CAPZA2	capping protein (actin filament) muscle Z-line, alpha 2 [Source:HGNC Symbol;Acc:1490]
33924_at	DENND5A	DENN/MADD domain containing 5A [Source:HGNC Symbol;Acc:19344]
37617_at	CCSER2	coiled-coil serine-rich protein 2 [Source:HGNC Symbol;Acc:29197]
34403_at	MFGE8	milk fat globule-EGF factor 8 protein [Source:HGNC Symbol;Acc:7036]
33900_at	FSTL3	follistatin-like 3 (secreted glycoprotein) [Source:HGNC Symbol;Acc:3973]
34922_at	CDH19	cadherin 19, type 2 [Source:HGNC Symbol;Acc:1758]
38057_at	DPT	dermatopontin [Source:HGNC Symbol;Acc:3011]
32845_at	HSPG2	heparan sulfate proteoglycan 2 [Source:HGNC Symbol;Acc:5273]
32533_s_at	VAMP5	vesicle-associated membrane protein 5 [Source:HGNC Symbol;Acc:12646]
36040_at	SH3BGR	SH3 domain binding glutamic acid-rich protein [Source:HGNC Symbol;Acc:10822]
38175_at	CAND2	cullin-associated and neddylation-dissociated 2 (putative) [Source:HGNC Symbol;Acc:30689]
35335_at	ROCK2	Rho-associated, coiled-coil containing protein kinase 2 [Source:HGNC Symbol;Acc:10252]
39610_at	HOXB2	homeobox B2 [Source:HGNC Symbol;Acc:5113]
38685_at	STX12	syntaxin 12 [Source:HGNC Symbol;Acc:11430]
32145_at	ADD1	adducin 1 (alpha) [Source:HGNC Symbol;Acc:243]
32526_at	JAM3	junctional adhesion molecule 3 [Source:HGNC Symbol;Acc:15532]
40841_at	TACC1	transforming, acidic coiled-coil containing protein 1 [Source:HGNC Symbol;Acc:11522]
32827_at	RRAS2	related RAS viral (r-ras) oncogene homolog 2 [Source:HGNC Symbol;Acc:17271]
36039_s_at	SH3BGR	SH3 domain binding glutamic acid-rich protein [Source:HGNC Symbol;Acc:10822]
40109_at	SRF	serum response factor (c-fos serum response element-binding transcription factor) [Source:HGNC Symbol;Acc:11291]
553_g_at	ARHGAP1	Rho GTPase activating protein 1 [Source:HGNC Symbol;Acc:673]
32251_at	TCEAL4	transcription elongation factor A (SII)-like 4 [Source:HGNC Symbol;Acc:26121]
33903_at	DAPK3	death-associated protein kinase 3 [Source:HGNC Symbol;Acc:2676]
40567_at	TUBA1A	tubulin, alpha 1a [Source:HGNC Symbol;Acc:20766]
41225_at	DUSP3	dual specificity phosphatase 3 [Source:HGNC Symbol;Acc:3069]
35837_at	SCRG1	stimulator of chondrogenesis 1 [Source:HGNC Symbol;Acc:17036]
32610_at	PDLIM4	PDZ and LIM domain 4 [Source:HGNC Symbol;Acc:16501]
39753_at	ITGA5	integrin, alpha 5 (fibronectin receptor, alpha polypeptide)
41476_at	GNA11	guanine nucleotide binding protein (G protein), alpha 11 (Gq class) [Source:HGNC Symbol;Acc:4379]
33891_at	CLIC4	chloride intracellular channel 4 [Source:HGNC Symbol;Acc:13518]
32166_at	TLN1	talin 1 [Source:HGNC Symbol;Acc:11845]
38812_at	LAMB2	laminin, beta 2 (laminin S) [Source:HGNC Symbol;Acc:6487]
37716_at	CD200	CD200 molecule [Source:HGNC Symbol;Acc:7203]
32242_at	CRYAB	crystallin, alpha B [Source:HGNC Symbol;Acc:2389]
39175_at	PFKP	phosphofructokinase, platelet [Source:HGNC Symbol;Acc:8878]
32243_g_at	CRYAB	crystallin, alpha B [Source:HGNC Symbol;Acc:2389]
32554_s_at	TBL1X	transducin (beta)-like 1X-linked [Source:HGNC Symbol;Acc:11585]
39750_at	N/A	Data not found
37406_at	MAPRE2	microtubule-associated protein, RP/EB family, member 2 [Source:HGNC Symbol;Acc:6891]
35742_at	C16ORF45	chromosome 16 open reading frame 45 [Source:HGNC Symbol;Acc:19213]
40468_at	FNBP1	formin binding protein 1 [Source:HGNC Symbol;Acc:17069]
37707_i_at	ADH5	alcohol dehydrogenase 5 (class III), chi polypeptide [Source:HGNC Symbol;Acc:253]
36536_at	SCHIP1	schwannomin interacting protein 1 [Source:HGNC Symbol;Acc:15678]
38049_g_at	RBPMS	RNA binding protein with multiple splicing [Source:HGNC Symbol;Acc:19097]
38098_at	LPIN1	lipin 1 [Source:HGNC Symbol;Acc:13345]
37708_r_at	ADH5	alcohol dehydrogenase 5 (class III), chi polypeptide [Source:HGNC Symbol;Acc:253]
38653_at	PMP22	peripheral myelin protein 22 [Source:HGNC Symbol;Acc:9118]
37628_at	MAOB	monoamine oxidase B [Source:HGNC Symbol;Acc:6834]
32134_at	TES	testis derived transcript (3 LIM domains) [Source:HGNC Symbol;Acc:14620]
33440_at	ZEB1	zinc finger E-box binding homeobox 1 [Source:HGNC Symbol;Acc:11642]
41273_at	MXRA7	matrix-remodelling associated 7 [Source:HGNC Symbol;Acc:7541]
39057_at	KLC1	kinesin light chain 1 [Source:HGNC Symbol;Acc:6387]
33371_s_at	RAB31	RAB31, member RAS oncogene family [Source:HGNC Symbol;Acc:9771]
38443_at	PTPN11	protein tyrosine phosphatase, non-receptor type 11 [Source:HGNC Symbol;Acc:9644]
38338_at	RRAS	related RAS viral (r-ras) oncogene homolog [Source:HGNC Symbol;Acc:10447]
32139_at	ZNF185	zinc finger protein 185 (LIM domain) [Source:HGNC Symbol;Acc:12976]
32778_at	ITPR1	inositol 1,4,5-trisphosphate receptor, type 1 [Source:HGNC Symbol;Acc:6180]
39329_at	ACTN1	actinin, alpha 1 [Source:HGNC Symbol;Acc:163]
36659_at	COL4A2	collagen, type IV, alpha 2 [Source:HGNC Symbol;Acc:2203]
39333_at	COL4A1	collagen, type IV, alpha 1 [Source:HGNC Symbol;Acc:2202]
34306_at	MBNL1	muscleblind-like splicing regulator 1 [Source:HGNC Symbol;Acc:6923]
755_at	ITPR1	inositol 1,4,5-trisphosphate receptor, type 1 [Source:HGNC Symbol;Acc:6180]
34407_at	RARRES2	retinoic acid receptor responder (tazarotene induced) 2 [Source:HGNC Symbol;Acc:9868]
38047_at	RBPMS	RNA binding protein with multiple splicing [Source:HGNC Symbol;Acc:19097]
38228_g_at	MITF	microphthalmia-associated transcription factor [Source:HGNC Symbol;Acc:7105]
39069_at	AEBP1	AE binding protein 1 [Source:HGNC Symbol;Acc:303]
37745_s_at	ST5	suppression of tumorigenicity 5 [Source:HGNC Symbol;Acc:11350]
37225_at	KANK1	KN motif and ankyrin repeat domains 1 [Source:HGNC Symbol;Acc:19309]
37765_at	LMOD1	leiomodin 1 (smooth muscle) [Source:HGNC Symbol;Acc:6647]
1276_g_at	RBPMS	RNA binding protein with multiple splicing [Source:HGNC Symbol;Acc:19097]
37576_at	PCP4	Purkinje cell protein 4 [Source:HGNC Symbol;Acc:8742]
40776_at	DES	desmin [Source:HGNC Symbol;Acc:2770]
37630_at	CHRDL1	chordin-like 1 [Source:HGNC Symbol;Acc:29861]
35168_f_at	COL16A1	collagen, type XVI, alpha 1 [Source:HGNC Symbol;Acc:2193]
41137_at	PPP1R12B	protein phosphatase 1, regulatory subunit 12B [Source:HGNC Symbol;Acc:7619]
1495_at	LTBP1	latent transforming growth factor beta binding protein 1 [Source:HGNC Symbol;Acc:6714]
41288_at	CALM1	calmodulin 1 (phosphorylase kinase, delta) [Source:HGNC Symbol;Acc:1442]
40069_at	SVIL	supervillin [Source:HGNC Symbol;Acc:11480]
1409_at	SRF	serum response factor (c-fos serum response element-binding transcription factor) [Source:HGNC Symbol;Acc:11291]
35146_at	TGFB1I1	transforming growth factor beta 1 induced transcript 1 [Source:HGNC Symbol;Acc:11767]
35330_at	FLNC	filamin C, gamma [Source:HGNC Symbol;Acc:3756]
36149_at	DPYSL3	dihydropyrimidinase-like 3 [Source:HGNC Symbol;Acc:3015]
35140_at	CDK8	cyclin-dependent kinase 8 [Source:HGNC Symbol;Acc:1779]
41234_at	DNAJB6	DnaJ (Hsp40) homolog, subfamily B, member 6 [Source:HGNC Symbol;Acc:14888]
41738_at	CALD1	caldesmon 1 [Source:HGNC Symbol;Acc:1441]
39691_at	SH3GLB1	SH3-domain GRB2-like endophilin B1 [Source:HGNC Symbol;Acc:10833]
36856_at	PLEKHO2	pleckstrin homology domain containing, family O member 2 [Source:HGNC Symbol;Acc:30026]
32313_at	TPM2	tropomyosin 2 (beta) [Source:HGNC Symbol;Acc:12011]
35366_at	NID1	nidogen 1 [Source:HGNC Symbol;Acc:7821]
38722_at	COL6A1	collagen, type VI, alpha 1 [Source:HGNC Symbol;Acc:2211]
33198_at	ARL2BP	ADP-ribosylation factor-like 2 binding protein [Source:HGNC Symbol;Acc:17146]
36577_at	FERMT2	fermitin family member 2 [Source:HGNC Symbol;Acc:15767]
35692_at	TMEM158	transmembrane protein 158 (gene/pseudogene) [Source:HGNC Symbol;Acc:30293]
37242_at	FTO	fat mass and obesity associated [Source:HGNC Symbol;Acc:24678]
942_at	RGN	regucalcin [Source:HGNC Symbol;Acc:9989]
38183_at	FOXF1	forkhead box F1 [Source:HGNC Symbol;Acc:3809]
39780_at	PPP3CB	protein phosphatase 3, catalytic subunit, beta isozyme [Source:HGNC Symbol;Acc:9315]
34802_at	COL6A2	collagen, type VI, alpha 2 [Source:HGNC Symbol;Acc:2212]
31897_at	FILIP1L	filamin A interacting protein 1-like [Source:HGNC Symbol;Acc:24589]
38651_at	FEZ2	fasciculation and elongation protein zeta 2 (zygin II) [Source:HGNC Symbol;Acc:3660]
38385_at	DSTN	destrin (actin depolymerizing factor) [Source:HGNC Symbol;Acc:15750]
37484_at	ITGA1	integrin, alpha 1 [Source:HGNC Symbol;Acc:6134]
32224_at	FCHSD2	FCH and double SH3 domains 2 [Source:HGNC Symbol;Acc:29114]
1452_at	LMO4	LIM domain only 4 [Source:HGNC Symbol;Acc:6644]
34203_at	CNN1	calponin 1, basic, smooth muscle [Source:HGNC Symbol;Acc:2155]
41207_at	C9ORF3	chromosome 9 open reading frame 3 [Source:HGNC Symbol;Acc:1361]
36601_at	VCL	vinculin [Source:HGNC Symbol;Acc:12665]
32314_g_at	TPM2	tropomyosin 2 (beta) [Source:HGNC Symbol;Acc:12011]
40771_at	MSN	moesin [Source:HGNC Symbol;Acc:7373]
36780_at	CLU	clusterin [Source:HGNC Symbol;Acc:2095]
38632_at	DNAJB5	DnaJ (Hsp40) homolog, subfamily B, member 5 [Source:HGNC Symbol;Acc:14887]
39530_at	PDLIM7	PDZ and LIM domain 7 (enigma) [Source:HGNC Symbol;Acc:22958]
31830_s_at	SMTN	smoothelin [Source:HGNC Symbol;Acc:11126]
40855_at	SAMD4A	sterile alpha motif domain containing 4A [Source:HGNC Symbol;Acc:23023]
35844_at	SDC4	syndecan 4 [Source:HGNC Symbol;Acc:10661]
37542_at	LHFPL2	lipoma HMGIC fusion partner-like 2 [Source:HGNC Symbol;Acc:6588]
39243_s_at	PSIP1	PC4 and SFRS1 interacting protein 1 [Source:HGNC Symbol;Acc:9527]
32094_at	CHST3	carbohydrate (chondroitin 6) sulfotransferase 3 [Source:HGNC Symbol;Acc:1971]
36650_at	CCND2	cyclin D2 [Source:HGNC Symbol;Acc:1583]
34162_at	RBPMS	RNA binding protein with multiple splicing [Source:HGNC Symbol;Acc:19097]
40097_at	EIF1AY	eukaryotic translation initiation factor 1A, Y-linked [Source:HGNC Symbol;Acc:3252]
35803_at	RND3	Rho family GTPase 3 [Source:HGNC Symbol;Acc:671]
36627_at	SPARCL1	SPARC-like 1 (hevin) [Source:HGNC Symbol;Acc:11220]
40488_at	DMD	dystrophin [Source:HGNC Symbol;Acc:2928]
39099_at	SEC23A	Sec23 homolog A (S. cerevisiae) [Source:HGNC Symbol;Acc:10701]
40438_at	PPP1R12A	protein phosphatase 1, regulatory subunit 12A [Source:HGNC Symbol;Acc:7618]
36042_at	NTRK2	neurotrophic tyrosine kinase, receptor, type 2 [Source:HGNC Symbol;Acc:8032]
37230_at	KLHL21	kelch-like family member 21 [Source:HGNC Symbol;Acc:29041]
38944_at	SMAD3	SMAD family member 3 [Source:HGNC Symbol;Acc:6769]
38317_at	TCEAL1	transcription elongation factor A (SII)-like 1 [Source:HGNC Symbol;Acc:11616]
36119_at	CAV1	caveolin 1, caveolae protein, 22kDa [Source:HGNC Symbol;Acc:1527]
120_at	ITGA1	integrin, alpha 1 [Source:HGNC Symbol;Acc:6134]
36792_at	TPM1	tropomyosin 1 (alpha) [Source:HGNC Symbol;Acc:12010]
735_s_at	AKAP13	A kinase (PRKA) anchor protein 13 [Source:HGNC Symbol;Acc:371]
36159_s_at	PRNP	prion protein [Source:HGNC Symbol;Acc:9449]
32740_at	RAB11FIP2	RAB11 family interacting protein 2 (class I) [Source:HGNC Symbol;Acc:29152]
41191_at	PALLD	palladin, cytoskeletal associated protein [Source:HGNC Symbol;Acc:17068]
41254_at	ADAM22	ADAM metallopeptidase domain 22 [Source:HGNC Symbol;Acc:201]
35365_at	ILK	integrin-linked kinase [Source:HGNC Symbol;Acc:6040]
39544_at	SYNM	synemin, intermediate filament protein [Source:HGNC Symbol;Acc:24466]
39145_at	MYL9	myosin, light chain 9, regulatory [Source:HGNC Symbol;Acc:15754]
36790_at	TPM1	tropomyosin 1 (alpha) [Source:HGNC Symbol;Acc:12010]
1197_at	ACTG2	actin, gamma 2, smooth muscle, enteric [Source:HGNC Symbol;Acc:145]
32749_s_at	FLNA	filamin A, alpha [Source:HGNC Symbol;Acc:3754]
1911_s_at	GADD45A	growth arrest and DNA-damage-inducible, alpha [Source:HGNC Symbol;Acc:4095]
34163_g_at	RBPMS	RNA binding protein with multiple splicing [Source:HGNC Symbol;Acc:19097]
32847_at	MYLK	myosin light chain kinase [Source:HGNC Symbol;Acc:7590]
31831_at	SMTN	smoothelin [Source:HGNC Symbol;Acc:11126]
36791_g_at	TPM1	tropomyosin 1 (alpha) [Source:HGNC Symbol;Acc:12010]
1433_g_at	SMAD3	SMAD family member 3 [Source:HGNC Symbol;Acc:6769]
40146_at	RAP1B	RAP1B, member of RAS oncogene family [Source:HGNC Symbol;Acc:9857]
39379_at	DESI2	desumoylating isopeptidase 2 [Source:HGNC Symbol;Acc:24264]
37373_at	UGP2	UDP-glucose pyrophosphorylase 2 [Source:HGNC Symbol;Acc:12527]
37589_at	N/A	Data not found
339_at	CAV2	caveolin 2 [Source:HGNC Symbol;Acc:1528]
33405_at	CAP2	CAP, adenylate cyclase-associated protein, 2 (yeast) [Source:HGNC Symbol;Acc:20039]
1182_at	PLCL1	phospholipase C-like 1 [Source:HGNC Symbol;Acc:9063]
39714_at	SH3BGRL	SH3 domain binding glutamic acid-rich protein like [Source:HGNC Symbol;Acc:10823]
1593_at	FGF2	fibroblast growth factor 2 (basic) [Source:HGNC Symbol;Acc:3676]
41346_at	LARGE	like-glycosyltransferase [Source:HGNC Symbol;Acc:6511]
32542_at	FHL1	four and a half LIM domains 1 [Source:HGNC Symbol;Acc:3702]
1336_s_at	PRKCB	protein kinase C, beta [Source:HGNC Symbol;Acc:9395]
39790_at	ATP2A2	ATPase, Ca++ transporting, cardiac muscle, slow twitch 2 [Source:HGNC Symbol;Acc:812]
34803_at	USP12	ubiquitin specific peptidase 12 [Source:HGNC Symbol;Acc:20485]
36470_s_at	DTNA	dystrobrevin, alpha [Source:HGNC Symbol;Acc:3057]
37486_f_at	MEIS3P2	Meis homeobox 3 pseudogene 2 [Source:HGNC Symbol;Acc:17638]
41739_s_at	CALD1	caldesmon 1 [Source:HGNC Symbol;Acc:1441]
1879_at	RRAS	related RAS viral (r-ras) oncogene homolog [Source:HGNC Symbol;Acc:10447]
773_at	MYH11	myosin, heavy chain 11, smooth muscle [Source:HGNC Symbol;Acc:7569]
37599_at	AOX1	aldehyde oxidase 1 [Source:HGNC Symbol;Acc:553]
774_g_at	MYH11	myosin, heavy chain 11, smooth muscle [Source:HGNC Symbol;Acc:7569]
34843_at	ZNF516	zinc finger protein 516 [Source:HGNC Symbol;Acc:28990]
34870_at	LDB3	LIM domain binding 3 [Source:HGNC Symbol;Acc:15710]
39330_s_at	ACTN1	actinin, alpha 1 [Source:HGNC Symbol;Acc:163]
40971_at	ANKS1A	ankyrin repeat and sterile alpha motif domain containing 1A [Source:HGNC Symbol;Acc:20961]
37996_s_at	DMPK	dystrophia myotonica-protein kinase [Source:HGNC Symbol;Acc:2933]
39366_at	PPP1R3C	protein phosphatase 1, regulatory subunit 3C [Source:HGNC Symbol;Acc:9293]
40913_at	ATP2B4	ATPase, Ca++ transporting, plasma membrane 4 [Source:HGNC Symbol;Acc:817]
41449_at	SGCE	sarcoglycan, epsilon [Source:HGNC Symbol;Acc:10808]
32779_s_at	ITPR1	inositol 1,4,5-trisphosphate receptor, type 1 [Source:HGNC Symbol;Acc:6180]
38704_at	MACF1	microtubule-actin crosslinking factor 1 [Source:HGNC Symbol;Acc:13664]
33396_at	GSTP1	glutathione S-transferase pi 1 [Source:HGNC Symbol;Acc:4638]
33302_at	SSPN	sarcospan [Source:HGNC Symbol;Acc:11322]
829_s_at	GSTP1	glutathione S-transferase pi 1 [Source:HGNC Symbol;Acc:4638]
31410_at	TNFRSF13B	tumor necrosis factor receptor superfamily, member 13B [Source:HGNC Symbol;Acc:18153]
36497_at	AHNAK2	AHNAK nucleoprotein 2 [Source:HGNC Symbol;Acc:20125]
39850_at	ANK2	ankyrin 2, neuronal [Source:HGNC Symbol;Acc:493]
39364_s_at	PPP1R3C	protein phosphatase 1, regulatory subunit 3C [Source:HGNC Symbol;Acc:9293]
33535_at	P2RX1	purinergic receptor P2X, ligand-gated ion channel, 1 [Source:HGNC Symbol;Acc:8533]
36596_r_at	GATM	glycine amidinotransferase (L-arginine:glycine amidinotransferase) [Source:HGNC Symbol;Acc:4175]
36595_s_at	GATM	glycine amidinotransferase (L-arginine:glycine amidinotransferase) [Source:HGNC Symbol;Acc:4175]
31605_at	DSTNP2	destrin (actin depolymerizing factor) pseudogene 2 [Source:HGNC Symbol;Acc:34546]
34678_at	MYOF	myoferlin [Source:HGNC Symbol;Acc:3656]
32555_at	N/A	Data not found
1818_at	RHOQ	ras homolog family member Q [Source:HGNC Symbol;Acc:17736]
1756_f_at	CYP3A4	cytochrome P450, family 3, subfamily A, polypeptide 4 [Source:HGNC Symbol;Acc:2637]
693_g_at	CAP2	CAP, adenylate cyclase-associated protein, 2 (yeast) [Source:HGNC Symbol;Acc:20039]
33404_at	CAP2	CAP, adenylate cyclase-associated protein, 2 (yeast) [Source:HGNC Symbol;Acc:20039]
212_at	ROR2	receptor tyrosine kinase-like orphan receptor 2 [Source:HGNC Symbol;Acc:10257]
32808_at	ITGB1	integrin, beta 1 (fibronectin receptor, beta polypeptide, antigen CD29 includes MDF2, MSK12) [Source:HGNC Symbol;Acc:6153]
39665_at	GLRB	glycine receptor, beta [Source:HGNC Symbol;Acc:4329]
39430_at	TNKS	tankyrase, TRF1-interacting ankyrin-related ADP-ribose polymerase [Source:HGNC Symbol;Acc:11941]
35367_at	LGALS3	lectin, galactoside-binding, soluble, 3 [Source:HGNC Symbol;Acc:6563]
41536_at	ID4	inhibitor of DNA binding 4, dominant negative helix-loop-helix protein [Source:HGNC Symbol;Acc:5363]
36192_at	SCRN1	secernin 1 [Source:HGNC Symbol;Acc:22192]
35776_at	ITSN1	intersectin 1 (SH3 domain protein) [Source:HGNC Symbol;Acc:6183]
39745_at	OPA1	optic atrophy 1 (autosomal dominant) [Source:HGNC Symbol;Acc:8140]
33581_at	RBMS3	RNA binding motif, single stranded interacting protein 3 [Source:HGNC Symbol;Acc:13427]
38880_at	MAPKBP1	mitogen-activated protein kinase binding protein 1 [Source:HGNC Symbol;Acc:29536]
39309_at	BDKRB2	bradykinin receptor B2 [Source:HGNC Symbol;Acc:1030]
33856_at	FAM127A	family with sequence similarity 127, member A [Source:HGNC Symbol;Acc:2569]
35842_at	IL6ST	interleukin 6 signal transducer (gp130, oncostatin M receptor) [Source:HGNC Symbol;Acc:6021]
38858_at	KCNH2	potassium voltage-gated channel, subfamily H (eag-related), member 2 [Source:HGNC Symbol;Acc:6251]
564_at	GNA11	guanine nucleotide binding protein (G protein), alpha 11 (Gq class) [Source:HGNC Symbol;Acc:4379]
40818_at	RBPJ	recombination signal binding protein for immunoglobulin kappa J region [Source:HGNC Symbol;Acc:5724]
33408_at	DIP2C	DIP2 disco-interacting protein 2 homolog C (Drosophila) [Source:HGNC Symbol;Acc:29150]
39838_at	CLASP1	cytoplasmic linker associated protein 1 [Source:HGNC Symbol;Acc:17088]
38351_at	KIAA1462	KIAA1462 [Source:HGNC Symbol;Acc:29283]
1120_at	GSTM3	glutathione S-transferase mu 3 (brain) [Source:HGNC Symbol;Acc:4635]
32226_at	MAP4	microtubule-associated protein 4 [Source:HGNC Symbol;Acc:6862]
495_at	IL15RA	interleukin 15 receptor, alpha [Source:HGNC Symbol;Acc:5978]
34959_at	FCER2	Fc fragment of IgE, low affinity II, receptor for (CD23) [Source:HGNC Symbol;Acc:3612]
33254_at	EVI5	ecotropic viral integration site 5 [Source:HGNC Symbol;Acc:3501]
34904_at	GRIK5	glutamate receptor, ionotropic, kainate 5 [Source:HGNC Symbol;Acc:4583]
38621_at	DDAH2	dimethylarginine dimethylaminohydrolase 2 [Source:HGNC Symbol;Acc:2716]
39723_at	CUL1	cullin 1 [Source:HGNC Symbol;Acc:2551]
37319_at	IGFBP3	insulin-like growth factor binding protein 3 [Source:HGNC Symbol;Acc:5472]
38809_s_at	EXTL3	exostosin-like glycosyltransferase 3 [Source:HGNC Symbol;Acc:3518]
35964_at	MATN3	matrilin 3 [Source:HGNC Symbol;Acc:6909]
33796_at	ARL4A	ADP-ribosylation factor-like 4A [Source:HGNC Symbol;Acc:695]
31419_r_at	N/A	Data not found
32747_at	ALDH2	aldehyde dehydrogenase 2 family (mitochondrial) [Source:HGNC Symbol;Acc:404]
539_at	RYK	receptor-like tyrosine kinase [Source:HGNC Symbol;Acc:10481]
39532_at	RIN1	Ras and Rab interactor 1 [Source:HGNC Symbol;Acc:18749]
37218_at	BTG3	BTG family, member 3 [Source:HGNC Symbol;Acc:1132]
38837_at	TMX4	thioredoxin-related transmembrane protein 4 [Source:HGNC Symbol;Acc:25237]
37221_at	PRKAR2B	protein kinase, cAMP-dependent, regulatory, type II, beta [Source:HGNC Symbol;Acc:9392]
39526_at	PAIP2B	poly(A) binding protein interacting protein 2B [Source:HGNC Symbol;Acc:29200]
36196_at	PFKM	phosphofructokinase, muscle [Source:HGNC Symbol;Acc:8877]
33240_at	PDZRN3	PDZ domain containing ring finger 3 [Source:HGNC Symbol;Acc:17704]
41850_s_at	CCDC85B	coiled-coil domain containing 85B [Source:HGNC Symbol;Acc:24926]
40372_at	PNLIPRP1	pancreatic lipase-related protein 1 [Source:HGNC Symbol;Acc:9156]
33293_at	FAIM2	Fas apoptotic inhibitory molecule 2 [Source:HGNC Symbol;Acc:17067]
38409_at	SSFA2	sperm specific antigen 2 [Source:HGNC Symbol;Acc:11319]
39771_at	RHOBTB1	Rho-related BTB domain containing 1 [Source:HGNC Symbol;Acc:18738]
32171_at	EIF5	eukaryotic translation initiation factor 5 [Source:HGNC Symbol;Acc:3299]
40557_at	GUCA1B	guanylate cyclase activator 1B (retina) [Source:HGNC Symbol;Acc:4679]
38673_s_at	CDKN1C	cyclin-dependent kinase inhibitor 1C (p57, Kip2) [Source:HGNC Symbol;Acc:1786]
545_g_at	NFKB2	nuclear factor of kappa light polypeptide gene enhancer in B-cells 2 (p49/p100) [Source:HGNC Symbol;Acc:7795]
41017_at	MYBPH	myosin binding protein H [Source:HGNC Symbol;Acc:7552]
40466_at	NFYC	nuclear transcription factor Y, gamma [Source:HGNC Symbol;Acc:7806]
37056_at	TEC	tec protein tyrosine kinase [Source:HGNC Symbol;Acc:11719]
35194_at	GPX2	glutathione peroxidase 2 (gastrointestinal) [Source:HGNC Symbol;Acc:4554]
37283_at	MN1	meningioma (disrupted in balanced translocation) 1 [Source:HGNC Symbol;Acc:7180]
32390_at	FMO6P	flavin containing monooxygenase 6 pseudogene [Source:HGNC Symbol;Acc:24024]
1049_g_at	RXRG	retinoid X receptor, gamma [Source:HGNC Symbol;Acc:10479]
35581_at	N/A	Data not found
39721_at	EFNB1	ephrin-B1 [Source:HGNC Symbol;Acc:3226]
34756_g_at	PARP2	poly (ADP-ribose) polymerase 2 [Source:HGNC Symbol;Acc:272]
31946_s_at	FOXG1	forkhead box G1 [Source:HGNC Symbol;Acc:3811]
36421_at	N/A	Data not found
36258_at	PRKG1	protein kinase, cGMP-dependent, type I [Source:HGNC Symbol;Acc:9414]
1673_at	NGFR	nerve growth factor receptor [Source:HGNC Symbol;Acc:7809]
35131_at	IBSP	integrin-binding sialoprotein [Source:HGNC Symbol;Acc:5341]
1520_s_at	IL1B	interleukin 1, beta [Source:HGNC Symbol;Acc:5992]
34772_at	CORO2B	coronin, actin binding protein, 2B [Source:HGNC Symbol;Acc:2256]
39676_at	MYF6	myogenic factor 6 (herculin) [Source:HGNC Symbol;Acc:7566]
33482_at	MYOD1	myogenic differentiation 1 [Source:HGNC Symbol;Acc:7611]
32339_at	PPY	pancreatic polypeptide [Source:HGNC Symbol;Acc:9327]
32587_at	ZFP36L2	ZFP36 ring finger protein-like 2 [Source:HGNC Symbol;Acc:1108]
32807_at	KBTBD2	kelch repeat and BTB (POZ) domain containing 2 [Source:HGNC Symbol;Acc:21751]
39757_at	SDC2	syndecan 2 [Source:HGNC Symbol;Acc:10659]
33600_at	GRAP	GRB2-related adaptor protein [Source:HGNC Symbol;Acc:4562]
36563_at	N/A	Data not found
36405_s_at	GLP1R	glucagon-like peptide 1 receptor [Source:HGNC Symbol;Acc:4324]
40941_at	N/A	Data not found
33551_s_at	HTR2C	5-hydroxytryptamine (serotonin) receptor 2C, G protein-coupled [Source:HGNC Symbol;Acc:5295]
36427_at	ANKRD40	ankyrin repeat domain 40 [Source:HGNC Symbol;Acc:28233]
39972_at	GPR17	G protein-coupled receptor 17 [Source:HGNC Symbol;Acc:4471]
32600_at	DOK4	docking protein 4 [Source:HGNC Symbol;Acc:19868]
37292_at	MAML1	mastermind-like 1 (Drosophila) [Source:HGNC Symbol;Acc:13632]
1094_g_at	PPP2R1B	protein phosphatase 2, regulatory subunit A, beta [Source:HGNC Symbol;Acc:9303]
35561_at	MCC	mutated in colorectal cancers [Source:HGNC Symbol;Acc:6935]
40333_at	BMP4	bone morphogenetic protein 4 [Source:HGNC Symbol;Acc:1071]
33759_at	BPGM	2,3-bisphosphoglycerate mutase [Source:HGNC Symbol;Acc:1093]
32605_r_at	RAB1A	RAB1A, member RAS oncogene family [Source:HGNC Symbol;Acc:9758]
1422_g_at	CAMK4	calcium/calmodulin-dependent protein kinase IV [Source:HGNC Symbol;Acc:1464]
33865_at	ZMYND11	zinc finger, MYND-type containing 11 [Source:HGNC Symbol;Acc:16966]
31823_at	CUX1	cut-like homeobox 1 [Source:HGNC Symbol;Acc:2557]
36809_at	CLC	Charcot-Leyden crystal galectin [Source:HGNC Symbol;Acc:2014]
350_at	VEZF1	vascular endothelial zinc finger 1 [Source:HGNC Symbol;Acc:12949]
33248_at	HOXA11	homeobox A11 [Source:HGNC Symbol;Acc:5101]
1926_at	VEGFB	vascular endothelial growth factor B [Source:HGNC Symbol;Acc:12681]
34318_at	PRAF2	PRA1 domain family, member 2 [Source:HGNC Symbol;Acc:28911]
37015_at	ALDH1A1	aldehyde dehydrogenase 1 family, member A1 [Source:HGNC Symbol;Acc:402]
854_at	BLK	B lymphoid tyrosine kinase [Source:HGNC Symbol;Acc:1057]
35889_at	SEMA3D	sema domain, immunoglobulin domain (Ig), short basic domain, secreted, (semaphorin) 3D [Source:HGNC Symbol;Acc:10726]
34884_at	CPS1	carbamoyl-phosphate synthase 1, mitochondrial [Source:HGNC Symbol;Acc:2323]
40211_at	HNRNPA1P7	heterogeneous nuclear ribonucleoprotein A1 pseudogene 7 [Source:HGNC Symbol;Acc:31015]
39157_at	N/A	Data not found
37844_at	IL27RA	interleukin 27 receptor, alpha [Source:HGNC Symbol;Acc:17290]
33910_at	PTPRD	protein tyrosine phosphatase, receptor type, D [Source:HGNC Symbol;Acc:9668]
1155_at	N/A	Data not found
37156_at	ETV1	ets variant 1 [Source:HGNC Symbol;Acc:3490]

## Sheet: Uma
		Abk result of the dataset Uma
		Normal vs. Primary Prostate Cancer
Probe id	Gene Symbol	Gene Name
56837_at	A4GALT	alpha 1,4-galactosyltransferase [Source:HGNC Symbol;Acc:18149]
33023_at	HIST1H2AM	histone cluster 1, H2am [Source:HGNC Symbol;Acc:4735]
64262_at	DNER	delta/notch-like EGF repeat containing [Source:HGNC Symbol;Acc:24456]
684_at	AGT	angiotensinogen (serpin peptidase inhibitor, clade A, member 8) [Source:HGNC Symbol;Acc:333]
52285_f_at	CEP76	centrosomal protein 76kDa [Source:HGNC Symbol;Acc:25727]
37359_at	SPCS2	signal peptidase complex subunit 2 homolog (S. cerevisiae) [Source:HGNC Symbol;Acc:28962]
64402_f_at	NKAIN4	Na+/K+ transporting ATPase interacting 4 [Source:HGNC Symbol;Acc:16191]
35979_at	CTDP1	CTD (carboxy-terminal domain, RNA polymerase II, polypeptide A) phosphatase, subunit 1 [Source:HGNC Symbol;Acc:2498]
41664_at	TIMM44	translocase of inner mitochondrial membrane 44 homolog (yeast) [Source:HGNC Symbol;Acc:17316]
37448_s_at	GNAS	GNAS complex locus [Source:HGNC Symbol;Acc:4392]
45899_at	CHCHD3	coiled-coil-helix-coiled-coil-helix domain containing 3 [Source:HGNC Symbol;Acc:21906]
60297_at	CACUL1	CDK2-associated, cullin domain 1 [Source:HGNC Symbol;Acc:23727]
59879_at	AC091770.3	N/A
37766_s_at	PSMC5	proteasome (prosome, macropain) 26S subunit, ATPase, 5 [Source:HGNC Symbol;Acc:9552]
54530_r_at	N/A	N/A
63287_at	N/A	N/A
1772_s_at	FNTA	farnesyltransferase, CAAX box, alpha [Source:HGNC Symbol;Acc:3782]
53125_at	N/A	N/A
36990_at	UCHL1	ubiquitin carboxyl-terminal esterase L1 (ubiquitin thiolesterase) [Source:HGNC Symbol;Acc:12513]
54193_at	SLC25A44	solute carrier family 25, member 44 [Source:HGNC Symbol;Acc:29036]
44862_at	YWHAG	tyrosine 3-monooxygenase/tryptophan 5-monooxygenase activation protein, gamma [Source:HGNC Symbol;Acc:12852]
60302_at	WDR52-AS1	WDR52 antisense RNA 1 [Source:HGNC Symbol;Acc:41113]
33817_at	HNRNPA3	heterogeneous nuclear ribonucleoprotein A3 [Source:HGNC Symbol;Acc:24941]
54026_at	HNRNPU	heterogeneous nuclear ribonucleoprotein U (scaffold attachment factor A) [Source:HGNC Symbol;Acc:5048]
41235_at	ATF4	activating transcription factor 4 [Source:HGNC Symbol;Acc:786]
39373_at	FADS1	fatty acid desaturase 1 [Source:HGNC Symbol;Acc:3574]
58093_at	MORN3	MORN repeat containing 3 [Source:HGNC Symbol;Acc:29807]
45912_at	IGHMBP2	immunoglobulin mu binding protein 2 [Source:HGNC Symbol;Acc:5542]
40026_g_at	ATP5S	ATP synthase, H+ transporting, mitochondrial Fo complex, subunit s (factor B) [Source:HGNC Symbol;Acc:18799]
39372_at	FADS1	fatty acid desaturase 1 [Source:HGNC Symbol;Acc:3574]
55249_at	BNIPL	BCL2/adenovirus E1B 19kD interacting protein like [Source:HGNC Symbol;Acc:16976]
45715_at	MAPK1	mitogen-activated protein kinase 1 [Source:HGNC Symbol;Acc:6871]
44378_at	N/A	N/A
33770_at	ERLIN1	ER lipid raft associated 1 [Source:HGNC Symbol;Acc:16947]
32171_at	EIF5	eukaryotic translation initiation factor 5 [Source:HGNC Symbol;Acc:3299]
50261_at	RP11-527D15.1	N/A
66132_at	N/A	N/A
54301_r_at	N/A	N/A
60291_at	N/A	N/A
66838_at	FAM71F2	family with sequence similarity 71, member F2 [Source:HGNC Symbol;Acc:27998]
62285_r_at	N/A	N/A
49123_at	ZNF536	zinc finger protein 536 [Source:HGNC Symbol;Acc:29025]
62266_at	OGFRL1	opioid growth factor receptor-like 1 [Source:HGNC Symbol;Acc:21378]
65891_at	NELFCD	negative elongation factor complex member C/D [Source:HGNC Symbol;Acc:15934]
57312_s_at	KANK4	KN motif and ankyrin repeat domains 4 [Source:HGNC Symbol;Acc:27263]
57362_at	N/A	N/A
53163_at	N/A	N/A
61036_at	N/A	N/A
60938_at	ZNF71	zinc finger protein 71 [Source:HGNC Symbol;Acc:13141]
52592_r_at	GCLC	glutamate-cysteine ligase, catalytic subunit [Source:HGNC Symbol;Acc:4311]
66231_at	N/A	N/A
52208_at	N/A	N/A
55794_at	N/A	N/A
58537_r_at	N/A	N/A
39810_at	KXD1	KxDL motif containing 1 [Source:HGNC Symbol;Acc:28420]
61899_at	MS4A6E	membrane-spanning 4-domains, subfamily A, member 6E [Source:HGNC Symbol;Acc:14285]
36943_r_at	PLAGL1	pleiomorphic adenoma gene-like 1 [Source:HGNC Symbol;Acc:9046]
37706_at	GLG1	golgi glycoprotein 1 [Source:HGNC Symbol;Acc:4316]
66172_at	N/A	N/A
51368_at	PSMA8	proteasome (prosome, macropain) subunit, alpha type, 8 [Source:HGNC Symbol;Acc:22985]
50709_at	N/A	N/A
36956_at	SLC20A2	solute carrier family 20 (phosphate transporter), member 2 [Source:HGNC Symbol;Acc:10947]
49018_at	N/A	N/A
56552_at	PPFIA4	protein tyrosine phosphatase, receptor type, f polypeptide (PTPRF), interacting protein (liprin), alpha 4 [Source:HGNC Symbol;Acc:9248]
63762_at	N/A	N/A
64658_at	HNMT	histamine N-methyltransferase [Source:HGNC Symbol;Acc:5028]
66762_g_at	KIAA0125	KIAA0125 [Source:HGNC Symbol;Acc:19955]
56738_at	N/A	N/A
65520_at	CDCA7	cell division cycle associated 7 [Source:HGNC Symbol;Acc:14628]
47785_at	ADAMTS15	ADAM metallopeptidase with thrombospondin type 1 motif, 15 [Source:HGNC Symbol;Acc:16305]
47801_at	RP11-180N14.1	N/A
55708_at	N/A	N/A
59840_at	N/A	N/A
63573_at	TM4SF18	transmembrane 4 L six family member 18 [Source:HGNC Symbol;Acc:25181]
52533_at	N/A	N/A
61487_at	ZNF154	zinc finger protein 154 [Source:HGNC Symbol;Acc:12939]
31438_s_at	CD163	CD163 molecule [Source:HGNC Symbol;Acc:1631]
61037_at	AC027612.6	N/A
62640_at	N/A	N/A
65797_at	COL5A2	collagen, type V, alpha 2 [Source:HGNC Symbol;Acc:2210]
50708_at	C14ORF1	chromosome 14 open reading frame 1 [Source:HGNC Symbol;Acc:1187]
57631_at	HOXD8	homeobox D8 [Source:HGNC Symbol;Acc:5139]
66018_at	N/A	N/A
56020_at	PLEKHM1P	pleckstrin homology domain containing, family M (with RUN domain) member 1 pseudogene [Source:HGNC Symbol;Acc:35411]
55500_at	TMEM39A	transmembrane protein 39A [Source:HGNC Symbol;Acc:25600]
64157_at	ACTR3	ARP3 actin-related protein 3 homolog (yeast) [Source:HGNC Symbol;Acc:170]
63276_r_at	N/A	N/A
63462_at	EIF4E3	eukaryotic translation initiation factor 4E family member 3 [Source:HGNC Symbol;Acc:31837]
53458_at	N/A	N/A
50328_at	AC097467.2	N/A
61163_at	N/A	N/A
63570_r_at	THAP5	THAP domain containing 5 [Source:HGNC Symbol;Acc:23188]
48513_at	TTYH1	tweety family member 1 [Source:HGNC Symbol;Acc:13476]
58612_at	N/A	N/A
61155_at	N/A	N/A
62496_r_at	NEXN	nexilin (F actin binding protein) [Source:HGNC Symbol;Acc:29557]
53969_at	ULK4P2	ULK4 pseudogene 2 [Source:HGNC Symbol;Acc:15776]
49609_r_at	TRPM1	transient receptor potential cation channel, subfamily M, member 1 [Source:HGNC Symbol;Acc:7146]
59166_at	RPA1	replication protein A1, 70kDa [Source:HGNC Symbol;Acc:10289]
63587_at	ZNF536	zinc finger protein 536 [Source:HGNC Symbol;Acc:29025]
63291_at	N/A	N/A
60442_r_at	GRAMD3	GRAM domain containing 3 [Source:HGNC Symbol;Acc:24911]
51272_at	COL21A1	collagen, type XXI, alpha 1 [Source:HGNC Symbol;Acc:17025]
62378_at	N/A	N/A
62239_at	N/A	N/A
59534_r_at	DSCR8	Down syndrome critical region gene 8 [Source:HGNC Symbol;Acc:16707]
62945_at	FAM178A	family with sequence similarity 178, member A [Source:HGNC Symbol;Acc:17814]
64929_at	GJA5	gap junction protein, alpha 5, 40kDa [Source:HGNC Symbol;Acc:4279]
60254_at	RNF182	ring finger protein 182 [Source:HGNC Symbol;Acc:28522]
49404_at	ST6GALNAC3	ST6 (alpha-N-acetyl-neuraminyl-2,3-beta-galactosyl-1,3)-N-acetylgalactosaminide alpha-2,6-sialyltransferase 3 [Source:HGNC Symbol;Acc:19343]
65236_r_at	N/A	N/A
61533_at	SLC25A31	solute carrier family 25 (mitochondrial carrier; adenine nucleotide translocator), member 31 [Source:HGNC Symbol;Acc:25319]
65636_at	N/A	N/A
53573_f_at	RP11-693N9.2	N/A
59201_at	RP11-559M23.1	N/A
61784_at	ANKS1B	ankyrin repeat and sterile alpha motif domain containing 1B [Source:HGNC Symbol;Acc:24600]
61166_r_at	N/A	N/A
56964_r_at	N/A	N/A
64585_at	N/A	N/A
62890_at	N/A	N/A
61688_at	NACC1	nucleus accumbens associated 1, BEN and BTB (POZ) domain containing [Source:HGNC Symbol;Acc:20967]
52790_at	LCA5L	Leber congenital amaurosis 5-like [Source:HGNC Symbol;Acc:1255]
63543_r_at	ECD	ecdysoneless homolog (Drosophila) [Source:HGNC Symbol;Acc:17029]
50634_at	N/A	N/A
62090_at	N/A	N/A
52355_g_at	C2ORF73	chromosome 2 open reading frame 73 [Source:HGNC Symbol;Acc:26861]
40387_at	LPAR1	lysophosphatidic acid receptor 1 [Source:HGNC Symbol;Acc:3166]
31855_at	SRPX	sushi-repeat containing protein, X-linked [Source:HGNC Symbol;Acc:11309]
1257_s_at	QSOX1	quiescin Q6 sulfhydryl oxidase 1 [Source:HGNC Symbol;Acc:9756]
66075_at	N/A	N/A
61428_at	CPNE8	copine VIII [Source:HGNC Symbol;Acc:23498]
64694_at	SCARA5	scavenger receptor class A, member 5 (putative) [Source:HGNC Symbol;Acc:28701]
833_at	ITGAD	integrin, alpha D [Source:HGNC Symbol;Acc:6146]
64841_r_at	RP11-6B19.1	N/A
55850_r_at	N/A	N/A
58685_at	N/A	N/A
62001_at	N/A	N/A
55575_at	N/A	N/A
56530_r_at	ANAPC5	anaphase promoting complex subunit 5 [Source:HGNC Symbol;Acc:15713]
50741_at	N/A	N/A
63271_r_at	N/A	N/A
51187_at	RP4-742N3.1	N/A
60262_at	BOC	BOC cell adhesion associated, oncogene regulated [Source:HGNC Symbol;Acc:17173]
66580_at	N/A	N/A
41096_at	S100A8	S100 calcium binding protein A8 [Source:HGNC Symbol;Acc:10498]
64249_at	RBFOX1	RNA binding protein, fox-1 homolog (C. elegans) 1 [Source:HGNC Symbol;Acc:18222]
59626_r_at	N/A	N/A
67005_at	N/A	N/A
58716_at	ANGPT2	angiopoietin 2 [Source:HGNC Symbol;Acc:485]
51184_at	N/A	N/A
66312_at	N/A	N/A
62571_at	TAF1	TAF1 RNA polymerase II, TATA box binding protein (TBP)-associated factor, 250kDa [Source:HGNC Symbol;Acc:11535]
49740_at	N/A	N/A
59141_r_at	ATXN3	ataxin 3 [Source:HGNC Symbol;Acc:7106]
64983_r_at	N/A	N/A
63813_at	METTL9	methyltransferase like 9 [Source:HGNC Symbol;Acc:24586]
66149_r_at	BPI	bactericidal/permeability-increasing protein [Source:HGNC Symbol;Acc:1095]
64010_s_at	DDIT4	DNA-damage-inducible transcript 4 [Source:HGNC Symbol;Acc:24944]
36292_at	P2RY2	purinergic receptor P2Y, G-protein coupled, 2 [Source:HGNC Symbol;Acc:8541]
51290_at	N/A	N/A
685_f_at	TUBA3E	tubulin, alpha 3e [Source:HGNC Symbol;Acc:20765]
36297_at	ATF1	activating transcription factor 1 [Source:HGNC Symbol;Acc:783]
58170_at	N/A	N/A
38350_f_at	TUBA3C	tubulin, alpha 3c [Source:HGNC Symbol;Acc:12408]
63946_r_at	HAUS6	HAUS augmin-like complex, subunit 6 [Source:HGNC Symbol;Acc:25948]
45182_at	EMCN	endomucin [Source:HGNC Symbol;Acc:16041]
51951_at	IQSEC2	IQ motif and Sec7 domain 2 [Source:HGNC Symbol;Acc:29059]
56585_at	C5ORF27	chromosome 5 open reading frame 27 [Source:HGNC Symbol;Acc:24687]
57927_at	N/A	N/A
34685_at	PYROXD1	pyridine nucleotide-disulphide oxidoreductase domain 1 [Source:HGNC Symbol;Acc:26162]
59045_at	N/A	N/A
48075_at	CIDECP	cell death-inducing DFFA-like effector c pseudogene [Source:HGNC Symbol;Acc:24230]
66166_r_at	N/A	N/A
54285_r_at	N/A	N/A
65402_at	N/A	N/A
53345_at	RP11-99L13.1	N/A
46408_at	RP13-977J11.2	N/A
41953_at	N/A	N/A
41961_i_at	N/A	N/A
50394_at	N/A	N/A
43050_at	RIMKLB	ribosomal modification protein rimK-like family member B [Source:HGNC Symbol;Acc:29228]
59744_at	C19ORF59	chromosome 19 open reading frame 59 [Source:HGNC Symbol;Acc:27291]
66411_at	N/A	N/A
66370_at	N/A	N/A
51478_at	N/A	N/A
65266_r_at	N/A	N/A
60698_at	N/A	N/A
66322_at	RP11-378J18.3	N/A
50469_at	MYO9A	myosin IXA [Source:HGNC Symbol;Acc:7608]
64580_r_at	N/A	N/A
61706_at	ARHGEF28	Rho guanine nucleotide exchange factor (GEF) 28 [Source:HGNC Symbol;Acc:30322]
53718_at	TMEM176A	transmembrane protein 176A [Source:HGNC Symbol;Acc:24930]
59238_r_at	N/A	N/A
61202_i_at	N/A	N/A
46549_at	COPS7B	COP9 signalosome subunit 7B [Source:HGNC Symbol;Acc:16760]
52446_at	N/A	N/A
32163_f_at	TRPC7-AS2	TRPC7 antisense RNA 2 [Source:HGNC Symbol;Acc:40937]
53737_at	THSD7B	thrombospondin, type I, domain containing 7B [Source:HGNC Symbol;Acc:29348]
55426_at	CYP26B1	cytochrome P450, family 26, subfamily B, polypeptide 1 [Source:HGNC Symbol;Acc:20581]
58895_at	SNX21	sorting nexin family member 21 [Source:HGNC Symbol;Acc:16154]
33849_at	NAMPT	nicotinamide phosphoribosyltransferase [Source:HGNC Symbol;Acc:30092]
44676_at	RDH10	retinol dehydrogenase 10 (all-trans) [Source:HGNC Symbol;Acc:19975]
64778_at	N/A	N/A
51126_at	HIF3A	hypoxia inducible factor 3, alpha subunit [Source:HGNC Symbol;Acc:15825]
53291_at	PIEZO2	piezo-type mechanosensitive ion channel component 2 [Source:HGNC Symbol;Acc:26270]
47156_at	CTD-2369P2.2	N/A
50069_at	ATP6V0A2	ATPase, H+ transporting, lysosomal V0 subunit a2 [Source:HGNC Symbol;Acc:18481]
34803_at	USP12	ubiquitin specific peptidase 12 [Source:HGNC Symbol;Acc:20485]
40687_at	GJA4	gap junction protein, alpha 4, 37kDa [Source:HGNC Symbol;Acc:4278]
40577_at	TSTD2	thiosulfate sulfurtransferase (rhodanese)-like domain containing 2 [Source:HGNC Symbol;Acc:30087]
59489_at	TRNP1	TMF1-regulated nuclear protein 1 [Source:HGNC Symbol;Acc:34348]
55964_at	HNRNPD	heterogeneous nuclear ribonucleoprotein D (AU-rich element RNA binding protein 1, 37kDa) [Source:HGNC Symbol;Acc:5036]
37510_at	STX8	syntaxin 8 [Source:HGNC Symbol;Acc:11443]
55110_at	N/A	N/A
32571_at	MAT2A	methionine adenosyltransferase II, alpha [Source:HGNC Symbol;Acc:6904]
58025_at	UBA6-AS1	UBA6 antisense RNA 1 (head to head) [Source:HGNC Symbol;Acc:49083]
38526_at	PDE4D	phosphodiesterase 4D, cAMP-specific [Source:HGNC Symbol;Acc:8783]
41679_at	C1ORF21	chromosome 1 open reading frame 21 [Source:HGNC Symbol;Acc:15494]
45256_at	NAMPT	nicotinamide phosphoribosyltransferase [Source:HGNC Symbol;Acc:30092]
61786_at	TUBA4A	tubulin, alpha 4a [Source:HGNC Symbol;Acc:12407]
63797_at	VTA1	vesicle (multivesicular body) trafficking 1 [Source:HGNC Symbol;Acc:20954]
37176_at	NAT6	N-acetyltransferase 6 (GCN5-related) [Source:HGNC Symbol;Acc:30252]
50745_at	AIFM2	apoptosis-inducing factor, mitochondrion-associated, 2 [Source:HGNC Symbol;Acc:21411]
64031_at	NAMPT	nicotinamide phosphoribosyltransferase [Source:HGNC Symbol;Acc:30092]
61699_at	EBF1	early B-cell factor 1 [Source:HGNC Symbol;Acc:3126]
65457_at	ADAMTS9	ADAM metallopeptidase with thrombospondin type 1 motif, 9 [Source:HGNC Symbol;Acc:13202]
34922_at	CDH19	cadherin 19, type 2 [Source:HGNC Symbol;Acc:1758]
61842_at	TMEM255A	transmembrane protein 255A [Source:HGNC Symbol;Acc:26086]
41158_at	PLP1	proteolipid protein 1 [Source:HGNC Symbol;Acc:9086]
66008_at	RHOQ	ras homolog family member Q [Source:HGNC Symbol;Acc:17736]
676_g_at	IFITM3	interferon induced transmembrane protein 3 [Source:HGNC Symbol;Acc:5414]
1424_s_at	YWHAH	tyrosine 3-monooxygenase/tryptophan 5-monooxygenase activation protein, eta [Source:HGNC Symbol;Acc:12853]
65898_at	KCMF1	potassium channel modulatory factor 1 [Source:HGNC Symbol;Acc:20589]
41745_at	IFITM3	interferon induced transmembrane protein 3 [Source:HGNC Symbol;Acc:5414]
54407_at	ADCY4	adenylate cyclase 4 [Source:HGNC Symbol;Acc:235]
39781_at	IGFBP4	insulin-like growth factor binding protein 4 [Source:HGNC Symbol;Acc:5473]
48768_s_at	ARHGAP24	Rho GTPase activating protein 24 [Source:HGNC Symbol;Acc:25361]
61558_r_at	N/A	N/A
53983_at	AC007362.1	N/A
62857_at	FOXP2	forkhead box P2 [Source:HGNC Symbol;Acc:13875]
36944_f_at	PLAGL1	pleiomorphic adenoma gene-like 1 [Source:HGNC Symbol;Acc:9046]
38735_at	KIAA0513	KIAA0513 [Source:HGNC Symbol;Acc:29058]
54010_at	LGI4	leucine-rich repeat LGI family, member 4 [Source:HGNC Symbol;Acc:18712]
62493_at	EIF1	eukaryotic translation initiation factor 1 [Source:HGNC Symbol;Acc:3249]
48929_at	PPTC7	PTC7 protein phosphatase homolog (S. cerevisiae) [Source:HGNC Symbol;Acc:30695]
47115_at	FAM212A	family with sequence similarity 212, member A [Source:HGNC Symbol;Acc:32480]
212_at	ROR2	receptor tyrosine kinase-like orphan receptor 2 [Source:HGNC Symbol;Acc:10257]
65575_at	GNG2	guanine nucleotide binding protein (G protein), gamma 2 [Source:HGNC Symbol;Acc:4404]
1396_at	IGFBP5	insulin-like growth factor binding protein 5 [Source:HGNC Symbol;Acc:5474]
39070_at	FSCN1	fascin homolog 1, actin-bundling protein (Strongylocentrotus purpuratus) [Source:HGNC Symbol;Acc:11148]
45153_at	FAM89A	family with sequence similarity 89, member A [Source:HGNC Symbol;Acc:25057]
35237_at	COL21A1	collagen, type XXI, alpha 1 [Source:HGNC Symbol;Acc:17025]
64084_at	N/A	N/A
38797_at	SLC39A14	solute carrier family 39 (zinc transporter), member 14 [Source:HGNC Symbol;Acc:20858]
39277_at	OSMR	oncostatin M receptor [Source:HGNC Symbol;Acc:8507]
1596_g_at	TEK	TEK tyrosine kinase, endothelial [Source:HGNC Symbol;Acc:11724]
44691_at	TRIM47	tripartite motif containing 47 [Source:HGNC Symbol;Acc:19020]
53174_at	ELTD1	EGF, latrophilin and seven transmembrane domain containing 1 [Source:HGNC Symbol;Acc:20822]
57699_at	SLFN5	schlafen family member 5 [Source:HGNC Symbol;Acc:28286]
61659_at	EVA1C	eva-1 homolog C (C. elegans) [Source:HGNC Symbol;Acc:13239]
32562_at	ENG	endoglin [Source:HGNC Symbol;Acc:3349]
65523_at	RHOJ	ras homolog family member J [Source:HGNC Symbol;Acc:688]
38650_at	IGFBP5	insulin-like growth factor binding protein 5 [Source:HGNC Symbol;Acc:5474]
31508_at	TXNIP	thioredoxin interacting protein [Source:HGNC Symbol;Acc:16952]
38968_at	SH3BP5	SH3-domain binding protein 5 (BTK-associated) [Source:HGNC Symbol;Acc:10827]
33867_s_at	RBMS1	RNA binding motif, single stranded interacting protein 1 [Source:HGNC Symbol;Acc:9907]
46831_at	ARHGAP5	Rho GTPase activating protein 5 [Source:HGNC Symbol;Acc:675]
411_i_at	IFITM2	interferon induced transmembrane protein 2 [Source:HGNC Symbol;Acc:5413]
39170_at	N/A	N/A
45786_at	PLAC9	placenta-specific 9 [Source:HGNC Symbol;Acc:19255]
36156_at	AQP1	aquaporin 1 (Colton blood group) [Source:HGNC Symbol;Acc:633]
31672_g_at	RBMS1	RNA binding motif, single stranded interacting protein 1 [Source:HGNC Symbol;Acc:9907]
47614_at	MOB3C	MOB kinase activator 3C [Source:HGNC Symbol;Acc:29800]
61700_at	C15ORF52	chromosome 15 open reading frame 52 [Source:HGNC Symbol;Acc:33488]
44868_s_at	ACVRL1	activin A receptor type II-like 1 [Source:HGNC Symbol;Acc:175]
31444_s_at	ANXA2	annexin A2 [Source:HGNC Symbol;Acc:537]
54941_at	GLIS3	GLIS family zinc finger 3 [Source:HGNC Symbol;Acc:28510]
32805_at	AKR1C1	aldo-keto reductase family 1, member C1 [Source:HGNC Symbol;Acc:384]
62941_r_at	RARRES1	retinoic acid receptor responder (tazarotene induced) 1 [Source:HGNC Symbol;Acc:9867]
769_s_at	ANXA2	annexin A2 [Source:HGNC Symbol;Acc:537]
1737_s_at	IGFBP4	insulin-like growth factor binding protein 4 [Source:HGNC Symbol;Acc:5473]
1456_s_at	IFI16	interferon, gamma-inducible protein 16 [Source:HGNC Symbol;Acc:5395]
333_s_at	RBMS1	RNA binding motif, single stranded interacting protein 1 [Source:HGNC Symbol;Acc:9907]
39351_at	CD59	CD59 molecule, complement regulatory protein [Source:HGNC Symbol;Acc:1689]
1042_at	RARRES1	retinoic acid receptor responder (tazarotene induced) 1 [Source:HGNC Symbol;Acc:9867]
38908_s_at	REV3L	REV3-like, polymerase (DNA directed), zeta, catalytic subunit [Source:HGNC Symbol;Acc:9968]
62940_f_at	RARRES1	retinoic acid receptor responder (tazarotene induced) 1 [Source:HGNC Symbol;Acc:9867]
33505_at	RARRES1	retinoic acid receptor responder (tazarotene induced) 1 [Source:HGNC Symbol;Acc:9867]
44847_at	LAPTM4B	lysosomal protein transmembrane 4 beta [Source:HGNC Symbol;Acc:13646]
1814_at	TGFBR2	transforming growth factor, beta receptor II (70/80kDa) [Source:HGNC Symbol;Acc:11773]
45488_s_at	N/A	N/A
41188_at	LAPTM4B	lysosomal protein transmembrane 4 beta [Source:HGNC Symbol;Acc:13646]
1241_at	PTP4A2	protein tyrosine phosphatase type IVA, member 2 [Source:HGNC Symbol;Acc:9635]
311_s_at	FN1	fibronectin 1 [Source:HGNC Symbol;Acc:3778]
1192_at	PSMD12	proteasome (prosome, macropain) 26S subunit, non-ATPase, 12 [Source:HGNC Symbol;Acc:9557]
59488_at	ARL4A	ADP-ribosylation factor-like 4A [Source:HGNC Symbol;Acc:695]
31719_at	FN1	fibronectin 1 [Source:HGNC Symbol;Acc:3778]
32700_at	GBP2	guanylate binding protein 2, interferon-inducible [Source:HGNC Symbol;Acc:4183]
31720_s_at	FN1	fibronectin 1 [Source:HGNC Symbol;Acc:3778]
46270_at	UBAP1	ubiquitin associated protein 1 [Source:HGNC Symbol;Acc:12461]
40496_at	C1S	complement component 1, s subcomponent [Source:HGNC Symbol;Acc:1247]
39182_at	EMP3	epithelial membrane protein 3 [Source:HGNC Symbol;Acc:3335]
40419_at	STOM	stomatin [Source:HGNC Symbol;Acc:3383]
41449_at	SGCE	sarcoglycan, epsilon [Source:HGNC Symbol;Acc:10808]
32318_s_at	ACTB	actin, beta [Source:HGNC Symbol;Acc:132]
1278_at	AXL	AXL receptor tyrosine kinase [Source:HGNC Symbol;Acc:905]
36780_at	CLU	clusterin [Source:HGNC Symbol;Acc:2095]
47402_at	CHRDL2	chordin-like 2 [Source:HGNC Symbol;Acc:24168]
48814_at	KPNA4	karyopherin alpha 4 (importin alpha 3) [Source:HGNC Symbol;Acc:6397]
51195_at	SYNCRIP	synaptotagmin binding, cytoplasmic RNA interacting protein [Source:HGNC Symbol;Acc:16918]
31671_at	RBMS1P1	RNA binding motif, single stranded interacting protein 1 pseudogene 1 [Source:HGNC Symbol;Acc:9908]
57220_at	SLC25A28	solute carrier family 25 (mitochondrial iron transporter), member 28 [Source:HGNC Symbol;Acc:23472]
36925_at	HSPA2	heat shock 70kDa protein 2 [Source:HGNC Symbol;Acc:5235]
39753_at	N/A	N/A
38119_at	GYPC	glycophorin C (Gerbich blood group) [Source:HGNC Symbol;Acc:4704]
36625_at	ACOT2	acyl-CoA thioesterase 2 [Source:HGNC Symbol;Acc:18431]
32818_at	TNC	tenascin C [Source:HGNC Symbol;Acc:5318]
35271_at	ACTR3	ARP3 actin-related protein 3 homolog (yeast) [Source:HGNC Symbol;Acc:170]
45712_at	SAE1	SUMO1 activating enzyme subunit 1 [Source:HGNC Symbol;Acc:30660]
48116_at	MAST4	microtubule associated serine/threonine kinase family member 4 [Source:HGNC Symbol;Acc:19037]
39416_at	TAX1BP3	Tax1 (human T-cell leukemia virus type I) binding protein 3 [Source:HGNC Symbol;Acc:30684]
48506_at	NXN	nucleoredoxin [Source:HGNC Symbol;Acc:18008]
824_at	GSTO1	glutathione S-transferase omega 1 [Source:HGNC Symbol;Acc:13312]
53797_at	SLMAP	sarcolemma associated protein [Source:HGNC Symbol;Acc:16643]
54996_at	SBSPON	somatomedin B and thrombospondin, type 1 domain containing [Source:HGNC Symbol;Acc:30362]
54881_at	PITPNB	phosphatidylinositol transfer protein, beta [Source:HGNC Symbol;Acc:9002]
35842_at	IL6ST	interleukin 6 signal transducer (gp130, oncostatin M receptor) [Source:HGNC Symbol;Acc:6021]
32610_at	PDLIM4	PDZ and LIM domain 4 [Source:HGNC Symbol;Acc:16501]
38033_at	SEPT10	septin 10 [Source:HGNC Symbol;Acc:14349]
35367_at	LGALS3	lectin, galactoside-binding, soluble, 3 [Source:HGNC Symbol;Acc:6563]
35898_at	WISP2	WNT1 inducible signaling pathway protein 2 [Source:HGNC Symbol;Acc:12770]
41412_at	CSDC2	cold shock domain containing C2, RNA binding [Source:HGNC Symbol;Acc:30359]
46215_at	NFAT5	nuclear factor of activated T-cells 5, tonicity-responsive [Source:HGNC Symbol;Acc:7774]
45741_at	DAB2IP	DAB2 interacting protein [Source:HGNC Symbol;Acc:17294]
50947_s_at	CCDC136	coiled-coil domain containing 136 [Source:HGNC Symbol;Acc:22225]
46698_at	RBMS1	RNA binding motif, single stranded interacting protein 1 [Source:HGNC Symbol;Acc:9907]
43355_s_at	TUBB6	tubulin, beta 6 class V [Source:HGNC Symbol;Acc:20776]
60211_at	MBNL1-AS1	MBNL1 antisense RNA 1 [Source:HGNC Symbol;Acc:44584]
54964_at	KLHL42	kelch-like family member 42 [Source:HGNC Symbol;Acc:29252]
34678_at	MYOF	myoferlin [Source:HGNC Symbol;Acc:3656]
46116_at	S1PR3	sphingosine-1-phosphate receptor 3 [Source:HGNC Symbol;Acc:3167]
41257_at	CAST	calpastatin [Source:HGNC Symbol;Acc:1515]
40077_at	ACO1	aconitase 1, soluble [Source:HGNC Symbol;Acc:117]
48749_at	FBXO30	F-box protein 30 [Source:HGNC Symbol;Acc:15600]
38736_at	WDR1	WD repeat domain 1 [Source:HGNC Symbol;Acc:12754]
1848_at	RAP1A	RAP1A, member of RAS oncogene family [Source:HGNC Symbol;Acc:9855]
39646_at	CACNB2	calcium channel, voltage-dependent, beta 2 subunit [Source:HGNC Symbol;Acc:1402]
44748_at	PLEKHO1	pleckstrin homology domain containing, family O member 1 [Source:HGNC Symbol;Acc:24310]
45297_at	EHD2	EH-domain containing 2 [Source:HGNC Symbol;Acc:3243]
50938_at	PPP1R14A	protein phosphatase 1, regulatory (inhibitor) subunit 14A [Source:HGNC Symbol;Acc:14871]
32612_at	GSN	gelsolin [Source:HGNC Symbol;Acc:4620]
45199_at	DDR2	discoidin domain receptor tyrosine kinase 2 [Source:HGNC Symbol;Acc:2731]
52170_at	LPAR1	lysophosphatidic acid receptor 1 [Source:HGNC Symbol;Acc:3166]
46164_at	PRIMA1	proline rich membrane anchor 1 [Source:HGNC Symbol;Acc:18319]
40855_at	SAMD4A	sterile alpha motif domain containing 4A [Source:HGNC Symbol;Acc:23023]
40776_at	DES	desmin [Source:HGNC Symbol;Acc:2770]
1597_at	GAS6	growth arrest-specific 6 [Source:HGNC Symbol;Acc:4168]
34752_at	NEK7	NIMA-related kinase 7 [Source:HGNC Symbol;Acc:13386]
41807_at	NACC2	NACC family member 2, BEN and BTB (POZ) domain containing [Source:HGNC Symbol;Acc:23846]
61916_at	DNAJC21	DnaJ (Hsp40) homolog, subfamily C, member 21 [Source:HGNC Symbol;Acc:27030]
37542_at	LHFPL2	lipoma HMGIC fusion partner-like 2 [Source:HGNC Symbol;Acc:6588]
40567_at	TUBA1A	tubulin, alpha 1a [Source:HGNC Symbol;Acc:20766]
44057_at	NAV2	neuron navigator 2 [Source:HGNC Symbol;Acc:15997]
34369_at	MFN2	mitofusin 2 [Source:HGNC Symbol;Acc:16877]
45566_at	ENAH	enabled homolog (Drosophila) [Source:HGNC Symbol;Acc:18271]
55016_at	N/A	N/A
39243_s_at	PSIP1	PC4 and SFRS1 interacting protein 1 [Source:HGNC Symbol;Acc:9527]
56192_at	PCDH7	protocadherin 7 [Source:HGNC Symbol;Acc:8659]
37696_at	VDAC2	voltage-dependent anion channel 2 [Source:HGNC Symbol;Acc:12672]
34355_at	MECP2	methyl CpG binding protein 2 (Rett syndrome) [Source:HGNC Symbol;Acc:6990]
57217_at	MRAS	muscle RAS oncogene homolog [Source:HGNC Symbol;Acc:7227]
41872_at	DFNA5	deafness, autosomal dominant 5 [Source:HGNC Symbol;Acc:2810]
44596_at	N/A	N/A
32569_at	PAFAH1B1	platelet-activating factor acetylhydrolase 1b, regulatory subunit 1 (45kDa) [Source:HGNC Symbol;Acc:8574]
39066_at	MFAP4	microfibrillar-associated protein 4 [Source:HGNC Symbol;Acc:7035]
56572_at	MMP2	matrix metallopeptidase 2 (gelatinase A, 72kDa gelatinase, 72kDa type IV collagenase) [Source:HGNC Symbol;Acc:7166]
54145_at	KPNA3	karyopherin alpha 3 (importin alpha 4) [Source:HGNC Symbol;Acc:6396]
54028_at	FBXO32	F-box protein 32 [Source:HGNC Symbol;Acc:16731]
63013_at	PCNX	pecanex homolog (Drosophila) [Source:HGNC Symbol;Acc:19740]
45777_at	TEAD1	TEA domain family member 1 (SV40 transcriptional enhancer factor) [Source:HGNC Symbol;Acc:11714]
46671_at	FBXO32	F-box protein 32 [Source:HGNC Symbol;Acc:16731]
62038_r_at	MIR143HG	MIR143 host gene (non-protein coding) [Source:HGNC Symbol;Acc:42872]
44826_at	TMEM43	transmembrane protein 43 [Source:HGNC Symbol;Acc:28472]
56126_at	RPRM	reprimo, TP53 dependent G2 arrest mediator candidate [Source:HGNC Symbol;Acc:24201]
45532_s_at	CFL2	cofilin 2 (muscle) [Source:HGNC Symbol;Acc:1875]
54428_at	TNS1	tensin 1 [Source:HGNC Symbol;Acc:11973]
54822_at	USP25	ubiquitin specific peptidase 25 [Source:HGNC Symbol;Acc:12624]
43554_at	CACHD1	cache domain containing 1 [Source:HGNC Symbol;Acc:29314]
39634_at	SLIT2	slit homolog 2 (Drosophila) [Source:HGNC Symbol;Acc:11086]
43046_at	GPM6B	glycoprotein M6B [Source:HGNC Symbol;Acc:4461]
56356_at	RBM17	RNA binding motif protein 17 [Source:HGNC Symbol;Acc:16944]
56574_at	CLIP4	CAP-GLY domain containing linker protein family, member 4 [Source:HGNC Symbol;Acc:26108]
62168_at	MBNL2	muscleblind-like splicing regulator 2 [Source:HGNC Symbol;Acc:16746]
43502_at	SHE	Src homology 2 domain containing E [Source:HGNC Symbol;Acc:27004]
44986_s_at	SMAD3	SMAD family member 3 [Source:HGNC Symbol;Acc:6769]
48115_at	PLIN4	perilipin 4 [Source:HGNC Symbol;Acc:29393]
48527_at	N/A	N/A
38415_at	PTP4A2	protein tyrosine phosphatase type IVA, member 2 [Source:HGNC Symbol;Acc:9635]
43751_at	N/A	N/A
42913_f_at	PLIN4	perilipin 4 [Source:HGNC Symbol;Acc:29393]
48118_at	SBDS	Shwachman-Bodian-Diamond syndrome [Source:HGNC Symbol;Acc:19440]
46282_at	FGD5-AS1	FGD5 antisense RNA 1 [Source:HGNC Symbol;Acc:40410]
44256_g_at	SVIL	supervillin [Source:HGNC Symbol;Acc:11480]
45654_at	MSANTD4	Myb/SANT-like DNA-binding domain containing 4 with coiled-coils [Source:HGNC Symbol;Acc:29383]
58780_s_at	ARHGEF40	Rho guanine nucleotide exchange factor (GEF) 40 [Source:HGNC Symbol;Acc:25516]
56432_at	MSRB2	methionine sulfoxide reductase B2 [Source:HGNC Symbol;Acc:17061]
47644_at	ACTR3	ARP3 actin-related protein 3 homolog (yeast) [Source:HGNC Symbol;Acc:170]
43370_at	MSRB2	methionine sulfoxide reductase B2 [Source:HGNC Symbol;Acc:17061]
40832_s_at	TOR1AIP1	torsin A interacting protein 1 [Source:HGNC Symbol;Acc:29456]
39019_at	LAPTM4A	lysosomal protein transmembrane 4 alpha [Source:HGNC Symbol;Acc:6924]
48813_at	FNDC3B	fibronectin type III domain containing 3B [Source:HGNC Symbol;Acc:24670]
36107_at	ATP5J	ATP synthase, H+ transporting, mitochondrial Fo complex, subunit F6 [Source:HGNC Symbol;Acc:847]
43827_s_at	LDHB	lactate dehydrogenase B [Source:HGNC Symbol;Acc:6541]
39376_at	HIPK1	homeodomain interacting protein kinase 1 [Source:HGNC Symbol;Acc:19006]
57105_at	PCNP	PEST proteolytic signal containing nuclear protein [Source:HGNC Symbol;Acc:30023]
45234_at	FYTTD1	forty-two-three domain containing 1 [Source:HGNC Symbol;Acc:25407]
38837_at	TMX4	thioredoxin-related transmembrane protein 4 [Source:HGNC Symbol;Acc:25237]
52953_at	CCDC25	coiled-coil domain containing 25 [Source:HGNC Symbol;Acc:25591]
53874_at	CIRH1A	cirrhosis, autosomal recessive 1A (cirhin) [Source:HGNC Symbol;Acc:1983]
63588_at	TLN1	talin 1 [Source:HGNC Symbol;Acc:11845]
1034_at	TIMP3	TIMP metallopeptidase inhibitor 3 [Source:HGNC Symbol;Acc:11822]
40953_at	CNN3	calponin 3, acidic [Source:HGNC Symbol;Acc:2157]
34359_at	HDDC2	HD domain containing 2 [Source:HGNC Symbol;Acc:21078]
60897_at	OGFOD1	2-oxoglutarate and iron-dependent oxygenase domain containing 1 [Source:HGNC Symbol;Acc:25585]
37667_at	UROD	uroporphyrinogen decarboxylase [Source:HGNC Symbol;Acc:12591]
63142_at	HIF3A	hypoxia inducible factor 3, alpha subunit [Source:HGNC Symbol;Acc:15825]
52273_s_at	RAB10	RAB10, member RAS oncogene family [Source:HGNC Symbol;Acc:9759]
62480_at	KITLG	KIT ligand [Source:HGNC Symbol;Acc:6343]
64281_s_at	TXNIP	thioredoxin interacting protein [Source:HGNC Symbol;Acc:16952]
57037_at	KIF5B	kinesin family member 5B [Source:HGNC Symbol;Acc:6324]
59676_at	SLC35F1	solute carrier family 35, member F1 [Source:HGNC Symbol;Acc:21483]
60039_at	N/A	N/A
34669_at	TFE3	transcription factor binding to IGHM enhancer 3 [Source:HGNC Symbol;Acc:11752]
64093_at	FIBIN	fin bud initiation factor homolog (zebrafish) [Source:HGNC Symbol;Acc:33747]
63064_at	N/A	N/A
51709_at	MAP3K6	mitogen-activated protein kinase kinase kinase 6 [Source:HGNC Symbol;Acc:6858]
1563_s_at	TNFRSF1A	tumor necrosis factor receptor superfamily, member 1A [Source:HGNC Symbol;Acc:11916]
53159_at	STEAP3	STEAP family member 3, metalloreductase [Source:HGNC Symbol;Acc:24592]
656_at	INPP1	inositol polyphosphate-1-phosphatase [Source:HGNC Symbol;Acc:6071]
43929_at	MAP3K3	mitogen-activated protein kinase kinase kinase 3 [Source:HGNC Symbol;Acc:6855]
41401_at	CSRP2	cysteine and glycine-rich protein 2 [Source:HGNC Symbol;Acc:2470]
64993_r_at	MDM2	MDM2 oncogene, E3 ubiquitin protein ligase [Source:HGNC Symbol;Acc:6973]
61320_g_at	TACC2	transforming, acidic coiled-coil containing protein 2 [Source:HGNC Symbol;Acc:11523]
53269_at	MAGI2-AS3	MAGI2 antisense RNA 3 [Source:HGNC Symbol;Acc:40862]
63572_at	RP5-860P4.2	N/A
61969_g_at	GGNBP2	gametogenetin binding protein 2 [Source:HGNC Symbol;Acc:19357]
61995_at	N/A	N/A
38118_at	SHC1	SHC (Src homology 2 domain containing) transforming protein 1 [Source:HGNC Symbol;Acc:10840]
46309_at	TMEM43	transmembrane protein 43 [Source:HGNC Symbol;Acc:28472]
51072_at	SPRYD3	SPRY domain containing 3 [Source:HGNC Symbol;Acc:25920]
62750_at	N/A	N/A
53783_r_at	COPS2	COP9 signalosome subunit 2 [Source:HGNC Symbol;Acc:30747]
57502_at	N/A	N/A
65776_at	DPH3	diphthamide biosynthesis 3 [Source:HGNC Symbol;Acc:27717]
61670_at	PCGF6	polycomb group ring finger 6 [Source:HGNC Symbol;Acc:21156]
61238_at	N/A	N/A
61227_f_at	C12ORF43	chromosome 12 open reading frame 43 [Source:HGNC Symbol;Acc:25719]
51706_at	NEFL	neurofilament, light polypeptide [Source:HGNC Symbol;Acc:7739]
65072_r_at	ZNF25	zinc finger protein 25 [Source:HGNC Symbol;Acc:13043]
64797_r_at	CTA-989H11.1	N/A
518_at	NR1H2	nuclear receptor subfamily 1, group H, member 2 [Source:HGNC Symbol;Acc:7965]
55088_at	ARID1B	AT rich interactive domain 1B (SWI1-like) [Source:HGNC Symbol;Acc:18040]
33418_at	RAB3GAP1	RAB3 GTPase activating protein subunit 1 (catalytic) [Source:HGNC Symbol;Acc:17063]
66928_r_at	N/A	N/A
61344_at	IREB2	iron-responsive element binding protein 2 [Source:HGNC Symbol;Acc:6115]
58798_at	ANXA2	annexin A2 [Source:HGNC Symbol;Acc:537]
59789_at	N/A	N/A
53984_at	NT5DC3	5'-nucleotidase domain containing 3 [Source:HGNC Symbol;Acc:30826]
1906_at	MAPKAP1	mitogen-activated protein kinase associated protein 1 [Source:HGNC Symbol;Acc:18752]
61816_at	N/A	N/A
63842_at	N/A	N/A
61705_f_at	CDKN2AIP	CDKN2A interacting protein [Source:HGNC Symbol;Acc:24325]
48901_at	GPM6B	glycoprotein M6B [Source:HGNC Symbol;Acc:4461]
64301_r_at	PSMD10	proteasome (prosome, macropain) 26S subunit, non-ATPase, 10 [Source:HGNC Symbol;Acc:9555]
39370_at	MAP1LC3B	microtubule-associated protein 1 light chain 3 beta [Source:HGNC Symbol;Acc:13352]
65368_at	N/A	N/A
57571_r_at	N/A	N/A
47223_at	N/A	N/A
44526_at	CCDC71L	coiled-coil domain containing 71-like [Source:HGNC Symbol;Acc:26685]
37928_at	NFYB	nuclear transcription factor Y, beta [Source:HGNC Symbol;Acc:7805]
1693_s_at	TIMP1	TIMP metallopeptidase inhibitor 1 [Source:HGNC Symbol;Acc:11820]
50649_s_at	HPD	4-hydroxyphenylpyruvate dioxygenase [Source:HGNC Symbol;Acc:5147]
53262_at	SPRED1	sprouty-related, EVH1 domain containing 1 [Source:HGNC Symbol;Acc:20249]
32272_at	TUBA1B	tubulin, alpha 1b [Source:HGNC Symbol;Acc:18809]
33295_at	DARC	Duffy blood group, atypical chemokine receptor [Source:HGNC Symbol;Acc:4035]
63341_at	PLVAP	plasmalemma vesicle associated protein [Source:HGNC Symbol;Acc:13635]
50314_i_at	C20ORF27	chromosome 20 open reading frame 27 [Source:HGNC Symbol;Acc:15873]
59684_at	SMIM13	small integral membrane protein 13 [Source:HGNC Symbol;Acc:27356]
51412_at	N/A	N/A
36668_at	CYB5R3	cytochrome b5 reductase 3 [Source:HGNC Symbol;Acc:2873]
60050_at	N/A	N/A
51274_at	FAM122A	family with sequence similarity 122A [Source:HGNC Symbol;Acc:23490]
48871_at	VWF	von Willebrand factor [Source:HGNC Symbol;Acc:12726]
38098_at	LPIN1	lipin 1 [Source:HGNC Symbol;Acc:13345]
36116_at	TRIP10	thyroid hormone receptor interactor 10 [Source:HGNC Symbol;Acc:12304]
59699_g_at	SPATA24	spermatogenesis associated 24 [Source:HGNC Symbol;Acc:27322]
39101_at	MYH2	myosin, heavy chain 2, skeletal muscle, adult [Source:HGNC Symbol;Acc:7572]
56815_at	TMEM45A	transmembrane protein 45A [Source:HGNC Symbol;Acc:25480]
38004_at	CSPG4	chondroitin sulfate proteoglycan 4 [Source:HGNC Symbol;Acc:2466]
39307_s_at	CLTB	clathrin, light chain B [Source:HGNC Symbol;Acc:2091]
48864_at	IFI27	interferon, alpha-inducible protein 27 [Source:HGNC Symbol;Acc:5397]
38453_at	ICAM2	intercellular adhesion molecule 2 [Source:HGNC Symbol;Acc:5345]
48695_at	EGFL7	EGF-like-domain, multiple 7 [Source:HGNC Symbol;Acc:20594]
38454_g_at	ICAM2	intercellular adhesion molecule 2 [Source:HGNC Symbol;Acc:5345]
40099_at	ARHGEF2	Rho/Rac guanine nucleotide exchange factor (GEF) 2 [Source:HGNC Symbol;Acc:682]
39701_at	PEG3	paternally expressed 3 [Source:HGNC Symbol;Acc:8826]
607_s_at	VWF	von Willebrand factor [Source:HGNC Symbol;Acc:12726]
48679_at	TMEM129	transmembrane protein 129 [Source:HGNC Symbol;Acc:25137]
54857_at	SLC15A4	solute carrier family 15 (oligopeptide transporter), member 4 [Source:HGNC Symbol;Acc:23090]
1433_g_at	SMAD3	SMAD family member 3 [Source:HGNC Symbol;Acc:6769]
40856_at	SERPINF1	serpin peptidase inhibitor, clade F (alpha-2 antiplasmin, pigment epithelium derived factor), member 1 [Source:HGNC Symbol;Acc:8824]
36094_at	TNNT3	troponin T type 3 (skeletal, fast) [Source:HGNC Symbol;Acc:11950]
34390_at	P4HA2	prolyl 4-hydroxylase, alpha polypeptide II [Source:HGNC Symbol;Acc:8547]
38995_at	CLDN5	claudin 5 [Source:HGNC Symbol;Acc:2047]
505_at	CDC37	cell division cycle 37 [Source:HGNC Symbol;Acc:1735]
41234_at	DNAJB6	DnaJ (Hsp40) homolog, subfamily B, member 6 [Source:HGNC Symbol;Acc:14888]
36785_at	HSPB1	heat shock 27kDa protein 1 [Source:HGNC Symbol;Acc:5246]
32523_at	CLTB	clathrin, light chain B [Source:HGNC Symbol;Acc:2091]
39063_at	ACTC1	actin, alpha, cardiac muscle 1 [Source:HGNC Symbol;Acc:143]
40091_at	BCL6	B-cell CLL/lymphoma 6 [Source:HGNC Symbol;Acc:1001]
1818_at	RHOQ	ras homolog family member Q [Source:HGNC Symbol;Acc:17736]
32695_at	HTATSF1	HIV-1 Tat specific factor 1 [Source:HGNC Symbol;Acc:5276]
36589_at	AKR1B1	aldo-keto reductase family 1, member B1 (aldose reductase) [Source:HGNC Symbol;Acc:381]
770_at	GPX3	glutathione peroxidase 3 (plasma) [Source:HGNC Symbol;Acc:4555]
40876_at	GYG1	glycogenin 1 [Source:HGNC Symbol;Acc:4699]
36591_at	TUBA4A	tubulin, alpha 4a [Source:HGNC Symbol;Acc:12407]
39690_at	PDLIM3	PDZ and LIM domain 3 [Source:HGNC Symbol;Acc:20767]
32846_s_at	KTN1	kinectin 1 (kinesin receptor) [Source:HGNC Symbol;Acc:6467]
32822_at	SLC25A4	solute carrier family 25 (mitochondrial carrier; adenine nucleotide translocator), member 4 [Source:HGNC Symbol;Acc:10990]
34350_at	CLIP1	CAP-GLY domain containing linker protein 1 [Source:HGNC Symbol;Acc:10461]
45308_at	STK40	serine/threonine kinase 40 [Source:HGNC Symbol;Acc:21373]
31737_at	ACTA1	actin, alpha 1, skeletal muscle [Source:HGNC Symbol;Acc:129]
38059_g_at	DPT	dermatopontin [Source:HGNC Symbol;Acc:3011]
36113_s_at	TNNT1	troponin T type 1 (skeletal, slow) [Source:HGNC Symbol;Acc:11948]
64203_at	MAGI2-AS3	MAGI2 antisense RNA 3 [Source:HGNC Symbol;Acc:40862]
41743_i_at	OPTN	optineurin [Source:HGNC Symbol;Acc:17142]
41549_s_at	AP1S2	adaptor-related protein complex 1, sigma 2 subunit [Source:HGNC Symbol;Acc:560]
63575_r_at	N/A	N/A
38975_at	FAM47E-STBD1	uncharacterized protein LOC100631383 [Source:RefSeq peptide;Acc:NP_001229868]
63131_i_at	N/A	N/A
62160_at	2008-09-01	septin 8 [Source:HGNC Symbol;Acc:16511]
36733_at	HSPB6	heat shock protein, alpha-crystallin-related, B6 [Source:HGNC Symbol;Acc:26511]
36590_at	SLC16A2	solute carrier family 16, member 2 (thyroid hormone transporter) [Source:HGNC Symbol;Acc:10923]
59544_r_at	TTN	titin [Source:HGNC Symbol;Acc:12403]
64126_at	MAP3K7CL	MAP3K7 C-terminal like [Source:HGNC Symbol;Acc:16457]
54998_at	ENAH	enabled homolog (Drosophila) [Source:HGNC Symbol;Acc:18271]
38088_r_at	N/A	N/A
63673_at	HSPB1	heat shock 27kDa protein 1 [Source:HGNC Symbol;Acc:5246]
51190_at	NES	nestin [Source:HGNC Symbol;Acc:7756]
53162_at	FHL3	four and a half LIM domains 3 [Source:HGNC Symbol;Acc:3704]
53010_at	CMYA5	cardiomyopathy associated 5 [Source:HGNC Symbol;Acc:14305]
50284_at	LMCD1	LIM and cysteine-rich domains 1 [Source:HGNC Symbol;Acc:6633]
58856_at	N/A	N/A
53927_at	CASQ1	calsequestrin 1 (fast-twitch, skeletal muscle) [Source:HGNC Symbol;Acc:1512]
57970_at	MURC	muscle-related coiled-coil protein [Source:HGNC Symbol;Acc:33742]
59883_r_at	N/A	N/A
52816_at	ALPK3	alpha-kinase 3 [Source:HGNC Symbol;Acc:17574]
65434_at	CORO6	coronin 6 [Source:HGNC Symbol;Acc:21356]
58447_at	C19ORF47	chromosome 19 open reading frame 47 [Source:HGNC Symbol;Acc:26723]
59513_at	PDLIM3	PDZ and LIM domain 3 [Source:HGNC Symbol;Acc:20767]
50488_at	KLHL18	kelch-like family member 18 [Source:HGNC Symbol;Acc:29120]
56082_at	VGLL2	vestigial like 2 (Drosophila) [Source:HGNC Symbol;Acc:20232]
56580_at	USP2	ubiquitin specific peptidase 2 [Source:HGNC Symbol;Acc:12618]
64686_at	TSPAN3	tetraspanin 3 [Source:HGNC Symbol;Acc:17752]
65463_at	COQ10A	coenzyme Q10 homolog A (S. cerevisiae) [Source:HGNC Symbol;Acc:26515]
50015_at	PSMD13	proteasome (prosome, macropain) 26S subunit, non-ATPase, 13 [Source:HGNC Symbol;Acc:9558]
62633_at	C5ORF48	chromosome 5 open reading frame 48 [Source:HGNC Symbol;Acc:33767]
64943_at	CCDC136	coiled-coil domain containing 136 [Source:HGNC Symbol;Acc:22225]
61674_at	RTN4R	reticulon 4 receptor [Source:HGNC Symbol;Acc:18601]
62360_at	CTD-2647E9.3	N/A
54638_at	C20ORF203	chromosome 20 open reading frame 203 [Source:HGNC Symbol;Acc:26592]
50577_at	N/A	N/A
64308_at	N/A	N/A
61304_at	N/A	N/A
54393_at	N/A	N/A
65167_at	MYSM1	Myb-like, SWIRM and MPN domains 1 [Source:HGNC Symbol;Acc:29401]
58616_r_at	N/A	N/A
54524_r_at	RP11-630C16.1	N/A
43796_at	BRD4	bromodomain containing 4 [Source:HGNC Symbol;Acc:13575]
44371_at	N/A	N/A
63132_r_at	N/A	N/A
58236_r_at	N/A	N/A
56442_at	N/A	N/A
62608_g_at	N/A	N/A
44142_r_at	CPEB4	cytoplasmic polyadenylation element binding protein 4 [Source:HGNC Symbol;Acc:21747]
661_at	GAS1	growth arrest-specific 1 [Source:HGNC Symbol;Acc:4165]
41839_at	GAS1	growth arrest-specific 1 [Source:HGNC Symbol;Acc:4165]
65322_at	COL11A2	collagen, type XI, alpha 2 [Source:HGNC Symbol;Acc:2187]
62683_at	N/A	N/A
49297_at	NOL9	nucleolar protein 9 [Source:HGNC Symbol;Acc:26265]
33241_at	MFAP3L	microfibrillar-associated protein 3-like [Source:HGNC Symbol;Acc:29083]
53625_at	PCSK4	proprotein convertase subtilisin/kexin type 4 [Source:HGNC Symbol;Acc:8746]
62381_at	N/A	N/A
58449_at	C19ORF47	chromosome 19 open reading frame 47 [Source:HGNC Symbol;Acc:26723]
65870_at	FKBP10	FK506 binding protein 10, 65 kDa [Source:HGNC Symbol;Acc:18169]
66871_at	N/A	N/A
63703_s_at	GTSE1	G-2 and S-phase expressed 1 [Source:HGNC Symbol;Acc:13698]
61930_r_at	ADAMTS10	ADAM metallopeptidase with thrombospondin type 1 motif, 10 [Source:HGNC Symbol;Acc:13201]
62425_at	N/A	N/A
63177_at	N/A	N/A
64754_s_at	MPPED1	metallophosphoesterase domain containing 1 [Source:HGNC Symbol;Acc:1306]
33806_at	C6ORF106	chromosome 6 open reading frame 106 [Source:HGNC Symbol;Acc:21215]
47609_at	BOD1L2	biorientation of chromosomes in cell division 1-like 2 [Source:HGNC Symbol;Acc:28505]
65615_at	PATL1	protein associated with topoisomerase II homolog 1 (yeast) [Source:HGNC Symbol;Acc:26721]
51890_at	STXBP5L	syntaxin binding protein 5-like [Source:HGNC Symbol;Acc:30757]
51509_at	N/A	N/A
66561_at	N/A	N/A
48370_g_at	N/A	N/A
49245_g_at	N/A	N/A
64589_at	N/A	N/A
52395_at	RP11-753D20.4	N/A
44382_at	LINC00966	long intergenic non-protein coding RNA 966 [Source:HGNC Symbol;Acc:48723]
62416_at	ARHGAP22-IT1	ARHGAP22 intronic transcript 1 (non-protein coding) [Source:HGNC Symbol;Acc:42944]
49407_at	ZNF385A	zinc finger protein 385A [Source:HGNC Symbol;Acc:17521]
64143_at	ZNF718	zinc finger protein 718 [Source:HGNC Symbol;Acc:26889]
60546_at	RSU1	Ras suppressor protein 1 [Source:HGNC Symbol;Acc:10464]
1813_at	RHBDF1	rhomboid 5 homolog 1 (Drosophila) [Source:HGNC Symbol;Acc:20561]
62635_at	SYNCRIP	synaptotagmin binding, cytoplasmic RNA interacting protein [Source:HGNC Symbol;Acc:16918]
61175_at	HEYL	hes-related family bHLH transcription factor with YRPW motif-like [Source:HGNC Symbol;Acc:4882]
39852_at	SPG20	spastic paraplegia 20 (Troyer syndrome) [Source:HGNC Symbol;Acc:18514]
53925_at	ARHGAP27	Rho GTPase activating protein 27 [Source:HGNC Symbol;Acc:31813]
2090_i_at	WNT6	wingless-type MMTV integration site family, member 6 [Source:HGNC Symbol;Acc:12785]
60224_at	PRKAR1A	protein kinase, cAMP-dependent, regulatory, type I, alpha [Source:HGNC Symbol;Acc:9388]
37218_at	BTG3	BTG family, member 3 [Source:HGNC Symbol;Acc:1132]
52818_at	N/A	N/A
65656_r_at	N/A	N/A
41123_s_at	ENPP2	ectonucleotide pyrophosphatase/phosphodiesterase 2 [Source:HGNC Symbol;Acc:3357]
42142_at	KCNQ5-IT1	KCNQ5 intronic transcript 1 (non-protein coding) [Source:HGNC Symbol;Acc:41354]
38152_at	VWA5A	von Willebrand factor A domain containing 5A [Source:HGNC Symbol;Acc:6658]
53955_at	RP11-389C8.3	N/A
65218_at	TTC4	tetratricopeptide repeat domain 4 [Source:HGNC Symbol;Acc:12394]
58339_at	ZFAND3	zinc finger, AN1-type domain 3 [Source:HGNC Symbol;Acc:18019]
44784_at	ITM2B	integral membrane protein 2B [Source:HGNC Symbol;Acc:6174]
65466_at	GDAP1	ganglioside induced differentiation associated protein 1 [Source:HGNC Symbol;Acc:15968]
65177_at	MPP5	membrane protein, palmitoylated 5 (MAGUK p55 subfamily member 5) [Source:HGNC Symbol;Acc:18669]
53434_at	ZNF300P1	zinc finger protein 300 pseudogene 1 [Source:HGNC Symbol;Acc:27032]
38758_at	PDAP1	PDGFA associated protein 1 [Source:HGNC Symbol;Acc:14634]
50019_at	N/A	N/A
56305_at	FLVCR2	feline leukemia virus subgroup C cellular receptor family, member 2 [Source:HGNC Symbol;Acc:20105]
37690_at	ILVBL	ilvB (bacterial acetolactate synthase)-like [Source:HGNC Symbol;Acc:6041]
56756_at	N/A	N/A
54652_at	ENHO	energy homeostasis associated [Source:HGNC Symbol;Acc:24838]
46087_at	CIDEA	cell death-inducing DFFA-like effector a [Source:HGNC Symbol;Acc:1976]
62931_at	SLC35E3	solute carrier family 35, member E3 [Source:HGNC Symbol;Acc:20864]
60095_f_at	N/A	N/A
50785_at	PSME4	proteasome (prosome, macropain) activator subunit 4 [Source:HGNC Symbol;Acc:20635]
174_s_at	ITSN2	intersectin 2 [Source:HGNC Symbol;Acc:6184]
64705_at	N/A	N/A
34311_at	GLRX	glutaredoxin (thioltransferase) [Source:HGNC Symbol;Acc:4330]
54055_at	NT5C	5', 3'-nucleotidase, cytosolic [Source:HGNC Symbol;Acc:17144]
57689_at	ZNF711	zinc finger protein 711 [Source:HGNC Symbol;Acc:13128]
54606_at	RNF216	ring finger protein 216 [Source:HGNC Symbol;Acc:21698]
51610_at	SOX7	SRY (sex determining region Y)-box 7 [Source:HGNC Symbol;Acc:18196]
36812_at	BCAR3	breast cancer anti-estrogen resistance 3 [Source:HGNC Symbol;Acc:973]
38739_at	ETS2	v-ets avian erythroblastosis virus E26 oncogene homolog 2 [Source:HGNC Symbol;Acc:3489]
1519_at	ETS2	v-ets avian erythroblastosis virus E26 oncogene homolog 2 [Source:HGNC Symbol;Acc:3489]
41045_at	SECTM1	secreted and transmembrane 1 [Source:HGNC Symbol;Acc:10707]
53120_at	DUSP23	dual specificity phosphatase 23 [Source:HGNC Symbol;Acc:21480]
845_at	STAT6	signal transducer and activator of transcription 6, interleukin-4 induced [Source:HGNC Symbol;Acc:11368]
757_at	ANXA2	annexin A2 [Source:HGNC Symbol;Acc:537]
33843_g_at	FAM214B	family with sequence similarity 214, member B [Source:HGNC Symbol;Acc:25666]
44972_at	FAM124A	family with sequence similarity 124A [Source:HGNC Symbol;Acc:26413]
56291_at	CYB5R2	cytochrome b5 reductase 2 [Source:HGNC Symbol;Acc:24376]
37215_at	PYGL	phosphorylase, glycogen, liver [Source:HGNC Symbol;Acc:9725]
36889_at	FCER1G	Fc fragment of IgE, high affinity I, receptor for; gamma polypeptide [Source:HGNC Symbol;Acc:3611]
62130_at	RTP4	receptor (chemosensory) transporter protein 4 [Source:HGNC Symbol;Acc:23992]
31593_at	N/A	N/A
48067_at	WDR33	WD repeat domain 33 [Source:HGNC Symbol;Acc:25651]
58637_at	C7ORF49	chromosome 7 open reading frame 49 [Source:HGNC Symbol;Acc:22432]
53569_at	SRSF10	serine/arginine-rich splicing factor 10 [Source:HGNC Symbol;Acc:16713]
48060_at	SCPEP1	serine carboxypeptidase 1 [Source:HGNC Symbol;Acc:29507]
53823_at	POGK	pogo transposable element with KRAB domain [Source:HGNC Symbol;Acc:18800]
57237_at	TINF2	TERF1 (TRF1)-interacting nuclear factor 2 [Source:HGNC Symbol;Acc:11824]
39120_at	MT1X	metallothionein 1X [Source:HGNC Symbol;Acc:7405]
675_at	IFITM1	interferon induced transmembrane protein 1 [Source:HGNC Symbol;Acc:5412]
32117_at	AATF	apoptosis antagonizing transcription factor [Source:HGNC Symbol;Acc:19235]
33943_at	FTH1	ferritin, heavy polypeptide 1 [Source:HGNC Symbol;Acc:3976]
40898_at	SQSTM1	sequestosome 1 [Source:HGNC Symbol;Acc:11280]
32321_at	HLA-E	major histocompatibility complex, class I, E [Source:HGNC Symbol;Acc:4962]
60896_at	ITGB8	integrin, beta 8 [Source:HGNC Symbol;Acc:6163]
49459_at	APOL1	apolipoprotein L, 1 [Source:HGNC Symbol;Acc:618]
32775_r_at	PLSCR1	phospholipid scramblase 1 [Source:HGNC Symbol;Acc:9092]
62957_at	SOX18	SRY (sex determining region Y)-box 18 [Source:HGNC Symbol;Acc:11194]
289_at	STAT3	signal transducer and activator of transcription 3 (acute-phase response factor) [Source:HGNC Symbol;Acc:11364]
31697_s_at	FTH1	ferritin, heavy polypeptide 1 [Source:HGNC Symbol;Acc:3976]
37318_at	ETF1	eukaryotic translation termination factor 1 [Source:HGNC Symbol;Acc:3477]
57085_s_at	TRAF3IP2	TRAF3 interacting protein 2 [Source:HGNC Symbol;Acc:1343]
941_at	PSMB6	proteasome (prosome, macropain) subunit, beta type, 6 [Source:HGNC Symbol;Acc:9543]
1126_s_at	CD44	CD44 molecule (Indian blood group) [Source:HGNC Symbol;Acc:1681]
2036_s_at	CD44	CD44 molecule (Indian blood group) [Source:HGNC Symbol;Acc:1681]
61708_at	RPUSD3	RNA pseudouridylate synthase domain containing 3 [Source:HGNC Symbol;Acc:28437]
48042_at	RRP36	ribosomal RNA processing 36 homolog (S. cerevisiae) [Source:HGNC Symbol;Acc:21374]
1917_at	RAF1	v-raf-1 murine leukemia viral oncogene homolog 1 [Source:HGNC Symbol;Acc:9829]
61634_r_at	PDE4D	phosphodiesterase 4D, cAMP-specific [Source:HGNC Symbol;Acc:8783]
31872_at	SS18	synovial sarcoma translocation, chromosome 18 [Source:HGNC Symbol;Acc:11340]
31684_at	ANXA2P1	annexin A2 pseudogene 1 [Source:HGNC Symbol;Acc:538]
55971_at	MIB1	mindbomb E3 ubiquitin protein ligase 1 [Source:HGNC Symbol;Acc:21086]
45770_at	BNIP3L	BCL2/adenovirus E1B 19kDa interacting protein 3-like [Source:HGNC Symbol;Acc:1085]
36187_at	RNH1	ribonuclease/angiogenin inhibitor 1 [Source:HGNC Symbol;Acc:10074]
45237_at	SOD2	superoxide dismutase 2, mitochondrial [Source:HGNC Symbol;Acc:11180]
32798_at	GSTM3	glutathione S-transferase mu 3 (brain) [Source:HGNC Symbol;Acc:4635]
65904_at	CACNA2D1	calcium channel, voltage-dependent, alpha 2/delta subunit 1 [Source:HGNC Symbol;Acc:1399]
37738_g_at	PCMT1	protein-L-isoaspartate (D-aspartate) O-methyltransferase [Source:HGNC Symbol;Acc:8728]
53068_at	C19ORF12	chromosome 19 open reading frame 12 [Source:HGNC Symbol;Acc:25443]
45318_at	CNOT7	CCR4-NOT transcription complex, subunit 7 [Source:HGNC Symbol;Acc:14101]
44128_at	UBR1	ubiquitin protein ligase E3 component n-recognin 1 [Source:HGNC Symbol;Acc:16808]
37367_at	ATP6V1E1	ATPase, H+ transporting, lysosomal 31kDa, V1 subunit E1 [Source:HGNC Symbol;Acc:857]
36472_at	NMI	N-myc (and STAT) interactor [Source:HGNC Symbol;Acc:7854]
45134_at	AP4E1	adaptor-related protein complex 4, epsilon 1 subunit [Source:HGNC Symbol;Acc:573]
47004_at	MRFAP1	Morf4 family associated protein 1 [Source:HGNC Symbol;Acc:24549]
51251_at	LSM10	LSM10, U7 small nuclear RNA associated [Source:HGNC Symbol;Acc:17562]
59971_at	RAB21	RAB21, member RAS oncogene family [Source:HGNC Symbol;Acc:18263]
32340_s_at	YBX1P1	Y box binding protein 1 pseudogene 1 [Source:HGNC Symbol;Acc:8015]
57202_at	FUNDC2	FUN14 domain containing 2 [Source:HGNC Symbol;Acc:24925]
39018_at	MGST3	microsomal glutathione S-transferase 3 [Source:HGNC Symbol;Acc:7064]
41138_at	CD99	CD99 molecule [Source:HGNC Symbol;Acc:7082]
36608_at	MDH1	malate dehydrogenase 1, NAD (soluble) [Source:HGNC Symbol;Acc:6970]
44816_s_at	MRFAP1	Morf4 family associated protein 1 [Source:HGNC Symbol;Acc:24549]
41471_at	S100A9	S100 calcium binding protein A9 [Source:HGNC Symbol;Acc:10499]
65006_at	N/A	N/A
45233_at	NGRN	neugrin, neurite outgrowth associated [Source:HGNC Symbol;Acc:18077]
39360_at	SNX3	sorting nexin 3 [Source:HGNC Symbol;Acc:11174]
48713_g_at	UFSP2	UFM1-specific peptidase 2 [Source:HGNC Symbol;Acc:25640]
40063_at	CALCOCO2	calcium binding and coiled-coil domain 2 [Source:HGNC Symbol;Acc:29912]
50257_at	ATE1	arginyltransferase 1 [Source:HGNC Symbol;Acc:782]
53230_at	SLC36A4	solute carrier family 36 (proton/amino acid symporter), member 4 [Source:HGNC Symbol;Acc:19660]
38612_at	TSPAN3	tetraspanin 3 [Source:HGNC Symbol;Acc:17752]
37450_r_at	GNAS	GNAS complex locus [Source:HGNC Symbol;Acc:4392]
51149_at	N/A	N/A
38475_at	DCTN2	dynactin 2 (p50) [Source:HGNC Symbol;Acc:2712]
40487_at	N/A	N/A
41485_at	LDHA	lactate dehydrogenase A [Source:HGNC Symbol;Acc:6535]
37717_at	HNRNPM	heterogeneous nuclear ribonucleoprotein M [Source:HGNC Symbol;Acc:5046]
1448_at	PSMA3	proteasome (prosome, macropain) subunit, alpha type, 3 [Source:HGNC Symbol;Acc:9532]
34305_at	PCBP1	poly(rC) binding protein 1 [Source:HGNC Symbol;Acc:8647]
58842_at	ARL8B	ADP-ribosylation factor-like 8B [Source:HGNC Symbol;Acc:25564]
46316_at	DDX47	DEAD (Asp-Glu-Ala-Asp) box polypeptide 47 [Source:HGNC Symbol;Acc:18682]
33456_at	MAPRE1	microtubule-associated protein, RP/EB family, member 1 [Source:HGNC Symbol;Acc:6890]
39708_at	STAT3	signal transducer and activator of transcription 3 (acute-phase response factor) [Source:HGNC Symbol;Acc:11364]
56875_at	TRNAU1AP	tRNA selenocysteine 1 associated protein 1 [Source:HGNC Symbol;Acc:30813]
54751_at	CNIH4	cornichon family AMPA receptor auxiliary protein 4 [Source:HGNC Symbol;Acc:25013]
37697_s_at	VDAC2	voltage-dependent anion channel 2 [Source:HGNC Symbol;Acc:12672]
51169_at	PPIL1	peptidylprolyl isomerase (cyclophilin)-like 1 [Source:HGNC Symbol;Acc:9260]
44694_at	NTMT1	N-terminal Xaa-Pro-Lys N-methyltransferase 1 [Source:HGNC Symbol;Acc:23373]
37675_at	SLC25A3	solute carrier family 25 (mitochondrial carrier; phosphate carrier), member 3 [Source:HGNC Symbol;Acc:10989]
34798_at	BAG1	BCL2-associated athanogene [Source:HGNC Symbol;Acc:937]
32901_s_at	IFRD1	interferon-related developmental regulator 1 [Source:HGNC Symbol;Acc:5456]
167_at	EIF5	eukaryotic translation initiation factor 5 [Source:HGNC Symbol;Acc:3299]
40198_at	VDAC1	voltage-dependent anion channel 1 [Source:HGNC Symbol;Acc:12669]
1659_s_at	RHEB	Ras homolog enriched in brain [Source:HGNC Symbol;Acc:10011]
46315_at	PRKAR2A	protein kinase, cAMP-dependent, regulatory, type II, alpha [Source:HGNC Symbol;Acc:9391]
37609_at	NUBP1	nucleotide binding protein 1 [Source:HGNC Symbol;Acc:8041]
37181_at	MPV17	MpV17 mitochondrial inner membrane protein [Source:HGNC Symbol;Acc:7224]
41213_at	PRDX1	peroxiredoxin 1 [Source:HGNC Symbol;Acc:9352]
851_s_at	IRS1	insulin receptor substrate 1 [Source:HGNC Symbol;Acc:6125]
45597_at	PNPLA8	patatin-like phospholipase domain containing 8 [Source:HGNC Symbol;Acc:28900]
35353_at	PSMC2	proteasome (prosome, macropain) 26S subunit, ATPase, 2 [Source:HGNC Symbol;Acc:9548]
32766_at	XRCC6	X-ray repair complementing defective repair in Chinese hamster cells 6 [Source:HGNC Symbol;Acc:4055]
45214_at	TAF13	TAF13 RNA polymerase II, TATA box binding protein (TBP)-associated factor, 18kDa [Source:HGNC Symbol;Acc:11546]
52021_at	USP38	ubiquitin specific peptidase 38 [Source:HGNC Symbol;Acc:20067]
56414_at	ALKBH5	alkB, alkylation repair homolog 5 (E. coli) [Source:HGNC Symbol;Acc:25996]
48895_at	CHURC1	churchill domain containing 1 [Source:HGNC Symbol;Acc:20099]
56393_at	TMEM126A	transmembrane protein 126A [Source:HGNC Symbol;Acc:25382]
56410_at	RPS27L	ribosomal protein S27-like [Source:HGNC Symbol;Acc:18476]
56436_at	N/A	N/A
34666_at	SOD2	superoxide dismutase 2, mitochondrial [Source:HGNC Symbol;Acc:11180]
56399_at	PAIP2	poly(A) binding protein interacting protein 2 [Source:HGNC Symbol;Acc:17970]
65719_r_at	ARMCX3	armadillo repeat containing, X-linked 3 [Source:HGNC Symbol;Acc:24065]
56542_at	EIF4ENIF1	eukaryotic translation initiation factor 4E nuclear import factor 1 [Source:HGNC Symbol;Acc:16687]
52162_f_at	MATR3	matrin 3 [Source:HGNC Symbol;Acc:6912]
45724_at	DERA	deoxyribose-phosphate aldolase (putative) [Source:HGNC Symbol;Acc:24269]
33875_at	ATP6V0E1	ATPase, H+ transporting, lysosomal 9kDa, V0 subunit e1 [Source:HGNC Symbol;Acc:863]
45824_at	UFM1	ubiquitin-fold modifier 1 [Source:HGNC Symbol;Acc:20597]
57080_at	TMBIM1	transmembrane BAX inhibitor motif containing 1 [Source:HGNC Symbol;Acc:23410]
43850_s_at	TMBIM1	transmembrane BAX inhibitor motif containing 1 [Source:HGNC Symbol;Acc:23410]
62976_at	ATP11C	ATPase, class VI, type 11C [Source:HGNC Symbol;Acc:13554]
37449_i_at	GNAS	GNAS complex locus [Source:HGNC Symbol;Acc:4392]
46248_at	MOCS2	molybdenum cofactor synthesis 2 [Source:HGNC Symbol;Acc:7193]
53190_at	VMA21	VMA21 vacuolar H+-ATPase homolog (S. cerevisiae) [Source:HGNC Symbol;Acc:22082]
44850_s_at	MRPL20	mitochondrial ribosomal protein L20 [Source:HGNC Symbol;Acc:14478]
58523_at	SSU72	SSU72 RNA polymerase II CTD phosphatase homolog (S. cerevisiae) [Source:HGNC Symbol;Acc:25016]
53149_at	PPP6C	protein phosphatase 6, catalytic subunit [Source:HGNC Symbol;Acc:9323]
62396_r_at	N/A	N/A
46317_at	SCARB2	scavenger receptor class B, member 2 [Source:HGNC Symbol;Acc:1665]
59098_s_at	SLC25A37	solute carrier family 25 (mitochondrial iron transporter), member 37 [Source:HGNC Symbol;Acc:29786]
36616_at	DAZAP2	DAZ associated protein 2 [Source:HGNC Symbol;Acc:2684]
32849_at	SMC1A	structural maintenance of chromosomes 1A [Source:HGNC Symbol;Acc:11111]
56513_at	EMP2	epithelial membrane protein 2 [Source:HGNC Symbol;Acc:3334]
47957_i_at	ANKH	ANKH inorganic pyrophosphate transport regulator [Source:HGNC Symbol;Acc:15492]
39078_at	SEPHS2	selenophosphate synthetase 2 [Source:HGNC Symbol;Acc:19686]
46247_at	SUCLG1	succinate-CoA ligase, alpha subunit [Source:HGNC Symbol;Acc:11449]
33835_at	TSPYL4	TSPY-like 4 [Source:HGNC Symbol;Acc:21559]
49472_at	GTPBP4	GTP binding protein 4 [Source:HGNC Symbol;Acc:21535]
38835_at	TM9SF1	transmembrane 9 superfamily member 1 [Source:HGNC Symbol;Acc:11864]
65961_at	FIS1	fission 1 (mitochondrial outer membrane) homolog (S. cerevisiae) [Source:HGNC Symbol;Acc:21689]
61517_at	N/A	N/A
36145_at	PUF60	poly-U binding splicing factor 60KDa [Source:HGNC Symbol;Acc:17042]
36685_at	AMD1	adenosylmethionine decarboxylase 1 [Source:HGNC Symbol;Acc:457]
53660_at	C14ORF169	chromosome 14 open reading frame 169 [Source:HGNC Symbol;Acc:20968]
48377_at	RP4-794H19.1	N/A
34883_at	RNF10	ring finger protein 10 [Source:HGNC Symbol;Acc:10055]
33343_at	RNF14	ring finger protein 14 [Source:HGNC Symbol;Acc:10058]
39027_at	COX4I1	cytochrome c oxidase subunit IV isoform 1 [Source:HGNC Symbol;Acc:2265]
38403_at	LAMP2	lysosomal-associated membrane protein 2 [Source:HGNC Symbol;Acc:6501]
51516_at	N/A	N/A
32716_at	DGKA	diacylglycerol kinase, alpha 80kDa [Source:HGNC Symbol;Acc:2849]
45125_at	HS1BP3	HCLS1 binding protein 3 [Source:HGNC Symbol;Acc:24979]
55050_at	N/A	N/A
49249_s_at	C1ORF21	chromosome 1 open reading frame 21 [Source:HGNC Symbol;Acc:15494]
46821_g_at	TRAF3IP2-AS1	TRAF3IP2 antisense RNA 1 [Source:HGNC Symbol;Acc:40005]
63089_at	N/A	N/A
1798_at	SLC39A6	solute carrier family 39 (zinc transporter), member 6 [Source:HGNC Symbol;Acc:18607]
36852_at	TUSC3	tumor suppressor candidate 3 [Source:HGNC Symbol;Acc:30242]
63105_at	N/A	N/A
40425_at	EFNA1	ephrin-A1 [Source:HGNC Symbol;Acc:3221]
63974_at	N/A	N/A
32113_at	AIM1	absent in melanoma 1 [Source:HGNC Symbol;Acc:356]
65580_at	TXNDC11	thioredoxin domain containing 11 [Source:HGNC Symbol;Acc:28030]
36676_at	RPN2	ribophorin II [Source:HGNC Symbol;Acc:10382]
40068_at	STX5	syntaxin 5 [Source:HGNC Symbol;Acc:11440]
64488_at	IRGQ	immunity-related GTPase family, Q [Source:HGNC Symbol;Acc:24868]
35673_at	ARHGEF5	Rho guanine nucleotide exchange factor (GEF) 5 [Source:HGNC Symbol;Acc:13209]
37472_at	MANBA	mannosidase, beta A, lysosomal [Source:HGNC Symbol;Acc:6831]
34027_f_at	HIST1H4K	histone cluster 1, H4k [Source:HGNC Symbol;Acc:4784]
53112_at	SNX25	sorting nexin 25 [Source:HGNC Symbol;Acc:21883]
41646_at	TAOK3	TAO kinase 3 [Source:HGNC Symbol;Acc:18133]
58844_s_at	MLLT4	myeloid/lymphoid or mixed-lineage leukemia (trithorax homolog, Drosophila); translocated to, 4 [Source:HGNC Symbol;Acc:7137]
64930_at	SMCO4	single-pass membrane protein with coiled-coil domains 4 [Source:HGNC Symbol;Acc:24810]
36132_at	ALDH7A1	aldehyde dehydrogenase 7 family, member A1 [Source:HGNC Symbol;Acc:877]
49414_f_at	RNF126P1	ring finger protein 126 pseudogene 1 [Source:HGNC Symbol;Acc:30340]
35024_at	OPRK1	opioid receptor, kappa 1 [Source:HGNC Symbol;Acc:8154]
50815_r_at	STEAP2	STEAP family member 2, metalloreductase [Source:HGNC Symbol;Acc:17885]
37812_at	CUX2	cut-like homeobox 2 [Source:HGNC Symbol;Acc:19347]
57842_f_at	TCF25	transcription factor 25 (basic helix-loop-helix) [Source:HGNC Symbol;Acc:29181]
52409_at	C10ORF118	chromosome 10 open reading frame 118 [Source:HGNC Symbol;Acc:24349]
63630_at	CHD2	chromodomain helicase DNA binding protein 2 [Source:HGNC Symbol;Acc:1917]
55324_at	N/A	N/A
35809_g_at	SRSF6	serine/arginine-rich splicing factor 6 [Source:HGNC Symbol;Acc:10788]
55510_r_at	N/A	N/A
49975_at	LINC00662	long intergenic non-protein coding RNA 662 [Source:HGNC Symbol;Acc:27122]
65627_at	SLC35A3	solute carrier family 35 (UDP-N-acetylglucosamine (UDP-GlcNAc) transporter), member A3 [Source:HGNC Symbol;Acc:11023]
65644_at	SLC17A5	solute carrier family 17 (acidic sugar transporter), member 5 [Source:HGNC Symbol;Acc:10933]
65774_at	CYB561A3	cytochrome b561 family, member A3 [Source:HGNC Symbol;Acc:23014]
35285_at	SLC4A4	solute carrier family 4 (sodium bicarbonate cotransporter), member 4 [Source:HGNC Symbol;Acc:11030]
45311_at	FAM198B	family with sequence similarity 198, member B [Source:HGNC Symbol;Acc:25312]
45143_at	ACPL2	acid phosphatase-like 2 [Source:HGNC Symbol;Acc:26303]
62387_at	ANO7	anoctamin 7 [Source:HGNC Symbol;Acc:31677]
41453_at	DLG3	discs, large homolog 3 (Drosophila) [Source:HGNC Symbol;Acc:2902]
65768_i_at	PPDPF	pancreatic progenitor cell differentiation and proliferation factor [Source:HGNC Symbol;Acc:16142]
65769_r_at	PPDPF	pancreatic progenitor cell differentiation and proliferation factor [Source:HGNC Symbol;Acc:16142]
41862_at	NCAPD3	non-SMC condensin II complex, subunit D3 [Source:HGNC Symbol;Acc:28952]
39923_at	ARHGAP12	Rho GTPase activating protein 12 [Source:HGNC Symbol;Acc:16348]
65145_at	MRPL30	mitochondrial ribosomal protein L30 [Source:HGNC Symbol;Acc:14036]
45165_at	LCOR	ligand dependent nuclear receptor corepressor [Source:HGNC Symbol;Acc:29503]
62774_at	ZNF782	zinc finger protein 782 [Source:HGNC Symbol;Acc:33110]
65792_at	PPP1R1B	protein phosphatase 1, regulatory (inhibitor) subunit 1B [Source:HGNC Symbol;Acc:9287]
47208_r_at	SLC4A4	solute carrier family 4 (sodium bicarbonate cotransporter), member 4 [Source:HGNC Symbol;Acc:11030]
45232_at	C11ORF1	chromosome 11 open reading frame 1 [Source:HGNC Symbol;Acc:1163]
63886_at	MRPS34	mitochondrial ribosomal protein S34 [Source:HGNC Symbol;Acc:16618]
57075_f_at	PGLS	6-phosphogluconolactonase [Source:HGNC Symbol;Acc:8903]
55744_at	LRRC8E	leucine rich repeat containing 8 family, member E [Source:HGNC Symbol;Acc:26272]
57608_at	RAB11FIP1	RAB11 family interacting protein 1 (class I) [Source:HGNC Symbol;Acc:30265]
47890_at	TMC5	transmembrane channel-like 5 [Source:HGNC Symbol;Acc:22999]
53101_at	MAP9	microtubule-associated protein 9 [Source:HGNC Symbol;Acc:26118]
60630_at	WDR65	WD repeat domain 65 [Source:HGNC Symbol;Acc:26485]
48993_at	ERGIC1	endoplasmic reticulum-golgi intermediate compartment (ERGIC) 1 [Source:HGNC Symbol;Acc:29205]
66135_s_at	SMIM1	small integral membrane protein 1 (Vel blood group) [Source:HGNC Symbol;Acc:44204]
44105_at	RASD1	RAS, dexamethasone-induced 1 [Source:HGNC Symbol;Acc:15828]
57355_f_at	EEF1A1	eukaryotic translation elongation factor 1 alpha 1 [Source:HGNC Symbol;Acc:3189]
57931_s_at	PGLS	6-phosphogluconolactonase [Source:HGNC Symbol;Acc:8903]
59703_s_at	RPS21	ribosomal protein S21 [Source:HGNC Symbol;Acc:10409]
60075_f_at	EEF1A1	eukaryotic translation elongation factor 1 alpha 1 [Source:HGNC Symbol;Acc:3189]
57346_at	MXD4	MAX dimerization protein 4 [Source:HGNC Symbol;Acc:13906]
64352_s_at	RPL24	ribosomal protein L24 [Source:HGNC Symbol;Acc:10325]
63603_s_at	RPL30	ribosomal protein L30 [Source:HGNC Symbol;Acc:10333]
61106_s_at	SMIM1	small integral membrane protein 1 (Vel blood group) [Source:HGNC Symbol;Acc:44204]
62981_at	CCDC57	coiled-coil domain containing 57 [Source:HGNC Symbol;Acc:27564]
31568_at	RPS10	ribosomal protein S10 [Source:HGNC Symbol;Acc:10383]
52696_at	TMCC3	transmembrane and coiled-coil domain family 3 [Source:HGNC Symbol;Acc:29199]
57167_at	PLA1A	phospholipase A1 member A [Source:HGNC Symbol;Acc:17661]
63620_f_at	ZNF525	zinc finger protein 525 [Source:HGNC Symbol;Acc:29423]
57261_f_at	RPLP0	ribosomal protein, large, P0 [Source:HGNC Symbol;Acc:10371]
55109_at	NOA1	nitric oxide associated 1 [Source:HGNC Symbol;Acc:28473]
35278_at	RPS29	ribosomal protein S29 [Source:HGNC Symbol;Acc:10419]
39418_at	RSL1D1	ribosomal L1 domain containing 1 [Source:HGNC Symbol;Acc:24534]
38270_at	PARG	poly (ADP-ribose) glycohydrolase [Source:HGNC Symbol;Acc:8605]
32744_at	RPS21	ribosomal protein S21 [Source:HGNC Symbol;Acc:10409]
48563_at	ERBB3	v-erb-b2 avian erythroblastic leukemia viral oncogene homolog 3 [Source:HGNC Symbol;Acc:3431]
1973_s_at	MYC	v-myc avian myelocytomatosis viral oncogene homolog [Source:HGNC Symbol;Acc:7553]
33677_at	RPL24	ribosomal protein L24 [Source:HGNC Symbol;Acc:10325]
63479_at	B3GAT1	beta-1,3-glucuronyltransferase 1 (glucuronosyltransferase P) [Source:HGNC Symbol;Acc:921]
40435_at	SLC25A6	solute carrier family 25 (mitochondrial carrier; adenine nucleotide translocator), member 6 [Source:HGNC Symbol;Acc:10992]
41178_at	RPL11	ribosomal protein L11 [Source:HGNC Symbol;Acc:10301]
37874_at	FMO5	flavin containing monooxygenase 5 [Source:HGNC Symbol;Acc:3773]
36587_at	EEF2	eukaryotic translation elongation factor 2 [Source:HGNC Symbol;Acc:3214]
39740_g_at	NACA	nascent polypeptide-associated complex alpha subunit [Source:HGNC Symbol;Acc:7629]
31952_at	RPL6	ribosomal protein L6 [Source:HGNC Symbol;Acc:10362]
34643_at	RPS4X	ribosomal protein S4, X-linked [Source:HGNC Symbol;Acc:10424]
39779_at	TARBP1	TAR (HIV-1) RNA binding protein 1 [Source:HGNC Symbol;Acc:11568]
32276_at	RPL32	ribosomal protein L32 [Source:HGNC Symbol;Acc:10336]
327_f_at
35829_at	CADM1	cell adhesion molecule 1 [Source:HGNC Symbol;Acc:5951]
37724_at	MYC	v-myc avian myelocytomatosis viral oncogene homolog [Source:HGNC Symbol;Acc:7553]
33674_at	RPL29	ribosomal protein L29 [Source:HGNC Symbol;Acc:10331]
62663_f_at	ST8SIA6-AS1	ST8SIA6 antisense RNA 1 [Source:HGNC Symbol;Acc:44880]
31583_at	RPS8	ribosomal protein S8 [Source:HGNC Symbol;Acc:10441]
34608_at	GNB2L1	guanine nucleotide binding protein (G protein), beta polypeptide 2-like 1 [Source:HGNC Symbol;Acc:4399]
40060_r_at	PDLIM5	PDZ and LIM domain 5 [Source:HGNC Symbol;Acc:17468]
31545_at	RPS18	ribosomal protein S18 [Source:HGNC Symbol;Acc:10401]
32315_at
1585_at	ERBB3	v-erb-b2 avian erythroblastic leukemia viral oncogene homolog 3 [Source:HGNC Symbol;Acc:3431]
59335_at	DLX6-AS1	DLX6 antisense RNA 1 [Source:HGNC Symbol;Acc:37151]
40552_s_at	N/A	N/A
41706_at	AMACR	alpha-methylacyl-CoA racemase [Source:HGNC Symbol;Acc:451]
58074_at	N/A	N/A
55858_at	N/A	N/A
35739_at	MTMR3	myotubularin related protein 3 [Source:HGNC Symbol;Acc:7451]
46652_at	EFCAB4A	EF-hand calcium binding domain 4A [Source:HGNC Symbol;Acc:28703]
1649_at	SMOX	spermine oxidase [Source:HGNC Symbol;Acc:15862]
33895_at	SH3YL1	SH3 and SYLF domain containing 1 [Source:HGNC Symbol;Acc:29546]
43309_at	COL9A2	collagen, type IX, alpha 2 [Source:HGNC Symbol;Acc:2218]
39925_at	COL9A2	collagen, type IX, alpha 2 [Source:HGNC Symbol;Acc:2218]
38218_at	GCNT1	glucosaminyl (N-acetyl) transferase 1, core 2 [Source:HGNC Symbol;Acc:4203]
2089_s_at	ERBB3	v-erb-b2 avian erythroblastic leukemia viral oncogene homolog 3 [Source:HGNC Symbol;Acc:3431]
35707_at	GLB1L2	galactosidase, beta 1-like 2 [Source:HGNC Symbol;Acc:25129]
35872_at	PDE3B	phosphodiesterase 3B, cGMP-inhibited [Source:HGNC Symbol;Acc:8779]
32127_at	BICD1	bicaudal D homolog 1 (Drosophila) [Source:HGNC Symbol;Acc:1049]
41585_at	SEL1L3	sel-1 suppressor of lin-12-like 3 (C. elegans) [Source:HGNC Symbol;Acc:29108]
44576_at	TRPM4	transient receptor potential cation channel, subfamily M, member 4 [Source:HGNC Symbol;Acc:17993]
33278_at	ACSM3	acyl-CoA synthetase medium-chain family member 3 [Source:HGNC Symbol;Acc:10522]
36174_at	MARCKSL1	MARCKS-like 1 [Source:HGNC Symbol;Acc:7142]
54789_at	RALGAPA2	Ral GTPase activating protein, alpha subunit 2 (catalytic) [Source:HGNC Symbol;Acc:16207]
37366_at	PDLIM5	PDZ and LIM domain 5 [Source:HGNC Symbol;Acc:17468]
46131_at	REPS2	RALBP1 associated Eps domain containing 2 [Source:HGNC Symbol;Acc:9963]
39394_at	C2ORF72	chromosome 2 open reading frame 72 [Source:HGNC Symbol;Acc:27418]
497_at	CLN3	ceroid-lipofuscinosis, neuronal 3 [Source:HGNC Symbol;Acc:2074]
32893_s_at	GGT1	gamma-glutamyltransferase 1 [Source:HGNC Symbol;Acc:4250]
50943_at	N/A	N/A
32787_at	ERBB3	v-erb-b2 avian erythroblastic leukemia viral oncogene homolog 3 [Source:HGNC Symbol;Acc:3431]
43076_at	N/A	N/A
61630_at	GNPNAT1	glucosamine-phosphate N-acetyltransferase 1 [Source:HGNC Symbol;Acc:19980]
32971_at	FAM189A2	family with sequence similarity 189, member A2 [Source:HGNC Symbol;Acc:24820]
64341_f_at	CAMKK2	calcium/calmodulin-dependent protein kinase kinase 2, beta [Source:HGNC Symbol;Acc:1470]
37639_at	HPN	hepsin [Source:HGNC Symbol;Acc:5155]
36495_at	FBP1	fructose-1,6-bisphosphatase 1 [Source:HGNC Symbol;Acc:3606]
46568_at	FAM117B	family with sequence similarity 117, member B [Source:HGNC Symbol;Acc:14440]
63957_s_at	2001-03-01	mitochondrial amidoxime reducing component 1 [Source:HGNC Symbol;Acc:26189]
41468_at	TRGC1	T cell receptor gamma constant 1 [Source:HGNC Symbol;Acc:12275]
48855_r_at	C2ORF72	chromosome 2 open reading frame 72 [Source:HGNC Symbol;Acc:27418]
41399_at	PHF8	PHD finger protein 8 [Source:HGNC Symbol;Acc:20672]
39598_at	GJB1	gap junction protein, beta 1, 32kDa [Source:HGNC Symbol;Acc:4283]
36147_at	SSR2	signal sequence receptor, beta (translocon-associated protein beta) [Source:HGNC Symbol;Acc:11324]
37831_at	SIPA1L3	signal-induced proliferation-associated 1 like 3 [Source:HGNC Symbol;Acc:23801]
38716_at	CAMKK2	calcium/calmodulin-dependent protein kinase kinase 2, beta [Source:HGNC Symbol;Acc:1470]
63985_at	2001-03-01	mitochondrial amidoxime reducing component 1 [Source:HGNC Symbol;Acc:26189]
38459_g_at	CYB5A	cytochrome b5 type A (microsomal) [Source:HGNC Symbol;Acc:2570]
34310_at	APRT	adenine phosphoribosyltransferase [Source:HGNC Symbol;Acc:626]
43020_at	ZNF616	zinc finger protein 616 [Source:HGNC Symbol;Acc:28062]
48761_s_at	ZCCHC6	zinc finger, CCHC domain containing 6 [Source:HGNC Symbol;Acc:25817]
37044_at	PDIA5	protein disulfide isomerase family A, member 5 [Source:HGNC Symbol;Acc:24811]
34264_at	RUSC1	RUN and SH3 domain containing 1 [Source:HGNC Symbol;Acc:17153]
41163_at	TMED3	transmembrane emp24 protein transport domain containing 3 [Source:HGNC Symbol;Acc:28889]
46089_at	TLCD1	TLC domain containing 1 [Source:HGNC Symbol;Acc:25177]
45148_at	ADRB1	adrenoceptor beta 1 [Source:HGNC Symbol;Acc:285]
36208_at	BRD2	bromodomain containing 2 [Source:HGNC Symbol;Acc:1103]
47056_at	MPND	MPN domain containing [Source:HGNC Symbol;Acc:25934]
48113_at	2001-03-01	mitochondrial amidoxime reducing component 1 [Source:HGNC Symbol;Acc:26189]
34885_at	SYNGR2	synaptogyrin 2 [Source:HGNC Symbol;Acc:11499]
45302_at	KIAA0319L	KIAA0319-like [Source:HGNC Symbol;Acc:30071]
50400_at	PAOX	polyamine oxidase (exo-N4-amino) [Source:HGNC Symbol;Acc:20837]
55027_at	RAB3D	RAB3D, member RAS oncogene family [Source:HGNC Symbol;Acc:9779]
56172_at	KIAA1244	KIAA1244 [Source:HGNC Symbol;Acc:21213]
40773_at	MYL5	myosin, light chain 5, regulatory [Source:HGNC Symbol;Acc:7586]
36160_s_at	PTPRN2	protein tyrosine phosphatase, receptor type, N polypeptide 2 [Source:HGNC Symbol;Acc:9677]
64032_at	CREB3L4	cAMP responsive element binding protein 3-like 4 [Source:HGNC Symbol;Acc:18854]
35765_at	ARFRP1	ADP-ribosylation factor related protein 1 [Source:HGNC Symbol;Acc:662]
691_g_at	P4HB	prolyl 4-hydroxylase, beta polypeptide [Source:HGNC Symbol;Acc:8548]
34775_at	TSPAN1	tetraspanin 1 [Source:HGNC Symbol;Acc:20657]
35309_at	ST14	suppression of tumorigenicity 14 (colon carcinoma) [Source:HGNC Symbol;Acc:11344]
48755_s_at	BMPR1B	bone morphogenetic protein receptor, type IB [Source:HGNC Symbol;Acc:1077]
45296_at	MOV10	Mov10, Moloney leukemia virus 10, homolog (mouse) [Source:HGNC Symbol;Acc:7200]
47058_at	PNKP	polynucleotide kinase 3'-phosphatase [Source:HGNC Symbol;Acc:9154]
34955_at	ABCC4	ATP-binding cassette, sub-family C (CFTR/MRP), member 4 [Source:HGNC Symbol;Acc:55]
48043_at	TMEM125	transmembrane protein 125 [Source:HGNC Symbol;Acc:28275]
42281_at	N/A	N/A
40881_at	ACLY	ATP citrate lyase [Source:HGNC Symbol;Acc:115]
217_at	KLK2	kallikrein-related peptidase 2 [Source:HGNC Symbol;Acc:6363]
41721_at	KLK2	kallikrein-related peptidase 2 [Source:HGNC Symbol;Acc:6363]
160041_at	PTPN18	protein tyrosine phosphatase, non-receptor type 18 (brain-derived) [Source:HGNC Symbol;Acc:9649]
36666_at	P4HB	prolyl 4-hydroxylase, beta polypeptide [Source:HGNC Symbol;Acc:8548]
32566_at	CHPF	chondroitin polymerizing factor [Source:HGNC Symbol;Acc:24291]
45991_at	KIAA1244	KIAA1244 [Source:HGNC Symbol;Acc:21213]
38458_at	CYB5A	cytochrome b5 type A (microsomal) [Source:HGNC Symbol;Acc:2570]
35671_at	GTF3C1	general transcription factor IIIC, polypeptide 1, alpha 220kDa [Source:HGNC Symbol;Acc:4664]
32550_r_at	CEBPA	CCAAT/enhancer binding protein (C/EBP), alpha [Source:HGNC Symbol;Acc:1833]
40050_at	CBFA2T2	core-binding factor, runt domain, alpha subunit 2; translocated to, 2 [Source:HGNC Symbol;Acc:1536]
33448_at	SPINT1	serine peptidase inhibitor, Kunitz type 1 [Source:HGNC Symbol;Acc:11246]
41306_at	NECAB3	N-terminal EF-hand calcium binding protein 3 [Source:HGNC Symbol;Acc:15851]
44219_at	NECAB3	N-terminal EF-hand calcium binding protein 3 [Source:HGNC Symbol;Acc:15851]
48098_at	PDIA3	protein disulfide isomerase family A, member 3 [Source:HGNC Symbol;Acc:4606]
48582_at	TMEM87B	transmembrane protein 87B [Source:HGNC Symbol;Acc:25913]
50216_at	CHPF	chondroitin polymerizing factor [Source:HGNC Symbol;Acc:24291]
47346_at	N/A	N/A
32819_at	HIST1H2BK	histone cluster 1, H2bk [Source:HGNC Symbol;Acc:13954]
43925_at	CMTM4	CKLF-like MARVEL transmembrane domain containing 4 [Source:HGNC Symbol;Acc:19175]
55555_at	RP11-2A4.3	N/A
37276_at	IQGAP2	IQ motif containing GTPase activating protein 2 [Source:HGNC Symbol;Acc:6111]
51823_at	ZNF320	zinc finger protein 320 [Source:HGNC Symbol;Acc:13842]
44988_at	CNNM3	cyclin M3 [Source:HGNC Symbol;Acc:104]
47986_at	ZNF490	zinc finger protein 490 [Source:HGNC Symbol;Acc:23705]
39236_s_at	FAAH	fatty acid amide hydrolase [Source:HGNC Symbol;Acc:3553]
41253_s_at	PLEKHB2	pleckstrin homology domain containing, family B (evectins) member 2 [Source:HGNC Symbol;Acc:19236]
49251_f_at	KCTD15	potassium channel tetramerization domain containing 15 [Source:HGNC Symbol;Acc:23297]
41858_at	PGAP2	post-GPI attachment to proteins 2 [Source:HGNC Symbol;Acc:17893]
55497_at	SPRYD4	SPRY domain containing 4 [Source:HGNC Symbol;Acc:27468]
36491_at	TMSB15A	thymosin beta 15a [Source:HGNC Symbol;Acc:30744]
36561_at	PCCB	propionyl CoA carboxylase, beta polypeptide [Source:HGNC Symbol;Acc:8654]
62515_at	PM20D2	peptidase M20 domain containing 2 [Source:HGNC Symbol;Acc:21408]
32253_at	RERE	arginine-glutamic acid dipeptide (RE) repeats [Source:HGNC Symbol;Acc:9965]
41139_at	MAGED1	melanoma antigen family D, 1 [Source:HGNC Symbol;Acc:6813]
35820_at	GM2A	GM2 ganglioside activator [Source:HGNC Symbol;Acc:4367]
38729_at	FKBP4	FK506 binding protein 4, 59kDa [Source:HGNC Symbol;Acc:3720]
39424_at	TNFRSF14	tumor necrosis factor receptor superfamily, member 14 [Source:HGNC Symbol;Acc:11912]
38827_at	AGR2	anterior gradient 2 [Source:HGNC Symbol;Acc:328]
39713_at	KDM5B	lysine (K)-specific demethylase 5B [Source:HGNC Symbol;Acc:18039]
32878_f_at	RP11-124D2.7	N/A
56075_at	SPATA17	spermatogenesis associated 17 [Source:HGNC Symbol;Acc:25184]
32634_s_at	ICA1	islet cell autoantigen 1, 69kDa [Source:HGNC Symbol;Acc:5343]
33164_at	TESK2	testis-specific kinase 2 [Source:HGNC Symbol;Acc:11732]
46525_r_at	N/A	N/A
45668_at	TIGD3	tigger transposable element derived 3 [Source:HGNC Symbol;Acc:18334]
39040_at	UBE2J1	ubiquitin-conjugating enzyme E2, J1 [Source:HGNC Symbol;Acc:17598]
44140_at	EPB41L4B	erythrocyte membrane protein band 4.1 like 4B [Source:HGNC Symbol;Acc:19818]
33904_at	CLDN3	claudin 3 [Source:HGNC Symbol;Acc:2045]
476_s_at	HDAC1	histone deacetylase 1 [Source:HGNC Symbol;Acc:4852]
33175_at	BBS4	Bardet-Biedl syndrome 4 [Source:HGNC Symbol;Acc:969]
33267_at	ATP8A1	ATPase, aminophospholipid transporter (APLT), class I, type 8A, member 1 [Source:HGNC Symbol;Acc:13531]
36198_at	TOMM20	translocase of outer mitochondrial membrane 20 homolog (yeast) [Source:HGNC Symbol;Acc:20947]
36932_at	GTF3C2	general transcription factor IIIC, polypeptide 2, beta 110kDa [Source:HGNC Symbol;Acc:4665]
36077_at	IFT27	intraflagellar transport 27 homolog (Chlamydomonas) [Source:HGNC Symbol;Acc:18626]
37199_at	DYNC2LI1	dynein, cytoplasmic 2, light intermediate chain 1 [Source:HGNC Symbol;Acc:24595]
54583_at	N/A	N/A
58308_at	TRIM62	tripartite motif containing 62 [Source:HGNC Symbol;Acc:25574]
36483_at	GALNT3	UDP-N-acetyl-alpha-D-galactosamine:polypeptide N-acetylgalactosaminyltransferase 3 (GalNAc-T3) [Source:HGNC Symbol;Acc:4125]
33822_at	NUMA1	nuclear mitotic apparatus protein 1 [Source:HGNC Symbol;Acc:8059]
33126_at	GLT8D1	glycosyltransferase 8 domain containing 1 [Source:HGNC Symbol;Acc:24870]
329_s_at	NUMA1	nuclear mitotic apparatus protein 1 [Source:HGNC Symbol;Acc:8059]
38814_at	ATP6V1G1	ATPase, H+ transporting, lysosomal 13kDa, V1 subunit G1 [Source:HGNC Symbol;Acc:864]
123_at	PRKD1	protein kinase D1 [Source:HGNC Symbol;Acc:9407]
57363_at	N/A	N/A
47598_at	GPR160	G protein-coupled receptor 160 [Source:HGNC Symbol;Acc:23693]
33852_at	TIA1	TIA1 cytotoxic granule-associated RNA binding protein [Source:HGNC Symbol;Acc:11802]
46986_at	N/A	N/A
44801_s_at	SMYD3	SET and MYND domain containing 3 [Source:HGNC Symbol;Acc:15513]
43638_at	N/A	N/A
32034_at	ZNF217	zinc finger protein 217 [Source:HGNC Symbol;Acc:13009]
33121_g_at	RGS10	regulator of G-protein signaling 10 [Source:HGNC Symbol;Acc:9992]
35587_at	N/A	N/A
1173_g_at	SAT1	spermidine/spermine N1-acetyltransferase 1 [Source:HGNC Symbol;Acc:10540]
52294_s_at	NCALD	neurocalcin delta [Source:HGNC Symbol;Acc:7655]
50107_s_at	CHDH	choline dehydrogenase [Source:HGNC Symbol;Acc:24288]
37386_i_at	KDELR1	KDEL (Lys-Asp-Glu-Leu) endoplasmic reticulum protein retention receptor 1 [Source:HGNC Symbol;Acc:6304]
45987_at	LINC00320	long intergenic non-protein coding RNA 320 [Source:HGNC Symbol;Acc:19690]
58765_at	N/A	N/A
1490_at	MYCL	v-myc avian myelocytomatosis viral oncogene lung carcinoma derived homolog [Source:HGNC Symbol;Acc:7555]
65740_at	SEL1L	sel-1 suppressor of lin-12-like (C. elegans) [Source:HGNC Symbol;Acc:10717]
58591_g_at	CACNA1D	calcium channel, voltage-dependent, L type, alpha 1D subunit [Source:HGNC Symbol;Acc:1391]
36093_at	HECTD4	HECT domain containing E3 ubiquitin protein ligase 4 [Source:HGNC Symbol;Acc:26611]
50771_at	SPIN4	spindlin family, member 4 [Source:HGNC Symbol;Acc:27040]
62222_at	KIF21A	kinesin family member 21A [Source:HGNC Symbol;Acc:19349]
36084_at	CUL7	cullin 7 [Source:HGNC Symbol;Acc:21024]
52100_at	CNNM3	cyclin M3 [Source:HGNC Symbol;Acc:104]
33611_g_at	CLDN8	claudin 8 [Source:HGNC Symbol;Acc:2050]
45433_at	N/A	N/A
36936_at	TSTA3	tissue specific transplantation antigen P35B [Source:HGNC Symbol;Acc:12390]
63411_at	SLC25A33	solute carrier family 25 (pyrimidine nucleotide carrier), member 33 [Source:HGNC Symbol;Acc:29681]
54520_at	VPS13A	vacuolar protein sorting 13 homolog A (S. cerevisiae) [Source:HGNC Symbol;Acc:1908]
36918_at	GUCY1A3	guanylate cyclase 1, soluble, alpha 3 [Source:HGNC Symbol;Acc:4685]
39398_s_at	TBCD	tubulin folding cofactor D [Source:HGNC Symbol;Acc:11581]
35147_at	MCF2L	MCF.2 cell line derived transforming sequence-like [Source:HGNC Symbol;Acc:14576]
34304_s_at	SAT1	spermidine/spermine N1-acetyltransferase 1 [Source:HGNC Symbol;Acc:10540]
48023_at	FNBP1L	formin binding protein 1-like [Source:HGNC Symbol;Acc:20851]
58586_at	CACNA1D	calcium channel, voltage-dependent, L type, alpha 1D subunit [Source:HGNC Symbol;Acc:1391]
38803_at	NCALD	neurocalcin delta [Source:HGNC Symbol;Acc:7655]
55769_at	RCC2	regulator of chromosome condensation 2 [Source:HGNC Symbol;Acc:30297]
49483_at	GTF3C4	general transcription factor IIIC, polypeptide 4, 90kDa [Source:HGNC Symbol;Acc:4667]
48826_s_at	CTD-2228K2.7	N/A
43530_at	OCLN	occludin [Source:HGNC Symbol;Acc:8104]
45203_at	NKAIN1	Na+/K+ transporting ATPase interacting 1 [Source:HGNC Symbol;Acc:25743]
43992_at	PCYOX1L	prenylcysteine oxidase 1 like [Source:HGNC Symbol;Acc:28477]
32073_at	KDM4A	lysine (K)-specific demethylase 4A [Source:HGNC Symbol;Acc:22978]
41436_at	ZMYM2	zinc finger, MYM-type 2 [Source:HGNC Symbol;Acc:12989]
43230_at	RP11-597D13.9	N/A
36543_at	F3	coagulation factor III (thromboplastin, tissue factor) [Source:HGNC Symbol;Acc:3541]
39507_at	OGT	O-linked N-acetylglucosamine (GlcNAc) transferase [Source:HGNC Symbol;Acc:8127]
33120_at	RGS10	regulator of G-protein signaling 10 [Source:HGNC Symbol;Acc:9992]
34300_at	PATZ1	POZ (BTB) and AT hook containing zinc finger 1 [Source:HGNC Symbol;Acc:13071]
44700_at	TBC1D16	TBC1 domain family, member 16 [Source:HGNC Symbol;Acc:28356]
45687_at	PRR14	proline rich 14 [Source:HGNC Symbol;Acc:28458]
57132_at	EVL	Enah/Vasp-like [Source:HGNC Symbol;Acc:20234]
41179_at	RNF44	ring finger protein 44 [Source:HGNC Symbol;Acc:19180]
57624_at	TC2N	tandem C2 domains, nuclear [Source:HGNC Symbol;Acc:19859]
63775_at	CGN	cingulin [Source:HGNC Symbol;Acc:17429]
48766_at	ZC3H12A	zinc finger CCCH-type containing 12A [Source:HGNC Symbol;Acc:26259]
42670_at	ACSL3	acyl-CoA synthetase long-chain family member 3 [Source:HGNC Symbol;Acc:3570]
37851_at	HIPK2	homeodomain interacting protein kinase 2 [Source:HGNC Symbol;Acc:14402]
46934_at	RAB3B	RAB3B, member RAS oncogene family [Source:HGNC Symbol;Acc:9778]
38683_s_at	ANKHD1	ankyrin repeat and KH domain containing 1 [Source:HGNC Symbol;Acc:24714]
40800_at	HN1L	hematological and neurological expressed 1-like [Source:HGNC Symbol;Acc:14137]
43247_at	N/A	N/A
48424_at	N/A	N/A
50086_at	D2HGDH	D-2-hydroxyglutarate dehydrogenase [Source:HGNC Symbol;Acc:28358]
65561_at	AGPAT3	1-acylglycerol-3-phosphate O-acyltransferase 3 [Source:HGNC Symbol;Acc:326]
61874_at	CACFD1	calcium channel flower domain containing 1 [Source:HGNC Symbol;Acc:1365]
44085_at	MXD4	MAX dimerization protein 4 [Source:HGNC Symbol;Acc:13906]
33748_at	HMHA1	histocompatibility (minor) HA-1 [Source:HGNC Symbol;Acc:17102]
63878_at	AGPAT3	1-acylglycerol-3-phosphate O-acyltransferase 3 [Source:HGNC Symbol;Acc:326]
56104_at	ATP6AP1L	ATPase, H+ transporting, lysosomal accessory protein 1-like [Source:HGNC Symbol;Acc:28091]
50996_s_at	NMRAL1	NmrA-like family domain containing 1 [Source:HGNC Symbol;Acc:24987]
58624_at	KIAA1244	KIAA1244 [Source:HGNC Symbol;Acc:21213]
58393_at	ARAF	v-raf murine sarcoma 3611 viral oncogene homolog [Source:HGNC Symbol;Acc:646]
38182_at	TXLNG2P	taxilin gamma 2, pseudogene [Source:HGNC Symbol;Acc:18473]
43589_at	PAXIP1-AS1	PAXIP1 antisense RNA 1 (head to head) [Source:HGNC Symbol;Acc:27328]
34801_at	PAN2	PAN2 poly(A) specific ribonuclease subunit homolog (S. cerevisiae) [Source:HGNC Symbol;Acc:20074]
37956_at	ALDH3B2	aldehyde dehydrogenase 3 family, member B2 [Source:HGNC Symbol;Acc:411]
48917_at	ARRDC1	arrestin domain containing 1 [Source:HGNC Symbol;Acc:28633]
32684_at	C9ORF91	chromosome 9 open reading frame 91 [Source:HGNC Symbol;Acc:24513]
45356_g_at	ULK3	unc-51 like kinase 3 [Source:HGNC Symbol;Acc:19703]
58288_at	MBOAT2	membrane bound O-acyltransferase domain containing 2 [Source:HGNC Symbol;Acc:25193]
43402_at	CPSF3L	cleavage and polyadenylation specific factor 3-like [Source:HGNC Symbol;Acc:26052]
37281_at	PIEZO1	piezo-type mechanosensitive ion channel component 1 [Source:HGNC Symbol;Acc:28993]
36575_at	RGS1	regulator of G-protein signaling 1 [Source:HGNC Symbol;Acc:9991]
40436_g_at	SLC25A6	solute carrier family 25 (mitochondrial carrier; adenine nucleotide translocator), member 6 [Source:HGNC Symbol;Acc:10992]
65083_at	RBM39	RNA binding motif protein 39 [Source:HGNC Symbol;Acc:15923]
41077_at	ZNF862	zinc finger protein 862 [Source:HGNC Symbol;Acc:34519]
43392_at	DVL1	dishevelled segment polarity protein 1 [Source:HGNC Symbol;Acc:3084]
37648_at	TTLL12	tubulin tyrosine ligase-like family, member 12 [Source:HGNC Symbol;Acc:28974]
47343_at	N/A	N/A
38925_at	CRISP2	cysteine-rich secretory protein 2 [Source:HGNC Symbol;Acc:12024]
57617_at	MARVELD2	MARVEL domain containing 2 [Source:HGNC Symbol;Acc:26401]
56946_g_at	TTC18	tetratricopeptide repeat domain 18 [Source:HGNC Symbol;Acc:30726]
65739_at	TRAF7	TNF receptor-associated factor 7, E3 ubiquitin protein ligase [Source:HGNC Symbol;Acc:20456]
60521_at	RP11-1023L17.1	N/A
59350_at	N/A	N/A
55881_at	PRPF38B	pre-mRNA processing factor 38B [Source:HGNC Symbol;Acc:25512]
59396_at	N/A	N/A
56768_at	N/A	N/A
38960_at	INPP5J	inositol polyphosphate-5-phosphatase J [Source:HGNC Symbol;Acc:8956]
42350_r_at	N/A	N/A
37284_at	N/A	N/A
933_f_at	ZNF91	zinc finger protein 91 [Source:HGNC Symbol;Acc:13166]
34700_at	TRIM3	tripartite motif containing 3 [Source:HGNC Symbol;Acc:10064]
57017_at	TRIM36	tripartite motif containing 36 [Source:HGNC Symbol;Acc:16280]
36783_f_at	ZNF117	zinc finger protein 117 [Source:HGNC Symbol;Acc:12897]
43634_at	N/A	N/A
63223_at	N/A	N/A
40674_s_at	HOXC6	homeobox C6 [Source:HGNC Symbol;Acc:5128]
34050_at	ACSM1	acyl-CoA synthetase medium-chain family member 1 [Source:HGNC Symbol;Acc:18049]
42825_at	N/A	N/A
42745_at	KDELR2	KDEL (Lys-Asp-Glu-Leu) endoplasmic reticulum protein retention receptor 2 [Source:HGNC Symbol;Acc:6305]
38688_at	POGZ	pogo transposable element with ZNF domain [Source:HGNC Symbol;Acc:18801]
59200_at	RALGAPA2	Ral GTPase activating protein, alpha subunit 2 (catalytic) [Source:HGNC Symbol;Acc:16207]
37308_at	GPR107	G protein-coupled receptor 107 [Source:HGNC Symbol;Acc:17830]
46134_at	MPC2	mitochondrial pyruvate carrier 2 [Source:HGNC Symbol;Acc:24515]
55646_at	SOX4	SRY (sex determining region Y)-box 4 [Source:HGNC Symbol;Acc:11200]
47458_at	BPTF	bromodomain PHD finger transcription factor [Source:HGNC Symbol;Acc:3581]
1577_at	AR	androgen receptor [Source:HGNC Symbol;Acc:644]
65968_at	WDR6	WD repeat domain 6 [Source:HGNC Symbol;Acc:12758]
40548_at	BICD1	bicaudal D homolog 1 (Drosophila) [Source:HGNC Symbol;Acc:1049]
43580_at	MORF4L2	mortality factor 4 like 2 [Source:HGNC Symbol;Acc:16849]
555_at	RAB40B	RAB40B, member RAS oncogene family [Source:HGNC Symbol;Acc:18284]
51376_at	N/A	N/A
41033_at	ZNF84	zinc finger protein 84 [Source:HGNC Symbol;Acc:13159]
65233_i_at	ZNF814	zinc finger protein 814 [Source:HGNC Symbol;Acc:33258]
35183_at	ABCA3	ATP-binding cassette, sub-family A (ABC1), member 3 [Source:HGNC Symbol;Acc:33]
42925_at	LRRC56	leucine rich repeat containing 56 [Source:HGNC Symbol;Acc:25430]
32124_at	THOC2	THO complex 2 [Source:HGNC Symbol;Acc:19073]
56161_at	N/A	N/A
39036_g_at	UBR5	ubiquitin protein ligase E3 component n-recognin 5 [Source:HGNC Symbol;Acc:16806]
31962_at	RPL37A	ribosomal protein L37a [Source:HGNC Symbol;Acc:10348]
36224_g_at	SFPQ	splicing factor proline/glutamine-rich [Source:HGNC Symbol;Acc:10774]
33264_at	ENOSF1	enolase superfamily member 1 [Source:HGNC Symbol;Acc:30365]
40951_at	NPIPB3	nuclear pore complex interacting protein family, member B3 [Source:HGNC Symbol;Acc:28989]
41805_g_at	C11ORF80	chromosome 11 open reading frame 80 [Source:HGNC Symbol;Acc:26197]
55226_at	TRIM36	tripartite motif containing 36 [Source:HGNC Symbol;Acc:16280]
33630_s_at	SPTBN2	spectrin, beta, non-erythrocytic 2 [Source:HGNC Symbol;Acc:11276]
65121_at	BPTF	bromodomain PHD finger transcription factor [Source:HGNC Symbol;Acc:3581]
45402_at	RCE1	Ras converting CAAX endopeptidase 1 [Source:HGNC Symbol;Acc:13721]
37933_at	RBBP6	retinoblastoma binding protein 6 [Source:HGNC Symbol;Acc:9889]
525_g_at	PMS1	PMS1 postmeiotic segregation increased 1 (S. cerevisiae) [Source:HGNC Symbol;Acc:9121]
64780_at	N/A	N/A
33889_s_at	DGCR2	DiGeorge syndrome critical region gene 2 [Source:HGNC Symbol;Acc:2845]
56637_at	N/A	N/A
39227_at	PTPRT	protein tyrosine phosphatase, receptor type, T [Source:HGNC Symbol;Acc:9682]
36076_g_at	IFT27	intraflagellar transport 27 homolog (Chlamydomonas) [Source:HGNC Symbol;Acc:18626]
37117_at	ARHGAP8	Rho GTPase activating protein 8 [Source:HGNC Symbol;Acc:677]
38341_at	STAU2	staufen double-stranded RNA binding protein 2 [Source:HGNC Symbol;Acc:11371]
33131_at	SOX4	SRY (sex determining region Y)-box 4 [Source:HGNC Symbol;Acc:11200]
47216_at	N/A	N/A
36572_r_at	ARL6IP1	ADP-ribosylation factor-like 6 interacting protein 1 [Source:HGNC Symbol;Acc:697]
43102_g_at	VPS13B	vacuolar protein sorting 13 homolog B (yeast) [Source:HGNC Symbol;Acc:2183]
65883_at	PILRB	paired immunoglobin-like type 2 receptor beta [Source:HGNC Symbol;Acc:18297]
48101_at	MEX3A	mex-3 RNA binding family member A [Source:HGNC Symbol;Acc:33482]
58806_at	N/A	N/A
932_i_at	ZNF91	zinc finger protein 91 [Source:HGNC Symbol;Acc:13166]
61287_f_at	NUCKS1	nuclear casein kinase and cyclin-dependent kinase substrate 1 [Source:HGNC Symbol;Acc:29923]
55504_at	NUF2	NUF2, NDC80 kinetochore complex component [Source:HGNC Symbol;Acc:14621]
59483_at	N/A	N/A
44077_at	ANKZF1	ankyrin repeat and zinc finger domain containing 1 [Source:HGNC Symbol;Acc:25527]
32223_at	SUGP2	SURP and G patch domain containing 2 [Source:HGNC Symbol;Acc:18641]
38313_at	ABCA2	ATP-binding cassette, sub-family A (ABC1), member 2 [Source:HGNC Symbol;Acc:32]
41258_at	NSUN5P1	NOP2/Sun domain family, member 5 pseudogene 1 [Source:HGNC Symbol;Acc:19146]
35119_at	RPL13A	ribosomal protein L13a [Source:HGNC Symbol;Acc:10304]
39518_at	PRRC1	proline-rich coiled-coil 1 [Source:HGNC Symbol;Acc:28164]
43846_f_at	ZMIZ2	zinc finger, MIZ-type containing 2 [Source:HGNC Symbol;Acc:22229]
1643_g_at	MTA1	metastasis associated 1 [Source:HGNC Symbol;Acc:7410]
32589_at	CHAF1A	chromatin assembly factor 1, subunit A (p150) [Source:HGNC Symbol;Acc:1910]
37947_at	BRD3	bromodomain containing 3 [Source:HGNC Symbol;Acc:1104]
54970_at	ZMIZ2	zinc finger, MIZ-type containing 2 [Source:HGNC Symbol;Acc:22229]
35436_at	GOLGA2	golgin A2 [Source:HGNC Symbol;Acc:4425]
41591_at	DCAF7	DDB1 and CUL4 associated factor 7 [Source:HGNC Symbol;Acc:30915]
41091_at	BPTF	bromodomain PHD finger transcription factor [Source:HGNC Symbol;Acc:3581]
62204_at	PHYKPL	5-phosphohydroxy-L-lysine phospho-lyase [Source:HGNC Symbol;Acc:28249]
37925_r_at	APOM	apolipoprotein M [Source:HGNC Symbol;Acc:13916]
42571_at	N/A	N/A
1072_g_at	GATA2	GATA binding protein 2 [Source:HGNC Symbol;Acc:4171]
54110_at	FLVCR1	feline leukemia virus subgroup C cellular receptor 1 [Source:HGNC Symbol;Acc:24682]
49256_at	N/A	N/A
1602_at	PRKCI	protein kinase C, iota [Source:HGNC Symbol;Acc:9404]
34175_r_at	N/A	N/A
56325_at	N/A	N/A
48386_at	LINC00662	long intergenic non-protein coding RNA 662 [Source:HGNC Symbol;Acc:27122]
64259_at	SPAG5	sperm associated antigen 5 [Source:HGNC Symbol;Acc:13452]
38665_at	CFDP1	craniofacial development protein 1 [Source:HGNC Symbol;Acc:1873]
61833_f_at	TRNT1	tRNA nucleotidyl transferase, CCA-adding, 1 [Source:HGNC Symbol;Acc:17341]
45357_s_at	C12ORF45	chromosome 12 open reading frame 45 [Source:HGNC Symbol;Acc:28628]
41545_at	CDK6	cyclin-dependent kinase 6 [Source:HGNC Symbol;Acc:1777]
697_f_at	LHB	luteinizing hormone beta polypeptide [Source:HGNC Symbol;Acc:6584]
40219_at	N/A	N/A
34851_at	AURKA	aurora kinase A [Source:HGNC Symbol;Acc:11393]
49268_at	TMCC1	transmembrane and coiled-coil domain family 1 [Source:HGNC Symbol;Acc:29116]
52116_at	MYEF2	myelin expression factor 2 [Source:HGNC Symbol;Acc:17940]
58529_at	TLE3	transducin-like enhancer of split 3 (E(sp1) homolog, Drosophila) [Source:HGNC Symbol;Acc:11839]
51789_s_at	BRD3	bromodomain containing 3 [Source:HGNC Symbol;Acc:1104]
53587_at	N/A	N/A
34928_at	ZNF205	zinc finger protein 205 [Source:HGNC Symbol;Acc:12996]
63467_f_at	N/A	N/A
43120_at	KMT2C	lysine (K)-specific methyltransferase 2C [Source:HGNC Symbol;Acc:13726]
33004_g_at	NCK2	NCK adaptor protein 2 [Source:HGNC Symbol;Acc:7665]
61266_s_at	ARID1A	AT rich interactive domain 1A (SWI-like) [Source:HGNC Symbol;Acc:11110]
42977_at	NDUFA6-AS1	NDUFA6 antisense RNA 1 (head to head) [Source:HGNC Symbol;Acc:45273]
57388_f_at	N/A	N/A
49106_at	N/A	N/A
32553_at	MAZ	MYC-associated zinc finger protein (purine-binding transcription factor) [Source:HGNC Symbol;Acc:6914]
35401_s_at	MMP17	matrix metallopeptidase 17 (membrane-inserted) [Source:HGNC Symbol;Acc:7163]
36359_at	PRKACG	protein kinase, cAMP-dependent, catalytic, gamma [Source:HGNC Symbol;Acc:9382]
56276_f_at	N/A	N/A
54990_at	FOXP1	forkhead box P1 [Source:HGNC Symbol;Acc:3823]
56117_at	BTBD9	BTB (POZ) domain containing 9 [Source:HGNC Symbol;Acc:21228]
48376_at	N4BP2	NEDD4 binding protein 2 [Source:HGNC Symbol;Acc:29851]
34532_at	N/A	N/A
35771_at	DEAF1	DEAF1 transcription factor [Source:HGNC Symbol;Acc:14677]
38639_at	MXD4	MAX dimerization protein 4 [Source:HGNC Symbol;Acc:13906]
46538_at	N/A	N/A
39286_at	TOB2	transducer of ERBB2, 2 [Source:HGNC Symbol;Acc:11980]
33623_g_at	CACNA1C	calcium channel, voltage-dependent, L type, alpha 1C subunit [Source:HGNC Symbol;Acc:1390]
44761_at	N/A	N/A
37912_at	TRAF4	TNF receptor-associated factor 4 [Source:HGNC Symbol;Acc:12034]
49385_at	MUM1	melanoma associated antigen (mutated) 1 [Source:HGNC Symbol;Acc:29641]
39608_at	SIM2	single-minded family bHLH transcription factor 2 [Source:HGNC Symbol;Acc:10883]
1768_s_at	CSK	c-src tyrosine kinase [Source:HGNC Symbol;Acc:2444]
2017_s_at	CCND1	cyclin D1 [Source:HGNC Symbol;Acc:1582]
47444_at	ESRP2	epithelial splicing regulatory protein 2 [Source:HGNC Symbol;Acc:26152]
44086_at	GTPBP1	GTP binding protein 1 [Source:HGNC Symbol;Acc:4669]
41359_at	PKP3	plakophilin 3 [Source:HGNC Symbol;Acc:9025]
63444_f_at	RP11-259G18.2	N/A
33280_r_at	ACSM3	acyl-CoA synthetase medium-chain family member 3 [Source:HGNC Symbol;Acc:10522]
41387_r_at	KDM6B	lysine (K)-specific demethylase 6B [Source:HGNC Symbol;Acc:29012]
54067_at	FAM83H	family with sequence similarity 83, member H [Source:HGNC Symbol;Acc:24797]
40359_at	RASSF7	Ras association (RalGDS/AF-6) domain family (N-terminal) member 7 [Source:HGNC Symbol;Acc:1166]
56598_at	RP11-383C5.4	N/A
48322_at	PNPLA7	patatin-like phospholipase domain containing 7 [Source:HGNC Symbol;Acc:24768]
55393_at	PCBP2	poly(rC) binding protein 2 [Source:HGNC Symbol;Acc:8648]
49405_r_at	N/A	N/A
480_at	PKMYT1	protein kinase, membrane associated tyrosine/threonine 1 [Source:HGNC Symbol;Acc:29650]
32282_at	N/A	N/A
31975_at	N/A	N/A
52672_at	N/A	N/A
53394_at	N/A	N/A
43273_at	N/A	N/A
43125_at	N/A	N/A
52119_at	RAB17	RAB17, member RAS oncogene family [Source:HGNC Symbol;Acc:16523]
42449_at	N/A	N/A
46982_at	FMNL3	formin-like 3 [Source:HGNC Symbol;Acc:23698]
55213_i_at	N/A	N/A
34636_at	ALOX15	arachidonate 15-lipoxygenase [Source:HGNC Symbol;Acc:433]
55364_f_at	N/A	N/A
36129_at	SGSM2	small G protein signaling modulator 2 [Source:HGNC Symbol;Acc:29026]
35907_at	CCNF	cyclin F [Source:HGNC Symbol;Acc:1591]
864_at	MNX1	motor neuron and pancreas homeobox 1 [Source:HGNC Symbol;Acc:4979]
40406_at	MST1L	macrophage stimulating 1-like [Source:HGNC Symbol;Acc:7390]
33374_at	CFB	complement factor B [Source:HGNC Symbol;Acc:1037]
33122_at	N/A	N/A
33135_at	SLC19A1	solute carrier family 19 (folate transporter), member 1 [Source:HGNC Symbol;Acc:10937]
46927_at	SPINT1	serine peptidase inhibitor, Kunitz type 1 [Source:HGNC Symbol;Acc:11246]
42688_at	N/A	N/A
39168_at	ZBED1	zinc finger, BED-type containing 1 [Source:HGNC Symbol;Acc:447]
48878_at	N/A	N/A
47160_r_at	SLC25A40	solute carrier family 25, member 40 [Source:HGNC Symbol;Acc:29680]
47213_r_at	N/A	N/A
37418_at	POU2F2	POU class 2 homeobox 2 [Source:HGNC Symbol;Acc:9213]
36737_at	CRYBA4	crystallin, beta A4 [Source:HGNC Symbol;Acc:2396]
1827_s_at	MYC	v-myc avian myelocytomatosis viral oncogene homolog [Source:HGNC Symbol;Acc:7553]
38447_at	ADRBK1	adrenergic, beta, receptor kinase 1 [Source:HGNC Symbol;Acc:289]
31709_at	N/A	N/A
34086_at	S1PR2	sphingosine-1-phosphate receptor 2 [Source:HGNC Symbol;Acc:3169]
41647_at	N/A	N/A
1155_at	N/A	N/A
37323_r_at	HPGD	hydroxyprostaglandin dehydrogenase 15-(NAD) [Source:HGNC Symbol;Acc:5154]
31923_f_at	N/A	N/A
1796_s_at	BCL3	B-cell CLL/lymphoma 3 [Source:HGNC Symbol;Acc:998]
1334_s_at	CSF3	colony stimulating factor 3 (granulocyte) [Source:HGNC Symbol;Acc:2438]
38928_r_at	TYRL	tyrosinase-like (pseudogene) [Source:HGNC Symbol;Acc:12443]
39965_at	RAC3	ras-related C3 botulinum toxin substrate 3 (rho family, small GTP binding protein Rac3) [Source:HGNC Symbol;Acc:9803]
39609_at	SIM2	single-minded family bHLH transcription factor 2 [Source:HGNC Symbol;Acc:10883]
31614_at	SNORA11	Small nucleolar RNA SNORA11 [Source:RFAM;Acc:RF00614]
31649_at	KIF25-AS1	KIF25 antisense RNA 1 [Source:HGNC Symbol;Acc:20953]
36747_at	N/A	N/A
37838_at	F12	coagulation factor XII (Hageman factor) [Source:HGNC Symbol;Acc:3530]
861_g_at	MSH2	mutS homolog 2 [Source:HGNC Symbol;Acc:7325]
40981_at	N/A	N/A
35505_at	N/A	N/A
31930_f_at	RHCE	Rh blood group, CcEe antigens [Source:HGNC Symbol;Acc:10008]
1177_at	N/A	N/A
34225_at	NELFA	negative elongation factor complex member A [Source:HGNC Symbol;Acc:12768]
1852_at	TNF	tumor necrosis factor [Source:HGNC Symbol;Acc:11892]
1505_at	TYMS	thymidylate synthetase [Source:HGNC Symbol;Acc:12441]
40252_g_at	GLIPR1	GLI pathogenesis-related 1 [Source:HGNC Symbol;Acc:17001]
32470_at	GIF	gastric intrinsic factor (vitamin B synthesis) [Source:HGNC Symbol;Acc:4268]
32594_at	CCT4	chaperonin containing TCP1, subunit 4 (delta) [Source:HGNC Symbol;Acc:1617]
36389_at	CRTAM	cytotoxic and regulatory T cell molecule [Source:HGNC Symbol;Acc:24313]
37785_at	RND1	Rho family GTPase 1 [Source:HGNC Symbol;Acc:18314]
40380_at	ELAVL4	ELAV like neuron-specific RNA binding protein 4 [Source:HGNC Symbol;Acc:3315]
32952_at	POU6F2	POU class 6 homeobox 2 [Source:HGNC Symbol;Acc:21694]
33602_at	S1PR4	sphingosine-1-phosphate receptor 4 [Source:HGNC Symbol;Acc:3170]
37614_g_at	PVALB	parvalbumin [Source:HGNC Symbol;Acc:9704]
31679_at	N/A	N/A
51319_at	GRIN2B	glutamate receptor, ionotropic, N-methyl D-aspartate 2B [Source:HGNC Symbol;Acc:4586]
40749_at	MS4A1	membrane-spanning 4-domains, subfamily A, member 1 [Source:HGNC Symbol;Acc:7315]
572_at	TTK	TTK protein kinase [Source:HGNC Symbol;Acc:12401]
31384_at	N/A	N/A
40540_at	N/A	N/A
34914_at	PSTPIP1	proline-serine-threonine phosphatase interacting protein 1 [Source:HGNC Symbol;Acc:9580]
36294_at	STK4	serine/threonine kinase 4 [Source:HGNC Symbol;Acc:11408]
37783_at	N/A	N/A
32927_at	GIMAP5	GTPase, IMAP family member 5 [Source:HGNC Symbol;Acc:18005]
33486_at	N/A	N/A
1210_s_at	TNFRSF25	tumor necrosis factor receptor superfamily, member 25 [Source:HGNC Symbol;Acc:11910]
38947_at	N/A	N/A
35031_r_at	FRMPD4	FERM and PDZ domain containing 4 [Source:HGNC Symbol;Acc:29007]
37883_i_at	CTD-2314B22.3	N/A
41802_at	N/A	N/A
36487_at	N/A	N/A
40894_at	N/A	N/A
1803_at	CDK1	cyclin-dependent kinase 1 [Source:HGNC Symbol;Acc:1722]
40724_at	ZNF200	zinc finger protein 200 [Source:HGNC Symbol;Acc:12993]
33316_at	TOX	thymocyte selection-associated high mobility group box [Source:HGNC Symbol;Acc:18988]
35572_f_at	ZNF253	zinc finger protein 253 [Source:HGNC Symbol;Acc:13497]
842_at	ZMYND8	zinc finger, MYND-type containing 8 [Source:HGNC Symbol;Acc:9397]
36293_at	CXCR6	chemokine (C-X-C motif) receptor 6 [Source:HGNC Symbol;Acc:16647]
35036_at	CD93	CD93 molecule [Source:HGNC Symbol;Acc:15855]
38496_at	ELK4	ELK4, ETS-domain protein (SRF accessory protein 1) [Source:HGNC Symbol;Acc:3326]
37594_at	BHMT	betaine--homocysteine S-methyltransferase [Source:HGNC Symbol;Acc:1047]
34994_at	BRWD1	bromodomain and WD repeat domain containing 1 [Source:HGNC Symbol;Acc:12760]
31920_at	CDON	cell adhesion associated, oncogene regulated [Source:HGNC Symbol;Acc:17104]
38045_at	CTNND2	catenin (cadherin-associated protein), delta 2 [Source:HGNC Symbol;Acc:2516]
33663_at	N/A	N/A
41410_at	NDUFAF1	NADH dehydrogenase (ubiquinone) complex I, assembly factor 1 [Source:HGNC Symbol;Acc:18828]
32767_at	STIL	SCL/TAL1 interrupting locus [Source:HGNC Symbol;Acc:10879]
36820_r_at	ATXN3	ataxin 3 [Source:HGNC Symbol;Acc:7106]
32480_at	HOXC4	Homeobox protein Hox-C4 [Source:UniProtKB/Swiss-Prot;Acc:P09017]
38857_r_at	KLHL23	kelch-like family member 23 [Source:HGNC Symbol;Acc:27506]
39096_at	SON	SON DNA binding protein [Source:HGNC Symbol;Acc:11183]
703_at	N/A	N/A
33159_at	NRL	neural retina leucine zipper [Source:HGNC Symbol;Acc:8002]
1044_s_at	E2F5	E2F transcription factor 5, p130-binding [Source:HGNC Symbol;Acc:3119]
40888_f_at	N/A	N/A
32326_at	TRIM52	tripartite motif containing 52 [Source:HGNC Symbol;Acc:19024]
39006_r_at	N/A	N/A
40049_at	DAPK1	death-associated protein kinase 1 [Source:HGNC Symbol;Acc:2674]
838_s_at	UBE2I	ubiquitin-conjugating enzyme E2I [Source:HGNC Symbol;Acc:12485]
36161_at	AP2B1	adaptor-related protein complex 2, beta 1 subunit [Source:HGNC Symbol;Acc:563]
37884_f_at	C2ORF27A	chromosome 2 open reading frame 27A [Source:HGNC Symbol;Acc:25077]
35931_at	ZNF8	zinc finger protein 8 [Source:HGNC Symbol;Acc:13154]
38482_at	CLDN7	claudin 7 [Source:HGNC Symbol;Acc:2049]
34142_at	N/A	N/A
37723_at	CCNG2	cyclin G2 [Source:HGNC Symbol;Acc:1593]
38868_at	FCAR	Fc fragment of IgA, receptor for [Source:HGNC Symbol;Acc:3608]
35775_at	N/A	N/A
59810_at	ARL6	ADP-ribosylation factor-like 6 [Source:HGNC Symbol;Acc:13210]
33840_at	TPD52	tumor protein D52 [Source:HGNC Symbol;Acc:12005]
43761_at	C9ORF43	chromosome 9 open reading frame 43 [Source:HGNC Symbol;Acc:23570]
49127_at	OTUB2	OTU domain, ubiquitin aldehyde binding 2 [Source:HGNC Symbol;Acc:20351]
37950_at	PREP	prolyl endopeptidase [Source:HGNC Symbol;Acc:9358]
749_at	CAD	carbamoyl-phosphate synthetase 2, aspartate transcarbamylase, and dihydroorotase [Source:HGNC Symbol;Acc:1424]
39732_at	MAP7	microtubule-associated protein 7 [Source:HGNC Symbol;Acc:6869]
36425_at	NEBL	nebulette [Source:HGNC Symbol;Acc:16932]
37728_r_at	RCN2	reticulocalbin 2, EF-hand calcium binding domain [Source:HGNC Symbol;Acc:9935]
41181_r_at	DDT	D-dopachrome tautomerase [Source:HGNC Symbol;Acc:2732]
32481_at	WFDC8	WAP four-disulfide core domain 8 [Source:HGNC Symbol;Acc:16163]
33227_at	IL10RB	interleukin 10 receptor, beta [Source:HGNC Symbol;Acc:5965]
1007_s_at	DDR1	discoidin domain receptor tyrosine kinase 1 [Source:HGNC Symbol;Acc:2730]
63761_at	N/A	N/A
37487_at	TNRC6B	trinucleotide repeat containing 6B [Source:HGNC Symbol;Acc:29190]
41084_at	ZNF428	zinc finger protein 428 [Source:HGNC Symbol;Acc:20804]
35952_at	SPATA2L	spermatogenesis associated 2-like [Source:HGNC Symbol;Acc:28393]
38480_s_at	UBE2I	ubiquitin-conjugating enzyme E2I [Source:HGNC Symbol;Acc:12485]
37827_r_at	DOPEY2	dopey family member 2 [Source:HGNC Symbol;Acc:1291]
35439_at	SF1	splicing factor 1 [Source:HGNC Symbol;Acc:12950]
46830_at	N/A	N/A
36328_at	SHBG	sex hormone-binding globulin [Source:HGNC Symbol;Acc:10839]
43166_at	N/A	N/A
63595_at	N/A	N/A
57922_at	MIDN	midnolin [Source:HGNC Symbol;Acc:16298]
51639_at	N/A	N/A
40271_at	NUP93	nucleoporin 93kDa [Source:HGNC Symbol;Acc:28958]
41800_s_at	DNAJC7	DnaJ (Hsp40) homolog, subfamily C, member 7 [Source:HGNC Symbol;Acc:12392]
43174_at	ZNF404	zinc finger protein 404 [Source:HGNC Symbol;Acc:19417]
33354_at	SMURF2	SMAD specific E3 ubiquitin protein ligase 2 [Source:HGNC Symbol;Acc:16809]
66373_at	N/A	N/A
48635_r_at	N/A	N/A
52371_r_at	KIAA2018	KIAA2018 [Source:HGNC Symbol;Acc:30494]
44606_at	AIF1L	allograft inflammatory factor 1-like [Source:HGNC Symbol;Acc:28904]
60460_at	HKR1	HKR1, GLI-Kruppel zinc finger family member [Source:HGNC Symbol;Acc:4928]
58013_at	N/A	N/A
48867_at	N/A	N/A
44440_i_at	N/A	N/A
58735_r_at	N/A	N/A
44806_at	N/A	N/A
58796_at	GSPT1	G1 to S phase transition 1 [Source:HGNC Symbol;Acc:4621]
46951_at	N/A	N/A
46746_s_at	PIM3	pim-3 oncogene [Source:HGNC Symbol;Acc:19310]
45446_at	N/A	N/A
57234_at	VPS37B	vacuolar protein sorting 37 homolog B (S. cerevisiae) [Source:HGNC Symbol;Acc:25754]
43865_at	N/A	N/A
64199_at	N/A	N/A
37026_at	KLF6	Kruppel-like factor 6 [Source:HGNC Symbol;Acc:2235]
59714_at	CTD-2308B18.4	N/A
51768_at	CD163L1	CD163 molecule-like 1 [Source:HGNC Symbol;Acc:30375]
48147_i_at	N/A	N/A
789_at	EGR1	early growth response 1 [Source:HGNC Symbol;Acc:3238]
60590_at	N/A	N/A
57239_at	TRIB1	tribbles pseudokinase 1 [Source:HGNC Symbol;Acc:16891]
51465_at	N/A	N/A
45913_at	N/A	N/A
50005_r_at	G2E3	G2/M-phase specific E3 ubiquitin protein ligase [Source:HGNC Symbol;Acc:20338]
1612_s_at	JUND	jun D proto-oncogene [Source:HGNC Symbol;Acc:6206]
46342_at	N/A	N/A
37028_at	PPP1R15A	protein phosphatase 1, regulatory subunit 15A [Source:HGNC Symbol;Acc:14375]
59391_at	N/A	N/A
33616_at	ZBTB25	zinc finger and BTB domain containing 25 [Source:HGNC Symbol;Acc:13112]
45347_at	VMP1	vacuole membrane protein 1 [Source:HGNC Symbol;Acc:29559]
39808_at	WNT11	wingless-type MMTV integration site family, member 11 [Source:HGNC Symbol;Acc:12776]
41483_s_at	JUND	jun D proto-oncogene [Source:HGNC Symbol;Acc:6206]
37248_at	GPR78	G protein-coupled receptor 78 [Source:HGNC Symbol;Acc:4528]
53954_r_at	RBM27	RNA binding motif protein 27 [Source:HGNC Symbol;Acc:29243]
45422_at	RP6-206I17.2	N/A
53661_at	N/A	N/A
44548_at	RPS6KC1	ribosomal protein S6 kinase, 52kDa, polypeptide 1 [Source:HGNC Symbol;Acc:10439]
44932_at	N/A	N/A
48186_at	N/A	N/A
43974_at	CRIPAK	cysteine-rich PAK1 inhibitor [Source:HGNC Symbol;Acc:26619]
52122_at	GEMIN8	gem (nuclear organelle) associated protein 8 [Source:HGNC Symbol;Acc:26044]
53359_at	N/A	N/A
66786_at	N/A	N/A
41484_r_at	JUND	jun D proto-oncogene [Source:HGNC Symbol;Acc:6206]
49782_at	DOK6	docking protein 6 [Source:HGNC Symbol;Acc:28301]
51476_at	N/A	N/A
42374_r_at	N/A	N/A
43886_r_at	N/A	N/A
64702_at	MLK4	Mitogen-activated protein kinase kinase kinase MLK4 [Source:UniProtKB/Swiss-Prot;Acc:Q5TCX8]
48851_r_at	KCTD16	potassium channel tetramerization domain containing 16 [Source:HGNC Symbol;Acc:29244]
45124_at	N/A	N/A
52518_at	N/A	N/A
47920_at	BDH1	3-hydroxybutyrate dehydrogenase, type 1 [Source:HGNC Symbol;Acc:1027]
53647_at	PDXK	pyridoxal (pyridoxine, vitamin B6) kinase [Source:HGNC Symbol;Acc:8819]
37821_at	BCAS1	breast carcinoma amplified sequence 1 [Source:HGNC Symbol;Acc:974]
54025_at	CSRNP1	cysteine-serine-rich nuclear protein 1 [Source:HGNC Symbol;Acc:14300]
55676_r_at	N/A	N/A
57029_at	SPIDR	scaffolding protein involved in DNA repair [Source:HGNC Symbol;Acc:28971]
40469_at	MCM3AP	minichromosome maintenance complex component 3 associated protein [Source:HGNC Symbol;Acc:6946]
54419_at	ZNF766	zinc finger protein 766 [Source:HGNC Symbol;Acc:28063]
43939_at	ARL5B	ADP-ribosylation factor-like 5B [Source:HGNC Symbol;Acc:23052]
62246_at	MCL1	myeloid cell leukemia sequence 1 (BCL2-related) [Source:HGNC Symbol;Acc:6943]
58007_at	RCCD1	RCC1 domain containing 1 [Source:HGNC Symbol;Acc:30457]
54242_at	EPB41L4B	erythrocyte membrane protein band 4.1 like 4B [Source:HGNC Symbol;Acc:19818]
42980_at	ZDHHC23	zinc finger, DHHC-type containing 23 [Source:HGNC Symbol;Acc:28654]
48642_r_at	N/A	N/A
50849_at	AGR2	anterior gradient 2 [Source:HGNC Symbol;Acc:328]
49140_at	SOCS3	suppressor of cytokine signaling 3 [Source:HGNC Symbol;Acc:19391]
40325_at	NTHL1	nth endonuclease III-like 1 (E. coli) [Source:HGNC Symbol;Acc:8028]
35835_at	ANAPC5	anaphase promoting complex subunit 5 [Source:HGNC Symbol;Acc:15713]
35597_at	TRIB1	tribbles pseudokinase 1 [Source:HGNC Symbol;Acc:16891]
44063_at	TIA1	TIA1 cytotoxic granule-associated RNA binding protein [Source:HGNC Symbol;Acc:11802]
40448_at	ZFP36	ZFP36 ring finger protein [Source:HGNC Symbol;Acc:12862]
279_at	NR4A1	nuclear receptor subfamily 4, group A, member 1 [Source:HGNC Symbol;Acc:7980]
32786_at	JUNB	jun B proto-oncogene [Source:HGNC Symbol;Acc:6205]
36669_at	FOSB	FBJ murine osteosarcoma viral oncogene homolog B [Source:HGNC Symbol;Acc:3797]
280_g_at	NR4A1	nuclear receptor subfamily 4, group A, member 1 [Source:HGNC Symbol;Acc:7980]
287_at	ATF3	activating transcription factor 3 [Source:HGNC Symbol;Acc:785]
53358_at	N/A	N/A
36634_at	BTG2	BTG family, member 2 [Source:HGNC Symbol;Acc:1131]
60956_at	N/A	N/A
40375_at	EGR3	early growth response 3 [Source:HGNC Symbol;Acc:3240]
36097_at	IER2	immediate early response 2 [Source:HGNC Symbol;Acc:28871]
51278_at	N/A	N/A
48675_at	ARID1A	AT rich interactive domain 1A (SWI-like) [Source:HGNC Symbol;Acc:11110]
33916_at	NISCH	nischarin [Source:HGNC Symbol;Acc:18006]
32583_at	JUN	jun proto-oncogene [Source:HGNC Symbol;Acc:6204]
1915_s_at	FOS	FBJ murine osteosarcoma viral oncogene homolog [Source:HGNC Symbol;Acc:3796]
65184_at	IFFO2	intermediate filament family orphan 2 [Source:HGNC Symbol;Acc:27006]
58918_at	NFKBIZ	nuclear factor of kappa light polypeptide gene enhancer in B-cells inhibitor, zeta [Source:HGNC Symbol;Acc:29805]
33146_at	MCL1	myeloid cell leukemia sequence 1 (BCL2-related) [Source:HGNC Symbol;Acc:6943]
277_at	MCL1	myeloid cell leukemia sequence 1 (BCL2-related) [Source:HGNC Symbol;Acc:6943]
1916_s_at	FOS	FBJ murine osteosarcoma viral oncogene homolog [Source:HGNC Symbol;Acc:3796]
41323_at	ITFG2	integrin alpha FG-GAP repeat containing 2 [Source:HGNC Symbol;Acc:30879]
1895_at	N/A	N/A
51746_f_at	ACTG1	actin, gamma 1 [Source:HGNC Symbol;Acc:144]
31993_f_at	RP11-499P20.2	N/A
37863_at	EGR2	early growth response 2 [Source:HGNC Symbol;Acc:3239]
41713_at	ZKSCAN1	zinc finger with KRAB and SCAN domains 1 [Source:HGNC Symbol;Acc:13101]
56178_at	N/A	N/A
31921_at	OR2F1	olfactory receptor, family 2, subfamily F, member 1 (gene/pseudogene) [Source:HGNC Symbol;Acc:8246]
2094_s_at	FOS	FBJ murine osteosarcoma viral oncogene homolog [Source:HGNC Symbol;Acc:3796]
36909_at	WEE1	WEE1 G2 checkpoint kinase [Source:HGNC Symbol;Acc:12761]
38772_at	CYR61	cysteine-rich, angiogenic inducer, 61 [Source:HGNC Symbol;Acc:2654]
64342_at	CTGF	connective tissue growth factor [Source:HGNC Symbol;Acc:2500]
40445_at	ELF3	E74-like factor 3 (ets domain transcription factor, epithelial-specific ) [Source:HGNC Symbol;Acc:3318]
37623_at	NR4A2	nuclear receptor subfamily 4, group A, member 2 [Source:HGNC Symbol;Acc:7981]
1005_at	DUSP1	dual specificity phosphatase 1 [Source:HGNC Symbol;Acc:3064]
547_s_at	NR4A2	nuclear receptor subfamily 4, group A, member 2 [Source:HGNC Symbol;Acc:7981]
48997_at	ZFP28	ZFP28 zinc finger protein [Source:HGNC Symbol;Acc:17801]
49943_at	N/A	N/A
31502_at	N/A	N/A
49650_at	N/A	N/A
36103_at	CCL3	chemokine (C-C motif) ligand 3 [Source:HGNC Symbol;Acc:10627]
36674_at
59490_at	ELP2	elongator acetyltransferase complex subunit 2 [Source:HGNC Symbol;Acc:18248]
48005_at	PLXDC2	plexin domain containing 2 [Source:HGNC Symbol;Acc:21013]
45152_at	RIMS1	regulating synaptic membrane exocytosis 1 [Source:HGNC Symbol;Acc:17282]
39390_at	NUP133	nucleoporin 133kDa [Source:HGNC Symbol;Acc:18016]
37645_at	CD69	CD69 molecule [Source:HGNC Symbol;Acc:1694]
47987_at	SPATA7	spermatogenesis associated 7 [Source:HGNC Symbol;Acc:20423]
54762_at	SKIL	SKI-like oncogene [Source:HGNC Symbol;Acc:10897]
32140_at	SORL1	sortilin-related receptor, L(DLR class) A repeats containing [Source:HGNC Symbol;Acc:11185]
46835_at	SYN2	synapsin II [Source:HGNC Symbol;Acc:11495]
37416_at	RHOH	ras homolog family member H [Source:HGNC Symbol;Acc:686]
1652_at	PIM2	pim-2 oncogene [Source:HGNC Symbol;Acc:8987]
44540_at	PARP8	poly (ADP-ribose) polymerase family, member 8 [Source:HGNC Symbol;Acc:26124]
32793_at	N/A	N/A
48975_at	ZMYM6	zinc finger, MYM-type 6 [Source:HGNC Symbol;Acc:13050]
58747_at	N/A	N/A
1403_s_at	CCL5	chemokine (C-C motif) ligand 5 [Source:HGNC Symbol;Acc:10632]
41764_at	APOC1	apolipoprotein C-I [Source:HGNC Symbol;Acc:607]
649_s_at	CXCR4	chemokine (C-X-C motif) receptor 4 [Source:HGNC Symbol;Acc:2561]
1405_i_at	CCL5	chemokine (C-C motif) ligand 5 [Source:HGNC Symbol;Acc:10632]
38319_at	CD3D	CD3d molecule, delta (CD3-TCR complex) [Source:HGNC Symbol;Acc:1673]
38095_i_at	HLA-DPB1	major histocompatibility complex, class II, DP beta 1 [Source:HGNC Symbol;Acc:4940]
1105_s_at	TRBC2	T cell receptor beta constant 2 [Source:HGNC Symbol;Acc:12157]
1106_s_at	TRAC	T cell receptor alpha constant [Source:HGNC Symbol;Acc:12029]
44983_at	N/A	N/A
33238_at	LCK	lymphocyte-specific protein tyrosine kinase [Source:HGNC Symbol;Acc:6524]
32794_g_at	TRBC2	T cell receptor beta constant 2 [Source:HGNC Symbol;Acc:12157]
39959_at	UBD	ubiquitin D [Source:HGNC Symbol;Acc:18795]
63628_at	IL7R	interleukin 7 receptor [Source:HGNC Symbol;Acc:6024]
37006_at	IGJ	immunoglobulin J polypeptide, linker protein for immunoglobulin alpha and mu polypeptides [Source:HGNC Symbol;Acc:5713]
46191_at	CAMK4	calcium/calmodulin-dependent protein kinase IV [Source:HGNC Symbol;Acc:1464]
36227_at	IL7R	interleukin 7 receptor [Source:HGNC Symbol;Acc:6024]
40738_at	CD2	CD2 molecule [Source:HGNC Symbol;Acc:1639]
36773_f_at	N/A	N/A
37078_at	CD247	CD247 molecule [Source:HGNC Symbol;Acc:1677]
1370_at	IL7R	interleukin 7 receptor [Source:HGNC Symbol;Acc:6024]
63612_f_at	IGHG4	immunoglobulin heavy constant gamma 4 (G4m marker) [Source:HGNC Symbol;Acc:5528]
33273_f_at	IGLC1	immunoglobulin lambda constant 1 (Mcg marker) [Source:HGNC Symbol;Acc:5855]
33274_f_at	IGLC3	immunoglobulin lambda constant 3 (Kern-Oz+ marker) [Source:HGNC Symbol;Acc:5857]
38194_s_at	IGKC	immunoglobulin kappa constant [Source:HGNC Symbol;Acc:5716]
58867_s_at	IGLC1	immunoglobulin lambda constant 1 (Mcg marker) [Source:HGNC Symbol;Acc:5855]
37864_s_at	IGHG4	immunoglobulin heavy constant gamma 4 (G4m marker) [Source:HGNC Symbol;Acc:5528]
41827_f_at	GUSBP11	glucuronidase, beta pseudogene 11 [Source:HGNC Symbol;Acc:42325]
31319_at	IGKV2OR22-4	immunoglobulin kappa variable 2/OR22-4 (pseudogene) [Source:HGNC Symbol;Acc:5813]
41165_g_at	IGHM	immunoglobulin heavy constant mu [Source:HGNC Symbol;Acc:5541]
41164_at	IGHM	immunoglobulin heavy constant mu [Source:HGNC Symbol;Acc:5541]
43372_f_at	IGHA1	immunoglobulin heavy constant alpha 1 [Source:HGNC Symbol;Acc:5478]
35530_f_at	IGLV1-40	immunoglobulin lambda variable 1-40 [Source:HGNC Symbol;Acc:5877]
33500_i_at	IGHA1	immunoglobulin heavy constant alpha 1 [Source:HGNC Symbol;Acc:5478]
33501_r_at	IGHA1	immunoglobulin heavy constant alpha 1 [Source:HGNC Symbol;Acc:5478]
33499_s_at	IGHA1	immunoglobulin heavy constant alpha 1 [Source:HGNC Symbol;Acc:5478]
57235_s_at	IGHA1	immunoglobulin heavy constant alpha 1 [Source:HGNC Symbol;Acc:5478]
48105_at	LXN	latexin [Source:HGNC Symbol;Acc:13347]
37149_s_at	LTF	lactotransferrin [Source:HGNC Symbol;Acc:6720]
31610_at	PDZK1IP1	PDZK1 interacting protein 1 [Source:HGNC Symbol;Acc:16887]
59794_g_at	PDZK1IP1	PDZK1 interacting protein 1 [Source:HGNC Symbol;Acc:16887]
42465_at	N/A	N/A
1267_at	PRKCH	protein kinase C, eta [Source:HGNC Symbol;Acc:9403]
36376_at	SLC26A4	solute carrier family 26 (anion exchanger), member 4 [Source:HGNC Symbol;Acc:8818]
45394_s_at	FAM3D	family with sequence similarity 3, member D [Source:HGNC Symbol;Acc:18665]
44500_r_at	N/A	N/A
38125_at	SERPINE1	serpin peptidase inhibitor, clade E (nexin, plasminogen activator inhibitor type 1), member 1 [Source:HGNC Symbol;Acc:8583]
45294_at	PIGR	polymeric immunoglobulin receptor [Source:HGNC Symbol;Acc:8968]
43849_s_at	FAM3D	family with sequence similarity 3, member D [Source:HGNC Symbol;Acc:18665]
54559_r_at	KCTD16	potassium channel tetramerization domain containing 16 [Source:HGNC Symbol;Acc:29244]
54293_at	SLC10A7	solute carrier family 10, member 7 [Source:HGNC Symbol;Acc:23088]
42459_at	N/A	N/A
42272_at	N/A	N/A
54536_at	ATAT1	alpha tubulin acetyltransferase 1 [Source:HGNC Symbol;Acc:21186]
51556_i_at	N/A	N/A
33848_r_at	CDKN1B	cyclin-dependent kinase inhibitor 1B (p27, Kip1) [Source:HGNC Symbol;Acc:1785]
58298_at	PTRHD1	peptidyl-tRNA hydrolase domain containing 1 [Source:HGNC Symbol;Acc:33782]
56498_at	CMPK1	cytidine monophosphate (UMP-CMP) kinase 1, cytosolic [Source:HGNC Symbol;Acc:18170]
54319_at	N/A	N/A
65170_at	FAM118A	family with sequence similarity 118, member A [Source:HGNC Symbol;Acc:1313]
53367_at	TMEM45B	transmembrane protein 45B [Source:HGNC Symbol;Acc:25194]
36398_at	N/A	N/A
45419_r_at	N/A	N/A
46022_at	N/A	N/A
56620_at	RP11-477H21.2	N/A
52196_r_at	N/A	N/A
35371_at	LRBA	LPS-responsive vesicle trafficking, beach and anchor containing [Source:HGNC Symbol;Acc:1742]
64408_s_at	CALML4	calmodulin-like 4 [Source:HGNC Symbol;Acc:18445]
47209_r_at	N/A	N/A
45939_at	CNTN3	contactin 3 (plasmacytoma associated) [Source:HGNC Symbol;Acc:2173]
57807_s_at	N/A	N/A
47716_i_at	N/A	N/A
45995_at	ABCC13	ATP-binding cassette, sub-family C (CFTR/MRP), member 13, pseudogene [Source:HGNC Symbol;Acc:16022]
59426_at	IMPA1P	inositol(myo)-1(or 4)-monophosphatase 1 pseudogene [Source:HGNC Symbol;Acc:33956]
54087_at	N/A	N/A
37930_at	ATP7B	ATPase, Cu++ transporting, beta polypeptide [Source:HGNC Symbol;Acc:870]
44337_f_at	N/A	N/A
48457_at	CCDC121	coiled-coil domain containing 121 [Source:HGNC Symbol;Acc:25833]
63259_s_at	DOK2	docking protein 2, 56kDa [Source:HGNC Symbol;Acc:2991]
45830_at	N/A	N/A
43843_s_at	EIF3EP1	eukaryotic translation initiation factor 3, subunit E pseudogene 1 [Source:HGNC Symbol;Acc:6102]
56508_at	TSPAN13	tetraspanin 13 [Source:HGNC Symbol;Acc:21643]
49344_at	SMO	smoothened, frizzled family receptor [Source:HGNC Symbol;Acc:11119]
59357_at	AC024560.2	N/A
62207_at	GLCCI1	glucocorticoid induced transcript 1 [Source:HGNC Symbol;Acc:18713]
63413_at	TMED4	transmembrane emp24 protein transport domain containing 4 [Source:HGNC Symbol;Acc:22301]
58643_at	N/A	N/A
610_at	ADRB2	adrenoceptor beta 2, surface [Source:HGNC Symbol;Acc:286]
63360_at	MS4A7	membrane-spanning 4-domains, subfamily A, member 7 [Source:HGNC Symbol;Acc:13378]
44687_at	ELK4	ELK4, ETS-domain protein (SRF accessory protein 1) [Source:HGNC Symbol;Acc:3326]
62449_i_at	GPBP1	GC-rich promoter binding protein 1 [Source:HGNC Symbol;Acc:29520]
62473_at	LRSAM1	leucine rich repeat and sterile alpha motif containing 1 [Source:HGNC Symbol;Acc:25135]
49058_at	B3GALT6	UDP-Gal:betaGal beta 1,3-galactosyltransferase polypeptide 6 [Source:HGNC Symbol;Acc:17978]
44848_at	COQ7	coenzyme Q7 homolog, ubiquinone (yeast) [Source:HGNC Symbol;Acc:2244]
62943_at	DCAKD	dephospho-CoA kinase domain containing [Source:HGNC Symbol;Acc:26238]
51186_at	RP11-690G19.3	N/A
38307_at	NCDN	neurochondrin [Source:HGNC Symbol;Acc:17597]
55390_at	N/A	N/A
63788_at	STAP2	signal transducing adaptor family member 2 [Source:HGNC Symbol;Acc:30430]
66860_at	RP11-433C9.2	Protein LOC100508383 [Source:UniProtKB/TrEMBL;Acc:C9JSC8]
60737_at	N/A	N/A
63820_at	ZNF362	zinc finger protein 362 [Source:HGNC Symbol;Acc:18079]
57769_at	ANKRD37	ankyrin repeat domain 37 [Source:HGNC Symbol;Acc:29593]
60068_i_at	TRMT61B	tRNA methyltransferase 61 homolog B (S. cerevisiae) [Source:HGNC Symbol;Acc:26070]
61332_at	AACS	acetoacetyl-CoA synthetase [Source:HGNC Symbol;Acc:21298]
64884_at	FAM45A	family with sequence similarity 45, member A [Source:HGNC Symbol;Acc:31793]
55343_at	N/A	N/A
63899_at	N/A	N/A
64706_at	PIGM	phosphatidylinositol glycan anchor biosynthesis, class M [Source:HGNC Symbol;Acc:18858]
57283_f_at	KIAA1522	KIAA1522 [Source:HGNC Symbol;Acc:29301]
62526_at	SFXN5	sideroflexin 5 [Source:HGNC Symbol;Acc:16073]
35276_at	CLDN4	claudin 4 [Source:HGNC Symbol;Acc:2046]
60889_f_at	RAB24	RAB24, member RAS oncogene family [Source:HGNC Symbol;Acc:9765]
62073_at	AC004221.2	N/A
62260_at	DGCR5	DiGeorge syndrome critical region gene 5 (non-protein coding) [Source:HGNC Symbol;Acc:16757]
48875_at	PACS1	phosphofurin acidic cluster sorting protein 1 [Source:HGNC Symbol;Acc:30032]
49589_g_at	GON4L	gon-4-like (C. elegans) [Source:HGNC Symbol;Acc:25973]
63995_r_at	PNPLA7	patatin-like phospholipase domain containing 7 [Source:HGNC Symbol;Acc:24768]
57772_g_at	ANKRD37	ankyrin repeat domain 37 [Source:HGNC Symbol;Acc:29593]
65317_at	N/A	N/A
60486_at	CC2D1A	coiled-coil and C2 domain containing 1A [Source:HGNC Symbol;Acc:30237]
65577_at	LRRC8A	leucine rich repeat containing 8 family, member A [Source:HGNC Symbol;Acc:19027]
66354_at	N/A	N/A
63619_i_at	ZNF525	zinc finger protein 525 [Source:HGNC Symbol;Acc:29423]
47899_at	HELZ2	helicase with zinc finger 2, transcriptional coactivator [Source:HGNC Symbol;Acc:30021]
65709_at	CCNL2	cyclin L2 [Source:HGNC Symbol;Acc:20570]
65832_at	TMEM8A	transmembrane protein 8A [Source:HGNC Symbol;Acc:17205]
55012_at	CEP95	centrosomal protein 95kDa [Source:HGNC Symbol;Acc:25141]
52754_at	MTL5	metallothionein-like 5, testis-specific (tesmin) [Source:HGNC Symbol;Acc:7446]
41824_at	UTP18	UTP18 small subunit (SSU) processome component homolog (yeast) [Source:HGNC Symbol;Acc:24274]
34327_at	HLTF	helicase-like transcription factor [Source:HGNC Symbol;Acc:11099]
63994_i_at	PNPLA7	patatin-like phospholipase domain containing 7 [Source:HGNC Symbol;Acc:24768]
57947_at	N/A	N/A
47902_at	SAMD4B	sterile alpha motif domain containing 4B [Source:HGNC Symbol;Acc:25492]
65941_f_at	N/A	N/A
58137_r_at	N/A	N/A
51428_at	N/A	N/A
49422_at	N/A	N/A
55922_at	RP4-799P18.4	N/A
50988_at	TOX4	TOX high mobility group box family member 4 [Source:HGNC Symbol;Acc:20161]
62148_at	LRRC8D	leucine rich repeat containing 8 family, member D [Source:HGNC Symbol;Acc:16992]
44321_at	N/A	N/A
59293_at	PABPC1L	poly(A) binding protein, cytoplasmic 1-like [Source:HGNC Symbol;Acc:15797]
48705_at	LENG8	leukocyte receptor cluster (LRC) member 8 [Source:HGNC Symbol;Acc:15500]
41079_at	ASIC3	acid-sensing (proton-gated) ion channel 3 [Source:HGNC Symbol;Acc:101]
65836_at	SNORA25	small nucleolar RNA, H/ACA box 25 [Source:HGNC Symbol;Acc:32615]
45171_at	PCDHB3	protocadherin beta 3 [Source:HGNC Symbol;Acc:8688]
51842_at	CBX4	chromobox homolog 4 [Source:HGNC Symbol;Acc:1554]
47374_at	N/A	N/A
45717_at	C19ORF48	chromosome 19 open reading frame 48 [Source:HGNC Symbol;Acc:29667]
33453_at	PTPN18	protein tyrosine phosphatase, non-receptor type 18 (brain-derived) [Source:HGNC Symbol;Acc:9649]
33737_f_at	ST20	suppressor of tumorigenicity 20 [Source:HGNC Symbol;Acc:33520]
39044_s_at	DGKD	diacylglycerol kinase, delta 130kDa [Source:HGNC Symbol;Acc:2851]
64722_f_at	NBPF1	neuroblastoma breakpoint family, member 1 [Source:HGNC Symbol;Acc:26088]
59092_at	N/A	N/A
56941_at	SAMD5	sterile alpha motif domain containing 5 [Source:HGNC Symbol;Acc:21180]
53784_at	WDR90	WD repeat domain 90 [Source:HGNC Symbol;Acc:26960]
40451_at	POLE	polymerase (DNA directed), epsilon, catalytic subunit [Source:HGNC Symbol;Acc:9177]
371_at	IRF3	interferon regulatory factor 3 [Source:HGNC Symbol;Acc:6118]
38418_at	CCND1	cyclin D1 [Source:HGNC Symbol;Acc:1582]
41227_at	OCRL	oculocerebrorenal syndrome of Lowe [Source:HGNC Symbol;Acc:8108]
41243_at	SLC35E2B	solute carrier family 35, member E2B [Source:HGNC Symbol;Acc:33941]
56234_r_at	N/A	N/A
64364_at	BAZ2A	bromodomain adjacent to zinc finger domain, 2A [Source:HGNC Symbol;Acc:962]
34299_at	PATZ1	POZ (BTB) and AT hook containing zinc finger 1 [Source:HGNC Symbol;Acc:13071]
66968_at	N/A	N/A
40938_at	RCE1	Ras converting CAAX endopeptidase 1 [Source:HGNC Symbol;Acc:13721]
49906_at	EVL	Enah/Vasp-like [Source:HGNC Symbol;Acc:20234]
42146_at	N/A	N/A
36136_at	TP53I11	tumor protein p53 inducible protein 11 [Source:HGNC Symbol;Acc:16842]
60518_at	SAPCD2	suppressor APC domain containing 2 [Source:HGNC Symbol;Acc:28055]
34782_at	JARID2	jumonji, AT rich interactive domain 2 [Source:HGNC Symbol;Acc:6196]
53244_at	AC005154.6	N/A
61875_f_at	MRTO4	mRNA turnover 4 homolog (S. cerevisiae) [Source:HGNC Symbol;Acc:18477]
45630_at	N/A	N/A
50855_at	VANGL1	VANGL planar cell polarity protein 1 [Source:HGNC Symbol;Acc:15512]
36986_at	LYPLA2	lysophospholipase II [Source:HGNC Symbol;Acc:6738]
45053_at	N/A	N/A
37338_at	PRPSAP1	phosphoribosyl pyrophosphate synthetase-associated protein 1 [Source:HGNC Symbol;Acc:9466]
37238_s_at	PKMYT1	protein kinase, membrane associated tyrosine/threonine 1 [Source:HGNC Symbol;Acc:29650]
37818_at	FBXO46	F-box protein 46 [Source:HGNC Symbol;Acc:25069]
52248_s_at	BRAT1	BRCA1-associated ATM activator 1 [Source:HGNC Symbol;Acc:21701]
62650_at	N/A	N/A
39445_at	B4GALT3	UDP-Gal:betaGlcNAc beta 1,4- galactosyltransferase, polypeptide 3 [Source:HGNC Symbol;Acc:926]
52890_at	SLC25A22	solute carrier family 25 (mitochondrial carrier: glutamate), member 22 [Source:HGNC Symbol;Acc:19954]
40020_at	CELSR3	cadherin, EGF LAG seven-pass G-type receptor 3 [Source:HGNC Symbol;Acc:3230]
33454_at	AGRN	agrin [Source:HGNC Symbol;Acc:329]
35630_at	LLGL2	lethal giant larvae homolog 2 (Drosophila) [Source:HGNC Symbol;Acc:6629]
1719_at	MSH3	mutS homolog 3 [Source:HGNC Symbol;Acc:7326]
34764_at	LARS2	leucyl-tRNA synthetase 2, mitochondrial [Source:HGNC Symbol;Acc:17095]
50992_at	N/A	N/A
37955_at	CNPY2	canopy FGF signaling regulator 2 [Source:HGNC Symbol;Acc:13529]
55588_at	IGSF8	immunoglobulin superfamily, member 8 [Source:HGNC Symbol;Acc:17813]
33638_at	ERBB3	v-erb-b2 avian erythroblastic leukemia viral oncogene homolog 3 [Source:HGNC Symbol;Acc:3431]
46155_at	N/A	N/A
36037_g_at	SPTB	spectrin, beta, erythrocytic [Source:HGNC Symbol;Acc:11274]
31480_f_at	MAGEA12	melanoma antigen family A, 12 [Source:HGNC Symbol;Acc:6799]
40093_at	BCAM	basal cell adhesion molecule (Lutheran blood group) [Source:HGNC Symbol;Acc:6722]
46588_f_at	RN7SL160P	RNA, 7SL, cytoplasmic 160, pseudogene [Source:HGNC Symbol;Acc:46176]
33327_at	MYRF	myelin regulatory factor [Source:HGNC Symbol;Acc:1181]
46523_at	N/A	N/A
58374_at	CT47A2	cancer/testis antigen family 47, member A2 [Source:HGNC Symbol;Acc:33283]
52340_f_at	MAZ	MYC-associated zinc finger protein (purine-binding transcription factor) [Source:HGNC Symbol;Acc:6914]
46096_g_at	EPS8L2	EPS8-like 2 [Source:HGNC Symbol;Acc:21296]
49285_f_at	SLC2A4RG	SLC2A4 regulator [Source:HGNC Symbol;Acc:15930]
47992_at	CTC-459F4.3	N/A
33292_at	DNAL4	dynein, axonemal, light chain 4 [Source:HGNC Symbol;Acc:2955]
37194_at	GATA2	GATA binding protein 2 [Source:HGNC Symbol;Acc:4171]
33815_at	UMPS	uridine monophosphate synthetase [Source:HGNC Symbol;Acc:12563]
32953_at	CD5	CD5 molecule [Source:HGNC Symbol;Acc:1685]
63724_at	N/A	N/A
51447_at	N/A	N/A
35770_at	ATP6AP1	ATPase, H+ transporting, lysosomal accessory protein 1 [Source:HGNC Symbol;Acc:868]
40866_at	THOC5	THO complex 5 [Source:HGNC Symbol;Acc:19074]
52429_at	LFNG	LFNG O-fucosylpeptide 3-beta-N-acetylglucosaminyltransferase [Source:HGNC Symbol;Acc:6560]
652_g_at	RPA3	replication protein A3, 14kDa [Source:HGNC Symbol;Acc:10291]
1136_at	DTYMK	deoxythymidylate kinase (thymidylate kinase) [Source:HGNC Symbol;Acc:3061]
39362_r_at	TSPAN6	tetraspanin 6 [Source:HGNC Symbol;Acc:11858]
752_s_at	DNAJB1	DnaJ (Hsp40) homolog, subfamily B, member 1 [Source:HGNC Symbol;Acc:5270]
41661_at	N/A	N/A
36807_at	FAM155B	family with sequence similarity 155, member B [Source:HGNC Symbol;Acc:30701]
32328_at	KRT85	keratin 85 [Source:HGNC Symbol;Acc:6462]
33839_at	ITPR2	inositol 1,4,5-trisphosphate receptor, type 2 [Source:HGNC Symbol;Acc:6181]
33286_at	N/A	N/A
35506_s_at	CST1	cystatin SN [Source:HGNC Symbol;Acc:2473]
41630_at	ZC2HC1A	zinc finger, C2HC-type containing 1A [Source:HGNC Symbol;Acc:24277]
48729_at	SPNS1	spinster homolog 1 (Drosophila) [Source:HGNC Symbol;Acc:30621]
42481_at	N/A	N/A
36069_at	SRGAP2	SLIT-ROBO Rho GTPase activating protein 2 [Source:HGNC Symbol;Acc:19751]
47935_at	N/A	N/A
35465_at	SLC25A40	solute carrier family 25, member 40 [Source:HGNC Symbol;Acc:29680]
50139_at	SGK223	Tyrosine-protein kinase SgK223 [Source:UniProtKB/Swiss-Prot;Acc:Q86YV5]
34916_s_at	TNFRSF4	tumor necrosis factor receptor superfamily, member 4 [Source:HGNC Symbol;Acc:11918]
36167_at	ATP6V0B	ATPase, H+ transporting, lysosomal 21kDa, V0 subunit b [Source:HGNC Symbol;Acc:861]
44899_at	N/A	N/A
55196_at	CTD-2647L4.1	N/A
1663_at	RARG	retinoic acid receptor, gamma [Source:HGNC Symbol;Acc:9866]
35438_at	PLXNA3	plexin A3 [Source:HGNC Symbol;Acc:9101]
40212_at	N/A	N/A
33685_at	ATP8B3	ATPase, aminophospholipid transporter, class I, type 8B, member 3 [Source:HGNC Symbol;Acc:13535]
33086_at	PROP1	PROP paired-like homeobox 1 [Source:HGNC Symbol;Acc:9455]
33308_at	GUSB	glucuronidase, beta [Source:HGNC Symbol;Acc:4696]
44559_at	YDJC	YdjC homolog (bacterial) [Source:HGNC Symbol;Acc:27158]
66575_at	RP11-17E13.2	N/A
47556_at	N/A	N/A
50115_at	COL26A1	collagen, type XXVI, alpha 1 [Source:HGNC Symbol;Acc:18038]
36755_s_at	IL5RA	interleukin 5 receptor, alpha [Source:HGNC Symbol;Acc:6017]
39806_at	ASF1A	anti-silencing function 1A histone chaperone [Source:HGNC Symbol;Acc:20995]
66224_at	N/A	N/A
48610_at	VSTM2L	V-set and transmembrane domain containing 2 like [Source:HGNC Symbol;Acc:16096]
52858_at	TCTEX1D2	Tctex1 domain containing 2 [Source:HGNC Symbol;Acc:28482]
53695_at	ZNF19	zinc finger protein 19 [Source:HGNC Symbol;Acc:12981]
594_s_at	CSNK2A1	casein kinase 2, alpha 1 polypeptide [Source:HGNC Symbol;Acc:2457]
40349_at	CBR4	carbonyl reductase 4 [Source:HGNC Symbol;Acc:25891]
40274_at	DBP	D site of albumin promoter (albumin D-box) binding protein [Source:HGNC Symbol;Acc:2697]
62541_at	CLUHP3	clustered mitochondria (cluA/CLU1) homolog pseudogene 3 [Source:HGNC Symbol;Acc:28447]
41533_at	FAM110B	family with sequence similarity 110, member B [Source:HGNC Symbol;Acc:28587]
46676_at	IP6K2	inositol hexakisphosphate kinase 2 [Source:HGNC Symbol;Acc:17313]
57082_at	LDLRAP1	low density lipoprotein receptor adaptor protein 1 [Source:HGNC Symbol;Acc:18640]
32079_at	KIF13B	kinesin family member 13B [Source:HGNC Symbol;Acc:14405]
47886_at	N/A	N/A
58831_i_at	TP53I13	tumor protein p53 inducible protein 13 [Source:HGNC Symbol;Acc:25102]
35548_at	N/A	N/A
51635_at	N/A	N/A
43988_at	CCDC64	coiled-coil domain containing 64 [Source:HGNC Symbol;Acc:28095]
51847_at	SLC44A5	solute carrier family 44, member 5 [Source:HGNC Symbol;Acc:28524]
55573_at	SIL1	SIL1 nucleotide exchange factor [Source:HGNC Symbol;Acc:24624]
356_at	KIF22	kinesin family member 22 [Source:HGNC Symbol;Acc:6391]
57069_at	MEPCE	methylphosphate capping enzyme [Source:HGNC Symbol;Acc:20247]
35273_at	MMS19	MMS19 nucleotide excision repair homolog (S. cerevisiae) [Source:HGNC Symbol;Acc:13824]
42181_at	N/A	N/A
31694_at	RSC1A1	regulatory solute carrier protein, family 1, member 1 [Source:HGNC Symbol;Acc:10458]
54372_at	N/A	N/A
38497_at	ELK4	ELK4, ETS-domain protein (SRF accessory protein 1) [Source:HGNC Symbol;Acc:3326]
51223_at	PIK3CB	phosphatidylinositol-4,5-bisphosphate 3-kinase, catalytic subunit beta [Source:HGNC Symbol;Acc:8976]
1857_at	SMAD7	SMAD family member 7 [Source:HGNC Symbol;Acc:6773]
33637_g_at	CTAG2	cancer/testis antigen 2 [Source:HGNC Symbol;Acc:2492]
34190_at	COCH	cochlin [Source:HGNC Symbol;Acc:2180]
53704_at	ARHGEF19	Rho guanine nucleotide exchange factor (GEF) 19 [Source:HGNC Symbol;Acc:26604]
47892_r_at	DTWD2	DTW domain containing 2 [Source:HGNC Symbol;Acc:19334]
41104_at	CXCL13	chemokine (C-X-C motif) ligand 13 [Source:HGNC Symbol;Acc:10639]
36340_at	ZKSCAN1	zinc finger with KRAB and SCAN domains 1 [Source:HGNC Symbol;Acc:13101]
47721_at	N/A	N/A
39200_s_at	N/A	N/A
41991_at	N/A	N/A
51103_s_at	SPESP1	sperm equatorial segment protein 1 [Source:HGNC Symbol;Acc:15570]
35628_at	TM7SF2	transmembrane 7 superfamily member 2 [Source:HGNC Symbol;Acc:11863]
42740_at	N/A	N/A
46521_r_at	SNOU13	Small nucleolar RNA U13 [Source:RFAM;Acc:RF01210]
58715_i_at	N/A	N/A
65065_at	GRM8	glutamate receptor, metabotropic 8 [Source:HGNC Symbol;Acc:4600]
47349_at	N/A	N/A
57197_at	LBH	limb bud and heart development [Source:HGNC Symbol;Acc:29532]
42890_at	N/A	N/A
54546_at	AC114783.1	Protein LOC339760 [Source:UniProtKB/TrEMBL;Acc:H3BM57]
39089_at	NME4	NME/NM23 nucleoside diphosphate kinase 4 [Source:HGNC Symbol;Acc:7852]

## Sheet: Singh
		Abk result of the dataset Singh
		Normal vs. Primary Prostate Cancer
Probe Id	Gene Symbol	Gene Name
38722_at	COL6A1	collagen, type VI, alpha 1 [Source:HGNC Symbol;Acc:2211]
40837_at	TLE2	transducin-like enhancer of split 2 (E(sp1) homolog, Drosophila) [Source:HGNC Symbol;Acc:11838]
34707_at	CHD3	chromodomain helicase DNA binding protein 3 [Source:HGNC Symbol;Acc:1918]
35299_at	MKNK1	MAP kinase interacting serine/threonine kinase 1 [Source:HGNC Symbol;Acc:7110]
39317_at	CMAHP	cytidine monophospho-N-acetylneuraminic acid hydroxylase, pseudogene [Source:HGNC Symbol;Acc:2098]
38518_at	SCML1	sex comb on midleg-like 1 (Drosophila) [Source:HGNC Symbol;Acc:10580]
37333_at	DNMT1	DNA (cytosine-5-)-methyltransferase 1 [Source:HGNC Symbol;Acc:2976]
34808_at	SIK3	SIK family kinase 3 [Source:HGNC Symbol;Acc:29165]
36129_at	SGSM2	small G protein signaling modulator 2 [Source:HGNC Symbol;Acc:29026]
38101_at	ZCCHC14	zinc finger, CCHC domain containing 14 [Source:HGNC Symbol;Acc:24134]
33929_at	GPC1	glypican 1 [Source:HGNC Symbol;Acc:4449]
31641_s_at	MMP23B	matrix metallopeptidase 23B [Source:HGNC Symbol;Acc:7171]
38120_at	PKD2	polycystic kidney disease 2 (autosomal dominant) [Source:HGNC Symbol;Acc:9009]
35753_at	PRPF8	pre-mRNA processing factor 8 [Source:HGNC Symbol;Acc:17340]
33883_at	EFS	embryonal Fyn-associated substrate [Source:HGNC Symbol;Acc:16898]
33862_at	PPAP2B	phosphatidic acid phosphatase type 2B [Source:HGNC Symbol;Acc:9229]
34218_at	SPEG	SPEG complex locus [Source:HGNC Symbol;Acc:16901]
32206_at	CDC42BPA	CDC42 binding protein kinase alpha (DMPK-like) [Source:HGNC Symbol;Acc:1737]
35263_at	EIF4EBP2	eukaryotic translation initiation factor 4E binding protein 2 [Source:HGNC Symbol;Acc:3289]
33137_at	LTBP4	latent transforming growth factor beta binding protein 4 [Source:HGNC Symbol;Acc:6717]
1276_g_at	RBPMS	RNA binding protein with multiple splicing [Source:HGNC Symbol;Acc:19097]
774_g_at	MYH11	myosin, heavy chain 11, smooth muscle [Source:HGNC Symbol;Acc:7569]
773_at	MYH11	myosin, heavy chain 11, smooth muscle [Source:HGNC Symbol;Acc:7569]
34802_at	COL6A2	collagen, type VI, alpha 2 [Source:HGNC Symbol;Acc:2212]
1467_at	EPS8	epidermal growth factor receptor pathway substrate 8 [Source:HGNC Symbol;Acc:3420]
1897_at	TGFBR3	transforming growth factor, beta receptor III [Source:HGNC Symbol;Acc:11774]
38761_s_at	FKBP9	FK506 binding protein 9, 63 kDa [Source:HGNC Symbol;Acc:3725]
33924_at	DENND5A	DENN/MADD domain containing 5A [Source:HGNC Symbol;Acc:19344]
38098_at	LPIN1	lipin 1 [Source:HGNC Symbol;Acc:13345]
33136_at	UBE2I	ubiquitin-conjugating enzyme E2I [Source:HGNC Symbol;Acc:12485]
32554_s_at	TBL1X	transducin (beta)-like 1X-linked [Source:HGNC Symbol;Acc:11585]
38407_r_at	PTGDS	prostaglandin D2 synthase 21kDa (brain) [Source:HGNC Symbol;Acc:9592]
36894_at	CBX7	chromobox homolog 7 [Source:HGNC Symbol;Acc:1557]
2057_g_at	FGFR1	fibroblast growth factor receptor 1 [Source:HGNC Symbol;Acc:3688]
37765_at	LMOD1	leiomodin 1 (smooth muscle) [Source:HGNC Symbol;Acc:6647]
333_s_at	RBMS1	RNA binding motif, single stranded interacting protein 1 [Source:HGNC Symbol;Acc:9907]
38685_at	STX12	syntaxin 12 [Source:HGNC Symbol;Acc:11430]
41288_at	CALM1	calmodulin 1 (phosphorylase kinase, delta) [Source:HGNC Symbol;Acc:1442]
37225_at	KANK1	KN motif and ankyrin repeat domains 1 [Source:HGNC Symbol;Acc:19309]
38740_at	ZFP36L1	ZFP36 ring finger protein-like 1 [Source:HGNC Symbol;Acc:1107]
36149_at	DPYSL3	dihydropyrimidinase-like 3 [Source:HGNC Symbol;Acc:3015]
32847_at	MYLK	myosin light chain kinase [Source:HGNC Symbol;Acc:7590]
33412_at	LGALS1	lectin, galactoside-binding, soluble, 1 [Source:HGNC Symbol;Acc:6561]
32314_g_at	TPM2	tropomyosin 2 (beta) [Source:HGNC Symbol;Acc:12011]
32313_at	TPM2	tropomyosin 2 (beta) [Source:HGNC Symbol;Acc:12011]
38653_at	PMP22	peripheral myelin protein 22 [Source:HGNC Symbol;Acc:9118]
33222_at	FZD7	frizzled family receptor 7 [Source:HGNC Symbol;Acc:4045]
36119_at	CAV1	caveolin 1, caveolae protein, 22kDa [Source:HGNC Symbol;Acc:1527]
34376_at	PKIG	protein kinase (cAMP-dependent, catalytic) inhibitor gamma [Source:HGNC Symbol;Acc:9019]
581_at	LAMB1	laminin, beta 1 [Source:HGNC Symbol;Acc:6486]
37247_at	TCF21	transcription factor 21 [Source:HGNC Symbol;Acc:11632]
37630_at	CHRDL1	chordin-like 1 [Source:HGNC Symbol;Acc:29861]
216_at	PTGDS	prostaglandin D2 synthase 21kDa (brain) [Source:HGNC Symbol;Acc:9592]
31444_s_at	ANXA2	annexin A2 [Source:HGNC Symbol;Acc:537]
38406_f_at	PTGDS	prostaglandin D2 synthase 21kDa (brain) [Source:HGNC Symbol;Acc:9592]
38087_s_at	S100A4	S100 calcium binding protein A4 [Source:HGNC Symbol;Acc:10494]
38326_at	G0S2	G0/G1switch 2 [Source:HGNC Symbol;Acc:30229]
37394_at	C7	complement component 7 [Source:HGNC Symbol;Acc:1346]
33348_at	TCF12	transcription factor 12 [Source:HGNC Symbol;Acc:11623]
36943_r_at	PLAGL1	pleiomorphic adenoma gene-like 1 [Source:HGNC Symbol;Acc:9046]
1767_s_at	TGFB3	transforming growth factor, beta 3 [Source:HGNC Symbol;Acc:11769]
38322_at	PAGE4	P antigen family, member 4 (prostate associated) [Source:HGNC Symbol;Acc:4108]
39545_at	CDKN1C	cyclin-dependent kinase inhibitor 1C (p57, Kip2) [Source:HGNC Symbol;Acc:1786]
36825_at	TRIM22	tripartite motif containing 22 [Source:HGNC Symbol;Acc:16379]
35735_at	GBP1	guanylate binding protein 1, interferon-inducible [Source:HGNC Symbol;Acc:4182]
38220_at	DPYD	dihydropyrimidine dehydrogenase [Source:HGNC Symbol;Acc:3012]
41385_at	EPB41L3	erythrocyte membrane protein band 4.1-like 3 [Source:HGNC Symbol;Acc:3380]
36641_at	CAPZA2	capping protein (actin filament) muscle Z-line, alpha 2 [Source:HGNC Symbol;Acc:1490]
33343_at	RNF14	ring finger protein 14 [Source:HGNC Symbol;Acc:10058]
34257_at	MAGI2	membrane associated guanylate kinase, WW and PDZ domain containing 2 [Source:HGNC Symbol;Acc:18957]
38151_at	VWA5A	von Willebrand factor A domain containing 5A [Source:HGNC Symbol;Acc:6658]
1363_at	FGFR2	fibroblast growth factor receptor 2 [Source:HGNC Symbol;Acc:3689]
39766_r_at	POLR2K	polymerase (RNA) II (DNA directed) polypeptide K, 7.0kDa [Source:HGNC Symbol;Acc:9198]
38951_at	COL13A1	collagen, type XIII, alpha 1 [Source:HGNC Symbol;Acc:2190]
39989_at	RRAGB	Ras-related GTP binding B [Source:HGNC Symbol;Acc:19901]
33243_at	TNFAIP8	tumor necrosis factor, alpha-induced protein 8 [Source:HGNC Symbol;Acc:17260]
34795_at	PLOD2	procollagen-lysine, 2-oxoglutarate 5-dioxygenase 2 [Source:HGNC Symbol;Acc:9082]
37537_at	TRIM23	tripartite motif containing 23 [Source:HGNC Symbol;Acc:660]
37572_at	CCK	cholecystokinin [Source:HGNC Symbol;Acc:1569]
37347_at	CKS1B	CDC28 protein kinase regulatory subunit 1B [Source:HGNC Symbol;Acc:19083]
34356_at	MED21	mediator complex subunit 21 [Source:HGNC Symbol;Acc:11473]
35178_at	WIF1	WNT inhibitory factor 1 [Source:HGNC Symbol;Acc:18081]
39324_at	PGAP1	post-GPI attachment to proteins 1 [Source:HGNC Symbol;Acc:25712]
37124_i_at	CYP3A5	cytochrome P450, family 3, subfamily A, polypeptide 5 [Source:HGNC Symbol;Acc:2638]
1389_at	MME	membrane metallo-endopeptidase [Source:HGNC Symbol;Acc:7154]
1898_at	TRIM29	tripartite motif containing 29 [Source:HGNC Symbol;Acc:17274]
37125_f_at	CYP3A5	cytochrome P450, family 3, subfamily A, polypeptide 5 [Source:HGNC Symbol;Acc:2638]
32667_at	COL4A5	collagen, type IV, alpha 5 [Source:HGNC Symbol;Acc:2207]
41120_at	AMT	aminomethyltransferase [Source:HGNC Symbol;Acc:473]
39878_at	PCDH9	protocadherin 9 [Source:HGNC Symbol;Acc:8661]
41277_at	SAP18	Sin3A-associated protein, 18kDa [Source:HGNC Symbol;Acc:10530]
34362_at	SLC2A5	solute carrier family 2 (facilitated glucose/fructose transporter), member 5 [Source:HGNC Symbol;Acc:11010]
39691_at	SH3GLB1	SH3-domain GRB2-like endophilin B1 [Source:HGNC Symbol;Acc:10833]
33700_at	SPRY2	sprouty homolog 2 (Drosophila) [Source:HGNC Symbol;Acc:11270]
32218_at	NUDT3	nudix (nucleoside diphosphate linked moiety X)-type motif 3 [Source:HGNC Symbol;Acc:8050]
36692_at	MTMR9	myotubularin related protein 9 [Source:HGNC Symbol;Acc:14596]
33716_at	RAB22A	RAB22A, member RAS oncogene family [Source:HGNC Symbol;Acc:9764]
38984_at	PREPL	prolyl endopeptidase-like [Source:HGNC Symbol;Acc:30228]
33596_at	SPOCK3	sparc/osteonectin, cwcv and kazal-like domains proteoglycan (testican) 3 [Source:HGNC Symbol;Acc:13565]
38030_at	U2SURP	U2 snRNP-associated SURP domain containing [Source:HGNC Symbol;Acc:30855]
39013_at	ATG5	autophagy related 5 [Source:HGNC Symbol;Acc:589]
40238_at	IQCK	IQ motif containing K [Source:HGNC Symbol;Acc:28556]
36990_at	UCHL1	ubiquitin carboxyl-terminal esterase L1 (ubiquitin thiolesterase) [Source:HGNC Symbol;Acc:12513]
37819_at	MDM1	Mdm1 nuclear protein homolog (mouse) [Source:HGNC Symbol;Acc:29917]
39771_at	RHOBTB1	Rho-related BTB domain containing 1 [Source:HGNC Symbol;Acc:18738]
39776_at	ULK2	unc-51 like autophagy activating kinase 2 [Source:HGNC Symbol;Acc:13480]
36196_at	PFKM	phosphofructokinase, muscle [Source:HGNC Symbol;Acc:8877]
34265_at	SCG5	secretogranin V (7B2 protein) [Source:HGNC Symbol;Acc:10816]
39865_at	KCTD7	potassium channel tetramerization domain containing 7 [Source:HGNC Symbol;Acc:21957]
39990_at	ISL1	ISL LIM homeobox 1 [Source:HGNC Symbol;Acc:6132]
41649_at	FOXJ2	forkhead box J2 [Source:HGNC Symbol;Acc:24818]
35234_at	RECK	reversion-inducing-cysteine-rich protein with kazal motifs [Source:HGNC Symbol;Acc:11345]
32661_s_at	MDC1	mediator of DNA-damage checkpoint 1 [Source:HGNC Symbol;Acc:21163]
39621_at	OTUD3	OTU domain containing 3 [Source:HGNC Symbol;Acc:29038]
40045_g_at	LDLRAD4	low density lipoprotein receptor class A domain containing 4 [Source:HGNC Symbol;Acc:1224]
656_at	INPP1	inositol polyphosphate-1-phosphatase [Source:HGNC Symbol;Acc:6071]
39705_at	SIN3B	SIN3 transcription regulator family member B [Source:HGNC Symbol;Acc:19354]
35789_at	TRAK1	trafficking protein, kinesin binding 1 [Source:HGNC Symbol;Acc:29947]
40762_g_at	SLC16A5	solute carrier family 16 (monocarboxylate transporter), member 5 [Source:HGNC Symbol;Acc:10926]
36003_at	PARN	poly(A)-specific ribonuclease [Source:HGNC Symbol;Acc:8609]
38057_at	DPT	dermatopontin [Source:HGNC Symbol;Acc:3011]
33134_at	ADCY3	adenylate cyclase 3 [Source:HGNC Symbol;Acc:234]
37940_f_at	APOBEC3C	apolipoprotein B mRNA editing enzyme, catalytic polypeptide-like 3C [Source:HGNC Symbol;Acc:17353]
34296_at	MID1	midline 1 (Opitz/BBB syndrome) [Source:HGNC Symbol;Acc:7095]
40585_at	ADCY7	adenylate cyclase 7 [Source:HGNC Symbol;Acc:238]
40240_at	GPRC5B	G protein-coupled receptor, family C, group 5, member B [Source:HGNC Symbol;Acc:13308]
38312_at	OLFML2A	olfactomedin-like 2A [Source:HGNC Symbol;Acc:27270]
31791_at	TP63	tumor protein p63 [Source:HGNC Symbol;Acc:15979]
38408_at	TSPAN7	tetraspanin 7 [Source:HGNC Symbol;Acc:11854]
37008_r_at	SERPINA5	serpin peptidase inhibitor, clade A (alpha-1 antiproteinase, antitrypsin), member 5 [Source:HGNC Symbol;Acc:8723]
38175_at	CAND2	cullin-associated and neddylation-dissociated 2 (putative) [Source:HGNC Symbol;Acc:30689]
41837_at	C14ORF132	chromosome 14 open reading frame 132 [Source:HGNC Symbol;Acc:20346]
33787_at	NUAK1	NUAK family, SNF1-like kinase, 1 [Source:HGNC Symbol;Acc:14311]
31855_at	SRPX	sushi-repeat containing protein, X-linked [Source:HGNC Symbol;Acc:11309]
1591_s_at	IGF2	insulin-like growth factor 2 (somatomedin A) [Source:HGNC Symbol;Acc:5466]
40511_at	GATA3	GATA binding protein 3 [Source:HGNC Symbol;Acc:4172]
39220_at	SCGB1A1	secretoglobin, family 1A, member 1 (uteroglobin) [Source:HGNC Symbol;Acc:12523]
33790_at	CCL14	chemokine (C-C motif) ligand 14 [Source:HGNC Symbol;Acc:10612]
863_g_at	SERPINB5	serpin peptidase inhibitor, clade B (ovalbumin), member 5 [Source:HGNC Symbol;Acc:8949]
38454_g_at	ICAM2	intercellular adhesion molecule 2 [Source:HGNC Symbol;Acc:5345]
172_at	INPP5D	inositol polyphosphate-5-phosphatase, 145kDa [Source:HGNC Symbol;Acc:6079]
1909_at	BCL2	B-cell CLL/lymphoma 2 [Source:HGNC Symbol;Acc:990]
862_at	SERPINB5	serpin peptidase inhibitor, clade B (ovalbumin), member 5 [Source:HGNC Symbol;Acc:8949]
36925_at	HSPA2	heat shock 70kDa protein 2 [Source:HGNC Symbol;Acc:5235]
37954_at	ANXA8	annexin A8 [Source:HGNC Symbol;Acc:546]
36619_r_at	ID1	inhibitor of DNA binding 1, dominant negative helix-loop-helix protein [Source:HGNC Symbol;Acc:5360]
33733_at	ABCG2	ATP-binding cassette, sub-family G (WHITE), member 2 [Source:HGNC Symbol;Acc:74]
849_g_at	TRAF1	TNF receptor-associated factor 1 [Source:HGNC Symbol;Acc:12031]
1520_s_at	IL1B	interleukin 1, beta [Source:HGNC Symbol;Acc:5992]
35606_at	HDC	histidine decarboxylase [Source:HGNC Symbol;Acc:4855]
40385_at	CCL20	chemokine (C-C motif) ligand 20 [Source:HGNC Symbol;Acc:10619]
41779_at	RGS16	regulator of G-protein signaling 16 [Source:HGNC Symbol;Acc:9997]
35730_at	ADH1B	alcohol dehydrogenase 1B (class I), beta polypeptide [Source:HGNC Symbol;Acc:250]
38489_at	FGFBP1	fibroblast growth factor binding protein 1 [Source:HGNC Symbol;Acc:19695]
40733_f_at	MSX2	msh homeobox 2 [Source:HGNC Symbol;Acc:7392]
40360_at	SLC10A3	solute carrier family 10, member 3 [Source:HGNC Symbol;Acc:22979]
34140_at		Data not found
36712_at		Data not found
35472_at	KCNJ15	potassium inwardly-rectifying channel, subfamily J, member 15 [Source:HGNC Symbol;Acc:6261]
760_at	DYRK2	dual-specificity tyrosine-(Y)-phosphorylation regulated kinase 2 [Source:HGNC Symbol;Acc:3093]
36812_at	BCAR3	breast cancer anti-estrogen resistance 3 [Source:HGNC Symbol;Acc:973]
160040_at	EDN3	endothelin 3 [Source:HGNC Symbol;Acc:3178]
39494_at		Data not found
35393_at		Data not found
1328_at	TRAF5	TNF receptor-associated factor 5 [Source:HGNC Symbol;Acc:12035]
41274_at	CRYBG3	beta-gamma crystallin domain containing 3 [Source:HGNC Symbol;Acc:34427]
41021_s_at	GPD2	glycerol-3-phosphate dehydrogenase 2 (mitochondrial) [Source:HGNC Symbol;Acc:4456]
1434_at	PTEN	phosphatase and tensin homolog [Source:HGNC Symbol;Acc:9588]
40479_at	FYN	FYN oncogene related to SRC, FGR, YES [Source:HGNC Symbol;Acc:4037]
1298_at	ESR1	estrogen receptor 1 [Source:HGNC Symbol;Acc:3467]
41549_s_at	AP1S2	adaptor-related protein complex 1, sigma 2 subunit [Source:HGNC Symbol;Acc:560]
35998_at	ASXL3	additional sex combs like 3 (Drosophila) [Source:HGNC Symbol;Acc:29357]
33252_at	MCM3	minichromosome maintenance complex component 3 [Source:HGNC Symbol;Acc:6945]
35984_at	E2F6	E2F transcription factor 6 [Source:HGNC Symbol;Acc:3120]
37795_at	ARSB	arylsulfatase B [Source:HGNC Symbol;Acc:714]
39610_at	HOXB2	homeobox B2 [Source:HGNC Symbol;Acc:5113]
36247_f_at	ADH1C	alcohol dehydrogenase 1C (class I), gamma polypeptide [Source:HGNC Symbol;Acc:251]
33872_at	LPHN2	latrophilin 2 [Source:HGNC Symbol;Acc:18582]
36750_at	RIMBP2	RIMS binding protein 2 [Source:HGNC Symbol;Acc:30339]
41584_at	NUDT3	nudix (nucleoside diphosphate linked moiety X)-type motif 3 [Source:HGNC Symbol;Acc:8050]
38829_r_at	KHSRP	KH-type splicing regulatory protein [Source:HGNC Symbol;Acc:6316]
37500_at	ZNF175	zinc finger protein 175 [Source:HGNC Symbol;Acc:12964]
41144_g_at	CALM1	calmodulin 1 (phosphorylase kinase, delta) [Source:HGNC Symbol;Acc:1442]
33547_i_at		Data not found
32675_at	BST1	bone marrow stromal cell antigen 1 [Source:HGNC Symbol;Acc:1118]
491_at	PTPRG	protein tyrosine phosphatase, receptor type, G [Source:HGNC Symbol;Acc:9671]
33220_at	RP5	Data not found
37865_at	EDN3	endothelin 3 [Source:HGNC Symbol;Acc:3178]
41762_at	TIAL1	TIA1 cytotoxic granule-associated RNA binding protein-like 1 [Source:HGNC Symbol;Acc:11804]
37852_at	RP13	Data not found
38425_at	HMGCL	3-hydroxymethyl-3-methylglutaryl-CoA lyase [Source:HGNC Symbol;Acc:5005]
32167_at	PMPCB	peptidase (mitochondrial processing) beta [Source:HGNC Symbol;Acc:9119]
40002_r_at		Data not found
36360_at	RRP15	ribosomal RNA processing 15 homolog (S. cerevisiae) [Source:HGNC Symbol;Acc:24255]
41864_at	STX2	syntaxin 2 [Source:HGNC Symbol;Acc:3403]
38154_at	KPNA4	karyopherin alpha 4 (importin alpha 3) [Source:HGNC Symbol;Acc:6397]
37438_at	CCP110	centriolar coiled coil protein 110kDa [Source:HGNC Symbol;Acc:24342]
36061_at	SEMA5A	sema domain, seven thrombospondin repeats (type 1 and type 1-like), transmembrane domain (TM) and short cytoplasmic domain, (semaphorin) 5A [Source:HGNC Symbol;Acc:10736]
34909_at	PHTF2	putative homeodomain transcription factor 2 [Source:HGNC Symbol;Acc:13411]
31479_f_at		Data not found
40805_at	SIPA1L1	signal-induced proliferation-associated 1 like 1 [Source:HGNC Symbol;Acc:20284]
35907_at	CCNF	cyclin F [Source:HGNC Symbol;Acc:1591]
34028_at	GPR19	G protein-coupled receptor 19 [Source:HGNC Symbol;Acc:4473]
37681_i_at	MATR3	matrin 3 [Source:HGNC Symbol;Acc:6912]
39103_s_at	DHRS1	dehydrogenase/reductase (SDR family) member 1 [Source:HGNC Symbol;Acc:16445]
35010_at	ZNRD1-AS1	ZNRD1 antisense RNA 1 [Source:HGNC Symbol;Acc:13924]
37166_at	HAAO	3-hydroxyanthranilate 3,4-dioxygenase [Source:HGNC Symbol;Acc:4796]
41043_at	SOX15	SRY (sex determining region Y)-box 15 [Source:HGNC Symbol;Acc:11196]
40819_at	RBM8A	RNA binding motif protein 8A [Source:HGNC Symbol;Acc:9905]
39611_at	EFNA5	ephrin-A5 [Source:HGNC Symbol;Acc:3225]
36144_at	SYT11	synaptotagmin XI [Source:HGNC Symbol;Acc:19239]
35849_at	JMJD6	jumonji domain containing 6 [Source:HGNC Symbol;Acc:19355]
1682_s_at	ABCB1	ATP-binding cassette, sub-family B (MDR/TAP), member 1 [Source:HGNC Symbol;Acc:40]
443_at		Data not found
38025_r_at	RUFY3	RUN and FYVE domain containing 3 [Source:HGNC Symbol;Acc:30285]
32093_at	CHD5	chromodomain helicase DNA binding protein 5 [Source:HGNC Symbol;Acc:16816]
39016_r_at	KRT6A	keratin 6A [Source:HGNC Symbol;Acc:6443]
39539_at		Data not found
36646_at	LPAL2	lipoprotein, Lp(a)-like 2, pseudogene [Source:HGNC Symbol;Acc:21210]
34683_at	CELF1	CUGBP, Elav-like family member 1 [Source:HGNC Symbol;Acc:2549]
1572_s_at	INSR	insulin receptor [Source:HGNC Symbol;Acc:6091]
31997_at		Data not found
33530_at	CEACAM8	carcinoembryonic antigen-related cell adhesion molecule 8 [Source:HGNC Symbol;Acc:1820]
34552_at	GAST	gastrin [Source:HGNC Symbol;Acc:4164]
800_g_at	CDK5R1	cyclin-dependent kinase 5, regulatory subunit 1 (p35) [Source:HGNC Symbol;Acc:1775]
35133_at	FER	fer (fps/fes related) tyrosine kinase [Source:HGNC Symbol;Acc:3655]
36056_g_at	MAU2	MAU2 sister chromatid cohesion factor [Source:HGNC Symbol;Acc:29140]
322_at	PIK3R3	phosphoinositide-3-kinase, regulatory subunit 3 (gamma) [Source:HGNC Symbol;Acc:8981]
670_s_at	CREB5	cAMP responsive element binding protein 5 [Source:HGNC Symbol;Acc:16844]
32188_at	MYT1	myelin transcription factor 1 [Source:HGNC Symbol;Acc:7622]
1440_s_at		Data not found
185_at	NOVA1	neuro-oncological ventral antigen 1 [Source:HGNC Symbol;Acc:7886]
1400_at	CSF2	colony stimulating factor 2 (granulocyte-macrophage) [Source:HGNC Symbol;Acc:2434]
34495_r_at	SYNGR4	synaptogyrin 4 [Source:HGNC Symbol;Acc:11502]
33479_g_at	TNP2	transition protein 2 (during histone to protamine replacement) [Source:HGNC Symbol;Acc:11952]
40590_at		Data not found
278_at	NPR2	natriuretic peptide receptor B/guanylate cyclase B (atrionatriuretic peptide receptor B) [Source:HGNC Symbol;Acc:7944]
488_at	ITSN1	intersectin 1 (SH3 domain protein) [Source:HGNC Symbol;Acc:6183]
40388_at	DLGAP1	discs, large (Drosophila) homolog-associated protein 1 [Source:HGNC Symbol;Acc:2905]
1291_s_at	FGFR4	fibroblast growth factor receptor 4 [Source:HGNC Symbol;Acc:3691]
34294_at	KIFC3	kinesin family member C3 [Source:HGNC Symbol;Acc:6326]
40099_at	ARHGEF2	Rho/Rac guanine nucleotide exchange factor (GEF) 2 [Source:HGNC Symbol;Acc:682]
41537_r_at	NFIX	nuclear factor I/X (CCAAT-binding transcription factor) [Source:HGNC Symbol;Acc:7788]
113_i_at	MAPT	microtubule-associated protein tau [Source:HGNC Symbol;Acc:6893]
37368_at	NFATC4	nuclear factor of activated T-cells, cytoplasmic, calcineurin-dependent 4 [Source:HGNC Symbol;Acc:7778]
2041_i_at	ABL1	c-abl oncogene 1, non-receptor tyrosine kinase [Source:HGNC Symbol;Acc:76]
37370_i_at	NFATC4	nuclear factor of activated T-cells, cytoplasmic, calcineurin-dependent 4 [Source:HGNC Symbol;Acc:7778]
31393_r_at	UTF1	undifferentiated embryonic cell transcription factor 1 [Source:HGNC Symbol;Acc:12634]
34807_at	GLRX3	glutaredoxin 3 [Source:HGNC Symbol;Acc:15987]
31970_r_at	PPEF2	protein phosphatase, EF-hand calcium binding domain 2 [Source:HGNC Symbol;Acc:9244]
41418_at	LPHN1	latrophilin 1 [Source:HGNC Symbol;Acc:20973]
40761_at		Data not found
650_s_at	CAMK2G	calcium/calmodulin-dependent protein kinase II gamma [Source:HGNC Symbol;Acc:1463]
34803_at	USP12	ubiquitin specific peptidase 12 [Source:HGNC Symbol;Acc:20485]
1257_s_at	QSOX1	quiescin Q6 sulfhydryl oxidase 1 [Source:HGNC Symbol;Acc:9756]
424_s_at	FGFR1	fibroblast growth factor receptor 1 [Source:HGNC Symbol;Acc:3688]
1101_at	APBB1	amyloid beta (A4) precursor protein-binding, family B, member 1 (Fe65) [Source:HGNC Symbol;Acc:581]
39953_i_at		Data not found
33758_f_at	PSG11	pregnancy specific beta-1-glycoprotein 11 [Source:HGNC Symbol;Acc:9516]
999_at	CYP27A1	cytochrome P450, family 27, subfamily A, polypeptide 1 [Source:HGNC Symbol;Acc:2605]
41355_at	BCL11A	B-cell CLL/lymphoma 11A (zinc finger protein) [Source:HGNC Symbol;Acc:13221]
770_at	GPX3	glutathione peroxidase 3 (plasma) [Source:HGNC Symbol;Acc:4555]
657_at	PCDHGC4	protocadherin gamma subfamily C, 4 [Source:HGNC Symbol;Acc:8717]
39068_at	PPP2R5D	protein phosphatase 2, regulatory subunit B', delta [Source:HGNC Symbol;Acc:9312]
34669_at	TFE3	transcription factor binding to IGHM enhancer 3 [Source:HGNC Symbol;Acc:11752]
38701_at	UBE2L3	ubiquitin-conjugating enzyme E2L 3 [Source:HGNC Symbol;Acc:12488]
40290_f_at	ST3GAL1	ST3 beta-galactoside alpha-2,3-sialyltransferase 1 [Source:HGNC Symbol;Acc:10862]
36256_at	LSAMP	limbic system-associated membrane protein [Source:HGNC Symbol;Acc:6705]
37920_at	PITX1	paired-like homeodomain 1 [Source:HGNC Symbol;Acc:9004]
37600_at	ECM1	extracellular matrix protein 1 [Source:HGNC Symbol;Acc:3153]
41396_at	CLIP2	CAP-GLY domain containing linker protein 2 [Source:HGNC Symbol;Acc:2586]
32032_at	DGCR14	DiGeorge syndrome critical region gene 14 [Source:HGNC Symbol;Acc:16817]
34268_at	RGS19	regulator of G-protein signaling 19 [Source:HGNC Symbol;Acc:13735]
506_s_at	STAT5A	signal transducer and activator of transcription 5A [Source:HGNC Symbol;Acc:11366]
31845_at	ELF4	E74-like factor 4 (ets domain transcription factor) [Source:HGNC Symbol;Acc:3319]
35633_at	ELMO1	engulfment and cell motility 1 [Source:HGNC Symbol;Acc:16286]
33249_at	NR3C2	nuclear receptor subfamily 3, group C, member 2 [Source:HGNC Symbol;Acc:7979]
38152_at	VWA5A	von Willebrand factor A domain containing 5A [Source:HGNC Symbol;Acc:6658]
36664_at	GALT	galactose-1-phosphate uridylyltransferase [Source:HGNC Symbol;Acc:4135]
33743_at	ATRNL1	attractin-like 1 [Source:HGNC Symbol;Acc:29063]
34238_at	IGSF1	immunoglobulin superfamily, member 1 [Source:HGNC Symbol;Acc:5948]
36525_at	FBXL2	F-box and leucine-rich repeat protein 2 [Source:HGNC Symbol;Acc:13598]
36695_at	OLFML1	olfactomedin-like 1 [Source:HGNC Symbol;Acc:24473]
41472_at	APOBEC3G	apolipoprotein B mRNA editing enzyme, catalytic polypeptide-like 3G [Source:HGNC Symbol;Acc:17357]
33235_at	NAV3	neuron navigator 3 [Source:HGNC Symbol;Acc:15998]
35213_at	WBP4	WW domain binding protein 4 [Source:HGNC Symbol;Acc:12739]
36030_at	IFFO1	intermediate filament family orphan 1 [Source:HGNC Symbol;Acc:24970]
32092_at	SDC3	syndecan 3 [Source:HGNC Symbol;Acc:10660]
39940_at	SBSPON	somatomedin B and thrombospondin, type 1 domain containing [Source:HGNC Symbol;Acc:30362]
1290_g_at	GSTM5	glutathione S-transferase mu 5 [Source:HGNC Symbol;Acc:4637]
41478_at	TTC28	tetratricopeptide repeat domain 28 [Source:HGNC Symbol;Acc:29179]
38225_at	KCNH2	potassium voltage-gated channel, subfamily H (eag-related), member 2 [Source:HGNC Symbol;Acc:6251]
41655_at		Data not found
36897_at	MLC1	megalencephalic leukoencephalopathy with subcortical cysts 1 [Source:HGNC Symbol;Acc:17082]
36555_at	SNCG	synuclein, gamma (breast cancer-specific protein 1) [Source:HGNC Symbol;Acc:11141]
37578_at	AFAP1	actin filament associated protein 1 [Source:HGNC Symbol;Acc:24017]
40646_at	CX3CR1	chemokine (C-X3-C motif) receptor 1 [Source:HGNC Symbol;Acc:2558]
35324_at	SLIT3	slit homolog 3 (Drosophila) [Source:HGNC Symbol;Acc:11087]
41792_at	ABCC8	ATP-binding cassette, sub-family C (CFTR/MRP), member 8 [Source:HGNC Symbol;Acc:59]
39550_at	COLGALT2	collagen beta(1-O)galactosyltransferase 2 [Source:HGNC Symbol;Acc:16790]
37669_s_at	ATP1B1	ATPase, Na+/K+ transporting, beta 1 polypeptide [Source:HGNC Symbol;Acc:804]
41289_at	NCAM1	neural cell adhesion molecule 1 [Source:HGNC Symbol;Acc:7656]
32660_at	TRANK1	tetratricopeptide repeat and ankyrin repeat containing 1 [Source:HGNC Symbol;Acc:29011]
837_s_at	ME1	malic enzyme 1, NADP(+)-dependent, cytosolic [Source:HGNC Symbol;Acc:6983]
40193_at	ENO2	enolase 2 (gamma, neuronal) [Source:HGNC Symbol;Acc:3353]
37595_at	FRRS1L	ferric-chelate reductase 1-like [Source:HGNC Symbol;Acc:1362]
32057_at	LRRC17	leucine rich repeat containing 17 [Source:HGNC Symbol;Acc:16895]
41346_at	LARGE	like-glycosyltransferase [Source:HGNC Symbol;Acc:6511]
212_at	ROR2	receptor tyrosine kinase-like orphan receptor 2 [Source:HGNC Symbol;Acc:10257]
38632_at	DNAJB5	DnaJ (Hsp40) homolog, subfamily B, member 5 [Source:HGNC Symbol;Acc:14887]
34183_at	CCDC69	coiled-coil domain containing 69 [Source:HGNC Symbol;Acc:24487]
39315_at	ANGPT1	angiopoietin 1 [Source:HGNC Symbol;Acc:484]
34730_g_at	TRO	trophinin [Source:HGNC Symbol;Acc:12326]
38348_at	ACOX2	acyl-CoA oxidase 2, branched chain [Source:HGNC Symbol;Acc:120]
37624_at		Data not found
779_at	COL4A6	collagen, type IV, alpha 6 [Source:HGNC Symbol;Acc:2208]
40024_at	STAC	SH3 and cysteine rich domain [Source:HGNC Symbol;Acc:11353]
36470_s_at	DTNA	dystrobrevin, alpha [Source:HGNC Symbol;Acc:3057]
39939_at	COL4A6	collagen, type IV, alpha 6 [Source:HGNC Symbol;Acc:2208]
32836_at	AGPAT1	1-acylglycerol-3-phosphate O-acyltransferase 1 [Source:HGNC Symbol;Acc:324]
37808_at	SNX7	sorting nexin 7 [Source:HGNC Symbol;Acc:14971]
34853_at	FLRT2	fibronectin leucine rich transmembrane protein 2 [Source:HGNC Symbol;Acc:3761]
39654_at	ASPA	aspartoacylase [Source:HGNC Symbol;Acc:756]
34870_at	LDB3	LIM domain binding 3 [Source:HGNC Symbol;Acc:15710]
32102_at	SACS	spastic ataxia of Charlevoix-Saguenay (sacsin) [Source:HGNC Symbol;Acc:10519]
40767_at	TFPI	tissue factor pathway inhibitor (lipoprotein-associated coagulation inhibitor) [Source:HGNC Symbol;Acc:11760]
39123_s_at	TRPC1	transient receptor potential cation channel, subfamily C, member 1 [Source:HGNC Symbol;Acc:12333]
160029_at	PRKCB	protein kinase C, beta [Source:HGNC Symbol;Acc:9395]
41104_at	CXCL13	chemokine (C-X-C motif) ligand 13 [Source:HGNC Symbol;Acc:10639]
33426_at	CHGB	chromogranin B (secretogranin 1) [Source:HGNC Symbol;Acc:1930]
552_at	ARHGAP1	Rho GTPase activating protein 1 [Source:HGNC Symbol;Acc:673]
37599_at	AOX1	aldehyde oxidase 1 [Source:HGNC Symbol;Acc:553]
41246_at	SERPINE2	serpin peptidase inhibitor, clade E (nexin, plasminogen activator inhibitor type 1), member 2 [Source:HGNC Symbol;Acc:8951]
38119_at	GYPC	glycophorin C (Gerbich blood group) [Source:HGNC Symbol;Acc:4704]
565_at	SRD5A2	steroid-5-alpha-reductase, alpha polypeptide 2 (3-oxo-5 alpha-steroid delta 4-dehydrogenase alpha 2) [Source:HGNC Symbol;Acc:11285]
38298_at	KCNMB1	potassium large conductance calcium-activated channel, subfamily M, beta member 1 [Source:HGNC Symbol;Acc:6285]
39750_at		Data not found
36497_at	AHNAK2	AHNAK nucleoprotein 2 [Source:HGNC Symbol;Acc:20125]
38028_at	LMO3	LIM domain only 3 (rhombotin-like 2) [Source:HGNC Symbol;Acc:6643]
39063_at	ACTC1	actin, alpha, cardiac muscle 1 [Source:HGNC Symbol;Acc:143]
1975_s_at	IGF1	insulin-like growth factor 1 (somatomedin C) [Source:HGNC Symbol;Acc:5464]
40301_at	GPR161	G protein-coupled receptor 161 [Source:HGNC Symbol;Acc:23694]
35692_at	TMEM158	transmembrane protein 158 (gene/pseudogene) [Source:HGNC Symbol;Acc:30293]
38291_at	PENK	proenkephalin [Source:HGNC Symbol;Acc:8831]
38044_at	FAM107A	family with sequence similarity 107, member A [Source:HGNC Symbol;Acc:30827]
32238_at	BIN1	bridging integrator 1 [Source:HGNC Symbol;Acc:1052]
38059_g_at	DPT	dermatopontin [Source:HGNC Symbol;Acc:3011]
1121_g_at	GSTM3	glutathione S-transferase mu 3 (brain) [Source:HGNC Symbol;Acc:4635]
32109_at	FXYD1	FXYD domain containing ion transport regulator 1 [Source:HGNC Symbol;Acc:4025]
32798_at	GSTM3	glutathione S-transferase mu 3 (brain) [Source:HGNC Symbol;Acc:4635]
39979_at	F10	coagulation factor X [Source:HGNC Symbol;Acc:3528]
32552_at	RBP4	retinol binding protein 4, plasma [Source:HGNC Symbol;Acc:9922]
39182_at	EMP3	epithelial membrane protein 3 [Source:HGNC Symbol;Acc:3335]
120_at	ITGA1	integrin, alpha 1 [Source:HGNC Symbol;Acc:6134]
37203_at	CES1	carboxylesterase 1 [Source:HGNC Symbol;Acc:1863]
34377_at	ATP1A2	ATPase, Na+/K+ transporting, alpha 2 polypeptide [Source:HGNC Symbol;Acc:800]
35169_at	COL16A1	collagen, type XVI, alpha 1 [Source:HGNC Symbol;Acc:2193]
35644_at	HEPH	hephaestin [Source:HGNC Symbol;Acc:4866]
2056_at	FGFR1	fibroblast growth factor receptor 1 [Source:HGNC Symbol;Acc:3688]
37743_at	FEZ1	fasciculation and elongation protein zeta 1 (zygin I) [Source:HGNC Symbol;Acc:3659]
39054_at	GSTM2	glutathione S-transferase mu 2 (muscle) [Source:HGNC Symbol;Acc:4634]
37326_at	PLP2	proteolipid protein 2 (colonic epithelium-enriched) [Source:HGNC Symbol;Acc:9087]
35146_at	TGFB1I1	transforming growth factor beta 1 induced transcript 1 [Source:HGNC Symbol;Acc:11767]
40971_at	ANKS1A	ankyrin repeat and sterile alpha motif domain containing 1A [Source:HGNC Symbol;Acc:20961]
556_s_at	GSTM2	glutathione S-transferase mu 2 (muscle) [Source:HGNC Symbol;Acc:4634]
35366_at	NID1	nidogen 1 [Source:HGNC Symbol;Acc:7821]
33850_at	MAP4	microtubule-associated protein 4 [Source:HGNC Symbol;Acc:6862]
38342_at	JADE2	jade family PHD finger 2 [Source:HGNC Symbol;Acc:22984]
33869_at	STAT5B	signal transducer and activator of transcription 5B [Source:HGNC Symbol;Acc:11367]
32526_at	JAM3	junctional adhesion molecule 3 [Source:HGNC Symbol;Acc:15532]
36095_at	CLIP3	CAP-GLY domain containing linker protein 3 [Source:HGNC Symbol;Acc:24314]
35347_at	EFEMP2	EGF containing fibulin-like extracellular matrix protein 2 [Source:HGNC Symbol;Acc:3219]
1598_g_at	GAS6	growth arrest-specific 6 [Source:HGNC Symbol;Acc:4168]
38950_r_at	MMP23B	matrix metallopeptidase 23B [Source:HGNC Symbol;Acc:7171]
33457_at	FAM208A	family with sequence similarity 208, member A [Source:HGNC Symbol;Acc:30314]
36917_at	LAMA2	laminin, alpha 2 [Source:HGNC Symbol;Acc:6482]
32700_at	GBP2	guanylate binding protein 2, interferon-inducible [Source:HGNC Symbol;Acc:4183]
38396_at	MAP1B	microtubule-associated protein 1B [Source:HGNC Symbol;Acc:6836]
35277_at	SPON1	spondin 1, extracellular matrix protein [Source:HGNC Symbol;Acc:11252]
39070_at	FSCN1	fascin homolog 1, actin-bundling protein (Strongylocentrotus purpuratus) [Source:HGNC Symbol;Acc:11148]
33900_at	FSTL3	follistatin-like 3 (secreted glycoprotein) [Source:HGNC Symbol;Acc:3973]
37573_at	ANGPTL2	angiopoietin-like 2 [Source:HGNC Symbol;Acc:490]
32076_at	RCAN2	regulator of calcineurin 2 [Source:HGNC Symbol;Acc:3041]
41744_at	OPTN	optineurin [Source:HGNC Symbol;Acc:17142]
37539_at	RGL1	ral guanine nucleotide dissociation stimulator-like 1 [Source:HGNC Symbol;Acc:30281]
35238_at	TRAF5	TNF receptor-associated factor 5 [Source:HGNC Symbol;Acc:12035]
36867_at	NFASC	neurofascin [Source:HGNC Symbol;Acc:29866]
39615_at	KAZN	kazrin, periplakin interacting protein [Source:HGNC Symbol;Acc:29173]
36452_at	SYNPO	synaptopodin [Source:HGNC Symbol;Acc:30672]
41013_at	VSTM4	V-set and transmembrane domain containing 4 [Source:HGNC Symbol;Acc:26470]
32224_at	FCHSD2	FCH and double SH3 domains 2 [Source:HGNC Symbol;Acc:29114]
39026_r_at	MEG3	maternally expressed 3 (non-protein coding) [Source:HGNC Symbol;Acc:14575]
37716_at	CD200	CD200 molecule [Source:HGNC Symbol;Acc:7203]
33303_at	SSPN	sarcospan [Source:HGNC Symbol;Acc:11322]
39673_i_at	ECM2	extracellular matrix protein 2, female organ and adipocyte specific [Source:HGNC Symbol;Acc:3154]
36065_at	LDB2	LIM domain binding 2 [Source:HGNC Symbol;Acc:6533]
39597_at	ABLIM3	actin binding LIM protein family, member 3 [Source:HGNC Symbol;Acc:29132]
34950_at	ZNF423	zinc finger protein 423 [Source:HGNC Symbol;Acc:16762]
38636_at	ISLR	immunoglobulin superfamily containing leucine-rich repeat [Source:HGNC Symbol;Acc:6133]
36569_at	EXOSC7	exosome component 7 [Source:HGNC Symbol;Acc:28112]
36596_r_at	GATM	glycine amidinotransferase (L-arginine:glycine amidinotransferase) [Source:HGNC Symbol;Acc:4175]
32250_at	CFH	complement factor H [Source:HGNC Symbol;Acc:4883]
36542_at	SLC9A6	solute carrier family 9, subfamily A (NHE6, cation proton antiporter 6), member 6 [Source:HGNC Symbol;Acc:11079]
32783_at	FBLN2	fibulin 2 [Source:HGNC Symbol;Acc:3601]
40994_at	GRK5	G protein-coupled receptor kinase 5 [Source:HGNC Symbol;Acc:4544]
36939_at	GPM6A	glycoprotein M6A [Source:HGNC Symbol;Acc:4460]
40333_at	BMP4	bone morphogenetic protein 4 [Source:HGNC Symbol;Acc:1071]
1731_at	PDGFRA	platelet-derived growth factor receptor, alpha polypeptide [Source:HGNC Symbol;Acc:8803]
40480_s_at	FYN	FYN oncogene related to SRC, FGR, YES [Source:HGNC Symbol;Acc:4037]
31820_at	HCLS1	hematopoietic cell-specific Lyn substrate 1 [Source:HGNC Symbol;Acc:4844]
1062_g_at	IL10RA	interleukin 10 receptor, alpha [Source:HGNC Symbol;Acc:5964]
37543_at	ARHGEF6	Rac/Cdc42 guanine nucleotide exchange factor (GEF) 6 [Source:HGNC Symbol;Acc:685]
1891_at	MAP3K8	mitogen-activated protein kinase kinase kinase 8 [Source:HGNC Symbol;Acc:6860]
34818_at	ETV5	ets variant 5 [Source:HGNC Symbol;Acc:3494]
1000_at	MAPK3	mitogen-activated protein kinase 3 [Source:HGNC Symbol;Acc:6877]
753_at	NID2	nidogen 2 (osteonidogen) [Source:HGNC Symbol;Acc:13389]
1929_at	ANGPT1	angiopoietin 1 [Source:HGNC Symbol;Acc:484]
1182_at	PLCL1	phospholipase C-like 1 [Source:HGNC Symbol;Acc:9063]
39582_at	CYLD	cylindromatosis (turban tumor syndrome) [Source:HGNC Symbol;Acc:2584]
41796_at	PLCL2	phospholipase C-like 2 [Source:HGNC Symbol;Acc:9064]
1319_at	DDR2	discoidin domain receptor tyrosine kinase 2 [Source:HGNC Symbol;Acc:2731]
41378_at	SGCD	sarcoglycan, delta (35kDa dystrophin-associated glycoprotein) [Source:HGNC Symbol;Acc:10807]
35852_at	CRY2	cryptochrome 2 (photolyase-like) [Source:HGNC Symbol;Acc:2385]
39098_at	ELN	elastin [Source:HGNC Symbol;Acc:3327]
496_s_at	IL11RA	interleukin 11 receptor, alpha [Source:HGNC Symbol;Acc:5967]
1955_s_at	SMAD6	SMAD family member 6 [Source:HGNC Symbol;Acc:6772]
41872_at	DFNA5	deafness, autosomal dominant 5 [Source:HGNC Symbol;Acc:2810]
41618_at	COL17A1	collagen, type XVII, alpha 1 [Source:HGNC Symbol;Acc:2194]
39557_at	LYRM9	LYR motif containing 9 [Source:HGNC Symbol;Acc:27314]
36139_at	TRAF3IP2	TRAF3 interacting protein 2 [Source:HGNC Symbol;Acc:1343]
34253_at	NUP160	nucleoporin 160kDa [Source:HGNC Symbol;Acc:18017]
33242_at	TSR2	TSR2, 20S rRNA accumulation, homolog (S. cerevisiae) [Source:HGNC Symbol;Acc:25455]
34288_at	ACKR3	atypical chemokine receptor 3 [Source:HGNC Symbol;Acc:23692]
942_at	RGN	regucalcin [Source:HGNC Symbol;Acc:9989]
885_g_at	ITGA3	integrin, alpha 3 (antigen CD49C, alpha 3 subunit of VLA-3 receptor) [Source:HGNC Symbol;Acc:6139]
41748_at	TNNC2	troponin C type 2 (fast) [Source:HGNC Symbol;Acc:11944]
1262_s_at	TGFB2	transforming growth factor, beta 2 [Source:HGNC Symbol;Acc:11768]
1198_at	EDNRB	endothelin receptor type B [Source:HGNC Symbol;Acc:3180]
1954_at	KDR	kinase insert domain receptor (a type III receptor tyrosine kinase) [Source:HGNC Symbol;Acc:6307]
38263_at	RYR2	ryanodine receptor 2 (cardiac) [Source:HGNC Symbol;Acc:10484]
39124_r_at	TRPC1	transient receptor potential cation channel, subfamily C, member 1 [Source:HGNC Symbol;Acc:12333]
40075_at	SYT1	synaptotagmin I [Source:HGNC Symbol;Acc:11509]
39852_at	SPG20	spastic paraplegia 20 (Troyer syndrome) [Source:HGNC Symbol;Acc:18514]
38001_at	CACNA1C	calcium channel, voltage-dependent, L type, alpha 1C subunit [Source:HGNC Symbol;Acc:1390]
38099_r_at	ACSL4	acyl-CoA synthetase long-chain family member 4 [Source:HGNC Symbol;Acc:3571]
41234_at	DNAJB6	DnaJ (Hsp40) homolog, subfamily B, member 6 [Source:HGNC Symbol;Acc:14888]
40604_at	DYRK2	dual-specificity tyrosine-(Y)-phosphorylation regulated kinase 2 [Source:HGNC Symbol;Acc:3093]
1818_at	RHOQ	ras homolog family member Q [Source:HGNC Symbol;Acc:17736]
40023_at	BDNF	brain-derived neurotrophic factor [Source:HGNC Symbol;Acc:1033]
33893_r_at	CEP170	centrosomal protein 170kDa [Source:HGNC Symbol;Acc:28920]
1036_at	IL15	interleukin 15 [Source:HGNC Symbol;Acc:5977]
32256_r_at	TERF1	telomeric repeat binding factor (NIMA-interacting) 1 [Source:HGNC Symbol;Acc:11728]
37356_r_at	USO1	USO1 vesicle transport factor [Source:HGNC Symbol;Acc:30904]
41693_r_at	CROT	carnitine O-octanoyltransferase [Source:HGNC Symbol;Acc:2366]
35513_r_at	MCF2L2	MCF.2 cell line derived transforming sequence-like 2 [Source:HGNC Symbol;Acc:30319]
38902_r_at	ATF2	activating transcription factor 2 [Source:HGNC Symbol;Acc:784]
34750_r_at	ZBTB1	zinc finger and BTB domain containing 1 [Source:HGNC Symbol;Acc:20259]
34794_r_at	PLS3	plastin 3 [Source:HGNC Symbol;Acc:9091]
33032_r_at		Data not found
41303_r_at	C1ORF63	chromosome 1 open reading frame 63 [Source:HGNC Symbol;Acc:25234]
34120_r_at	DNAJC22	DnaJ (Hsp40) homolog, subfamily C, member 22 [Source:HGNC Symbol;Acc:25802]
32050_r_at	TCEB3	transcription elongation factor B (SIII), polypeptide 3 (110kDa, elongin A) [Source:HGNC Symbol;Acc:11620]
38446_at	XIST	X inactive specific transcript (non-protein coding) [Source:HGNC Symbol;Acc:12810]
33553_r_at	CCR6	chemokine (C-C motif) receptor 6 [Source:HGNC Symbol;Acc:1607]
39362_r_at	TSPAN6	tetraspanin 6 [Source:HGNC Symbol;Acc:11858]
37756_at	RYK	receptor-like tyrosine kinase [Source:HGNC Symbol;Acc:10481]
39552_at	PTEN	phosphatase and tensin homolog [Source:HGNC Symbol;Acc:9588]
228_at	RALB	v-ral simian leukemia viral oncogene homolog B [Source:HGNC Symbol;Acc:9840]
34855_at	PAPOLA	poly(A) polymerase alpha [Source:HGNC Symbol;Acc:14981]
39980_at	VRK1	vaccinia related kinase 1 [Source:HGNC Symbol;Acc:12718]
35737_at	HMGN4	high mobility group nucleosomal binding domain 4 [Source:HGNC Symbol;Acc:4989]
36017_at	SPRYD7	SPRY domain containing 7 [Source:HGNC Symbol;Acc:14297]
39372_at	FADS1	fatty acid desaturase 1 [Source:HGNC Symbol;Acc:3574]
39549_at	NPAS2	neuronal PAS domain protein 2 [Source:HGNC Symbol;Acc:7895]
32735_at	PHLPP2	PH domain and leucine rich repeat protein phosphatase 2 [Source:HGNC Symbol;Acc:29149]
37330_at	ALDH4A1	aldehyde dehydrogenase 4 family, member A1 [Source:HGNC Symbol;Acc:406]
32721_at	ATG12	autophagy related 12 [Source:HGNC Symbol;Acc:588]
31848_at	CADPS	Ca++-dependent secretion activator [Source:HGNC Symbol;Acc:1426]
36876_at	FAH	fumarylacetoacetate hydrolase (fumarylacetoacetase) [Source:HGNC Symbol;Acc:3579]
33233_at	RBM34	RNA binding motif protein 34 [Source:HGNC Symbol;Acc:28965]
35649_at	CDO1	cysteine dioxygenase type 1 [Source:HGNC Symbol;Acc:1795]
40085_s_at	TFCP2	transcription factor CP2 [Source:HGNC Symbol;Acc:11748]
33920_at	DIAPH1	diaphanous-related formin 1 [Source:HGNC Symbol;Acc:2876]
2046_at	ERG	v-ets avian erythroblastosis virus E26 oncogene homolog [Source:HGNC Symbol;Acc:3446]
36483_at	GALNT3	UDP-N-acetyl-alpha-D-galactosamine:polypeptide N-acetylgalactosaminyltransferase 3 (GalNAc-T3) [Source:HGNC Symbol;Acc:4125]
31788_at	ZBED4	zinc finger, BED-type containing 4 [Source:HGNC Symbol;Acc:20721]
41368_at	SLC13A3	solute carrier family 13 (sodium-dependent dicarboxylate transporter), member 3 [Source:HGNC Symbol;Acc:14430]
37579_at	CYFIP2	cytoplasmic FMR1 interacting protein 2 [Source:HGNC Symbol;Acc:13760]
40176_at	TRIM27	tripartite motif containing 27 [Source:HGNC Symbol;Acc:9975]
37423_at	SLC12A2	solute carrier family 12 (sodium/potassium/chloride transporter), member 2 [Source:HGNC Symbol;Acc:10911]
34260_at	TELO2	telomere maintenance 2 [Source:HGNC Symbol;Acc:29099]
37193_at	UCK2	uridine-cytidine kinase 2 [Source:HGNC Symbol;Acc:12562]
37562_at	PCDH1	protocadherin 1 [Source:HGNC Symbol;Acc:8655]
41829_at	LARP1	La ribonucleoprotein domain family, member 1 [Source:HGNC Symbol;Acc:29531]
33375_at	MYO6	myosin VI [Source:HGNC Symbol;Acc:7605]
37648_at	TTLL12	tubulin tyrosine ligase-like family, member 12 [Source:HGNC Symbol;Acc:28974]
35800_at	PAFAH1B3	platelet-activating factor acetylhydrolase 1b, catalytic subunit 3 (29kDa) [Source:HGNC Symbol;Acc:8576]
40773_at	MYL5	myosin, light chain 5, regulatory [Source:HGNC Symbol;Acc:7586]
41281_s_at	PEX10	peroxisomal biogenesis factor 10 [Source:HGNC Symbol;Acc:8851]
38726_at	DPM2	dolichyl-phosphate mannosyltransferase polypeptide 2, regulatory subunit [Source:HGNC Symbol;Acc:3006]
41259_at	NOP16	NOP16 nucleolar protein [Source:HGNC Symbol;Acc:26934]
32028_at	PMM2	phosphomannomutase 2 [Source:HGNC Symbol;Acc:9115]
36549_at	SLC25A17	solute carrier family 25 (mitochondrial carrier; peroxisomal membrane protein, 34kDa), member 17 [Source:HGNC Symbol;Acc:10987]
41861_at	NOC2L	nucleolar complex associated 2 homolog (S. cerevisiae) [Source:HGNC Symbol;Acc:24517]
37426_at	TOX3	TOX high mobility group box family member 3 [Source:HGNC Symbol;Acc:11972]
37555_at	PWP2	PWP2 periodic tryptophan protein homolog (yeast) [Source:HGNC Symbol;Acc:9711]
36694_at	KCNS3	potassium voltage-gated channel, delayed-rectifier, subfamily S, member 3 [Source:HGNC Symbol;Acc:6302]
35147_at	MCF2L	MCF.2 cell line derived transforming sequence-like [Source:HGNC Symbol;Acc:14576]
241_g_at	SRM	spermidine synthase [Source:HGNC Symbol;Acc:11296]
41181_r_at	DDT	D-dopachrome tautomerase [Source:HGNC Symbol;Acc:2732]
41180_i_at	DDT	D-dopachrome tautomerase [Source:HGNC Symbol;Acc:2732]
38803_at	NCALD	neurocalcin delta [Source:HGNC Symbol;Acc:7655]
38477_at	DPH1	diphthamide biosynthesis 1 [Source:HGNC Symbol;Acc:3003]
38464_at	MOGS	mannosyl-oligosaccharide glucosidase [Source:HGNC Symbol;Acc:24862]
38614_s_at	OGT	O-linked N-acetylglucosamine (GlcNAc) transferase [Source:HGNC Symbol;Acc:8127]
39424_at	TNFRSF14	tumor necrosis factor receptor superfamily, member 14 [Source:HGNC Symbol;Acc:11912]
33332_at	SERHL	serine hydrolase-like [Source:HGNC Symbol;Acc:14408]
40695_at	IMPDH1	IMP (inosine 5'-monophosphate) dehydrogenase 1 [Source:HGNC Symbol;Acc:6052]
40093_at	BCAM	basal cell adhesion molecule (Lutheran blood group) [Source:HGNC Symbol;Acc:6722]
41812_s_at	NUP210	nucleoporin 210kDa [Source:HGNC Symbol;Acc:30052]
1251_g_at	RAP1GAP	RAP1 GTPase activating protein [Source:HGNC Symbol;Acc:9858]
34771_at	PPAP2C	phosphatidic acid phosphatase type 2C [Source:HGNC Symbol;Acc:9230]
36115_at	CLK3	CDC-like kinase 3 [Source:HGNC Symbol;Acc:2071]
39783_at	KIAA0100	KIAA0100 [Source:HGNC Symbol;Acc:28960]
40848_g_at	MICAL2	microtubule associated monooxygenase, calponin and LIM domain containing 2 [Source:HGNC Symbol;Acc:24693]
33304_at	ISG20	interferon stimulated exonuclease gene 20kDa [Source:HGNC Symbol;Acc:6130]
36784_at	CSH2	chorionic somatomammotropin hormone 2 [Source:HGNC Symbol;Acc:2441]
914_g_at	ERG	v-ets avian erythroblastosis virus E26 oncogene homolog [Source:HGNC Symbol;Acc:3446]
36918_at	GUCY1A3	guanylate cyclase 1, soluble, alpha 3 [Source:HGNC Symbol;Acc:4685]
31902_at	DIO2	deiodinase, iodothyronine, type II [Source:HGNC Symbol;Acc:2884]
39542_at	ENC1	ectodermal-neural cortex 1 (with BTB domain) [Source:HGNC Symbol;Acc:3345]
37068_at	PLA2G7	phospholipase A2, group VII (platelet-activating factor acetylhydrolase, plasma) [Source:HGNC Symbol;Acc:9040]
39748_at	SLC7A1	solute carrier family 7 (cationic amino acid transporter, y+ system), member 1 [Source:HGNC Symbol;Acc:11057]
36821_at	FAM171A1	family with sequence similarity 171, member A1 [Source:HGNC Symbol;Acc:23522]
41585_at	SEL1L3	sel-1 suppressor of lin-12-like 3 (C. elegans) [Source:HGNC Symbol;Acc:29108]
33436_at	SOX9	SRY (sex determining region Y)-box 9 [Source:HGNC Symbol;Acc:11204]
40445_at	ELF3	E74-like factor 3 (ets domain transcription factor, epithelial-specific ) [Source:HGNC Symbol;Acc:3318]
40810_at	SMARCC1	SWI/SNF related, matrix associated, actin dependent regulator of chromatin, subfamily c, member 1 [Source:HGNC Symbol;Acc:11104]
34269_at	EDRF1	erythroid differentiation regulatory factor 1 [Source:HGNC Symbol;Acc:24640]
36858_at	RRS1	RRS1 ribosome biogenesis regulator homolog (S. cerevisiae) [Source:HGNC Symbol;Acc:17083]
39417_at	CDK19	cyclin-dependent kinase 19 [Source:HGNC Symbol;Acc:19338]
263_g_at	AMD1	adenosylmethionine decarboxylase 1 [Source:HGNC Symbol;Acc:457]
37032_at	NNMT	nicotinamide N-methyltransferase [Source:HGNC Symbol;Acc:7861]
40766_at	C4A	complement component 4A (Rodgers blood group) [Source:HGNC Symbol;Acc:1323]
925_at	PIK3R2	PIK3R2 protein [Source:UniProtKB/TrEMBL;Acc:Q96CK7]
33825_at	SERPINA3	serpin peptidase inhibitor, clade A (alpha-1 antiproteinase, antitrypsin), member 3 [Source:HGNC Symbol;Acc:16]
35320_at	SLC11A2	solute carrier family 11 (proton-coupled divalent metal ion transporter), member 2 [Source:HGNC Symbol;Acc:10908]
39154_at	GADD45G	growth arrest and DNA-damage-inducible, gamma [Source:HGNC Symbol;Acc:4097]
40071_at	CYP1B1	cytochrome P450, family 1, subfamily B, polypeptide 1 [Source:HGNC Symbol;Acc:2597]
859_at	CYP1B1	cytochrome P450, family 1, subfamily B, polypeptide 1 [Source:HGNC Symbol;Acc:2597]
892_at	TM4SF1	transmembrane 4 L six family member 1 [Source:HGNC Symbol;Acc:11853]
37724_at	MYC	v-myc avian myelocytomatosis viral oncogene homolog [Source:HGNC Symbol;Acc:7553]
34375_at	CCL2	chemokine (C-C motif) ligand 2 [Source:HGNC Symbol;Acc:10618]
37026_at	KLF6	Kruppel-like factor 6 [Source:HGNC Symbol;Acc:2235]
36674_at	CCL4L2	chemokine (C-C motif) ligand 4-like 2 [Source:HGNC Symbol;Acc:24066]
40167_s_at	WSB2	WD repeat and SOCS box containing 2 [Source:HGNC Symbol;Acc:19222]
35824_at	ZBTB18	zinc finger and BTB domain containing 18 [Source:HGNC Symbol;Acc:13030]
36526_at	EXTL2	exostosin-like glycosyltransferase 2 [Source:HGNC Symbol;Acc:3516]
35829_at	CADM1	cell adhesion molecule 1 [Source:HGNC Symbol;Acc:5951]
35214_at	UGDH	UDP-glucose 6-dehydrogenase [Source:HGNC Symbol;Acc:12525]
41242_at	UAP1	UDP-N-acteylglucosamine pyrophosphorylase 1 [Source:HGNC Symbol;Acc:12457]
35704_at	PLA2G16	phospholipase A2, group XVI [Source:HGNC Symbol;Acc:17825]
34840_at		Data not found
40765_at	PDXDC1	pyridoxal-dependent decarboxylase domain containing 1 [Source:HGNC Symbol;Acc:28995]
41250_at	AIMP2	aminoacyl tRNA synthetase complex-interacting multifunctional protein 2 [Source:HGNC Symbol;Acc:20609]
33131_at	SOX4	SRY (sex determining region Y)-box 4 [Source:HGNC Symbol;Acc:11200]
36965_at	ANK3	ankyrin 3, node of Ranvier (ankyrin G) [Source:HGNC Symbol;Acc:494]
37991_at	STT3A	STT3A, subunit of the oligosaccharyltransferase complex (catalytic) [Source:HGNC Symbol;Acc:6172]
39331_at	TUBB2A	tubulin, beta 2A class IIa [Source:HGNC Symbol;Acc:12412]
36651_at	ACP2	acid phosphatase 2, lysosomal [Source:HGNC Symbol;Acc:123]
32393_s_at		Data not found
41352_at	ST6GAL1	ST6 beta-galactosamide alpha-2,6-sialyltranferase 1 [Source:HGNC Symbol;Acc:10860]
33273_f_at	IGLC1	immunoglobulin lambda constant 1 (Mcg marker) [Source:HGNC Symbol;Acc:5855]
38789_at	TKT	transketolase [Source:HGNC Symbol;Acc:11834]
33679_f_at	TUBB4B	tubulin, beta 4B class IVb [Source:HGNC Symbol;Acc:20771]
956_at	TUBB4B	tubulin, beta 4B class IVb [Source:HGNC Symbol;Acc:20771]
35845_at	SEC24B	SEC24 family member B [Source:HGNC Symbol;Acc:10704]
37992_s_at	ATP5D	ATP synthase, H+ transporting, mitochondrial F1 complex, delta subunit [Source:HGNC Symbol;Acc:837]
36587_at	EEF2	eukaryotic translation elongation factor 2 [Source:HGNC Symbol;Acc:3214]
31527_at	RPS2P4	ribosomal protein S2 pseudogene 4 [Source:HGNC Symbol;Acc:19814]
31385_at	RPL28	ribosomal protein L28 [Source:HGNC Symbol;Acc:10330]
40125_at	CANX	calnexin [Source:HGNC Symbol;Acc:1473]
36786_at	RPL10A	ribosomal protein L10a [Source:HGNC Symbol;Acc:10299]
256_s_at	RPSAP58	ribosomal protein SA pseudogene 58 [Source:HGNC Symbol;Acc:36809]
32437_at	RPS5	ribosomal protein S5 [Source:HGNC Symbol;Acc:10426]
34608_at	GNB2L1	guanine nucleotide binding protein (G protein), beta polypeptide 2-like 1 [Source:HGNC Symbol;Acc:4399]
32412_at	RPS14	ribosomal protein S14 [Source:HGNC Symbol;Acc:10387]
34592_at	RPS17	ribosomal protein S17 [Source:HGNC Symbol;Acc:10397]
33117_r_at	RPS12P23	ribosomal protein S12 pseudogene 23 [Source:HGNC Symbol;Acc:35573]
1653_at	RPS3A	ribosomal protein S3A [Source:HGNC Symbol;Acc:10421]
38061_at	RPS16	ribosomal protein S16 [Source:HGNC Symbol;Acc:10396]
31511_at	RPS9	ribosomal protein S9 [Source:HGNC Symbol;Acc:10442]
32440_at	RPL17	ribosomal protein L17 [Source:HGNC Symbol;Acc:10307]
31545_at	RPS18	ribosomal protein S18 [Source:HGNC Symbol;Acc:10401]
31952_at		Data not found
32341_f_at	RPL23A	ribosomal protein L23a [Source:HGNC Symbol;Acc:10317]
34317_g_at	RPS15A	ribosomal protein S15a [Source:HGNC Symbol;Acc:10389]
40886_at	EEF1A1	eukaryotic translation elongation factor 1 alpha 1 [Source:HGNC Symbol;Acc:3189]
33994_g_at	MYL6	myosin, light chain 6, alkali, smooth muscle and non-muscle [Source:HGNC Symbol;Acc:7587]
31962_at	RPL37A	ribosomal protein L37a [Source:HGNC Symbol;Acc:10348]
35278_at	RPS29	ribosomal protein S29 [Source:HGNC Symbol;Acc:10419]
34593_g_at	RPS17	ribosomal protein S17 [Source:HGNC Symbol;Acc:10397]
35119_at	RPL13A	ribosomal protein L13a [Source:HGNC Symbol;Acc:10304]
39798_at	RPS28	ribosomal protein S28 [Source:HGNC Symbol;Acc:10418]
33820_g_at	HSPA8	heat shock 70kDa protein 8 [Source:HGNC Symbol;Acc:5241]
1804_at	KLK3	kallikrein-related peptidase 3 [Source:HGNC Symbol;Acc:6364]
1980_s_at	NME2	NME/NM23 nucleoside diphosphate kinase 2 [Source:HGNC Symbol;Acc:7850]
36676_at	RPN2	ribophorin II [Source:HGNC Symbol;Acc:10382]
38679_g_at	SNRPE	small nuclear ribonucleoprotein polypeptide E [Source:HGNC Symbol;Acc:11161]
32878_f_at	RP11	Data not found
39814_s_at	DHRS7	dehydrogenase/reductase (SDR family) member 7 [Source:HGNC Symbol;Acc:21524]
36446_s_at	HDGF	hepatoma-derived growth factor [Source:HGNC Symbol;Acc:4856]
32607_at	BASP1	brain abundant, membrane attached signal protein 1 [Source:HGNC Symbol;Acc:957]
31906_at	HSBP1	heat shock factor binding protein 1 [Source:HGNC Symbol;Acc:5203]
32546_at	FH	fumarate hydratase [Source:HGNC Symbol;Acc:3700]
39060_at	PSMB7	proteasome (prosome, macropain) subunit, beta type, 7 [Source:HGNC Symbol;Acc:9544]
38469_at	TSPAN8	tetraspanin 8 [Source:HGNC Symbol;Acc:11855]
140_s_at	TRA2B	transformer 2 beta homolog (Drosophila) [Source:HGNC Symbol;Acc:10781]
40881_at	ACLY	ATP citrate lyase [Source:HGNC Symbol;Acc:115]
1798_at	SLC39A6	solute carrier family 39 (zinc transporter), member 6 [Source:HGNC Symbol;Acc:18607]
39092_at	H2AFV	H2A histone family, member V [Source:HGNC Symbol;Acc:20664]
33881_at	ACSL3	acyl-CoA synthetase long-chain family member 3 [Source:HGNC Symbol;Acc:3570]
36685_at	AMD1	adenosylmethionine decarboxylase 1 [Source:HGNC Symbol;Acc:457]
32715_at	VAMP8	vesicle-associated membrane protein 8 [Source:HGNC Symbol;Acc:12647]
36135_at	EBNA1BP2	EBNA1 binding protein 2 [Source:HGNC Symbol;Acc:15531]
461_at	ASAH1	N-acylsphingosine amidohydrolase (acid ceramidase) 1 [Source:HGNC Symbol;Acc:735]
33386_at	H1F0	H1 histone family, member 0 [Source:HGNC Symbol;Acc:4714]
31801_at		Data not found
33352_at	HIST2H2BE	histone cluster 2, H2be [Source:HGNC Symbol;Acc:4760]
32112_s_at	AIM1	absent in melanoma 1 [Source:HGNC Symbol;Acc:356]
1715_at	TNFSF10	tumor necrosis factor (ligand) superfamily, member 10 [Source:HGNC Symbol;Acc:11925]
33880_at	ACSL3	acyl-CoA synthetase long-chain family member 3 [Source:HGNC Symbol;Acc:3570]
40797_at	ADAM10	ADAM metallopeptidase domain 10 [Source:HGNC Symbol;Acc:188]
36851_g_at	TUSC3	tumor suppressor candidate 3 [Source:HGNC Symbol;Acc:30242]
38684_at	ATP2C1	ATPase, Ca++ transporting, type 2C, member 1 [Source:HGNC Symbol;Acc:13211]
39169_at	SEC61G	Sec61 gamma subunit [Source:HGNC Symbol;Acc:18277]
35272_at	GNG5	guanine nucleotide binding protein (G protein), gamma 5 [Source:HGNC Symbol;Acc:4408]
36992_at	TXN	thioredoxin [Source:HGNC Symbol;Acc:12435]
31792_at	ANXA3	annexin A3 [Source:HGNC Symbol;Acc:541]
39023_at	IDH1	isocitrate dehydrogenase 1 (NADP+), soluble [Source:HGNC Symbol;Acc:5382]
34348_at	SPINT2	serine peptidase inhibitor, Kunitz type, 2 [Source:HGNC Symbol;Acc:11247]
41278_at	ACTL6A	actin-like 6A [Source:HGNC Symbol;Acc:24124]
32051_at	ALG8	ALG8, alpha-1,3-glucosyltransferase [Source:HGNC Symbol;Acc:23161]
39767_at	CCT8	chaperonin containing TCP1, subunit 8 (theta) [Source:HGNC Symbol;Acc:1623]
1356_at	DAP3	death associated protein 3 [Source:HGNC Symbol;Acc:2673]
34391_at	IGBP1	immunoglobulin (CD79A) binding protein 1 [Source:HGNC Symbol;Acc:5461]
34316_at	RPS15A	ribosomal protein S15a [Source:HGNC Symbol;Acc:10389]
32433_at	RP1	Data not found
41597_s_at	SEC22B	SEC22 vesicle trafficking protein homolog B (S. cerevisiae) (gene/pseudogene) [Source:HGNC Symbol;Acc:10700]
33121_g_at	RGS10	regulator of G-protein signaling 10 [Source:HGNC Symbol;Acc:9992]
32584_at	PSMD8	proteasome (prosome, macropain) 26S subunit, non-ATPase, 8 [Source:HGNC Symbol;Acc:9566]
38780_at	AKR1A1	aldo-keto reductase family 1, member A1 (aldehyde reductase) [Source:HGNC Symbol;Acc:380]
33895_at	SH3YL1	SH3 and SYLF domain containing 1 [Source:HGNC Symbol;Acc:29546]
36624_at	IMPDH2	IMP (inosine 5'-monophosphate) dehydrogenase 2 [Source:HGNC Symbol;Acc:6053]
37046_at	PSMA5	proteasome (prosome, macropain) subunit, alpha type, 5 [Source:HGNC Symbol;Acc:9534]
37018_at	HIST1H1C	histone cluster 1, H1c [Source:HGNC Symbol;Acc:4716]
38576_at	HIST1H2BD	histone cluster 1, H2bd [Source:HGNC Symbol;Acc:4747]
35127_at	HIST1H2AE	histone cluster 1, H2ae [Source:HGNC Symbol;Acc:4724]
41732_at	BOLA2B	bolA family member 2B [Source:HGNC Symbol;Acc:32479]
39073_at	NME1	NME/NM23 nucleoside diphosphate kinase 1 [Source:HGNC Symbol;Acc:7849]
32752_at	NDUFA7	NADH dehydrogenase (ubiquinone) 1 alpha subcomplex, 7, 14.5kDa [Source:HGNC Symbol;Acc:7691]
33431_at	FMOD	fibromodulin [Source:HGNC Symbol;Acc:3774]
35714_at	PDXK	pyridoxal (pyridoxine, vitamin B6) kinase [Source:HGNC Symbol;Acc:8819]
1878_g_at	ERCC1	excision repair cross-complementing rodent repair deficiency, complementation group 1 (includes overlapping antisense sequence) [Source:HGNC Symbol;Acc:3433]
38640_at	ZNF593	zinc finger protein 593 [Source:HGNC Symbol;Acc:30943]
38275_at	IMP4	IMP4, U3 small nucleolar ribonucleoprotein, homolog (yeast) [Source:HGNC Symbol;Acc:30856]
35710_s_at	STRA13	stimulated by retinoic acid 13 [Source:HGNC Symbol;Acc:11422]
33214_at	MRPS12	mitochondrial ribosomal protein S12 [Source:HGNC Symbol;Acc:10380]
39134_at	TOM1	target of myb1 (chicken) [Source:HGNC Symbol;Acc:11982]
39817_s_at	DNPH1	2'-deoxynucleoside 5'-phosphate N-hydrolase 1 [Source:HGNC Symbol;Acc:21218]
31528_f_at	HIST1H2BM	histone cluster 1, H2bm [Source:HGNC Symbol;Acc:4750]
33361_at	BSCL2	Berardinelli-Seip congenital lipodystrophy 2 (seipin) [Source:HGNC Symbol;Acc:15832]
36936_at	TSTA3	tissue specific transplantation antigen P35B [Source:HGNC Symbol;Acc:12390]
33904_at	CLDN3	claudin 3 [Source:HGNC Symbol;Acc:2045]
36123_at	TST	thiosulfate sulfurtransferase (rhodanese) [Source:HGNC Symbol;Acc:12388]
153_f_at	HIST1H2BJ	histone cluster 1, H2bj [Source:HGNC Symbol;Acc:4761]
954_s_at	PPP1CA	protein phosphatase 1, catalytic subunit, alpha isozyme [Source:HGNC Symbol;Acc:9281]
35983_at	WDR18	WD repeat domain 18 [Source:HGNC Symbol;Acc:17956]
41869_at	PES1	pescadillo ribosomal biogenesis factor 1 [Source:HGNC Symbol;Acc:8848]
36124_at	MPST	mercaptopyruvate sulfurtransferase [Source:HGNC Symbol;Acc:7223]
34291_at	FARSA	phenylalanyl-tRNA synthetase, alpha subunit [Source:HGNC Symbol;Acc:3592]
36170_at	ETHE1	ethylmalonic encephalopathy 1 [Source:HGNC Symbol;Acc:23287]
39236_s_at	FAAH	fatty acid amide hydrolase [Source:HGNC Symbol;Acc:3553]
41306_at	NECAB3	N-terminal EF-hand calcium binding protein 3 [Source:HGNC Symbol;Acc:15851]
38618_at	LIMK2	LIM domain kinase 2 [Source:HGNC Symbol;Acc:6614]
31842_at	BCS1L	BC1 (ubiquinol-cytochrome c reductase) synthesis-like [Source:HGNC Symbol;Acc:1020]
32578_at	MLX	MLX, MAX dimerization protein [Source:HGNC Symbol;Acc:11645]
36806_at	TRPV6	transient receptor potential cation channel, subfamily V, member 6 [Source:HGNC Symbol;Acc:14006]
36658_at	DHCR24	24-dehydrocholesterol reductase [Source:HGNC Symbol;Acc:2859]
40087_at	UNC13B	unc-13 homolog B (C. elegans) [Source:HGNC Symbol;Acc:12566]
37917_at	MIOS	missing oocyte, meiosis regulator, homolog (Drosophila) [Source:HGNC Symbol;Acc:21905]
34758_at	EIF2B5	eukaryotic translation initiation factor 2B, subunit 5 epsilon, 82kDa [Source:HGNC Symbol;Acc:3261]
33267_at	ATP8A1	ATPase, aminophospholipid transporter (APLT), class I, type 8A, member 1 [Source:HGNC Symbol;Acc:13531]
39113_at	PDIA4	protein disulfide isomerase family A, member 4 [Source:HGNC Symbol;Acc:30167]
38604_at	NPY	neuropeptide Y [Source:HGNC Symbol;Acc:7955]
36495_at	FBP1	fructose-1,6-bisphosphatase 1 [Source:HGNC Symbol;Acc:3606]
38292_at	HOMER2	homer homolog 2 (Drosophila) [Source:HGNC Symbol;Acc:17513]
33710_at	LPCAT3	lysophosphatidylcholine acyltransferase 3 [Source:HGNC Symbol;Acc:30244]
38262_at	MBOAT2	membrane bound O-acyltransferase domain containing 2 [Source:HGNC Symbol;Acc:25193]
35342_at	PTPLB	protein tyrosine phosphatase-like (proline instead of catalytic arginine), member b [Source:HGNC Symbol;Acc:9640]
37214_g_at	DNASE1L1	deoxyribonuclease I-like 1 [Source:HGNC Symbol;Acc:2957]
32034_at	ZNF217	zinc finger protein 217 [Source:HGNC Symbol;Acc:13009]
1969_s_at	CDK7	cyclin-dependent kinase 7 [Source:HGNC Symbol;Acc:1778]
41141_at	PRKRIR	protein-kinase, interferon-inducible double stranded RNA dependent inhibitor, repressor of (P58 repressor) [Source:HGNC Symbol;Acc:9440]
38753_at	XPOT	exportin, tRNA [Source:HGNC Symbol;Acc:12826]
33278_at	ACSM3	acyl-CoA synthetase medium-chain family member 3 [Source:HGNC Symbol;Acc:10522]
37445_at	TMEM5	transmembrane protein 5 [Source:HGNC Symbol;Acc:13530]
33315_at	GCFC2	GC-rich sequence DNA-binding factor 2 [Source:HGNC Symbol;Acc:1317]
33631_at	TXNL4A	thioredoxin-like 4A [Source:HGNC Symbol;Acc:30551]
31800_at		Data not found
31519_f_at	BTF3P13	basic transcription factor 3 pseudogene 13 [Source:HGNC Symbol;Acc:1128]
31992_f_at	HIST1H2AH	histone cluster 1, H2ah [Source:HGNC Symbol;Acc:13671]
36491_at	TMSB15A	thymosin beta 15a [Source:HGNC Symbol;Acc:30744]
38827_at	AGR2	anterior gradient 2 [Source:HGNC Symbol;Acc:328]
35643_at	NUCB2	nucleobindin 2 [Source:HGNC Symbol;Acc:8044]
39078_at	SEPHS2	selenophosphate synthetase 2 [Source:HGNC Symbol;Acc:19686]
40074_at	MTHFD2	methylenetetrahydrofolate dehydrogenase (NADP+ dependent) 2, methenyltetrahydrofolate cyclohydrolase [Source:HGNC Symbol;Acc:7434]
32819_at	HIST1H2BK	histone cluster 1, H2bk [Source:HGNC Symbol;Acc:13954]
1696_at	POLB	polymerase (DNA directed), beta [Source:HGNC Symbol;Acc:9174]
37017_at	PLA2G2A	phospholipase A2, group IIA (platelets, synovial fluid) [Source:HGNC Symbol;Acc:9031]
33244_at	CHN2	chimerin 2 [Source:HGNC Symbol;Acc:1944]
35642_at	MTX2	metaxin 2 [Source:HGNC Symbol;Acc:7506]
35285_at	SLC4A4	solute carrier family 4 (sodium bicarbonate cotransporter), member 4 [Source:HGNC Symbol;Acc:11030]
33708_at	SLC43A1	solute carrier family 43 (amino acid system L transporter), member 1 [Source:HGNC Symbol;Acc:9225]
35752_s_at	PROS1	protein S (alpha) [Source:HGNC Symbol;Acc:9456]
32626_at	GFPT1	glutamine--fructose-6-phosphate transaminase 1 [Source:HGNC Symbol;Acc:4241]
32038_s_at	SRSF8	Homo sapiens serine/arginine-rich splicing factor 8 (SRSF8), transcript variant 1, mRNA. [Source:RefSeq mRNA;Acc:NM_032102]
38085_at	CBX3P9	chromobox homolog 3 pseudogene 9 [Source:HGNC Symbol;Acc:42881]
31749_f_at	HIST1H2AK	histone cluster 1, H2ak [Source:HGNC Symbol;Acc:4726]
33611_g_at	CLDN8	claudin 8 [Source:HGNC Symbol;Acc:2050]
35174_i_at	EEF1A2	eukaryotic translation elongation factor 1 alpha 2 [Source:HGNC Symbol;Acc:3192]
39799_at	FABP5	fatty acid binding protein 5 (psoriasis-associated) [Source:HGNC Symbol;Acc:3560]
1451_s_at	POSTN	periostin, osteoblast specific factor [Source:HGNC Symbol;Acc:16953]
32485_at	MB	myoglobin [Source:HGNC Symbol;Acc:6915]
37741_at	PYCR1	pyrroline-5-carboxylate reductase 1 [Source:HGNC Symbol;Acc:9721]
32980_f_at	HIST1H2BC	histone cluster 1, H2bc [Source:HGNC Symbol;Acc:4757]
41764_at	APOC1	apolipoprotein C-I [Source:HGNC Symbol;Acc:607]
40229_at	TOM1L1	target of myb1 (chicken)-like 1 [Source:HGNC Symbol;Acc:11983]
41706_at	AMACR	alpha-methylacyl-CoA racemase [Source:HGNC Symbol;Acc:451]
33610_at	CLDN8	claudin 8 [Source:HGNC Symbol;Acc:2050]
103_at	THBS4	thrombospondin 4 [Source:HGNC Symbol;Acc:11788]
36008_at	PTP4A3	protein tyrosine phosphatase type IVA, member 3 [Source:HGNC Symbol;Acc:9636]
193_at	TAF9	TAF9 RNA polymerase II, TATA box binding protein (TBP)-associated factor, 32kDa [Source:HGNC Symbol;Acc:11542]
36432_at	MCCC2	methylcrotonoyl-CoA carboxylase 2 (beta) [Source:HGNC Symbol;Acc:6937]
1513_at	KLK3	kallikrein-related peptidase 3 [Source:HGNC Symbol;Acc:6364]
38218_at	GCNT1	glucosaminyl (N-acetyl) transferase 1, core 2 [Source:HGNC Symbol;Acc:4203]
33823_at	SCARB2	scavenger receptor class B, member 2 [Source:HGNC Symbol;Acc:1665]
32741_at	RABEP1	rabaptin, RAB GTPase binding effector protein 1 [Source:HGNC Symbol;Acc:17677]
39637_at	SLC26A2	solute carrier family 26 (anion exchanger), member 2 [Source:HGNC Symbol;Acc:10994]
41609_at	HLA-DMB	major histocompatibility complex, class II, DM beta [Source:HGNC Symbol;Acc:4935]
35331_at	CTNNAL1	catenin (cadherin-associated protein), alpha-like 1 [Source:HGNC Symbol;Acc:2512]
32767_at	STIL	SCL/TAL1 interrupting locus [Source:HGNC Symbol;Acc:10879]
31693_f_at	HIST1H3D	histone cluster 1, H3d [Source:HGNC Symbol;Acc:4767]
40026_g_at	ATP5S	ATP synthase, H+ transporting, mitochondrial Fo complex, subunit s (factor B) [Source:HGNC Symbol;Acc:18799]

## Sheet: L-3289
		Abk result for the dataset L3289
		Normal vs. Primary Prostate Cancer
Probe id	Image id	Gene Symbol	Gene Name	Cytoband
f11309	IMAGE:435449		Transcribed locus
f38869	IMAGE:504689	OXSM	3-oxoacyl-ACP synthase, mitochondrial	3p24.2
f27012	IMAGE:345525		In multiple clusters
f9871	IMAGE:1861366	RPL14	Ribosomal protein L14	3p22-p21.2
f43086	IMAGE:265716	GABPA	GA binding protein transcription factor, alpha subunit 60kDa	21q21-q22.1|21q21.3
f19382	IMAGE:745237		Transcribed locus
f720	IMAGE:1908466		Transcribed locus
f2525	IMAGE:1660719		Data not found
f29040	IMAGE:782200	ZCCHC6	Zinc finger, CCHC domain containing 6	9q21
f15900	IMAGE:772960	CADM1	Cell adhesion molecule 1	11q23.2
f30362	IMAGE:1915081		Transcribed locus
f9677	IMAGE:200773		Data not found
f17910	IMAGE:1007141		Transcribed locus
f2829	IMAGE:286378	ZNF135	Zinc finger protein 135	19q13.4
f23848	IMAGE:381058		Transcribed locus
f13237	IMAGE:1694152	WDR27	WD repeat domain 27	6q27
f2543	IMAGE:294018		Data not found
f36401	IMAGE:1584536	PAWR	PRKC, apoptosis, WT1, regulator	12q21
f20688	IMAGE:1588809	DAB2	Disabled homolog 2, mitogen-responsive phosphoprotein (Drosophila)	5p13
f18459	IMAGE:234376		Clone HLS_IMAGE_234376 mRNA sequence
f2346	IMAGE:453699	IFT74	Intraflagellar transport 74 homolog (Chlamydomonas)	9p21.2
f14332	IMAGE:1156538	KCNJ11	Potassium inwardly-rectifying channel, subfamily J, member 11	11p15.1
f27307	IMAGE:297155		Transcribed locus
f26566	IMAGE:429820		CDNA FLJ11612 fis, clone HEMBA1004011
f32135	IMAGE:1467873		Transcribed locus
f10129	IMAGE:1034776	RASSF4	Ras association (RalGDS/AF-6) domain family member 4	10q11.21
f38216	IMAGE:563860		In multiple clusters
f38999	IMAGE:32517	POLR3E	Polymerase (RNA) III (DNA directed) polypeptide E (80kD)	16p12.2
f33133	IMAGE:1881224		Data not found
f8365	IMAGE:126447		In multiple clusters
f35478	IMAGE:51947	RPL32P3	Ribosomal protein L32 pseudogene 3	3q21.3
f15273	IMAGE:1637116	KYNU	Kynureninase	2q22.2
f9775	IMAGE:296683		Transcribed locus
f28676	IMAGE:1651915	RBM26	RNA binding motif protein 26	13q31.1
f23265	IMAGE:1583701		Transcribed locus
f17237	IMAGE:2383595	SCN2A	Sodium channel, voltage-gated, type II, alpha subunit	2q24.3
f297	IMAGE:160075		In multiple clusters
f439	IMAGE:143380		Pseudogene, mRNA sequence
f36275	IMAGE:366414	UHRF1	Ubiquitin-like with PHD and ring finger domains 1	19p13.3
f12933	IMAGE:136508	OAS2	2'-5'-oligoadenylate synthetase 2, 69/71kDa	12q24.2
f2557	IMAGE:428901		Transcribed locus
f34252	IMAGE:2562181	OAS2	2'-5'-oligoadenylate synthetase 2, 69/71kDa	12q24.2
f14145	IMAGE:451025		Transcribed locus
f2731	IMAGE:795258		In multiple clusters
f10620	IMAGE:1740334	LOC100133306	Hypothetical LOC100133306	11q13.3
f23356	IMAGE:841608		Data not found
f11449	IMAGE:1639260	PTAR1	Protein prenyltransferase alpha subunit repeat containing 1	9q21.12
f37562	IMAGE:1915149		Transcribed locus
f35495	IMAGE:23572		Transcribed locus
f9485	IMAGE:462468		Data not found
f2320	IMAGE:305895		CDNA FLJ10417 fis, clone NT2RP1000112
f2191	IMAGE:2018084	STK39	Serine threonine kinase 39	2q24.3
f26520	IMAGE:191107		Transcribed locus
f38756	IMAGE:2541394	EIF3D	Eukaryotic translation initiation factor 3, subunit D	22q13.1
f22647	IMAGE:825325	BICD1	Bicaudal D homolog 1 (Drosophila)	12p11.2-p11.1
f12153	IMAGE:137931		Data not found
f2239	IMAGE:427838	RG9MTD2	RNA (guanine-9-) methyltransferase domain containing 2	4q23
f5920	IMAGE:243641		In multiple clusters
f31139	IMAGE:416945		In multiple clusters
f40092	IMAGE:744036	FBXO25	F-box protein 25	8p23.3
f15963	IMAGE:1915694		Transcribed locus
f7068	IMAGE:784225	ZNF528	Zinc finger protein 528	19q13
f9623	IMAGE:1951039		CDNA FLJ11226 fis, clone PLACE1008280
f40669	IMAGE:123815	INO80	INO80 homolog (S. cerevisiae)	15q15.1
f32392	IMAGE:364209		In multiple clusters
f7731	IMAGE:447256		Transcribed locus
f5673	IMAGE:50532		Transcribed locus
f3075	IMAGE:36348	PTPN13	Protein tyrosine phosphatase, non-receptor type 13 (APO-1/CD95 (Fas)-associated phosphatase)	4q21.3
f24091	IMAGE:1684442		Transcribed locus
f14796	IMAGE:824692	SEL1L	Sel-1 suppressor of lin-12-like (C. elegans)	14q31
f23764	IMAGE:1418650	KLHL8	Kelch-like 8 (Drosophila)	4q22.1
f6623	IMAGE:461636	FBXO4	F-box protein 4	5p12
f39084	IMAGE:290277		Transcribed locus
f6708	IMAGE:271471	ZNF737	Zinc finger protein 737	19p12
f3197	IMAGE:361091	BRI3BP	BRI3 binding protein	12q24.31
f21242	IMAGE:396839		Transcribed locus
f11476	IMAGE:1544162		Transcribed locus
f21370	IMAGE:133719	FAN1	FANCD2/FANCI-associated nuclease 1	15q13.2-q13.3
f13900	IMAGE:40063	DCAF10	DDB1 and CUL4 associated factor 10	9p13.2
f1260	IMAGE:767462		In multiple clusters
f14535	IMAGE:1574420	TXNDC9	Thioredoxin domain containing 9	2q11.2
f26333	IMAGE:418093	SEL1L	Sel-1 suppressor of lin-12-like (C. elegans)	14q31
f25428	IMAGE:726483	C6orf201	Chromosome 6 open reading frame 201	6p25.2
f6936	IMAGE:1568967		In multiple clusters
f24510	IMAGE:487553	MAP4K3	Mitogen-activated protein kinase kinase kinase kinase 3	2p22.1
f22795	IMAGE:461144	LRIG2	Leucine-rich repeats and immunoglobulin-like domains 2	1p13.1
f26284	IMAGE:487499		In multiple clusters
f28885	IMAGE:46367	CHKA	Choline kinase alpha	11q13.2
f38118	IMAGE:786525	RNF157	Ring finger protein 157	17q25.1
f22634	IMAGE:416316	PNN	Pinin, desmosome associated protein	14q21.1
f18637	IMAGE:1695024		Data not found
f11034	IMAGE:782335		In multiple clusters
f11253	IMAGE:50685	HEATR5B	HEAT repeat containing 5B	2p22.2
f3934	IMAGE:137655	C1orf103	Chromosome 1 open reading frame 103	1p13.3
f19128	IMAGE:773571	GTF3C3	General transcription factor IIIC, polypeptide 3, 102kDa	2q33.1
f26574	IMAGE:195397	IMPACT	Impact homolog (mouse)	18q11.2-q12.1
f19451	IMAGE:1031688		Transcribed locus
f37139	IMAGE:144747		Data not found
f1074	IMAGE:268211		Data not found
f24303	IMAGE:773599	RBBP4	Retinoblastoma binding protein 4	1p35.1
f27252	IMAGE:417908	ZNF652	Zinc finger protein 652	17q21.32
f35326	IMAGE:842765	DCAF6	DDB1 and CUL4 associated factor 6	1q24.2
f33445	IMAGE:2018138	SCARB2	Scavenger receptor class B, member 2	4q21.1
f18730	IMAGE:1880011		Data not found
f14997	IMAGE:1517749	YPEL2	Yippee-like 2 (Drosophila)	17q22
f1199	IMAGE:68207	ZNF92	Zinc finger protein 92	7q11.21
f8415	IMAGE:42554	DCAF6	DDB1 and CUL4 associated factor 6	1q24.2
f8322	IMAGE:814528	TP53INP1	Tumor protein p53 inducible nuclear protein 1	8q22
f5112	IMAGE:321495		Transcribed locus
f31839	IMAGE:1474633	ZNF664	Zinc finger protein 664	12q24.31
f15837	IMAGE:471372	SLC35A3	Solute carrier family 35 (UDP-N-acetylglucosamine (UDP-GlcNAc) transporter), member A3	1p21
f42071	IMAGE:325515	KIAA1370	KIAA1370	15q21.2-q21.3
f11445	IMAGE:232917	KIAA2018	KIAA2018	3q13.2
f6905	IMAGE:1554928	ZNF350	Zinc finger protein 350	19q13.41
f20750	IMAGE:2543919	NACA	Nascent polypeptide-associated complex alpha subunit	12q23-q24.1
f5581	IMAGE:951125	PECI	Peroxisomal D3,D2-enoyl-CoA isomerase	6p24.3
f42895	IMAGE:826335	EMB	Embigin	5q11.1
f3336	IMAGE:1467905	C7orf54	Chromosome 7 open reading frame 54	7q31
f237	IMAGE:284100	COLEC12	Collectin sub-family member 12	18pter-p11.3
f18709	IMAGE:1627665	CDC42SE1	CDC42 small effector 1	1q21.3
f7966	IMAGE:265862	SLC35A3	Solute carrier family 35 (UDP-N-acetylglucosamine (UDP-GlcNAc) transporter), member A3	1p21
f17467	IMAGE:23579	C9orf91	Chromosome 9 open reading frame 91	9q32
f18734	IMAGE:1881251	BICD1	Bicaudal D homolog 1 (Drosophila)	12p11.2-p11.1
f18570	IMAGE:203469	ANKRD17	Ankyrin repeat domain 17	4q13.3
f14273	IMAGE:1649925		Transcribed locus
f17250	IMAGE:897720		Transcribed locus, weakly similar to NP_001034794.1 trophinin isoform 5 [Homo sapiens]
f13853	IMAGE:788246		Data not found
f13819	IMAGE:136605		Transcribed locus
f42730	IMAGE:428109	TRIM33	Tripartite motif-containing 33	1p13.1
f2192	IMAGE:2028132	PRKDC	Protein kinase, DNA-activated, catalytic polypeptide	8q11
f30109	IMAGE:626328	TRIM33	Tripartite motif-containing 33	1p13.1
f11634	IMAGE:845391	DNAJC10	DnaJ (Hsp40) homolog, subfamily C, member 10	2q32.1
f19134	IMAGE:502287	EMB	Embigin	5q11.1
f28736	IMAGE:1204621		In multiple clusters
f3781	IMAGE:72745	HLA-A	Major histocompatibility complex, class I, A	6p21.3
f11857	IMAGE:1593897	TNFRSF14	Tumor necrosis factor receptor superfamily, member 14 (herpesvirus entry mediator)	1p36.32
f12160	IMAGE:290642	ACN9	ACN9 homolog (S. cerevisiae)	7q21.3
f18353	IMAGE:824788	TRIM27	Tripartite motif-containing 27	6p22
f19207	IMAGE:815069	SLC25A40	Solute carrier family 25, member 40	7q21.12
f31877	IMAGE:845391	DNAJC10	DnaJ (Hsp40) homolog, subfamily C, member 10	2q32.1
f29365	IMAGE:232912		Transcribed locus
f13116	IMAGE:242698	EPB41L4B	Erythrocyte membrane protein band 4.1 like 4B	9q31-q32
f5424	IMAGE:1486109	EIF3I	Eukaryotic translation initiation factor 3, subunit I	1p34.1
f10005	IMAGE:2124782		MRNA; cDNA DKFZp564H1663 (from clone DKFZp564H1663)
f20930	IMAGE:795555	ZCCHC6	Zinc finger, CCHC domain containing 6	9q21
f10951	IMAGE:1675553		Transcribed locus, strongly similar to NP_956411.1 histone H2B 3 [Danio rerio]
f3968	IMAGE:969844		CDNA: FLJ21248 fis, clone COL01235
f39642	IMAGE:2308828	ACACA	Acetyl-CoA carboxylase alpha	17q21
f15458	IMAGE:731257	UNC13B	Unc-13 homolog B (C. elegans)	9p13.3
f1003	IMAGE:1926414	C1QTNF5	C1q and tumor necrosis factor related protein 5	11q23.3
f10764	IMAGE:1520292	AIFM1	Apoptosis-inducing factor, mitochondrion-associated, 1	Xq26.1
f19446	IMAGE:279720	LRTOMT	Leucine rich transmembrane and 0-methyltransferase domain containing	11q13.4
f1894	IMAGE:2027560	AIMP2	Aminoacyl tRNA synthetase complex-interacting multifunctional protein 2	7p22
f14420	IMAGE:1587933	ACACA	Acetyl-CoA carboxylase alpha	17q21
f4855	IMAGE:796498	ZFAND1	Zinc finger, AN1-type domain 1	8q21.13
f39831	IMAGE:37895		CDNA FLJ38785 fis, clone LIVER2001329
f26551	IMAGE:292392		Data not found
f3777	IMAGE:377048	MYO1B	Myosin IB	2q12-q34
f29068	IMAGE:624271	CAMKK2	Calcium/calmodulin-dependent protein kinase kinase 2, beta	12q24.2
f21281	IMAGE:210697	EPB41L4B	Erythrocyte membrane protein band 4.1 like 4B	9q31-q32
f3065	IMAGE:45844	LOC100134259	Similar to hCG1987718	2p21
f29163	IMAGE:1420830		CDNA FLJ32320 fis, clone PROST2003537
f84	IMAGE:130242	CDK7	Cyclin-dependent kinase 7	5q12.1
f33956	IMAGE:587595	IL22RA1	Interleukin 22 receptor, alpha 1	1p36.11
f1488	IMAGE:143759	CMTM4	CKLF-like MARVEL transmembrane domain containing 4	16q21-q22.1
f4813	IMAGE:837908	FGFRL1	Fibroblast growth factor receptor-like 1	4p16
f22910	IMAGE:843101	SLC7A11	Solute carrier family 7, (cationic amino acid transporter, y+ system) member 11	4q28-q32
f19879	IMAGE:897971	COPB1	Coatomer protein complex, subunit beta 1	11p15.2
f18283	IMAGE:269300	DDAH1	Dimethylarginine dimethylaminohydrolase 1	1p22
f5470	IMAGE:784841	EIF2S3	Eukaryotic translation initiation factor 2, subunit 3 gamma, 52kDa	Xp22.2-p22.1
f34253	IMAGE:2563366	PAICS	Phosphoribosylaminoimidazole carboxylase, phosphoribosylaminoimidazole succinocarboxamide synthetase	4q12
f15522	IMAGE:814562	ABT1	Activator of basal transcription 1	6p22.2
f21028	IMAGE:486035		In multiple clusters
f29975	IMAGE:488431	PPM1H	Protein phosphatase, Mg2+/Mn2+ dependent, 1H	12q14.1
f28455	IMAGE:814017		Transcribed locus
f28360	IMAGE:283258	ATP11B	ATPase, class VI, type 11B	3q27
f40925	IMAGE:461864		Data not found
f30213	IMAGE:1456721	MRPL42	Mitochondrial ribosomal protein L42	12q22
f21374	IMAGE:1624007	UGDH	UDP-glucose 6-dehydrogenase	4p15.1
f33984	IMAGE:1466529	NLN	Neurolysin (metallopeptidase M3 family)	5q12.3
f4577	IMAGE:768453	DCAF7	DDB1 and CUL4 associated factor 7	17q23.3
f22009	IMAGE:784253	SLC25A17	Solute carrier family 25 (mitochondrial carrier; peroxisomal membrane protein, 34kDa), member 17	22q13.2
f31687	IMAGE:753625		In multiple clusters
f19172	IMAGE:610124	PRMT6	Protein arginine methyltransferase 6	1p13.3
f16322	IMAGE:273546		In multiple clusters
f273	IMAGE:344977	OSTC	Oligosaccharyltransferase complex subunit	4q25
f20862	IMAGE:50506	MAPK6	Mitogen-activated protein kinase 6	15q21
f19882	IMAGE:586895		In multiple clusters
f17464	IMAGE:84022	SERF2	Small EDRK-rich factor 2	15q15.3
f19424	IMAGE:685516	GPR160	G protein-coupled receptor 160	3q26.2-q27
f22720	IMAGE:713031	SNORD22	Small nucleolar RNA, C/D box 22	11q13
f29353	IMAGE:613113	EARS2	Glutamyl-tRNA synthetase 2, mitochondrial (putative)	16p12.2
f15448	IMAGE:825740		In multiple clusters
f6328	IMAGE:898235		Transcribed locus
f16871	IMAGE:1502279		Transcribed locus
f28036	IMAGE:1046542	MSH5	MutS homolog 5 (E. coli)	6p21.3
f18664	IMAGE:460646	MYO10	Myosin X	5p15.1-p14.3
f26347	IMAGE:757206		In multiple clusters
f14014	IMAGE:1597880	GSPT1	G1 to S phase transition 1	16p13.1
f4530	IMAGE:1486013	IARS	Isoleucyl-tRNA synthetase	9q21
f4952	IMAGE:198451	PHF17	PHD finger protein 17	4q26-q27
f22927	IMAGE:428215	OSTC	Oligosaccharyltransferase complex subunit	4q25
f15753	IMAGE:241077	BAZ1A	Bromodomain adjacent to zinc finger domain, 1A	14q13.2
f22508	IMAGE:897952	PSMA5	Proteasome (prosome, macropain) subunit, alpha type, 5	1p13
f18980	IMAGE:292388	TMEM97	Transmembrane protein 97	17q11.2
f20424	IMAGE:1926387		CDNA FLJ34771 fis, clone NT2NE2003150
f15349	IMAGE:2510394	VDAC1	Voltage-dependent anion channel 1	5q31
f4587	IMAGE:882483	IFRD1	Interferon-related developmental regulator 1	7q31.1
f18971	IMAGE:26617	ALCAM	Activated leukocyte cell adhesion molecule	3q13.1
f29085	IMAGE:302955	SERP1	Stress-associated endoplasmic reticulum protein 1	3q25.1
f10089	IMAGE:812088	NLN	Neurolysin (metallopeptidase M3 family)	5q12.3
f38712	IMAGE:243159	OCLN	Occludin	5q13.1
f25154	IMAGE:811603		In multiple clusters
f192	IMAGE:364469	NDUFA7	NADH dehydrogenase (ubiquinone) 1 alpha subcomplex, 7, 14.5kDa	19p13.2
f10345	IMAGE:666038		In multiple clusters
f39777	IMAGE:757265	SLC25A33	Solute carrier family 25, member 33	1p36.22
f29741	IMAGE:2168667	POLR2H	Polymerase (RNA) II (DNA directed) polypeptide H	3q28
f42452	IMAGE:2043415	DAPK1	Death-associated protein kinase 1	9q34.1
f2867	IMAGE:1845168	ATP8A1	ATPase, aminophospholipid transporter (APLT), class I, type 8A, member 1	4p13
f35237	IMAGE:842906	EIF2AK1	Eukaryotic translation initiation factor 2-alpha kinase 1	7p22
f2066	IMAGE:45623	SMYD2	SET and MYND domain containing 2	1q32.3
f25194	IMAGE:376941	MAL2	Mal, T-cell differentiation protein 2	8q23
f17231	IMAGE:845363	NME1	Non-metastatic cells 1, protein (NM23A) expressed in	17q21.3
f8324	IMAGE:823954	ANAPC5	Anaphase promoting complex subunit 5	12q24.31
f38878	IMAGE:262053	GNL3	Guanine nucleotide binding protein-like 3 (nucleolar)	3p21.1
f902	IMAGE:45525	TRIM27	Tripartite motif-containing 27	6p22
f22610	IMAGE:487170		In multiple clusters
f35171	IMAGE:813280	ADSL	Adenylosuccinate lyase	22q13.1|22q13.2
f12676	IMAGE:781341		In multiple clusters
f14581	IMAGE:813730		In multiple clusters
f8277	IMAGE:415215	ADIPOR1	Adiponectin receptor 1	1p36.13-q41
f21399	IMAGE:1930209		Clone HLS_IMAGE_1930209 mRNA sequence
f8446	IMAGE:278572	FAM84B	Family with sequence similarity 84, member B	8q24.21
f31417	IMAGE:1056316		In multiple clusters
f17170	IMAGE:365060	RAB11A	RAB11A, member RAS oncogene family	15q22.31
f3022	IMAGE:712499	ZNF75A	Zinc finger protein 75a	16p13.3
f9451	IMAGE:33999		CDNA FLJ34771 fis, clone NT2NE2003150
f43153	IMAGE:299257	DNAJC10	DnaJ (Hsp40) homolog, subfamily C, member 10	2q32.1
f219	IMAGE:725978		Data not found
f42783	IMAGE:745283	ZNF829	Zinc finger protein 829	19q13.12
f28021	IMAGE:840606	HSD17B4	Hydroxysteroid (17-beta) dehydrogenase 4	5q21
f40764	IMAGE:897446	XIAP	X-linked inhibitor of apoptosis	Xq25
f13674	IMAGE:307532	EIF4A2	Eukaryotic translation initiation factor 4A2	3q28
f6478	IMAGE:824658		In multiple clusters
f10000	IMAGE:1881469		Clone HLS_IMAGE_1881469 mRNA sequence
f9615	IMAGE:1654168		Transcribed locus
f38797	IMAGE:1868590	GALK2	Galactokinase 2	15q21.1-q21.2
f20549	IMAGE:1518036		Transcribed locus
f28546	IMAGE:451734	CAPRIN1	Cell cycle associated protein 1	11p13
f34194	IMAGE:1129873	MAPK6	Mitogen-activated protein kinase 6	15q21
f30806	IMAGE:773304	FLJ39582	Hypothetical LOC439931	22q11.21
f5612	IMAGE:742839	NIT2	Nitrilase family, member 2	3q12.2
f6626	IMAGE:462354	RALGAPA2	Ral GTPase activating protein, alpha subunit 2 (catalytic)	20p11.22
f25237	IMAGE:2057931	EPCAM	Epithelial cell adhesion molecule	2p21
f42459	IMAGE:84078	UGT1A1	UDP glucuronosyltransferase 1 family, polypeptide A1	2q37
f9352	IMAGE:592662		CDNA FLJ42225 fis, clone THYMU2040427
f17484	IMAGE:258265	PKIB	Protein kinase (cAMP-dependent, catalytic) inhibitor beta	6q22.31
f35455	IMAGE:796397	ZNF697	Zinc finger protein 697	1p12
f22407	IMAGE:1010364		Data not found
f21430	IMAGE:1697632	KLHL24	Kelch-like 24 (Drosophila)	3q27.1
f39126	IMAGE:416374	TSPAN13	Tetraspanin 13	7p21.1
f24572	IMAGE:503715		In multiple clusters
f26491	IMAGE:342685	C9orf91	Chromosome 9 open reading frame 91	9q32
f6327	IMAGE:43933	MAOA	Monoamine oxidase A	Xp11.3
f3402	IMAGE:1668636	PPP1R9A	Protein phosphatase 1, regulatory (inhibitor) subunit 9A	7q21.3
f2874	IMAGE:758356	ENOPH1	Enolase-phosphatase 1	4q21.22
f10075	IMAGE:284701	FOLH1	Folate hydrolase (prostate-specific membrane antigen) 1	11p11.2
f32315	IMAGE:1009088		Transcribed locus
f39830	IMAGE:788180	AMACR	Alpha-methylacyl-CoA racemase	5p13
f2584	IMAGE:1712214		Transcribed locus
f25344	IMAGE:208413	HPN	Hepsin	19q11-q13.2
f23594	IMAGE:1586697	MGC72080	MGC72080 pseudogene	7q21.3
f41710	IMAGE:197933		Transcribed locus
f15714	IMAGE:767402		In multiple clusters
f20304	IMAGE:1540478	BEND4	BEN domain containing 4	4p13
f4792	IMAGE:1034738	C7orf55	Chromosome 7 open reading frame 55	7q34
f11705	IMAGE:49710	LAMP1	Lysosomal-associated membrane protein 1	13q34
f20990	IMAGE:448117		Transcribed locus
f11467	IMAGE:280777	CCDC125	Coiled-coil domain containing 125	5q13.2
f39711	IMAGE:2490680	TARP	TCR gamma alternate reading frame protein	7p15-p14
f14077	IMAGE:205628		Transcribed locus
f42805	IMAGE:625786	RPL22L1	Ribosomal protein L22-like 1	3q26.2
f14878	IMAGE:289868		CDNA FLJ39602 fis, clone SKNSH2005061
f25287	IMAGE:433253	FBP1	Fructose-1,6-bisphosphatase 1	9q22.3
f35306	IMAGE:1558642	MLPH	Melanophilin	2q37.3
f9152	IMAGE:292213	GNB2	Guanine nucleotide binding protein (G protein), beta polypeptide 2	7q21.3-q22.1|7q22
f5981	IMAGE:432021		Transcribed locus
f7947	IMAGE:1565364		Transcribed locus
f35049	IMAGE:1608910	HORMAD1	HORMA domain containing 1	1q21.3
f22618	IMAGE:2577143	CCT3	Chaperonin containing TCP1, subunit 3 (gamma)	1q23
f32545	IMAGE:1553723	SIM2	Single-minded homolog 2 (Drosophila)	21q22.2|21q22.13
f6868	IMAGE:1564111		Transcribed locus
f7792	IMAGE:196345	PDLIM5	PDZ and LIM domain 5	4q22
f9418	IMAGE:44007		Transcribed locus
f4840	IMAGE:245534		Data not found
f2633	IMAGE:1290947		Data not found
f27435	IMAGE:564847		Transcribed locus
f31200	IMAGE:1519341	KIAA0907	KIAA0907	1q22
f16390	IMAGE:308989	RAB25	RAB25, member RAS oncogene family	1q22
f35378	IMAGE:812277	PLXDC2	Plexin domain containing 2	10p12.31
f35309	IMAGE:824659	ICA1	Islet cell autoantigen 1, 69kDa	7p22
f22039	IMAGE:194723	CCDC23	Coiled-coil domain containing 23	1p34.2
f39264	IMAGE:35300	WWC1	WW and C2 domain containing 1	5q34
f20867	IMAGE:811162	FMOD	Fibromodulin	1q32
f23572	IMAGE:148550		Data not found
f27436	IMAGE:197913		In multiple clusters
f19	IMAGE:1584287	AVL9	AVL9 homolog (S. cerevisiase)	7p14.3
f12091	IMAGE:320564	FNIP2	Folliculin interacting protein 2	4q32.1
f17621	IMAGE:49491		Data not found
f12083	IMAGE:201282	EDEM3	ER degradation enhancer, mannosidase alpha-like 3	1q25
f23742	IMAGE:768569	ZNF618	Zinc finger protein 618	9q32
f16102	IMAGE:1011133	TARP	TCR gamma alternate reading frame protein	7p15-p14
f11318	IMAGE:347036		In multiple clusters
f23893	IMAGE:1034473	AMACR	Alpha-methylacyl-CoA racemase	5p13
f33567	IMAGE:593185		In multiple clusters
f33857	IMAGE:854633	DUOXA1	Dual oxidase maturation factor 1	15q21.1
f26446	IMAGE:66895		Transcribed locus
f35379	IMAGE:812987	TMEM18	Transmembrane protein 18	2p25.3
f21922	IMAGE:140761		In multiple clusters
f28716	IMAGE:756245		Data not found
f30730	IMAGE:1637751	OXA1L	Oxidase (cytochrome c) assembly 1-like	14q11.2
f6677	IMAGE:51151	MTX2	Metaxin 2	2q31.1
f3957	IMAGE:754605		Transcribed locus
f41630	IMAGE:788526	SLC4A5	Solute carrier family 4, sodium bicarbonate cotransporter, member 5	2p13
f34316	IMAGE:809944	SEC16A	SEC16 homolog A (S. cerevisiae)	9q34.3
f26940	IMAGE:1290714		CDNA FLJ35683 fis, clone SPLEN2019131
f38587	IMAGE:1732233	ZNF471	Zinc finger protein 471	19q13.43
f41858	IMAGE:132708		Data not found
f15206	IMAGE:1010075	CFL2	Cofilin 2 (muscle)	14q12
f41020	IMAGE:1607810	ANKRD26	Ankyrin repeat domain 26	10pter-q22.1
f34318	IMAGE:767769		Transcribed locus
f15943	IMAGE:108836		Data not found
f24636	IMAGE:758314	PYROXD2	Pyridine nucleotide-disulphide oxidoreductase domain 2	10q24.2
f30682	IMAGE:745214	KDELR2	KDEL (Lys-Asp-Glu-Leu) endoplasmic reticulum protein retention receptor 2	7p22.1
f35963	IMAGE:1871334		Transcribed locus
f41723	IMAGE:878606	PDCD6	Programmed cell death 6	5p15.33
f32708	IMAGE:128738	TCEA3	Transcription elongation factor A (SII), 3	1p36.12
f26286	IMAGE:853985	GJA5	Gap junction protein, alpha 5, 40kDa	1q21.1
f16849	IMAGE:1895013		Transcribed locus
f2020	IMAGE:725558		Transcribed locus
f42706	IMAGE:375827	PTP4A3	Protein tyrosine phosphatase type IVA, member 3	8q24.3
f22926	IMAGE:416436	MRPL24	Mitochondrial ribosomal protein L24	1q21-q22
f1410	IMAGE:230274		Transcribed locus
f13079	IMAGE:429534	YRDC	YrdC domain containing (E. coli)	1p34.3
f19037	IMAGE:814117	DDX21	DEAD (Asp-Glu-Ala-Asp) box polypeptide 21	10q21
f19624	IMAGE:1030959		Data not found
f5858	IMAGE:133130		Transcribed locus
f19255	IMAGE:796508	RRP12	Ribosomal RNA processing 12 homolog (S. cerevisiae)	10q24.1
f6891	IMAGE:781004	FBXO4	F-box protein 4	5p12
f3476	IMAGE:448919		Data not found
f11001	IMAGE:1631634	ARPC5L	Actin related protein 2/3 complex, subunit 5-like	9q33.3
f9251	IMAGE:840868	CNPY2	Canopy 2 homolog (zebrafish)	12q15
f35331	IMAGE:842839	METTL9	Methyltransferase like 9	16p12.2
f18929	IMAGE:415962	PCSK6	Proprotein convertase subtilisin/kexin type 6	15q26.3
f282	IMAGE:289936	SLC7A11	Solute carrier family 7, (cationic amino acid transporter, y+ system) member 11	4q28-q32
f6314	IMAGE:344243	UCK2	Uridine-cytidine kinase 2	1q23
f14064	IMAGE:1561529		Transcribed locus
f1263	IMAGE:85318	MRPL30	Mitochondrial ribosomal protein L30	2q11.2
f26392	IMAGE:1055201	RPS24	Ribosomal protein S24	10q22
f39574	IMAGE:1441751		Transcribed locus
f11112	IMAGE:321354		In multiple clusters
f5859	IMAGE:134520	ALPK2	Alpha-kinase 2	18q21.31
f29317	IMAGE:270277		Transcribed locus
f35907	IMAGE:782972		Transcribed locus
f17343	IMAGE:811770	MRPS24	Mitochondrial ribosomal protein S24	7p14
f9969	IMAGE:154465	BPHL	Biphenyl hydrolase-like (serine hydrolase)	6p25
f24599	IMAGE:72616	CRLS1	Cardiolipin synthase 1	20p13-p12.3
f20873	IMAGE:358736	GSPT2	G1 to S phase transition 2	Xp11.22
f14658	IMAGE:291399		In multiple clusters
f32481	IMAGE:131091	ALG3	Asparagine-linked glycosylation 3, alpha-1,3- mannosyltransferase homolog (S. cerevisiae)	3q27.1
f8175	IMAGE:758662	PSMD9	Proteasome (prosome, macropain) 26S subunit, non-ATPase, 9	12q24.31-q24.32
f34478	IMAGE:855236	GCC2	GRIP and coiled-coil domain containing 2	2q12.3
f6232	IMAGE:118374		Transcribed locus
f6567	IMAGE:626990	C20orf3	Chromosome 20 open reading frame 3	20p11.2
f20884	IMAGE:471835	IPO4	Importin 4	14q12
f29421	IMAGE:1950727		Data not found
f15890	IMAGE:128460		In multiple clusters
f22586	IMAGE:435561	BYSL	Bystin-like	6p21.1
f17839	IMAGE:1876879		Transcribed locus
f3782	IMAGE:595109	ALG8	Asparagine-linked glycosylation 8, alpha-1,3-glucosyltransferase homolog (S. cerevisiae)	11q14.1
f4769	IMAGE:510668	SEPP1	Selenoprotein P, plasma, 1	5q31
f14911	IMAGE:453276	CGN	Cingulin	1q21
f13182	IMAGE:432484	STK36	Serine/threonine kinase 36	2q35
f19811	IMAGE:252953	FAM3C	Family with sequence similarity 3, member C	7q31
f1998	IMAGE:1606080	TRIM37	Tripartite motif-containing 37	17q23.2
f42755	IMAGE:141361	PRR16	Proline rich 16	5q23.1
f15463	IMAGE:1668067		Data not found
f5659	IMAGE:811062	SLC25A39	Solute carrier family 25, member 39	17q12
f2689	IMAGE:953262	PCA3	Prostate cancer antigen 3 (non-protein coding)	9q21-q22
f20783	IMAGE:869233	DLC1	Deleted in liver cancer 1	8p22
f26120	IMAGE:1435300	IMMT	Inner membrane protein, mitochondrial	2p11.2|2
f38549	IMAGE:1566061	CILP2	Cartilage intermediate layer protein 2	19p13.11
f22825	IMAGE:825207		CDNA FLJ35270 fis, clone PROST2005630
f11580	IMAGE:1522766		Transcribed locus
f29725	IMAGE:81357	KLF9	Kruppel-like factor 9	9q13
f15873	IMAGE:501934	PPP1CC	Protein phosphatase 1, catalytic subunit, gamma isozyme	12q24.1-q24.2
f40529	IMAGE:1358393	MAP2K3	Mitogen-activated protein kinase kinase 3	17q11.2
f4035	IMAGE:345761	LOC100127980	Hypothetical protein LOC100127980	19q13.12
f27593	IMAGE:757421	LRRC36	Leucine rich repeat containing 36	16q22.1
f36838	IMAGE:1374442		Data not found
f11454	IMAGE:1641356		Transcribed locus
f38907	IMAGE:295604		Transcribed locus
f31607	IMAGE:2273245	PHF14	PHD finger protein 14	7p21.3
f12639	IMAGE:1630974	SULT1A1	Sulfotransferase family, cytosolic, 1A, phenol-preferring, member 1	16p12.1
f16277	IMAGE:724615	RCC1	Regulator of chromosome condensation 1	1p36.1
f9132	IMAGE:1609752	APOC1	Apolipoprotein C-I	19q13.2
f35756	IMAGE:127396	MRPS33	Mitochondrial ribosomal protein S33	7q34
f28944	IMAGE:1472689	APOC1	Apolipoprotein C-I	19q13.2
f23129	IMAGE:593520	SPG21	Spastic paraplegia 21 (autosomal recessive, Mast syndrome)	15q21-q22
f39045	IMAGE:277706	FNBP4	Formin binding protein 4	11p11.2
f12001	IMAGE:509943	DKC1	Dyskeratosis congenita 1, dyskerin	Xq28
f23508	IMAGE:2497544	ZNF3	Zinc finger protein 3	7q22.1
f10305	IMAGE:271130		Transcribed locus
f27925	IMAGE:812259	EIF3J	Eukaryotic translation initiation factor 3, subunit J	15q21.1
f2953	IMAGE:841278	MYLIP	Myosin regulatory light chain interacting protein	6p23-p22.3
f38724	IMAGE:809876	ATP5G2	ATP synthase, H+ transporting, mitochondrial Fo complex, subunit C2 (subunit 9)	12q13.13
f41412	IMAGE:769603	ARFIP2	ADP-ribosylation factor interacting protein 2	11p15
f30808	IMAGE:897548	DDX55	DEAD (Asp-Glu-Ala-Asp) box polypeptide 55	12q24.31
f21859	IMAGE:256983	DDX55	DEAD (Asp-Glu-Ala-Asp) box polypeptide 55	12q24.31
f23544	IMAGE:1493527	ASNS	Asparagine synthetase (glutamine-hydrolyzing)	7q21.3
f21998	IMAGE:645162	PLEKHA8	Pleckstrin homology domain containing, family A (phosphoinositide binding specific) member 8	7p21-p11.2
f39409	IMAGE:730483	HEATR7B2	HEAT repeat family member 7B2	5p13.1
f11880	IMAGE:826130	ALPK1	Alpha-kinase 1	4q25
f24431	IMAGE:770704	NCL	Nucleolin	2q37.1
f5584	IMAGE:290152	LOC100129973	Hypothetical LOC100129973	15q21.2
f31860	IMAGE:767414		In multiple clusters
f3705	IMAGE:2463915	ACSM3	Acyl-CoA synthetase medium-chain family member 3	16p13.11
f9339	IMAGE:768059	ACOT13	Acyl-CoA thioesterase 13	6p22.3
f3685	IMAGE:884655	GARS	Glycyl-tRNA synthetase	7p15
f12921	IMAGE:878267	WDR3	WD repeat domain 3	1p12
f27956	IMAGE:2551468	GUCY1A3	Guanylate cyclase 1, soluble, alpha 3	4q31.3-q33|4q31.1-q31.2
f26512	IMAGE:49879		In multiple clusters
f21607	IMAGE:307119	C17orf89	Chromosome 17 open reading frame 89	17q25.3
f6423	IMAGE:898253	RCN2	Reticulocalbin 2, EF-hand calcium binding domain	15q23
f11099	IMAGE:753653		In multiple clusters
f39213	IMAGE:1456468	RHCG	Rh family, C glycoprotein	15q25
f1614	IMAGE:321394	MYLIP	Myosin regulatory light chain interacting protein	6p23-p22.3
f22698	IMAGE:345849	LOX	Lysyl oxidase	5q23.2
f32536	IMAGE:470062	LIG3	Ligase III, DNA, ATP-dependent	17q11.2-q12
f11361	IMAGE:1579981	SAAL1	Serum amyloid A-like 1	11p15.1
f16421	IMAGE:739457	CCDC138	Coiled-coil domain containing 138	2q12.3
f33566	IMAGE:588262	WDR89	WD repeat domain 89	14q23.2
f39216	IMAGE:1459839	SPATS2	Spermatogenesis associated, serine-rich 2	12q13.12
f37944	IMAGE:1493390	ILF2	Interleukin enhancer binding factor 2, 45kDa	1q21.3
f41454	IMAGE:2565316		Transcribed locus, strongly similar to NP_002147.2 60 kDa heat shock protein, mitochondrial [Homo sapiens]
f14917	IMAGE:502977	LIG3	Ligase III, DNA, ATP-dependent	17q11.2-q12
f6618	IMAGE:511096	C9orf140	Chromosome 9 open reading frame 140	9q34.3
f10980	IMAGE:841645	CLDN7	Claudin 7	17p13
f17322	IMAGE:814084		Transcribed locus
f11738	IMAGE:768622	G3BP1	GTPase activating protein (SH3 domain) binding protein 1	5q33.1
f21395	IMAGE:1032172		Data not found
f6430	IMAGE:36491	PCCB	Propionyl CoA carboxylase, beta polypeptide	3q21-q22
f14908	IMAGE:448747	MAPKAPK5	Mitogen-activated protein kinase-activated protein kinase 5	12q24.13
f35539	IMAGE:50692		Transcribed locus
f32301	IMAGE:1010496		Data not found
f36910	IMAGE:270626	PPARD	Peroxisome proliferator-activated receptor delta	6p21.2
f13550	IMAGE:2543539	KIF4A	Kinesin family member 4A	Xq13.1
f6649	IMAGE:138021	C14orf104	Chromosome 14 open reading frame 104	14q21.3
f29302	IMAGE:1573665	SH3RF1	SH3 domain containing ring finger 1	4q32.3
f17230	IMAGE:431803	SNRPE	Small nuclear ribonucleoprotein polypeptide E	1q32
f35262	IMAGE:144834	MAP7	Microtubule-associated protein 7	6q23.3
f24307	IMAGE:898123	GART	Phosphoribosylglycinamide formyltransferase, phosphoribosylglycinamide synthetase, phosphoribosylaminoimidazole synthetase	21q22.1|21q22.11
f8257	IMAGE:1340595		Transcribed locus
f15122	IMAGE:1659332		Data not found
f13929	IMAGE:757236	LOC152217	Hypothetical LOC152217	3q29
f36140	IMAGE:1469425	SOX12	SRY (sex determining region Y)-box 12	20p13
f13315	IMAGE:1868662		Data not found
f42835	IMAGE:451092	C12orf73	Chromosome 12 open reading frame 73	12q23.3
f22198	IMAGE:1518522	C4orf43	Chromosome 4 open reading frame 43	4q32.2
f35295	IMAGE:842861	HNRNPR	Heterogeneous nuclear ribonucleoprotein R	1p36.12
f11660	IMAGE:2029047	MDH2	Malate dehydrogenase 2, NAD (mitochondrial)	7cen-q22
f38261	IMAGE:726791		In multiple clusters
f19918	IMAGE:110653	SMG7	Smg-7 homolog, nonsense mediated mRNA decay factor (C. elegans)	1q25
f6505	IMAGE:1555584	EDC3	Enhancer of mRNA decapping 3 homolog (S. cerevisiae)	15q24.1
f11442	IMAGE:219540	PRPF39	PRP39 pre-mRNA processing factor 39 homolog (S. cerevisiae)	14q21.2
f204	IMAGE:842848		In multiple clusters
f29060	IMAGE:257452	PUS7L	Pseudouridylate synthase 7 homolog (S. cerevisiae)-like	12q12
f24322	IMAGE:241489		In multiple clusters
f18274	IMAGE:51137	LOC100131199	Transmembrane protein 178-like	7q34
f25635	IMAGE:784085	TULP4	Tubby like protein 4	6q25-q26
f39220	IMAGE:1461168	UNC5C	Unc-5 homolog C (C. elegans)	4q21-q23
f39822	IMAGE:773345	INTS8	Integrator complex subunit 8	8q22.1
f12616	IMAGE:487820		In multiple clusters
f14746	IMAGE:839545		Data not found
f7960	IMAGE:366801	C14orf26	Chromosome 14 open reading frame 26	14q21.1
f26607	IMAGE:76605	RUSC1	RUN and SH3 domain containing 1	1q21-q22
f10994	IMAGE:782766	KCTD3	Potassium channel tetramerisation domain containing 3	1q41
f29241	IMAGE:361659	ARHGEF26	Rho guanine nucleotide exchange factor (GEF) 26	3q25.2
f38741	IMAGE:2161750	CYorf15B	Chromosome Y open reading frame 15B	Yq11.222
f30188	IMAGE:28106	WHSC1	Wolf-Hirschhorn syndrome candidate 1	4p16.3
f39826	IMAGE:898195	SLC24A5	Solute carrier family 24, member 5	15q21.1
f23883	IMAGE:461933	NUSAP1	Nucleolar and spindle associated protein 1	15q15.1
f37990	IMAGE:825470	TOP2A	Topoisomerase (DNA) II alpha 170kDa	17q21-q22
f42673	IMAGE:305677		In multiple clusters
f17475	IMAGE:209066	AURKA	Aurora kinase A	20q13
f18246	IMAGE:282051		In multiple clusters
f29264	IMAGE:785368	PBK	PDZ binding kinase	8p21.2
f37908	IMAGE:2497698	TOP2A	Topoisomerase (DNA) II alpha 170kDa	17q21-q22
f38690	IMAGE:2327739	NUSAP1	Nucleolar and spindle associated protein 1	15q15.1
f14569	IMAGE:2062329	TTK	TTK protein kinase	6q13-q21
f21055	IMAGE:788714	ATXN10	Ataxin 10	22q13.31
f20848	IMAGE:2018976	PTTG1	Pituitary tumor-transforming 1	5q35.1
f35568	IMAGE:303099	TRIM59	Tripartite motif-containing 59	3q25.33
f29242	IMAGE:362080		In multiple clusters
f10295	IMAGE:292936	CDCA8	Cell division cycle associated 8	1p34.3
f24180	IMAGE:1709892		Data not found
f31793	IMAGE:645662	SAAL1	Serum amyloid A-like 1	11p15.1
f22763	IMAGE:47518	UBA2	Ubiquitin-like modifier activating enzyme 2	19q12
f3707	IMAGE:2467312	TMEM97	Transmembrane protein 97	17q11.2
f36409	IMAGE:951241	NUSAP1	Nucleolar and spindle associated protein 1	15q15.1
f11188	IMAGE:512410	RNASEH2A	Ribonuclease H2, subunit A	19p13.2
f18342	IMAGE:366815		In multiple clusters
f15305	IMAGE:789182	PCNA	Proliferating cell nuclear antigen	20pter-p12
f28884	IMAGE:624754	CBFB	Core-binding factor, beta subunit	16q22.1
f8118	IMAGE:25517	BTD	Biotinidase	3p25
f21782	IMAGE:753400	ACTL6A	Actin-like 6A	3q26.33
f7210	IMAGE:435076	CENPF	Centromere protein F, 350/400kDa (mitosin)	1q32-q41
f5105	IMAGE:1555686		Transcribed locus
f2793	IMAGE:240651	KDM6A	Lysine (K)-specific demethylase 6A	Xp11.2
f29011	IMAGE:625463	XYLT1	Xylosyltransferase I	16p12.3
f24840	IMAGE:155064	USP13	Ubiquitin specific peptidase 13 (isopeptidase T-3)	3q26.2-q26.3
f6982	IMAGE:1461497		Transcribed locus
f42332	IMAGE:712622	GTF2H2C	General transcription factor IIH, polypeptide 2C	5q13.2
f41318	IMAGE:950271		In multiple clusters
f12009	IMAGE:815556	NETO2	Neuropilin (NRP) and tolloid (TLL)-like 2	16q11
f41096	IMAGE:898097	SPIN4	Spindlin family, member 4	Xq11.1
f37978	IMAGE:35481	RIMS2	Regulating synaptic membrane exocytosis 2	8q22.3
f7876	IMAGE:232837	TPX2	TPX2, microtubule-associated, homolog (Xenopus laevis)	20q11.2
f15592	IMAGE:645079	BPNT1	3'(2'), 5'-bisphosphate nucleotidase 1	1q41
f11076	IMAGE:854721	SUSD1	Sushi domain containing 1	9q31.3-q33.1
f16671	IMAGE:1558392	ZC3H18	Zinc finger CCCH-type containing 18	16q24.2
f31901	IMAGE:810875	SLC26A6	Solute carrier family 26, member 6	3p21.3
f26208	IMAGE:1474023		Transcribed locus
f15813	IMAGE:1456701	BCL9	B-cell CLL/lymphoma 9	1q21
f6730	IMAGE:1031072	C3orf63	Chromosome 3 open reading frame 63	3p14.3
f15796	IMAGE:366859		Transcribed locus
f32415	IMAGE:141815		Transcribed locus
f31011	IMAGE:613303	FAM117B	Family with sequence similarity 117, member B	2q33.2
f23063	IMAGE:35147	LASS6	LAG1 homolog, ceramide synthase 6	2q24.3
f5578	IMAGE:589853	NAP1L2	Nucleosome assembly protein 1-like 2	Xq13
f27639	IMAGE:1695878	DLX6-AS1	DLX6 antisense RNA 1 (non-protein coding)	7q21.3
f34711	IMAGE:435509	LARS	Leucyl-tRNA synthetase	5q32
f11013	IMAGE:46896	CYFIP2	Cytoplasmic FMR1 interacting protein 2	5q33.3
f24013	IMAGE:1650548	TRPM7	Transient receptor potential cation channel, subfamily M, member 7	15q21
f18083	IMAGE:470261		In multiple clusters
f13971	IMAGE:782259	MLF1IP	MLF1 interacting protein	4q35.1
f27146	IMAGE:1551724		Data not found
f6795	IMAGE:37883		In multiple clusters
f22054	IMAGE:50530		Transcribed locus
f19389	IMAGE:39288		Data not found
f708	IMAGE:1526989	ESRP1	Epithelial splicing regulatory protein 1	8q22.1
f107	IMAGE:2497882		Transcribed locus, strongly similar to NP_724345.1 histone H3 [Drosophila melanogaster]
f23662	IMAGE:260181	LARP1B	La ribonucleoprotein domain family, member 1B	4q28.2
f14704	IMAGE:176450		Data not found
f10771	IMAGE:1602114		Transcribed locus
f13766	IMAGE:780958		MRNA full length insert cDNA clone EUROIMAGE 1674211
f39859	IMAGE:250869	SOX4	SRY (sex determining region Y)-box 4	6p22.3
f42252	IMAGE:1631820		Transcribed locus, strongly similar to XP_001715106.1 PREDICTED: hypothetical protein [Homo sapiens]
f19088	IMAGE:868517		Transcribed locus
f4770	IMAGE:877634	ARL6IP6	ADP-ribosylation-like factor 6 interacting protein 6	2q23.3
f2433	IMAGE:1908572	RBM15	RNA binding motif protein 15	1p13
f8271	IMAGE:489031	DIP2B	DIP2 disco-interacting protein 2 homolog B (Drosophila)	12q13.12
f163	IMAGE:203275	RFC4	Replication factor C (activator 1) 4, 37kDa	3q27
f4638	IMAGE:796147	PLEKHH1	Pleckstrin homology domain containing, family H (with MyTH4 domain) member 1	14q24.1
f35173	IMAGE:770992	EZH2	Enhancer of zeste homolog 2 (Drosophila)	7q35-q36
f25528	IMAGE:26171	DMXL2	Dmx-like 2	15q21.2
f10318	IMAGE:613070	MED13	Mediator complex subunit 13	17q22-q23
f19449	IMAGE:1031450		Data not found
f21716	IMAGE:770462	CPZ	Carboxypeptidase Z	4p16.1
f13	IMAGE:531319	AURKB	Aurora kinase B	17p13.1
f35177	IMAGE:789232	KIAA0247	KIAA0247	14q24.1
f3358	IMAGE:1911721	GNAS	GNAS complex locus	20q13.3
f33023	IMAGE:1926806	MSL1	Male-specific lethal 1 homolog (Drosophila)	17q21.1
f15341	IMAGE:2165360	PVT1	Pvt1 oncogene (non-protein coding)	8q24
f39310	IMAGE:263070		Transcribed locus
f24760	IMAGE:195786		CDNA FLJ39218 fis, clone OCBBF2006660
f37250	IMAGE:280459	XIAP	X-linked inhibitor of apoptosis	Xq25
f8139	IMAGE:2014937	PAXIP1	PAX interacting (with transcription-activation domain) protein 1	7q36
f21402	IMAGE:1931724		Data not found
f16434	IMAGE:291712		In multiple clusters
f11329	IMAGE:701115	C6orf115	Chromosome 6 open reading frame 115	6q24.1
f12587	IMAGE:1556999	ONECUT2	One cut homeobox 2	18q21.31
f36845	IMAGE:1420826		Data not found
f21962	IMAGE:1417862	SIX4	SIX homeobox 4	14q23
f10366	IMAGE:451587	C1orf59	Chromosome 1 open reading frame 59	1p13.3
f7822	IMAGE:1950885	SLC25A45	Solute carrier family 25, member 45	11q13.1
f3932	IMAGE:136796	CAPRIN1	Cell cycle associated protein 1	11p13
f15898	IMAGE:840751		Transcribed locus
f12128	IMAGE:745363	CRNDE	Colorectal neoplasia differentially expressed (non-protein coding)	16q12.2
f18237	IMAGE:795529	STX6	Syntaxin 6	1q25.3
f3789	IMAGE:132142	ZNRF2	Zinc and ring finger 2	7p14.3
f40139	IMAGE:229700	C9orf91	Chromosome 9 open reading frame 91	9q32
f11756	IMAGE:2556457	LRRFIP1	Leucine rich repeat (in FLII) interacting protein 1	2q37.3
f36131	IMAGE:827011	RUVBL1	RuvB-like 1 (E. coli)	3q21
f6697	IMAGE:28203		Data not found
f25332	IMAGE:415978	CPT1B	Carnitine palmitoyltransferase 1B (muscle)	22q13.33
f24071	IMAGE:1502351		Transcribed locus, strongly similar to XP_001146557.1 PREDICTED: hypothetical protein [Pan troglodytes]
f17439	IMAGE:1474604	RUVBL1	RuvB-like 1 (E. coli)	3q21
f33676	IMAGE:281483	TET3	Tet oncogene family member 3	2p13.1
f10457	IMAGE:430436	POLR1A	Polymerase (RNA) I polypeptide A, 194kDa	2p11.2
f15869	IMAGE:1030854		Transcribed locus
f3239	IMAGE:138455	CXorf23	Chromosome X open reading frame 23	Xp22.12
f14634	IMAGE:340742		In multiple clusters
f42516	IMAGE:247230	MARVELD2	MARVEL domain containing 2	5q13.2
f33425	IMAGE:566887	CBX3	Chromobox homolog 3	7p15.2
f23958	IMAGE:626585	SYNJ2	Synaptojanin 2	6q25.3
f224	IMAGE:756378	CIAPIN1	Cytokine induced apoptosis inhibitor 1	16q13-q21
f25233	IMAGE:2012412	MARS	Methionyl-tRNA synthetase	12q13.2
f3866	IMAGE:281615	C14orf126	Chromosome 14 open reading frame 126	14q12
f8988	IMAGE:1573590		Transcribed locus
f14683	IMAGE:290560	PNPT1	Polyribonucleotide nucleotidyltransferase 1	2p15
f11199	IMAGE:429784	TPRKB	TP53RK binding protein	2p24.3-p24.1
f3061	IMAGE:79045	SLC44A1	Solute carrier family 44, member 1	9q31.2
f39828	IMAGE:682066	NUDT3	Nudix (nucleoside diphosphate linked moiety X)-type motif 3	6p21.2
f14470	IMAGE:75415	HINT1	Histidine triad nucleotide binding protein 1	5q31.2
f3080	IMAGE:884350		CDNA FLJ14942 fis, A-PLACE1011185
f3164	IMAGE:200592		CDNA clone IMAGE:4792085
f31977	IMAGE:342286		Transcribed locus
f25927	IMAGE:1623180		Transcribed locus
f17234	IMAGE:609087	SCARB2	Scavenger receptor class B, member 2	4q21.1
f3732	IMAGE:399532	POLR1C	Polymerase (RNA) I polypeptide C, 30kDa	6p21.1
f40102	IMAGE:1540227	TPX2	TPX2, microtubule-associated, homolog (Xenopus laevis)	20q11.2
f3739	IMAGE:897880	CCT4	Chaperonin containing TCP1, subunit 4 (delta)	2p15
f32579	IMAGE:950768	OLA1	Obg-like ATPase 1	2q31.1
f8461	IMAGE:79763	PCGF5	Polycomb group ring finger 5	10q23.32
f35737	IMAGE:1570376		Transcribed locus, moderately similar to NP_001034608.1 transcription initiation factor IIA subunit 2 [Mus musculus]
f26042	IMAGE:869326		Data not found
f160	IMAGE:1604220	LRPPRC	Leucine-rich PPR-motif containing	2p21
f42851	IMAGE:1031402	PUS7	Pseudouridylate synthase 7 homolog (S. cerevisiae)	7q22.3
f25631	IMAGE:1472539	FNBP4	Formin binding protein 4	11p11.2
f38064	IMAGE:277266	TRIM41	Tripartite motif-containing 41	5q35.3
f19973	IMAGE:773465	RPL7L1	Ribosomal protein L7-like 1	6p21.1
f7442	IMAGE:809603		In multiple clusters
f17027	IMAGE:152563		Data not found
f37143	IMAGE:1160558	PTS	6-pyruvoyltetrahydropterin synthase	11q22.3
f14544	IMAGE:1471829	RPL35A	Ribosomal protein L35a	3q29
f14578	IMAGE:753940	C12orf11	Chromosome 12 open reading frame 11	12p11.23
f23542	IMAGE:1475797	SMARCC1	SWI/SNF related, matrix associated, actin dependent regulator of chromatin, subfamily c, member 1	3p21.31
f11918	IMAGE:796309	NCRNA00275	Non-protein coding RNA 275	20q13.13
f35938	IMAGE:1211795		In multiple clusters
f37162	IMAGE:809657	LOC100507246	Hypothetical LOC100507246
f33078	IMAGE:1551420	METTL12	Methyltransferase like 12	11q12.3
f43156	IMAGE:300958		Transcribed locus
f19734	IMAGE:1203822	GNB2L1	Guanine nucleotide binding protein (G protein), beta polypeptide 2-like 1	5q35.3
f7298	IMAGE:2321118	RPS7	Ribosomal protein S7	2p25
f1709	IMAGE:1007210	SEMG2	Semenogelin II	20q12-q13.1
f2832	IMAGE:757375		Transcribed locus
f1029	IMAGE:884546	RPL6	Ribosomal protein L6	12q24.1
f21700	IMAGE:2326112	RPL22	Ribosomal protein L22	1p36.31
f18273	IMAGE:50987	PABPC4	Poly(A) binding protein, cytoplasmic 4 (inducible form)	1p34.2
f35976	IMAGE:1533634		Transcribed locus, weakly similar to XP_001003212.1 PREDICTED: 60S ribosomal protein L12-like [Mus musculus]
f28406	IMAGE:74051		CDNA clone IMAGE:30318308
f10017	IMAGE:2572139	RPL6	Ribosomal protein L6	12q24.1
f21536	IMAGE:1204398	TLK1	Tousled-like kinase 1	2q31.1
f14610	IMAGE:855620	NACA	Nascent polypeptide-associated complex alpha subunit	12q23-q24.1
f35154	IMAGE:2548854	RPL12	Ribosomal protein L12	9q34
f9868	IMAGE:1742044	ZNF134	Zinc finger protein 134	19q13.4
f8343	IMAGE:1472643	RPS15A	Ribosomal protein S15a	16p
f16103	IMAGE:1011375		Data not found
f16410	IMAGE:591540		In multiple clusters
f2831	IMAGE:233479	OGDH	Oxoglutarate (alpha-ketoglutarate) dehydrogenase (lipoamide)	7p14-p13
f12099	IMAGE:41411		In multiple clusters
f21751	IMAGE:303048	RPS6	Ribosomal protein S6	9p21
f22528	IMAGE:240620		In multiple clusters
f9163	IMAGE:51981	RPL7A	Ribosomal protein L7a	9q34
f15252	IMAGE:1862035	RPL14	Ribosomal protein L14	3p22-p21.2
f40664	IMAGE:197888	GNB2L1	Guanine nucleotide binding protein (G protein), beta polypeptide 2-like 1	5q35.3
f4899	IMAGE:41174	C5orf28	Chromosome 5 open reading frame 28	5p12
f25106	IMAGE:1011667		Transcribed locus
f15227	IMAGE:153149		In multiple clusters
f30763	IMAGE:810617		In multiple clusters
f6318	IMAGE:1492147	RPS4X	Ribosomal protein S4, X-linked	Xq13.1
f16363	IMAGE:322561	RPL31	Ribosomal protein L31	2q11.2
f38745	IMAGE:2252417	RPS10	Ribosomal protein S10	6p21.31
f15415	IMAGE:2571195	RPS15	Ribosomal protein S15	19p13.3
f4436	IMAGE:854069		Data not found
f24545	IMAGE:814316	RPL13	Ribosomal protein L13	16q24.3|17p11.2
f822	IMAGE:1087295		Transcribed locus
f36139	IMAGE:1411726	RPS28	Ribosomal protein S28	19p13.2
f3180	IMAGE:782481	GOLGA3	Golgin A3	12q24.33
f6239	IMAGE:856599		Transcribed locus
f1032	IMAGE:859422	NR2F6	Nuclear receptor subfamily 2, group F, member 6	19p13.1
f31471	IMAGE:1861400		In multiple clusters
f15238	IMAGE:1374236		Transcribed locus, moderately similar to XP_418029.1 PREDICTED: hypothetical protein [Gallus gallus]
f4554	IMAGE:2549991	NME1	Non-metastatic cells 1, protein (NM23A) expressed in	17q21.3
f21568	IMAGE:306405		Data not found
f14538	IMAGE:853570	SLC25A6	Solute carrier family 25 (mitochondrial carrier; adenine nucleotide translocator), member 6	Xp22.32 and Yp11.3
f29745	IMAGE:2271240	RPS12	Ribosomal protein S12	6q23.2
f11143	IMAGE:292015	PDE4DIP	Phosphodiesterase 4D interacting protein	1q12
f9142	IMAGE:1475738	RPS25	Ribosomal protein S25	11q23.3
f4403	IMAGE:924929	PRR15	Proline rich 15	7p14.3
f2834	IMAGE:33342		Data not found
f31463	IMAGE:1127840		In multiple clusters
f130	IMAGE:755855	SLC25A6	Solute carrier family 25 (mitochondrial carrier; adenine nucleotide translocator), member 6	Xp22.32 and Yp11.3
f38832	IMAGE:592111	KRT6A	Keratin 6A	12q12-q13
f38652	IMAGE:1861943		Transcribed locus
f29686	IMAGE:2007154		In multiple clusters
f8081	IMAGE:1984566	RPS19	Ribosomal protein S19	19q13.2
f23715	IMAGE:785804	CECR5	Cat eye syndrome chromosome region, candidate 5
f37503	IMAGE:1618325		Transcribed locus
f32647	IMAGE:108422		In multiple clusters
f4401	IMAGE:916505		Transcribed locus
f37032	IMAGE:877835	RPL35	Ribosomal protein L35	9q34.1
f16502	IMAGE:166335	USE1	Unconventional SNARE in the ER 1 homolog (S. cerevisiae)	19p13.11
f16094	IMAGE:1837484		Transcribed locus, moderately similar to XP_001103553.1 PREDICTED: uricase-like [Macaca mulatta]
f35296	IMAGE:588053	TMEM45B	Transmembrane protein 45B	11q24.3
f17332	IMAGE:781007	RPL27A	Ribosomal protein L27a	11p15
f3275	IMAGE:192242	RPS19	Ribosomal protein S19	19q13.2
f15446	IMAGE:814428	IMP4	IMP4, U3 small nucleolar ribonucleoprotein, homolog (yeast)	2q21.1
f21622	IMAGE:1630990		Transcribed locus, strongly similar to NP_001003434.1 60S ribosomal protein L29 [Danio rerio]
f5898	IMAGE:1533630	CLCN7	Chloride channel 7	16p13
f8215	IMAGE:2570895	RPL29	Ribosomal protein L29	3p21.3-p21.2
f21474	IMAGE:1650130	LOC100507501	Hypothetical LOC100507501
f3948	IMAGE:377368	AVEN	Apoptosis, caspase activation inhibitor	15q13.1
f9997	IMAGE:1862539	RPS9	Ribosomal protein S9	19q13.4
f11542	IMAGE:1893899		Transcribed locus, strongly similar to XP_001172939.1 PREDICTED: hypothetical protein [Pan troglodytes]
f12565	IMAGE:302331	MYL4	Myosin, light chain 4, alkali; atrial, embryonic	17q21-qter
f3724	IMAGE:289857	PNMT	Phenylethanolamine N-methyltransferase	17q
f34287	IMAGE:288663	GJB1	Gap junction protein, beta 1, 32kDa	Xq13.1
f12198	IMAGE:1027283		Transcribed locus
f10854	IMAGE:2565642	ZNF8	Zinc finger protein 8	19q13.43
f9985	IMAGE:23903	LOC155060	AI894139 pseudogene	7q36.1
f34458	IMAGE:769945	C19orf48	Chromosome 19 open reading frame 48	19q13.33
f5893	IMAGE:744050	CYTH3	Cytohesin 3	7p22.1
f3122	IMAGE:120528	CRTC1	CREB regulated transcription coactivator 1	19p13.11
f6460	IMAGE:625399	NLE1	Notchless homolog 1 (Drosophila)	17q12
f17462	IMAGE:79726	C17orf28	Chromosome 17 open reading frame 28	17q25.1
f31914	IMAGE:753860		In multiple clusters
f39122	IMAGE:758284	TDRD6	Tudor domain containing 6	6p12.3
f22067	IMAGE:1556792	WNK2	WNK lysine deficient protein kinase 2	9q22.3
f16318	IMAGE:42118	P2RX4	Purinergic receptor P2X, ligand-gated ion channel, 4	12q24.32
f27309	IMAGE:470216	MYO6	Myosin VI	6q13
f41023	IMAGE:685182		In multiple clusters
f14232	IMAGE:1699083		Transcribed locus
f30212	IMAGE:122787		Data not found
f38813	IMAGE:2568386	SMPDL3B	Sphingomyelin phosphodiesterase, acid-like 3B	1p35.3
f6439	IMAGE:739126	TSTA3	Tissue specific transplantation antigen P35B	8q24.3
f15449	IMAGE:279378	SYNGR3	Synaptogyrin 3	16p13
f14098	IMAGE:454973		CDNA FLJ31511 fis, clone NT2RI1000035
f138	IMAGE:773367	COMT	Catechol-O-methyltransferase	22q11.21-q11.23|22q11.21
f5455	IMAGE:2565981	MIF	Macrophage migration inhibitory factor (glycosylation-inhibiting factor)	22q11.23
f13525	IMAGE:811816		In multiple clusters
f3526	IMAGE:510108		Transcribed locus
f10837	IMAGE:2052032	MYO10	Myosin X	5p15.1-p14.3
f5614	IMAGE:85670	YEATS4	YEATS domain containing 4	12q13-q15
f38874	IMAGE:284619		In multiple clusters
f7866	IMAGE:1469629	C2orf79	Chromosome 2 open reading frame 79	2p23.3
f2946	IMAGE:245547	SIN3B	SIN3 homolog B, transcription regulator (yeast)	19p13.11
f39224	IMAGE:40082		Data not found
f168	IMAGE:809981	GPX4	Glutathione peroxidase 4 (phospholipid hydroperoxidase)	19p13.3
f25507	IMAGE:108797		Data not found
f8291	IMAGE:726582	ACTR3B	ARP3 actin-related protein 3 homolog B (yeast)	7q36.1
f6672	IMAGE:121012	CYB5RL	Cytochrome b5 reductase-like	1p32.3
f11490	IMAGE:1656221		Transcribed locus
f9036	IMAGE:1675273	RORC	RAR-related orphan receptor C	1q21
f18322	IMAGE:878507	LOC100505483	Hypothetical LOC100505483
f6814	IMAGE:1597399		Transcribed locus
f2496	IMAGE:1687790		Transcribed locus
f13746	IMAGE:611935	FAM185A	Family with sequence similarity 185, member A	7q22.1
f28970	IMAGE:2062432	COMP	Cartilage oligomeric matrix protein	19p13.1
f4588	IMAGE:471664	FBXO46	F-box protein 46	19q13.3
f10640	IMAGE:1876920		Data not found
f11782	IMAGE:298128	ASAP2	ArfGAP with SH3 domain, ankyrin repeat and PH domain 2	2p25|2p24
f3073	IMAGE:841151		Data not found
f14758	IMAGE:839987	TGFB2	Transforming growth factor, beta 2	1q41
f15389	IMAGE:34149		In multiple clusters
f10272	IMAGE:41855	FAM81A	Family with sequence similarity 81, member A	15q22.2
f837	IMAGE:1373918		Data not found
f35517	IMAGE:177074		Transcribed locus
f11463	IMAGE:460589		Transcribed locus
f26884	IMAGE:1466499	ZNF544	Zinc finger protein 544	19q13.43
f16132	IMAGE:566342		Data not found
f12173	IMAGE:213835		Transcribed locus
f12259	IMAGE:857312	DOCK4	Dedicator of cytokinesis 4	7q31.1
f2516	IMAGE:1901141	SH2D4A	SH2 domain containing 4A	8p21.2
f18114	IMAGE:727026	ADAMTS3	ADAM metallopeptidase with thrombospondin type 1 motif, 3	4q13.3
f5872	IMAGE:1505574	LOC338799	Hypothetical LOC338799	12q24.31
f4775	IMAGE:812098	NOX4	NADPH oxidase 4	11q14.2-q21
f26078	IMAGE:1605250		Transcribed locus
f19789	IMAGE:2255577	SMOC2	SPARC related modular calcium binding 2	6q27
f19157	IMAGE:47187	KIAA1958	KIAA1958	9q32
f12165	IMAGE:201502	ZNF26	Zinc finger protein 26	12q24.33
f9513	IMAGE:322223	BSPRY	B-box and SPRY domain containing	9q32
f7812	IMAGE:1643596		Transcribed locus
f10325	IMAGE:415696	AGFG2	ArfGAP with FG repeats 2	7q22.1
f11332	IMAGE:814154	SAMD13	Sterile alpha motif domain containing 13	1p31.1
f9181	IMAGE:785941	PATZ1	POZ (BTB) and AT hook containing zinc finger 1	22q12.2
f11932	IMAGE:796285	ARV1	ARV1 homolog (S. cerevisiae)	1q42.2
f3282	IMAGE:192258		Transcribed locus
f5012	IMAGE:51992		Transcribed locus
f23293	IMAGE:1837443	ZNF765	Zinc finger protein 765	19q13.42
f9686	IMAGE:175494		Data not found
f10604	IMAGE:1703320		Transcribed locus
f24982	IMAGE:743446		Transcribed locus
f13194	IMAGE:757451		Data not found
f1186	IMAGE:139558	PIK3AP1	Phosphoinositide-3-kinase adaptor protein 1	10q24.1
f21625	IMAGE:1867575	TRIB1	Tribbles homolog 1 (Drosophila)	8q24.13
f22037	IMAGE:366039		Transcribed locus, strongly similar to XP_003132319.1 PREDICTED: filamin-B [Sus scrofa]
f31253	IMAGE:1896345	LOC93444	Hypothetical protein LOC93444	15q22.32
f4439	IMAGE:857595		MRNA; cDNA DKFZp434I1226 (from clone DKFZp434I1226)
f18551	IMAGE:392444		Data not found
f17757	IMAGE:1911632	CCDC142	Coiled-coil domain containing 142	2p13.1
f7972	IMAGE:294311		Data not found
f575	IMAGE:124071	ASB9	Ankyrin repeat and SOCS box-containing 9
f3096	IMAGE:293798		Data not found
f3233	IMAGE:121666		Data not found
f484	IMAGE:462318	RCC1	Regulator of chromosome condensation 1	1p36.1
f13090	IMAGE:731180	TMEM91	Transmembrane protein 91	19q13.2
f13056	IMAGE:25930	SLC30A10	Solute carrier family 30, member 10	1q41
f5081	IMAGE:212643	UBR2	Ubiquitin protein ligase E3 component n-recognin 2	6p21.1
f29368	IMAGE:295495		Transcribed locus
f23788	IMAGE:1841906	TWIST1	Twist homolog 1 (Drosophila)	7p21.2
f10713	IMAGE:1008178		Data not found
f840	IMAGE:1384364		Data not found
f29112	IMAGE:814018		Transcribed locus
f10408	IMAGE:128248		Data not found
f16530	IMAGE:32381	GABRB3	Gamma-aminobutyric acid (GABA) A receptor, beta 3	15q11.2-q12
f364	IMAGE:1420932	TRUB2	TruB pseudouridine (psi) synthase homolog 2 (E. coli)	9q34.11
f18305	IMAGE:121625		Data not found
f548	IMAGE:470161	HOMER1	Homer homolog 1 (Drosophila)	5q14.2
f12688	IMAGE:454908	CGA	Glycoprotein hormones, alpha polypeptide	6q12-q21
f24883	IMAGE:234332	SNCA	Synuclein, alpha (non A4 component of amyloid precursor)	4q21
f31251	IMAGE:1895722		Transcribed locus
f398	IMAGE:824986		Transcribed locus
f604	IMAGE:1874483	MAML3	Mastermind-like 3 (Drosophila)	4q28
f4512	IMAGE:845441		Transcribed locus, strongly similar to NP_055580.1 mitochondrial import receptor subunit TOM20 homolog [Homo sapiens]
f13707	IMAGE:1570311	FAM13A	Family with sequence similarity 13, member A	4q22.1
f18694	IMAGE:1658001	ZNF793	Zinc finger protein 793	19q13.12
f28840	IMAGE:2065665	PMS2P1	Postmeiotic segregation increased 2 pseudogene 1	7q22.1
f458	IMAGE:726570		Data not found
f14885	IMAGE:462807	RAB39B	RAB39B, member RAS oncogene family	Xq28
f21799	IMAGE:1626218	ZMYM6	Zinc finger, MYM-type 6	1p34.2
f17921	IMAGE:75820		Data not found
f13055	IMAGE:41137		Transcribed locus
f32311	IMAGE:1007636		Data not found
f21911	IMAGE:746224		Transcribed locus
f4582	IMAGE:122298	TET3	Tet oncogene family member 3	2p13.1
f14672	IMAGE:435443		CDNA: FLJ21429 fis, clone COL04205
f3291	IMAGE:128301	ZMYND8	Zinc finger, MYND-type containing 8	20q13.12
f7443	IMAGE:415178		CDNA FLJ32200 fis, clone PLACE6002871
f14965	IMAGE:214624		Data not found
f6062	IMAGE:460111	FUBP1	Far upstream element (FUSE) binding protein 1	1p31.1
f30866	IMAGE:50781	MYRIP	Myosin VIIA and Rab interacting protein	3p22.1
f3874	IMAGE:51011	GUCY1A3	Guanylate cyclase 1, soluble, alpha 3	4q31.3-q33|4q31.1-q31.2
f12902	IMAGE:753986	ARHGAP32	Rho GTPase activating protein 32	11q24.3
f22796	IMAGE:461499		Data not found
f29240	IMAGE:201931	LRRC31	Leucine rich repeat containing 31	3q26.2
f35452	IMAGE:66474		Transcribed locus
f19047	IMAGE:2019139	OLIG2	Oligodendrocyte lineage transcription factor 2	21q22.11
f6304	IMAGE:814615	MTHFD2	Methylenetetrahydrofolate dehydrogenase (NADP+ dependent) 2, methenyltetrahydrofolate cyclohydrolase	2p13.1
f7380	IMAGE:823694	ZNF233	Zinc finger protein 233	19q13.31
f36432	IMAGE:131824	ARHGAP32	Rho GTPase activating protein 32	11q24.3
f4202	IMAGE:1663930	USP13	Ubiquitin specific peptidase 13 (isopeptidase T-3)	3q26.2-q26.3
f28376	IMAGE:133033		Data not found
f4325	IMAGE:1622066	COPG	Coatomer protein complex, subunit gamma	3q21.3
f28673	IMAGE:1649948		Data not found
f31534	IMAGE:1941538	GABRB3	Gamma-aminobutyric acid (GABA) A receptor, beta 3	15q11.2-q12
f5320	IMAGE:950722	SCGB2A2	Secretoglobin, family 2A, member 2	11q13
f14438	IMAGE:1909506	KLHL35	Kelch-like 35 (Drosophila)	11q13.4
f40079	IMAGE:283058		Data not found
f42407	IMAGE:39777		Transcribed locus
f29192	IMAGE:123306		Data not found
f29414	IMAGE:1652301		Data not found
f17614	IMAGE:1456525		Data not found
f4388	IMAGE:1715864		Data not found
f424	IMAGE:666324		CDNA clone IMAGE:4828492
f26694	IMAGE:825859		Transcribed locus
f6270	IMAGE:1559383	ZMYND8	Zinc finger, MYND-type containing 8	20q13.12
f32042	IMAGE:292496		Data not found
f14826	IMAGE:207649	RALGAPA2	Ral GTPase activating protein, alpha subunit 2 (catalytic)	20p11.22
f10615	IMAGE:461515	C5orf42	Chromosome 5 open reading frame 42	5p13.2
f29843	IMAGE:2421971	COL10A1	Collagen, type X, alpha 1	6q21-q22
f32151	IMAGE:1898026	MBOAT2	Membrane bound O-acyltransferase domain containing 2	2p25.1
f10248	IMAGE:279668	CCDC111	Coiled-coil domain containing 111	4q35.1
f18633	IMAGE:1692821		Transcribed locus
f6972	IMAGE:146636	ASF1A	ASF1 anti-silencing function 1 homolog A (S. cerevisiae)	6q22.31
f24730	IMAGE:430844	ZRANB2	Zinc finger, RAN-binding domain containing 2	1p31
f271	IMAGE:220135		Transcribed locus, strongly similar to NP_958357.1 zinc finger protein 644 isoform 1 [Homo sapiens]
f2990	IMAGE:826324	YOD1	YOD1 OTU deubiquinating enzyme 1 homolog (S. cerevisiae)	1q32.2
f22278	IMAGE:296640		In multiple clusters
f34344	IMAGE:841282	SFRP4	Secreted frizzled-related protein 4	7p14.1
f520	IMAGE:376574	F2RL2	Coagulation factor II (thrombin) receptor-like 2	5q13
f21219	IMAGE:1605473	TFPT	TCF3 (E2A) fusion partner (in childhood Leukemia)	19q13
f13187	IMAGE:1636851	DNAH14	Dynein, axonemal, heavy chain 14	1q42.12
f7114	IMAGE:745802		Transcribed locus
f28787	IMAGE:1556605	BEND3	BEN domain containing 3	6q21
f3193	IMAGE:365991		Full length insert cDNA clone ZE05A03
f3864	IMAGE:264692	F2R	Coagulation factor II (thrombin) receptor	5q13
f13185	IMAGE:1636266		Transcribed locus
f19021	IMAGE:825478	ZNF146	Zinc finger protein 146	19q13.1
f9113	IMAGE:244703	ITGBL1	Integrin, beta-like 1 (with EGF-like repeat domains)	13q33
f6069	IMAGE:288743		Data not found
f29965	IMAGE:376475	TNFSF13	Tumor necrosis factor (ligand) superfamily, member 13	17p13.1
f21950	IMAGE:357190		Transcribed locus
f13833	IMAGE:376435	SAMD5	Sterile alpha motif domain containing 5	6q24.3
f33496	IMAGE:430171	C8orf31	Chromosome 8 open reading frame 31	8q24.3
f20385	IMAGE:1636268		Transcribed locus, strongly similar to XP_949540.3 PREDICTED: hypothetical protein LOC645722, partial [Homo sapiens]
f8206	IMAGE:2239016	WHSC1	Wolf-Hirschhorn syndrome candidate 1	4p16.3
f5870	IMAGE:1504007		Transcribed locus
f8124	IMAGE:588822	ENOX2	Ecto-NOX disulfide-thiol exchanger 2	Xq25
f38039	IMAGE:491186	ITGBL1	Integrin, beta-like 1 (with EGF-like repeat domains)	13q33
f9114	IMAGE:129865	AURKA	Aurora kinase A	20q13
f16286	IMAGE:433155	F5	Coagulation factor V (proaccelerin, labile factor)	1q23
f15324	IMAGE:740907	APEX1	APEX nuclease (multifunctional DNA repair enzyme) 1	14q11.2
f14601	IMAGE:279085	MYO9B	Myosin IXB	19p13.1
f36201	IMAGE:609155	LRRN1	Leucine rich repeat neuronal 1	3p26.2
f16403	IMAGE:510856	ENC1	Ectodermal-neural cortex 1 (with BTB-like domain)	5q13
f3530	IMAGE:564408		Transcribed locus
f7809	IMAGE:1642186		Data not found
f3326	IMAGE:511844		Transcribed locus
f6831	IMAGE:450486		Transcribed locus
f18065	IMAGE:417403	BRAF	V-raf murine sarcoma viral oncogene homolog B1	7q34
f2929	IMAGE:34405	NOL8	Nucleolar protein 8	9q22.31
f27947	IMAGE:2274272		CDNA FLJ46609 fis, clone TKIDN2010200
f31144	IMAGE:418400		Transcribed locus
f397	IMAGE:712329		Transcribed locus
f9329	IMAGE:32080	PRDM10	PR domain containing 10	11q25
f3510	IMAGE:1000892	LOC100289269	Hypothetical protein LOC100289269	19p12
f6562	IMAGE:50975		In multiple clusters
f3472	IMAGE:434753		Data not found
f28702	IMAGE:757068	LOC441204	Hypothetical locus LOC441204	7p15.2
f5888	IMAGE:124642		Data not found
f26677	IMAGE:206288	F5	Coagulation factor V (proaccelerin, labile factor)	1q23
f3327	IMAGE:587430	CLCC1	Chloride channel CLIC-like 1	1p13.3
f3647	IMAGE:2366057	CDH12	Cadherin 12, type 2 (N-cadherin 2)	5p14.3
f7111	IMAGE:741522	RPS14	Ribosomal protein S14	5q31-q33
[truncated: 1,769 more rows]

## Sheet: L-3044
	Abk result for the dataset L3044
[truncated: 1,801 more rows]

## Sheet: L-2695
		ABk result for the dataset L2695
[truncated: 3,534 more rows]
