# Supplementary material for: A New Combinatorial Optimization Approach for Integrated Feature Selection Using Different Datasets: A Prostate Cancer Transcriptomic Study
Source: PLoS One. 2015 Jun 24;10(6):e0127702. doi: 10.1371/journal.pone.0127702 (PMC4480358; doi:10.1371/journal.pone.0127702)
Supplement: S3 Table — List of genes resulted after applying t-test on each dataset. XLS contains six worksheets, for each dataset. Each worksheet is named according to the dataset name. (XLS) [file pone.0127702.s003.xls]

## Sheet: Welsh
		t-test result for the dataset welsh
		Normal vs. Primary Prostate Cancer
Probe Id	Gene Symbol	Gene Name
34428_at	KCNJ8	potassium inwardly-rectifying channel, subfamily J, member 8 [Source:HGNC Symbol;Acc:6269]
38478_at	SFSWAP	splicing factor, suppressor of white-apricot homolog (Drosophila) [Source:HGNC Symbol;Acc:10790]
37590_g_at	RP11	Data not Found
1243_at	DDB2	damage-specific DNA binding protein 2, 48kDa [Source:HGNC Symbol;Acc:2718]
35633_at	ELMO1	engulfment and cell motility 1 [Source:HGNC Symbol;Acc:16286]
40557_at	GUCA1B	guanylate cyclase activator 1B (retina) [Source:HGNC Symbol;Acc:4679]
37653_at	COL18A1	collagen, type XVIII, alpha 1 [Source:HGNC Symbol;Acc:2195]
38627_at	HLF	hepatic leukemia factor [Source:HGNC Symbol;Acc:4977]
33100_at	NPY5R	neuropeptide Y receptor Y5 [Source:HGNC Symbol;Acc:7958]
174_s_at	ITSN2	intersectin 2 [Source:HGNC Symbol;Acc:6184]
1508_at	ITGA9	integrin, alpha 9 [Source:HGNC Symbol;Acc:6145]
32506_at	TBC1D1	TBC1 (tre-2/USP6, BUB2, cdc16) domain family, member 1 [Source:HGNC Symbol;Acc:11578]
36943_r_at	PLAGL1	pleiomorphic adenoma gene-like 1 [Source:HGNC Symbol;Acc:9046]
39647_s_at	CACNB2	calcium channel, voltage-dependent, beta 2 subunit [Source:HGNC Symbol;Acc:1402]
40301_at	GPR161	G protein-coupled receptor 161 [Source:HGNC Symbol;Acc:23694]
34988_at	SLC25A4	solute carrier family 25 (mitochondrial carrier; adenine nucleotide translocator), member 4 [Source:HGNC Symbol;Acc:10990]
39940_at	SBSPON	somatomedin B and thrombospondin, type 1 domain containing [Source:HGNC Symbol;Acc:30362]
37549_g_at	BBS9	Bardet-Biedl syndrome 9 [Source:HGNC Symbol;Acc:30000]
36834_at	MOXD1	monooxygenase, DBH-like 1 [Source:HGNC Symbol;Acc:21063]
32667_at	COL4A5	collagen, type IV, alpha 5 [Source:HGNC Symbol;Acc:2207]
1278_at	AXL	AXL receptor tyrosine kinase [Source:HGNC Symbol;Acc:905]
1814_at	TGFBR2	transforming growth factor, beta receptor II (70/80kDa) [Source:HGNC Symbol;Acc:11773]
41254_at	ADAM22	ADAM metallopeptidase domain 22 [Source:HGNC Symbol;Acc:201]
38042_at	PRKCA	protein kinase C, alpha [Source:HGNC Symbol;Acc:9393]
39038_at	FBLN5	fibulin 5 [Source:HGNC Symbol;Acc:3602]
38120_at	PKD2	polycystic kidney disease 2 (autosomal dominant) [Source:HGNC Symbol;Acc:9009]
40936_at	CRIM1	cysteine rich transmembrane BMP regulator 1 (chordin-like) [Source:HGNC Symbol;Acc:2359]
37658_at	GAS6	growth arrest-specific 6 [Source:HGNC Symbol;Acc:4168]
35347_at	EFEMP2	EGF containing fibulin-like extracellular matrix protein 2 [Source:HGNC Symbol;Acc:3219]
35169_at	COL16A1	collagen, type XVI, alpha 1 [Source:HGNC Symbol;Acc:2193]
735_s_at	AKAP13	A kinase (PRKA) anchor protein 13 [Source:HGNC Symbol;Acc:371]
212_at	ROR2	receptor tyrosine kinase-like orphan receptor 2 [Source:HGNC Symbol;Acc:10257]
39123_s_at	TRPC1	transient receptor potential cation channel, subfamily C, member 1 [Source:HGNC Symbol;Acc:12333]
37251_s_at	GPM6B	glycoprotein M6B [Source:HGNC Symbol;Acc:4461]
36627_at	SPARCL1	SPARC-like 1 (hevin) [Source:HGNC Symbol;Acc:11220]
33457_at	FAM208A	family with sequence similarity 208, member A [Source:HGNC Symbol;Acc:30314]
34793_s_at	PLS3	plastin 3 [Source:HGNC Symbol;Acc:9091]
38722_at	COL6A1	collagen, type VI, alpha 1 [Source:HGNC Symbol;Acc:2211]
36096_at	REEP1	receptor accessory protein 1 [Source:HGNC Symbol;Acc:25786]
39019_at	LAPTM4A	lysosomal protein transmembrane 4 alpha [Source:HGNC Symbol;Acc:6924]
38159_at		Data not Found
36650_at	CCND2	cyclin D2 [Source:HGNC Symbol;Acc:1583]
41005_at	ITGA8	integrin, alpha 8 [Source:HGNC Symbol;Acc:6144]
1336_s_at	PRKCB	protein kinase C, beta [Source:HGNC Symbol;Acc:9395]
1593_at	FGF2	fibroblast growth factor 2 (basic) [Source:HGNC Symbol;Acc:3676]
36159_s_at	PRNP	prion protein [Source:HGNC Symbol;Acc:9449]
32780_at	DST	dystonin [Source:HGNC Symbol;Acc:1090]
39243_s_at	PSIP1	PC4 and SFRS1 interacting protein 1 [Source:HGNC Symbol;Acc:9527]
33222_at	FZD7	frizzled family receptor 7 [Source:HGNC Symbol;Acc:4045]
36073_at	NDN	necdin, melanoma antigen (MAGE) family member [Source:HGNC Symbol;Acc:7675]
37958_at	TMEM47	transmembrane protein 47 [Source:HGNC Symbol;Acc:18515]
541_g_at	HSPB2	Homo sapiens heat shock 27kDa protein 2 (HSPB2), mRNA. [Source:RefSeq mRNA;Acc:NM_001541]
35849_at	JMJD6	jumonji domain containing 6 [Source:HGNC Symbol;Acc:19355]
41283_at	HNRNPH3	heterogeneous nuclear ribonucleoprotein H3 (2H9) [Source:HGNC Symbol;Acc:5043]
39165_at	ISCU	iron-sulfur cluster assembly enzyme [Source:HGNC Symbol;Acc:29882]
1597_at	GAS6	growth arrest-specific 6 [Source:HGNC Symbol;Acc:4168]
36894_at	CBX7	chromobox homolog 7 [Source:HGNC Symbol;Acc:1557]
36780_at	CLU	clusterin [Source:HGNC Symbol;Acc:2095]
39714_at	SH3BGRL	SH3 domain binding glutamic acid-rich protein like [Source:HGNC Symbol;Acc:10823]
37996_s_at	DMPK	dystrophia myotonica-protein kinase [Source:HGNC Symbol;Acc:2933]
34162_at	RBPMS	RNA binding protein with multiple splicing [Source:HGNC Symbol;Acc:19097]
32542_at	FHL1	four and a half LIM domains 1 [Source:HGNC Symbol;Acc:3702]
1409_at	SRF	serum response factor (c-fos serum response element-binding transcription factor) [Source:HGNC Symbol;Acc:11291]
38385_at	DSTN	destrin (actin depolymerizing factor) [Source:HGNC Symbol;Acc:15750]
339_at	CAV2	caveolin 2 [Source:HGNC Symbol;Acc:1528]
39099_at	SEC23A	Sec23 homolog A (S. cerevisiae) [Source:HGNC Symbol;Acc:10701]
39939_at	COL4A6	collagen, type IV, alpha 6 [Source:HGNC Symbol;Acc:2208]
39530_at	PDLIM7	PDZ and LIM domain 7 (enigma) [Source:HGNC Symbol;Acc:22958]
41191_at	PALLD	palladin, cytoskeletal associated protein [Source:HGNC Symbol;Acc:17068]
37230_at	KLHL21	kelch-like family member 21 [Source:HGNC Symbol;Acc:29041]
33405_at	CAP2	CAP, adenylate cyclase-associated protein, 2 (yeast) [Source:HGNC Symbol;Acc:20039]
34377_at	ATP1A2	ATPase, Na+/K+ transporting, alpha 2 polypeptide [Source:HGNC Symbol;Acc:800]
34870_at	LDB3	LIM domain binding 3 [Source:HGNC Symbol;Acc:15710]
39790_at	ATP2A2	ATPase, Ca++ transporting, cardiac muscle, slow twitch 2 [Source:HGNC Symbol;Acc:812]
41098_at	DAAM2	dishevelled associated activator of morphogenesis 2 [Source:HGNC Symbol;Acc:18143]
942_at	RGN	regucalcin [Source:HGNC Symbol;Acc:9989]
40913_at	ATP2B4	ATPase, Ca++ transporting, plasma membrane 4 [Source:HGNC Symbol;Acc:817]
36497_at	AHNAK2	AHNAK nucleoprotein 2 [Source:HGNC Symbol;Acc:20125]
36791_g_at	TPM1	tropomyosin 1 (alpha) [Source:HGNC Symbol;Acc:12010]
39710_at	NREP	neuronal regeneration related protein [Source:HGNC Symbol;Acc:16834]
34163_g_at	RBPMS	RNA binding protein with multiple splicing [Source:HGNC Symbol;Acc:19097]
36792_at	TPM1	tropomyosin 1 (alpha) [Source:HGNC Symbol;Acc:12010]
32749_s_at	FLNA	filamin A, alpha [Source:HGNC Symbol;Acc:3754]
39145_at	MYL9	myosin, light chain 9, regulatory [Source:HGNC Symbol;Acc:15754]
36790_at	TPM1	tropomyosin 1 (alpha) [Source:HGNC Symbol;Acc:12010]
32847_at	MYLK	myosin light chain kinase [Source:HGNC Symbol;Acc:7590]
774_g_at	MYH11	myosin, heavy chain 11, smooth muscle [Source:HGNC Symbol;Acc:7569]
1197_at	ACTG2	actin, gamma 2, smooth muscle, enteric [Source:HGNC Symbol;Acc:145]
37407_s_at	MYH11	myosin, heavy chain 11, smooth muscle [Source:HGNC Symbol;Acc:7569]
32755_at	ACTA2	actin, alpha 2, smooth muscle, aorta [Source:HGNC Symbol;Acc:130]
767_at	MYH11	myosin, heavy chain 11, smooth muscle [Source:HGNC Symbol;Acc:7569]
36931_at	TAGLN	transgelin [Source:HGNC Symbol;Acc:11553]
32582_at	MYH11	myosin, heavy chain 11, smooth muscle [Source:HGNC Symbol;Acc:7569]
33819_at	LDHB	lactate dehydrogenase B [Source:HGNC Symbol;Acc:6541]
1351_at	EPHB4	EPH receptor B4 [Source:HGNC Symbol;Acc:3395]
33994_g_at	MYL6	myosin, light chain 6, alkali, smooth muscle and non-muscle [Source:HGNC Symbol;Acc:7587]
39341_at	TRIP6	thyroid hormone receptor interactor 6 [Source:HGNC Symbol;Acc:12311]
35177_at	DDHD2	DDHD domain containing 2 [Source:HGNC Symbol;Acc:29106]
33396_at	GSTP1	glutathione S-transferase pi 1 [Source:HGNC Symbol;Acc:4638]
41388_at	MEIS2	Meis homeobox 2 [Source:HGNC Symbol;Acc:7001]
34678_at	MYOF	myoferlin [Source:HGNC Symbol;Acc:3656]
36139_at	TRAF3IP2	TRAF3 interacting protein 2 [Source:HGNC Symbol;Acc:1343]
38422_s_at	FHL2	four and a half LIM domains 2 [Source:HGNC Symbol;Acc:3703]
769_s_at	ANXA2	annexin A2 [Source:HGNC Symbol;Acc:537]
31444_s_at	ANXA2	annexin A2 [Source:HGNC Symbol;Acc:537]
34843_at	ZNF516	zinc finger protein 516 [Source:HGNC Symbol;Acc:28990]
36636_at	OAT	ornithine aminotransferase [Source:HGNC Symbol;Acc:8091]
35008_at	PER2	period circadian clock 2 [Source:HGNC Symbol;Acc:8846]
39315_at	ANGPT1	angiopoietin 1 [Source:HGNC Symbol;Acc:484]
1363_at	FGFR2	fibroblast growth factor receptor 2 [Source:HGNC Symbol;Acc:3689]
37326_at	PLP2	proteolipid protein 2 (colonic epithelium-enriched) [Source:HGNC Symbol;Acc:9087]
34693_at	ST6GALNAC2	ST6 (alpha-N-acetyl-neuraminyl-2,3-beta-galactosyl-1,3)-N-acetylgalactosaminide alpha-2,6-sialyltransferase 2 [Source:HGNC Symbol;Acc:10867]
1929_at	ANGPT1	angiopoietin 1 [Source:HGNC Symbol;Acc:484]
39701_at	PEG3	paternally expressed 3 [Source:HGNC Symbol;Acc:8826]
37622_r_at	PSIP1	PC4 and SFRS1 interacting protein 1 [Source:HGNC Symbol;Acc:9527]
31852_at	ANKMY2	ankyrin repeat and MYND domain containing 2 [Source:HGNC Symbol;Acc:25370]
33869_at	STAT5B	signal transducer and activator of transcription 5B [Source:HGNC Symbol;Acc:11367]
41742_s_at	OPTN	optineurin [Source:HGNC Symbol;Acc:17142]
32719_at	NRG1	neuregulin 1 [Source:HGNC Symbol;Acc:7997]
34803_at	USP12	ubiquitin specific peptidase 12 [Source:HGNC Symbol;Acc:20485]
36589_at	AKR1B1	aldo-keto reductase family 1, member B1 (aldose reductase) [Source:HGNC Symbol;Acc:381]
40119_at	CRTAP	cartilage associated protein [Source:HGNC Symbol;Acc:2379]
37486_f_at	MEIS3P2	Meis homeobox 3 pseudogene 2 [Source:HGNC Symbol;Acc:17638]
39379_at	DESI2	desumoylating isopeptidase 2 [Source:HGNC Symbol;Acc:24264]
34445_at	RABGAP1L	RAB GTPase activating protein 1-like [Source:HGNC Symbol;Acc:24663]
1685_at	RAB4A	RAB4A, member RAS oncogene family [Source:HGNC Symbol;Acc:9781]
424_s_at	FGFR1	fibroblast growth factor receptor 1 [Source:HGNC Symbol;Acc:3688]
40473_at	STK24	serine/threonine kinase 24 [Source:HGNC Symbol;Acc:11403]
31684_at	ANXA2P1	annexin A2 pseudogene 1 [Source:HGNC Symbol;Acc:538]
32798_at	GSTM3	glutathione S-transferase mu 3 (brain) [Source:HGNC Symbol;Acc:4635]
32569_at	PAFAH1B1	platelet-activating factor acetylhydrolase 1b, regulatory subunit 1 (45kDa) [Source:HGNC Symbol;Acc:8574]
35747_at	NPTN	neuroplastin [Source:HGNC Symbol;Acc:17867]
1262_s_at	TGFB2	transforming growth factor, beta 2 [Source:HGNC Symbol;Acc:11768]
1879_at	RRAS	related RAS viral (r-ras) oncogene homolog [Source:HGNC Symbol;Acc:10447]
31605_at	RPL13P5	ribosomal protein L13 pseudogene 5 [Source:HGNC Symbol;Acc:30363]
36825_at	TRIM22	tripartite motif containing 22 [Source:HGNC Symbol;Acc:16379]
176_at	PPP2R5C	protein phosphatase 2, regulatory subunit B', gamma [Source:HGNC Symbol;Acc:9311]
39885_at	KIF2A	kinesin heavy chain member 2A
36196_at	PFKM	phosphofructokinase, muscle [Source:HGNC Symbol;Acc:8877]
32523_at	CLTB	clathrin, light chain B [Source:HGNC Symbol;Acc:2091]
218_at	IK	IK cytokine, down-regulator of HLA II [Source:HGNC Symbol;Acc:5958]
40685_at	ALDH3B1	aldehyde dehydrogenase 3 family, member B1 [Source:HGNC Symbol;Acc:410]
36542_at	SLC9A6	solute carrier family 9, subfamily A (NHE6, cation proton antiporter 6), member 6 [Source:HGNC Symbol;Acc:11079]
31432_g_at	FCGRT	Fc fragment of IgG, receptor, transporter, alpha [Source:HGNC Symbol;Acc:3621]
38661_at	RBM38	RNA binding motif protein 38 [Source:HGNC Symbol;Acc:15818]
40693_at	KCNB1	potassium voltage-gated channel, Shab-related subfamily, member 1 [Source:HGNC Symbol;Acc:6231]
41659_at	SUPT6H	suppressor of Ty 6 homolog (S. cerevisiae) [Source:HGNC Symbol;Acc:11470]
36808_at	PTPN22	protein tyrosine phosphatase, non-receptor type 22 (lymphoid) [Source:HGNC Symbol;Acc:9652]
33901_at	SLC29A1	solute carrier family 29 (equilibrative nucleoside transporter), member 1 [Source:HGNC Symbol;Acc:11003]
1746_s_at	TRAF2	TNF receptor-associated factor 2 [Source:HGNC Symbol;Acc:12032]
38731_at	MPRIP	myosin phosphatase Rho interacting protein [Source:HGNC Symbol;Acc:30321]
35645_at	SNX1	sorting nexin 1 [Source:HGNC Symbol;Acc:11172]
32661_s_at	MDC1	mediator of DNA-damage checkpoint 1 [Source:HGNC Symbol;Acc:21163]
39217_at	RASGRF1	Ras protein-specific guanine nucleotide-releasing factor 1 [Source:HGNC Symbol;Acc:9875]
31875_at	ASB1	ankyrin repeat and SOCS box containing 1 [Source:HGNC Symbol;Acc:16011]
37940_f_at	APOBEC3C	apolipoprotein B mRNA editing enzyme, catalytic polypeptide-like 3C [Source:HGNC Symbol;Acc:17353]
39521_at	SLC12A4	solute carrier family 12 (potassium/chloride transporter), member 4 [Source:HGNC Symbol;Acc:10913]
37076_at	SLC2A4	solute carrier family 2 (facilitated glucose transporter), member 4 [Source:HGNC Symbol;Acc:11009]
38802_at	PGRMC1	progesterone receptor membrane component 1 [Source:HGNC Symbol;Acc:16090]
37307_at	GNAI2	guanine nucleotide binding protein (G protein), alpha inhibiting activity polypeptide 2 [Source:HGNC Symbol;Acc:4385]
32105_f_at	CAMK2G	calcium/calmodulin-dependent protein kinase II gamma [Source:HGNC Symbol;Acc:1463]
32673_at	BTN2A1	butyrophilin, subfamily 2, member A1 [Source:HGNC Symbol;Acc:1136]
897_at	PKD1	polycystic kidney disease 1 (autosomal dominant) [Source:HGNC Symbol;Acc:9008]
1121_g_at	GSTM3	glutathione S-transferase mu 3 (brain) [Source:HGNC Symbol;Acc:4635]
564_at	GNA11	guanine nucleotide binding protein (G protein), alpha 11 (Gq class) [Source:HGNC Symbol;Acc:4379]
829_s_at	GSTP1	glutathione S-transferase pi 1 [Source:HGNC Symbol;Acc:4638]
661_at	GAS1	growth arrest-specific 1 [Source:HGNC Symbol;Acc:4165]
41839_at	GAS1	growth arrest-specific 1 [Source:HGNC Symbol;Acc:4165]
36591_at	TUBA4A	tubulin, alpha 4a [Source:HGNC Symbol;Acc:12407]
37159_at	AHDC1	AT hook, DNA binding motif, containing 1 [Source:HGNC Symbol;Acc:25230]
40761_at		Data not Found
39000_at	NMT1	N-myristoyltransferase 1 [Source:HGNC Symbol;Acc:7857]
36192_at	SCRN1	secernin 1 [Source:HGNC Symbol;Acc:22192]
38717_at	METTL7A	methyltransferase like 7A [Source:HGNC Symbol;Acc:24550]
40762_g_at	SLC16A5	solute carrier family 16 (monocarboxylate transporter), member 5 [Source:HGNC Symbol;Acc:10926]
1535_at	FOXN3	forkhead box N3 [Source:HGNC Symbol;Acc:1928]
35263_at	EIF4EBP2	eukaryotic translation initiation factor 4E binding protein 2 [Source:HGNC Symbol;Acc:3289]
1944_f_at		Data not Found
36508_at	GPC4	glypican 4 [Source:HGNC Symbol;Acc:4452]
32259_at	EZH1	enhancer of zeste homolog 1 (Drosophila) [Source:HGNC Symbol;Acc:3526]
693_g_at	CAP2	CAP, adenylate cyclase-associated protein, 2 (yeast) [Source:HGNC Symbol;Acc:20039]
33404_at	CAP2	CAP, adenylate cyclase-associated protein, 2 (yeast) [Source:HGNC Symbol;Acc:20039]
37005_at	NBL1	neuroblastoma 1, DAN family BMP antagonist [Source:HGNC Symbol;Acc:7650]
32856_at	MICAL3	microtubule associated monooxygenase, calponin and LIM domain containing 3 [Source:HGNC Symbol;Acc:24694]
290_s_at	GPR3	G protein-coupled receptor 3 [Source:HGNC Symbol;Acc:4484]
36258_at	PRKG1	protein kinase, cGMP-dependent, type I [Source:HGNC Symbol;Acc:9414]
38314_at	CIC	capicua transcriptional repressor [Source:HGNC Symbol;Acc:14214]
38809_s_at	EXTL3	exostosin-like glycosyltransferase 3 [Source:HGNC Symbol;Acc:3518]
34903_at	ATXN7L1	ataxin 7-like 1 [Source:HGNC Symbol;Acc:22210]
35581_at	RP11	Data not Found
41640_at	YIPF1	Yip1 domain family, member 1 [Source:HGNC Symbol;Acc:25231]
39783_at	KIAA0100	KIAA0100 [Source:HGNC Symbol;Acc:28960]
32229_at	EIF4E2	eukaryotic translation initiation factor 4E family member 2 [Source:HGNC Symbol;Acc:3293]
41755_at	COBLL1	cordon-bleu WH2 repeat protein-like 1 [Source:HGNC Symbol;Acc:23571]
1450_g_at	PSMA4	proteasome (prosome, macropain) subunit, alpha type, 4 [Source:HGNC Symbol;Acc:9533]
40421_at	PIN1	peptidylprolyl cis/trans isomerase, NIMA-interacting 1 [Source:HGNC Symbol;Acc:8988]
35362_at	MYO10	myosin X [Source:HGNC Symbol;Acc:7593]
41439_at	MYO1B	myosin IB [Source:HGNC Symbol;Acc:7596]
36423_at	NUPR1	nuclear protein, transcriptional regulator, 1 [Source:HGNC Symbol;Acc:29990]
38754_at	NUPR1	nuclear protein, transcriptional regulator, 1 [Source:HGNC Symbol;Acc:29990]
36582_g_at	GARS	glycyl-tRNA synthetase [Source:HGNC Symbol;Acc:4162]
1560_g_at	PAK2	p21 protein (Cdc42/Rac)-activated kinase 2 [Source:HGNC Symbol;Acc:8591]
34050_at	ACSM1	acyl-CoA synthetase medium-chain family member 1 [Source:HGNC Symbol;Acc:18049]
40673_at	ACADSB	acyl-CoA dehydrogenase, short/branched chain [Source:HGNC Symbol;Acc:91]
39107_at	LSS	lanosterol synthase (2,3-oxidosqualene-lanosterol cyclase) [Source:HGNC Symbol;Acc:6708]
32001_s_at	PCSK6	proprotein convertase subtilisin/kexin type 6 [Source:HGNC Symbol;Acc:8569]
40745_at	AP1B1	adaptor-related protein complex 1, beta 1 subunit [Source:HGNC Symbol;Acc:554]
32574_at	SMPD1	sphingomyelin phosphodiesterase 1, acid lysosomal [Source:HGNC Symbol;Acc:11120]
40167_s_at	WSB2	WD repeat and SOCS box containing 2 [Source:HGNC Symbol;Acc:19222]
39752_at	CYB561D2	cytochrome b561 family, member D2 [Source:HGNC Symbol;Acc:30253]
36131_at	DDAH2	dimethylarginine dimethylaminohydrolase 2 [Source:HGNC Symbol;Acc:2716]
40056_at	SLC35B1	solute carrier family 35, member B1 [Source:HGNC Symbol;Acc:20798]
35800_at	PAFAH1B3	platelet-activating factor acetylhydrolase 1b, catalytic subunit 3 (29kDa) [Source:HGNC Symbol;Acc:8576]
34689_at	ATRIP	ATR interacting protein [Source:HGNC Symbol;Acc:33499]
35622_at	SHC2	SHC (Src homology 2 domain containing) transforming protein 2 [Source:HGNC Symbol;Acc:29869]
40060_r_at	PDLIM5	PDZ and LIM domain 5 [Source:HGNC Symbol;Acc:17468]
36658_at	DHCR24	24-dehydrocholesterol reductase [Source:HGNC Symbol;Acc:2859]
38967_at	C14ORF2	chromosome 14 open reading frame 2 [Source:HGNC Symbol;Acc:1188]
37366_at	PDLIM5	PDZ and LIM domain 5 [Source:HGNC Symbol;Acc:17468]
1637_at	MAPKAPK3	mitogen-activated protein kinase-activated protein kinase 3 [Source:HGNC Symbol;Acc:6888]
36193_at	ARFIP2	ADP-ribosylation factor interacting protein 2 [Source:HGNC Symbol;Acc:17160]
38292_at	HOMER2	homer homolog 2 (Drosophila) [Source:HGNC Symbol;Acc:17513]
35766_at	KRT18	keratin 18 [Source:HGNC Symbol;Acc:6430]
36676_at	RPN2	ribophorin II [Source:HGNC Symbol;Acc:10382]
33361_at	BSCL2	Berardinelli-Seip congenital lipodystrophy 2 (seipin) [Source:HGNC Symbol;Acc:15832]
37934_at	TMEM30B	transmembrane protein 30B [Source:HGNC Symbol;Acc:27254]
40125_at	CANX	calnexin [Source:HGNC Symbol;Acc:1473]
38531_at	OCEL1	occludin/ELL domain containing 1 [Source:HGNC Symbol;Acc:26221]
41728_at	MLEC	malectin [Source:HGNC Symbol;Acc:28973]
39060_at	PSMB7	proteasome (prosome, macropain) subunit, beta type, 7 [Source:HGNC Symbol;Acc:9544]
39184_at	TCEB2	transcription elongation factor B (SIII), polypeptide 2 (18kDa, elongin B) [Source:HGNC Symbol;Acc:11619]
31504_at	HDLBP	high density lipoprotein binding protein [Source:HGNC Symbol;Acc:4857]
35671_at	GTF3C1	general transcription factor IIIC, polypeptide 1, alpha 220kDa [Source:HGNC Symbol;Acc:4664]
40556_at	RCN1	reticulocalbin 1, EF-hand calcium binding domain [Source:HGNC Symbol;Acc:9934]
36955_at	LMAN2	lectin, mannose-binding 2 [Source:HGNC Symbol;Acc:16986]
37040_at	GANAB	glucosidase, alpha; neutral AB [Source:HGNC Symbol;Acc:4138]
36666_at	P4HB	prolyl 4-hydroxylase, beta polypeptide [Source:HGNC Symbol;Acc:8548]
39080_at	KDELR2	KDEL (Lys-Asp-Glu-Leu) endoplasmic reticulum protein retention receptor 2 [Source:HGNC Symbol;Acc:6305]
32157_at	PPP1CA	protein phosphatase 1, catalytic subunit, alpha isozyme [Source:HGNC Symbol;Acc:9281]
36127_g_at	COASY	CoA synthase
37386_i_at	KDELR1	KDEL (Lys-Asp-Glu-Leu) endoplasmic reticulum protein retention receptor 1 [Source:HGNC Symbol;Acc:6304]
40645_at	GSK3B	glycogen synthase kinase 3 beta [Source:HGNC Symbol;Acc:4617]
36126_at	COASY	CoA synthase [Source:HGNC Symbol;Acc:29932]
33824_at	KRT8	keratin 8 [Source:HGNC Symbol;Acc:6446]
38977_at	YARS	tyrosyl-tRNA synthetase [Source:HGNC Symbol;Acc:12840]
36529_at	TRAPPC6A	trafficking protein particle complex 6A [Source:HGNC Symbol;Acc:23069]
40134_at	ATP5J2	ATP synthase, H+ transporting, mitochondrial Fo complex, subunit F2 [Source:HGNC Symbol;Acc:848]
36615_at	MANF	mesencephalic astrocyte-derived neurotrophic factor [Source:HGNC Symbol;Acc:15461]
41468_at	TRGC1	T cell receptor gamma constant 1 [Source:HGNC Symbol;Acc:12275]
39876_at	ENTPD6	ectonucleoside triphosphate diphosphohydrolase 6 (putative) [Source:HGNC Symbol;Acc:3368]
38613_at	ZNHIT1	zinc finger, HIT-type containing 1 [Source:HGNC Symbol;Acc:21688]
36035_at	GPAA1	glycosylphosphatidylinositol anchor attachment 1 [Source:HGNC Symbol;Acc:4446]
36090_at	TBL2	transducin (beta)-like 2 [Source:HGNC Symbol;Acc:11586]
40695_at	IMPDH1	IMP (inosine 5'-monophosphate) dehydrogenase 1 [Source:HGNC Symbol;Acc:6052]
37730_at	SND1	staphylococcal nuclease and tudor domain containing 1 [Source:HGNC Symbol;Acc:30646]
40588_r_at	EEF1E1	eukaryotic translation elongation factor 1 epsilon 1 [Source:HGNC Symbol;Acc:3212]
41359_at	PKP3	plakophilin 3 [Source:HGNC Symbol;Acc:9025]
35323_at	EIF3B	eukaryotic translation initiation factor 3, subunit B [Source:HGNC Symbol;Acc:3280]
1470_at	POLD2	polymerase (DNA directed), delta 2, accessory subunit [Source:HGNC Symbol;Acc:9176]
34204_at		Data not Found
39113_at	PDIA4	protein disulfide isomerase family A, member 4 [Source:HGNC Symbol;Acc:30167]
34789_at	SERPINB6	serpin peptidase inhibitor, clade B (ovalbumin), member 6 [Source:HGNC Symbol;Acc:8950]
37760_at	BAIAP2	BAI1-associated protein 2 [Source:HGNC Symbol;Acc:947]
38697_at	YIPF3	Yip1 domain family, member 3 [Source:HGNC Symbol;Acc:21023]
41399_at	PHF8	PHD finger protein 8 [Source:HGNC Symbol;Acc:20672]
38831_f_at	GNB2	guanine nucleotide binding protein (G protein), beta polypeptide 2 [Source:HGNC Symbol;Acc:4398]
33308_at	GUSB	glucuronidase, beta [Source:HGNC Symbol;Acc:4696]
37395_at	ATP6V1F	ATPase, H+ transporting, lysosomal 14kDa, V1 subunit F [Source:HGNC Symbol;Acc:16832]
41163_at	TMED3	transmembrane emp24 protein transport domain containing 3 [Source:HGNC Symbol;Acc:28889]
38161_at	ALG3	ALG3, alpha-1,3- mannosyltransferase [Source:HGNC Symbol;Acc:23056]
38474_at	CBS	cystathionine-beta-synthase [Source:HGNC Symbol;Acc:1550]
38683_s_at	ANKHD1	ankyrin repeat and KH domain containing 1 [Source:HGNC Symbol;Acc:24714]
39394_at	C2ORF72	chromosome 2 open reading frame 72 [Source:HGNC Symbol;Acc:27418]
34352_at	PCBD1	pterin-4 alpha-carbinolamine dehydratase/dimerization cofactor of hepatocyte nuclear factor 1 alpha [Source:HGNC Symbol;Acc:8646]
38397_at	POLD4	polymerase (DNA-directed), delta 4, accessory subunit [Source:HGNC Symbol;Acc:14106]
41526_at	HMG20B	high mobility group 20B [Source:HGNC Symbol;Acc:5002]
35342_at	PTPLB	protein tyrosine phosphatase-like (proline instead of catalytic arginine), member b [Source:HGNC Symbol;Acc:9640]
41431_at	ICK	intestinal cell (MAK-like) kinase [Source:HGNC Symbol;Acc:21219]
35309_at	ST14	suppression of tumorigenicity 14 (colon carcinoma) [Source:HGNC Symbol;Acc:11344]
1248_at	POLR2H	polymerase (RNA) II (DNA directed) polypeptide H [Source:HGNC Symbol;Acc:9195]
37809_at	HOXA9	homeobox A9 [Source:HGNC Symbol;Acc:5109]
34310_at	APRT	adenine phosphoribosyltransferase [Source:HGNC Symbol;Acc:626]
39040_at	UBE2J1	ubiquitin-conjugating enzyme E2, J1 [Source:HGNC Symbol;Acc:17598]
35071_s_at	GMDS	GDP-mannose 4,6-dehydratase [Source:HGNC Symbol;Acc:4369]
35708_at	GLB1L2	galactosidase, beta 1-like 2 [Source:HGNC Symbol;Acc:25129]
39817_s_at	DNPH1	2'-deoxynucleoside 5'-phosphate N-hydrolase 1 [Source:HGNC Symbol;Acc:21218]
38247_at	F2RL1	coagulation factor II (thrombin) receptor-like 1 [Source:HGNC Symbol;Acc:3538]
39039_s_at	UBE2J1	ubiquitin-conjugating enzyme E2, J1 [Source:HGNC Symbol;Acc:17598]
1647_at	IQGAP2	IQ motif containing GTPase activating protein 2 [Source:HGNC Symbol;Acc:6111]
37276_at	IQGAP2	IQ motif containing GTPase activating protein 2 [Source:HGNC Symbol;Acc:6111]
41088_at	ABHD2	abhydrolase domain containing 2 [Source:HGNC Symbol;Acc:18717]
36945_at	ERP29	endoplasmic reticulum protein 29 [Source:HGNC Symbol;Acc:13799]
36859_at	SNOU13	Small nucleolar RNA U13 [Source:RFAM;Acc:RF01210]
33382_at	NAAA	N-acylethanolamine acid amidase [Source:HGNC Symbol;Acc:736]
35710_s_at	STRA13	stimulated by retinoic acid 13 [Source:HGNC Symbol;Acc:11422]
39347_at	AP2S1	adaptor-related protein complex 2, sigma 1 subunit [Source:HGNC Symbol;Acc:565]
37211_at	BDH1	3-hydroxybutyrate dehydrogenase, type 1 [Source:HGNC Symbol;Acc:1027]
40881_at	ACLY	ATP citrate lyase [Source:HGNC Symbol;Acc:115]
1585_at	ERBB3	v-erb-b2 avian erythroblastic leukemia viral oncogene homolog 3 [Source:HGNC Symbol;Acc:3431]
32595_at	GRSF1	G-rich RNA sequence binding factor 1 [Source:HGNC Symbol;Acc:4610]
33446_at	ABAT	4-aminobutyrate aminotransferase [Source:HGNC Symbol;Acc:23]
39814_s_at	DHRS7	dehydrogenase/reductase (SDR family) member 7 [Source:HGNC Symbol;Acc:21524]
37000_at	MPC2	mitochondrial pyruvate carrier 2 [Source:HGNC Symbol;Acc:24515]
35021_at	BMPR1B	bone morphogenetic protein receptor, type IB [Source:HGNC Symbol;Acc:1077]
37713_at	ACY1	aminoacylase 1 [Source:HGNC Symbol;Acc:177]
36501_at	PPM1A	protein phosphatase, Mg2+/Mn2+ dependent, 1A [Source:HGNC Symbol;Acc:9275]
35697_at	PTS	6-pyruvoyltetrahydropterin synthase [Source:HGNC Symbol;Acc:9689]
37827_r_at	DOPEY2	dopey family member 2 [Source:HGNC Symbol;Acc:1291]
37929_at	CADM1	cell adhesion molecule 1 [Source:HGNC Symbol;Acc:5951]
41696_at	GGCT	gamma-glutamylcyclotransferase [Source:HGNC Symbol;Acc:21705]
38716_at	CAMKK2	calcium/calmodulin-dependent protein kinase kinase 2, beta [Source:HGNC Symbol;Acc:1470]
37445_at	TMEM5	transmembrane protein 5 [Source:HGNC Symbol;Acc:13530]
34198_at	PTPN13	protein tyrosine phosphatase, non-receptor type 13 (APO-1/CD95 (Fas)-associated phosphatase) [Source:HGNC Symbol;Acc:9646]
39331_at	TUBB2A	tubulin, beta 2A class IIa [Source:HGNC Symbol;Acc:12412]
297_g_at	TUBB2A	tubulin, beta 2A class IIa [Source:HGNC Symbol;Acc:12412]
37917_at	MIOS	missing oocyte, meiosis regulator, homolog (Drosophila) [Source:HGNC Symbol;Acc:21905]
32787_at	ERBB3	v-erb-b2 avian erythroblastic leukemia viral oncogene homolog 3 [Source:HGNC Symbol;Acc:3431]
33175_at	BBS4	Bardet-Biedl syndrome 4 [Source:HGNC Symbol;Acc:969]
40912_s_at	BPHL	biphenyl hydrolase-like (serine hydrolase) [Source:HGNC Symbol;Acc:1094]
608_at	APOE	apolipoprotein E [Source:HGNC Symbol;Acc:613]
34775_at	TSPAN1	tetraspanin 1 [Source:HGNC Symbol;Acc:20657]
35835_at	ANAPC5	anaphase promoting complex subunit 5 [Source:HGNC Symbol;Acc:15713]
37639_at	HPN	hepsin [Source:HGNC Symbol;Acc:5155]
1629_s_at	PTPN13	protein tyrosine phosphatase, non-receptor type 13 (APO-1/CD95 (Fas)-associated phosphatase) [Source:HGNC Symbol;Acc:9646]
36654_s_at	HNRNPA2B1	heterogeneous nuclear ribonucleoprotein A2/B1 [Source:HGNC Symbol;Acc:5033]
37485_at	SLC27A2	solute carrier family 27 (fatty acid transporter), member 2 [Source:HGNC Symbol;Acc:10996]
39396_at	LYPLA1	lysophospholipase I [Source:HGNC Symbol;Acc:6737]
41855_at	HAT1	histone acetyltransferase 1 [Source:HGNC Symbol;Acc:4821]
35709_at	RFK	riboflavin kinase [Source:HGNC Symbol;Acc:30324]
40027_at	ATP5S	ATP synthase, H+ transporting, mitochondrial Fo complex, subunit s (factor B) [Source:HGNC Symbol;Acc:18799]
40663_at	REPS2	RALBP1 associated Eps domain containing 2 [Source:HGNC Symbol;Acc:9963]
39078_at	SEPHS2	selenophosphate synthetase 2 [Source:HGNC Symbol;Acc:19686]
33988_at	TMBIM6	transmembrane BAX inhibitor motif containing 6 [Source:HGNC Symbol;Acc:11723]
36515_at	GNE	glucosamine (UDP-N-acetyl)-2-epimerase/N-acetylmannosamine kinase [Source:HGNC Symbol;Acc:23657]
35597_at	TRIB1	tribbles pseudokinase 1 [Source:HGNC Symbol;Acc:16891]
41141_at	PRKRIR	protein-kinase, interferon-inducible double stranded RNA dependent inhibitor, repressor of (P58 repressor) [Source:HGNC Symbol;Acc:9440]
31792_at	ANXA3	annexin A3 [Source:HGNC Symbol;Acc:541]
31881_at	SGMS1	sphingomyelin synthase 1 [Source:HGNC Symbol;Acc:29799]
1890_at	GDF15	growth differentiation factor 15 [Source:HGNC Symbol;Acc:30142]
34955_at	ABCC4	ATP-binding cassette, sub-family C (CFTR/MRP), member 4 [Source:HGNC Symbol;Acc:55]
41111_at	BCAT2	branched chain amino-acid transaminase 2, mitochondrial [Source:HGNC Symbol;Acc:977]
36686_at	ALDH1A3	aldehyde dehydrogenase 1 family, member A3 [Source:HGNC Symbol;Acc:409]
1931_at	ABCC4	ATP-binding cassette, sub-family C (CFTR/MRP), member 4 [Source:HGNC Symbol;Acc:55]
38435_at	PRDX4	peroxiredoxin 4 [Source:HGNC Symbol;Acc:17169]
1513_at	KLK3	kallikrein-related peptidase 3 [Source:HGNC Symbol;Acc:6364]
40689_at	SEL1L	sel-1 suppressor of lin-12-like (C. elegans) [Source:HGNC Symbol;Acc:10717]
37023_at	LCP1	lymphocyte cytosolic protein 1 (L-plastin) [Source:HGNC Symbol;Acc:6528]
37971_at	BAZ1A	bromodomain adjacent to zinc finger domain, 1A [Source:HGNC Symbol;Acc:960]
41293_at		Data not Found
1661_i_at	KLK3	kallikrein-related peptidase 3 [Source:HGNC Symbol;Acc:6364]
1662_r_at	KLK3	kallikrein-related peptidase 3 [Source:HGNC Symbol;Acc:6364]
1660_at	UBE2N	ubiquitin-conjugating enzyme E2N [Source:HGNC Symbol;Acc:12492]
409_at	YWHAQ	tyrosine 3-monooxygenase/tryptophan 5-monooxygenase activation protein, theta [Source:HGNC Symbol;Acc:12854]
32530_at	YWHAQ	tyrosine 3-monooxygenase/tryptophan 5-monooxygenase activation protein, theta [Source:HGNC Symbol;Acc:12854]
40931_at	TMED5	transmembrane emp24 protein transport domain containing 5 [Source:HGNC Symbol;Acc:24251]
38969_at	C19ORF10	chromosome 19 open reading frame 10 [Source:HGNC Symbol;Acc:16948]
36128_at	TMED10	transmembrane emp24-like trafficking protein 10 (yeast) [Source:HGNC Symbol;Acc:16998]
1449_at	PSMA4	proteasome (prosome, macropain) subunit, alpha type, 4 [Source:HGNC Symbol;Acc:9533]
35231_at	SRP19	signal recognition particle 19kDa [Source:HGNC Symbol;Acc:11300]
41814_at	FUCA1	fucosidase, alpha-L- 1, tissue [Source:HGNC Symbol;Acc:4006]
32626_at	GFPT1	glutamine--fructose-6-phosphate transaminase 1 [Source:HGNC Symbol;Acc:4241]
40851_r_at	SEC23B	Sec23 homolog B (S. cerevisiae) [Source:HGNC Symbol;Acc:10702]
38635_at	SSR4	signal sequence receptor, delta [Source:HGNC Symbol;Acc:11326]
40329_at	SLC39A7	solute carrier family 39 (zinc transporter), member 7 [Source:HGNC Symbol;Acc:4927]
634_at	PRSS8	protease, serine, 8 [Source:HGNC Symbol;Acc:9491]
37984_s_at		Data not Found
442_at	HSP90B1	heat shock protein 90kDa beta (Grp94), member 1 [Source:HGNC Symbol;Acc:12028]
39302_at	DSC2	desmocollin 2 [Source:HGNC Symbol;Acc:3036]
38974_at	PARK7	parkinson protein 7 [Source:HGNC Symbol;Acc:16369]
37666_at	PSMB5	proteasome (prosome, macropain) subunit, beta type, 5 [Source:HGNC Symbol;Acc:9542]
33424_at	RPN1	ribophorin I [Source:HGNC Symbol;Acc:10381]
41750_at	PDIA6	protein disulfide isomerase family A, member 6 [Source:HGNC Symbol;Acc:30168]
1752_at	CALR	calreticulin [Source:HGNC Symbol;Acc:1455]
39169_at	SEC61G	Sec61 gamma subunit [Source:HGNC Symbol;Acc:18277]
610_at	ADRB2	adrenoceptor beta 2, surface [Source:HGNC Symbol;Acc:286]
39178_at	RTN1	reticulon 1 [Source:HGNC Symbol;Acc:10467]
40666_at	ENTPD5	ectonucleoside triphosphate diphosphohydrolase 5 [Source:HGNC Symbol;Acc:3367]
38719_at	NSF	N-ethylmaleimide-sensitive factor [Source:HGNC Symbol;Acc:8016]
36614_at	HSPA5	heat shock 70kDa protein 5 (glucose-regulated protein, 78kDa) [Source:HGNC Symbol;Acc:5238]
869_at	GTF2A2	general transcription factor IIA, 2, 12kDa [Source:HGNC Symbol;Acc:4647]
1268_at	UBA1	ubiquitin-like modifier activating enzyme 1 [Source:HGNC Symbol;Acc:12469]
38830_at	ABCF3	ATP-binding cassette, sub-family F (GCN20), member 3 [Source:HGNC Symbol;Acc:72]
41139_at	MAGED1	melanoma antigen family D, 1 [Source:HGNC Symbol;Acc:6813]
40509_at	ETFA	electron-transfer-flavoprotein, alpha polypeptide [Source:HGNC Symbol;Acc:3481]
41510_s_at	HSPA9	heat shock 70kDa protein 9 (mortalin) [Source:HGNC Symbol;Acc:5244]
34157_f_at	HIST1H2AL	histone cluster 1, H2al [Source:HGNC Symbol;Acc:4730]
31693_f_at	HIST1H3D	histone cluster 1, H3d [Source:HGNC Symbol;Acc:4767]
37018_at	HIST1H1C	histone cluster 1, H1c [Source:HGNC Symbol;Acc:4716]
32819_at	HIST1H2BK	histone cluster 1, H2bk [Source:HGNC Symbol;Acc:13954]
31523_f_at	HIST1H2BE	histone cluster 1, H2be [Source:HGNC Symbol;Acc:4753]
31528_f_at	HIST1H2BM	histone cluster 1, H2bm [Source:HGNC Symbol;Acc:4750]
35127_at	HIST1H2AE	histone cluster 1, H2ae [Source:HGNC Symbol;Acc:4724]
35576_f_at	HIST1H2BK	histone cluster 1, H2bk [Source:HGNC Symbol;Acc:13954]
36347_f_at	HIST1H2BK	histone cluster 1, H2bk [Source:HGNC Symbol;Acc:13954]
32609_at	HIST2H2AA3	histone cluster 2, H2aa3 [Source:HGNC Symbol;Acc:4736]
286_at	HIST2H2AA3	histone cluster 2, H2aa3 [Source:HGNC Symbol;Acc:4736]
31524_f_at	HIST1H2BI	histone cluster 1, H2bi [Source:HGNC Symbol;Acc:4756]
31522_f_at	HIST1H2BF	histone cluster 1, H2bf [Source:HGNC Symbol;Acc:4752]
36561_at	PCCB	propionyl CoA carboxylase, beta polypeptide [Source:HGNC Symbol;Acc:8654]
40198_at	VDAC1	voltage-dependent anion channel 1 [Source:HGNC Symbol;Acc:12669]
35810_at	ARPC3	actin related protein 2/3 complex, subunit 3, 21kDa [Source:HGNC Symbol;Acc:706]
36992_at	TXN	thioredoxin [Source:HGNC Symbol;Acc:12435]
32034_at	ZNF217	zinc finger protein 217 [Source:HGNC Symbol;Acc:13009]
37044_at	PDIA5	protein disulfide isomerase family A, member 5 [Source:HGNC Symbol;Acc:24811]
35214_at	UGDH	UDP-glucose 6-dehydrogenase [Source:HGNC Symbol;Acc:12525]
33203_s_at	FOXD1	forkhead box D1 [Source:HGNC Symbol;Acc:3802]
32046_at	PRKCD	protein kinase C, delta [Source:HGNC Symbol;Acc:9399]
38618_at	LIMK2	LIM domain kinase 2 [Source:HGNC Symbol;Acc:6614]
36677_at	COPB2	coatomer protein complex, subunit beta 2 (beta prime) [Source:HGNC Symbol;Acc:2232]
37726_at	MRPL3	mitochondrial ribosomal protein L3 [Source:HGNC Symbol;Acc:10379]
41278_at	ACTL6A	actin-like 6A [Source:HGNC Symbol;Acc:24124]
33126_at	GLT8D1	glycosyltransferase 8 domain containing 1 [Source:HGNC Symbol;Acc:24870]
34791_at	TCP1	t-complex 1 [Source:HGNC Symbol;Acc:11655]
41322_s_at	NHP2	NHP2 ribonucleoprotein [Source:HGNC Symbol;Acc:14377]
32564_at	SEC61B	Sec61 beta subunit [Source:HGNC Symbol;Acc:16993]
38791_at	DDOST	dolichyl-diphosphooligosaccharide--protein glycosyltransferase subunit (non-catalytic) [Source:HGNC Symbol;Acc:2728]
723_s_at	HNRNPC	heterogeneous nuclear ribonucleoprotein C (C1/C2) [Source:HGNC Symbol;Acc:5035]
39767_at	CCT8	chaperonin containing TCP1, subunit 8 (theta) [Source:HGNC Symbol;Acc:1623]
2011_s_at	BIK	BCL2-interacting killer (apoptosis-inducing) [Source:HGNC Symbol;Acc:1051]
36635_at	ATP11B	ATPase, class VI, type 11B [Source:HGNC Symbol;Acc:13553]
33611_g_at	CLDN8	claudin 8 [Source:HGNC Symbol;Acc:2050]
33912_at	ZMPSTE24	zinc metallopeptidase STE24 [Source:HGNC Symbol;Acc:12877]
40166_at	RFC5	replication factor C (activator 1) 5, 36.5kDa [Source:HGNC Symbol;Acc:9973]
34797_at	PPAP2A	phosphatidic acid phosphatase type 2A [Source:HGNC Symbol;Acc:9228]
38324_at	LSR	lipolysis stimulated lipoprotein receptor [Source:HGNC Symbol;Acc:29572]
575_s_at	EPCAM	epithelial cell adhesion molecule [Source:HGNC Symbol;Acc:11529]
33375_at	MYO6	myosin VI [Source:HGNC Symbol;Acc:7605]
35300_at	EPRS	glutamyl-prolyl-tRNA synthetase [Source:HGNC Symbol;Acc:3418]
36147_at	SSR2	signal sequence receptor, beta (translocon-associated protein beta) [Source:HGNC Symbol;Acc:11324]
40774_at	CCT3	chaperonin containing TCP1, subunit 3 (gamma) [Source:HGNC Symbol;Acc:1616]
39729_at	PRDX2	peroxiredoxin 2 [Source:HGNC Symbol;Acc:9353]
32230_at	EIF3I	eukaryotic translation initiation factor 3, subunit I [Source:HGNC Symbol;Acc:3272]
1644_at	EIF3I	eukaryotic translation initiation factor 3, subunit I [Source:HGNC Symbol;Acc:3272]
820_at	MGST2	microsomal glutathione S-transferase 2 [Source:HGNC Symbol;Acc:7063]
37747_at	ANXA5	annexin A5 [Source:HGNC Symbol;Acc:543]
40891_f_at	LAGE3	L antigen family, member 3 [Source:HGNC Symbol;Acc:26058]
38264_at	RABIF	RAB interacting factor [Source:HGNC Symbol;Acc:9797]
36532_at	SYNJ2	synaptojanin 2 [Source:HGNC Symbol;Acc:11504]
36926_at	MAPK6	mitogen-activated protein kinase 6 [Source:HGNC Symbol;Acc:6879]
38464_at	MOGS	mannosyl-oligosaccharide glucosidase [Source:HGNC Symbol;Acc:24862]
34835_at	NCSTN	nicastrin [Source:HGNC Symbol;Acc:17091]
33219_at	USP33	ubiquitin specific peptidase 33 [Source:HGNC Symbol;Acc:20059]
36660_at	RAB11A	RAB11A, member RAS oncogene family [Source:HGNC Symbol;Acc:9760]
35872_at	PDE3B	phosphodiesterase 3B, cGMP-inhibited [Source:HGNC Symbol;Acc:8779]
38771_at	HDAC1	histone deacetylase 1 [Source:HGNC Symbol;Acc:4852]
36688_at	SCP2	sterol carrier protein 2 [Source:HGNC Symbol;Acc:10606]
33358_at	PPM1H	protein phosphatase, Mg2+/Mn2+ dependent, 1H [Source:HGNC Symbol;Acc:18583]
33863_at	HYOU1	hypoxia up-regulated 1 [Source:HGNC Symbol;Acc:16931]
1270_at	RAP1GAP	RAP1 GTPase activating protein [Source:HGNC Symbol;Acc:9858]
37955_at	CNPY2	canopy FGF signaling regulator 2 [Source:HGNC Symbol;Acc:13529]
32745_at	MRPL40	mitochondrial ribosomal protein L40 [Source:HGNC Symbol;Acc:14491]
1251_g_at	RAP1GAP	RAP1 GTPase activating protein [Source:HGNC Symbol;Acc:9858]
39732_at	MAP7	microtubule-associated protein 7 [Source:HGNC Symbol;Acc:6869]
40966_at	STK39	serine threonine kinase 39 [Source:HGNC Symbol;Acc:17717]
40093_at	BCAM	basal cell adhesion molecule (Lutheran blood group) [Source:HGNC Symbol;Acc:6722]
41812_s_at	NUP210	nucleoporin 210kDa [Source:HGNC Symbol;Acc:30052]
35313_at	SEC16A	SEC16 homolog A (S. cerevisiae) [Source:HGNC Symbol;Acc:29006]
38429_at	FASN	fatty acid synthase [Source:HGNC Symbol;Acc:3594]
198_g_at	NME3	NME/NM23 nucleoside diphosphate kinase 3 [Source:HGNC Symbol;Acc:7851]
40955_at	PTOV1	prostate tumor overexpressed 1 [Source:HGNC Symbol;Acc:9632]
37193_at	UCK2	uridine-cytidine kinase 2 [Source:HGNC Symbol;Acc:12562]
41242_at	UAP1	UDP-N-acteylglucosamine pyrophosphorylase 1 [Source:HGNC Symbol;Acc:12457]
33881_at	ACSL3	acyl-CoA synthetase long-chain family member 3 [Source:HGNC Symbol;Acc:3570]
38814_at	ATP6V1G1	ATPase, H+ transporting, lysosomal 13kDa, V1 subunit G1 [Source:HGNC Symbol;Acc:864]
38986_at	PDIA3P1	protein disulfide isomerase family A, member 3 pseudogene 1 [Source:HGNC Symbol;Acc:4607]
32586_at	LARP4B	La ribonucleoprotein domain family, member 4B [Source:HGNC Symbol;Acc:28987]
31906_at	HSBP1	heat shock factor binding protein 1 [Source:HGNC Symbol;Acc:5203]
35413_s_at	ZNF22	zinc finger protein 22 [Source:HGNC Symbol;Acc:13012]
40521_at	RGL2	ral guanine nucleotide dissociation stimulator-like 2 [Source:HGNC Symbol;Acc:9769]
34213_at	WWC1	WW and C2 domain containing 1 [Source:HGNC Symbol;Acc:29435]
34699_at	CD2AP	CD2-associated protein [Source:HGNC Symbol;Acc:14258]
35771_at	DEAF1	DEAF1 transcription factor [Source:HGNC Symbol;Acc:14677]
39037_at	AFF1	AF4/FMR2 family, member 1 [Source:HGNC Symbol;Acc:7135]
34739_at	FNBP1L	formin binding protein 1-like [Source:HGNC Symbol;Acc:20851]
38325_at	MINPP1	multiple inositol-polyphosphate phosphatase 1 [Source:HGNC Symbol;Acc:7102]
39573_at	GRIK2	glutamate receptor, ionotropic, kainate 2 [Source:HGNC Symbol;Acc:4580]
39748_at	SLC7A1	solute carrier family 7 (cationic amino acid transporter, y+ system), member 1 [Source:HGNC Symbol;Acc:11057]
33710_at	LPCAT3	lysophosphatidylcholine acyltransferase 3 [Source:HGNC Symbol;Acc:30244]
40593_at	PTBP1	polypyrimidine tract binding protein 1 [Source:HGNC Symbol;Acc:9583]
34841_at	EIF3CL	eukaryotic translation initiation factor 3, subunit C-like [Source:HGNC Symbol;Acc:26347]
41749_at	C21ORF33	chromosome 21 open reading frame 33 [Source:HGNC Symbol;Acc:1273]
40890_at	MTX1P1	metaxin 1 pseudogene 1 [Source:HGNC Symbol;Acc:7505]
37806_at	SHANK2	SH3 and multiple ankyrin repeat domains 2 [Source:HGNC Symbol;Acc:14295]
33135_at	SLC19A1	solute carrier family 19 (folate transporter), member 1 [Source:HGNC Symbol;Acc:10937]
35758_at	RUVBL2	RuvB-like AAA ATPase 2 [Source:HGNC Symbol;Acc:10475]
39711_at	PRKCSH	protein kinase C substrate 80K-H [Source:HGNC Symbol;Acc:9411]
1030_s_at	TOP1	topoisomerase (DNA) I [Source:HGNC Symbol;Acc:11986]
34840_at	SERINC5	serine incorporator 5
37050_r_at	TOMM34	translocase of outer mitochondrial membrane 34 [Source:HGNC Symbol;Acc:15746]
36986_at	LYPLA2	lysophospholipase II [Source:HGNC Symbol;Acc:6738]
31807_at	DDX49	DEAD (Asp-Glu-Ala-Asp) box polypeptide 49 [Source:HGNC Symbol;Acc:18684]
41733_at	RP11-345J4.5	BolA-like protein 2 [Source:UniProtKB/TrEMBL;Acc:H3BV85]
36172_s_at	AP3D1	adaptor-related protein complex 3, delta 1 subunit [Source:HGNC Symbol;Acc:568]
41732_at	BOLA2B	bolA family member 2B [Source:HGNC Symbol;Acc:32479]
37031_at	FAM120A	family with sequence similarity 120A [Source:HGNC Symbol;Acc:13247]
31842_at	BCS1L	BC1 (ubiquinol-cytochrome c reductase) synthesis-like [Source:HGNC Symbol;Acc:1020]
1521_at	NME1	NME/NM23 nucleoside diphosphate kinase 1 [Source:HGNC Symbol;Acc:7849]
37471_at	RPP40	ribonuclease P/MRP 40kDa subunit [Source:HGNC Symbol;Acc:20992]
38076_at	ATP5G1	ATP synthase, H+ transporting, mitochondrial Fo complex, subunit C1 (subunit 9) [Source:HGNC Symbol;Acc:841]
33215_g_at	MRPS12	mitochondrial ribosomal protein S12 [Source:HGNC Symbol;Acc:10380]
39445_at	B4GALT3	UDP-Gal:betaGlcNAc beta 1,4- galactosyltransferase, polypeptide 3 [Source:HGNC Symbol;Acc:926]
36167_at	ATP6V0B	ATPase, H+ transporting, lysosomal 21kDa, V0 subunit b [Source:HGNC Symbol;Acc:861]
39073_at	NME1	NME/NM23 nucleoside diphosphate kinase 1 [Source:HGNC Symbol;Acc:7849]
34160_at	ACTG1	actin, gamma 1 [Source:HGNC Symbol;Acc:144]
36950_at	TMED9	transmembrane emp24 protein transport domain containing 9 [Source:HGNC Symbol;Acc:24878]
1199_at	EIF4A1	eukaryotic translation initiation factor 4A1 [Source:HGNC Symbol;Acc:3282]
1985_s_at	NME2	NME/NM23 nucleoside diphosphate kinase 2 [Source:HGNC Symbol;Acc:7850]
39867_at	TUFM	Tu translation elongation factor, mitochondrial [Source:HGNC Symbol;Acc:12420]
40087_at	UNC13B	unc-13 homolog B (C. elegans) [Source:HGNC Symbol;Acc:12566]
41454_at	HEBP2	heme binding protein 2 [Source:HGNC Symbol;Acc:15716]
40297_at	STEAP1	six transmembrane epithelial antigen of the prostate 1 [Source:HGNC Symbol;Acc:11378]
35326_at	YIF1A	Yip1 interacting factor homolog A (S. cerevisiae) [Source:HGNC Symbol;Acc:16688]
40587_s_at	EEF1E1	eukaryotic translation elongation factor 1 epsilon 1 [Source:HGNC Symbol;Acc:3212]
1315_at	OAZ1	ornithine decarboxylase antizyme 1 [Source:HGNC Symbol;Acc:8095]
40827_at	IARS	isoleucyl-tRNA synthetase [Source:HGNC Symbol;Acc:5330]
34764_at	LARS2	leucyl-tRNA synthetase 2, mitochondrial [Source:HGNC Symbol;Acc:17095]
36626_at	HSD17B4	hydroxysteroid (17-beta) dehydrogenase 4 [Source:HGNC Symbol;Acc:5213]
38473_at	TARS	threonyl-tRNA synthetase [Source:HGNC Symbol;Acc:11572]
35759_at	CCT2	chaperonin containing TCP1, subunit 2 (beta) [Source:HGNC Symbol;Acc:1615]
41223_at	COX5A	cytochrome c oxidase subunit Va [Source:HGNC Symbol;Acc:2267]
41206_r_at	COX6A1P2	cytochrome c oxidase subunit VIa polypeptide 1 pseudogene 2 [Source:HGNC Symbol;Acc:35239]
35272_at	GNG5	guanine nucleotide binding protein (G protein), gamma 5 [Source:HGNC Symbol;Acc:4408]
40049_at	DAPK1	death-associated protein kinase 1 [Source:HGNC Symbol;Acc:2674]
40088_at	NRIP1	nuclear receptor interacting protein 1 [Source:HGNC Symbol;Acc:8001]
572_at	TTK	TTK protein kinase [Source:HGNC Symbol;Acc:12401]
34893_at	ZNF677	zinc finger protein 677 [Source:HGNC Symbol;Acc:28730]
40778_at	HSD17B10	hydroxysteroid (17-beta) dehydrogenase 10 [Source:HGNC Symbol;Acc:4800]
31670_s_at	SRP72	signal recognition particle 72kDa [Source:HGNC Symbol;Acc:11303]
36484_at	GALNT3	UDP-N-acetyl-alpha-D-galactosamine:polypeptide N-acetylgalactosaminyltransferase 3 (GalNAc-T3) [Source:HGNC Symbol;Acc:4125]
35805_at	GORASP2	golgi reassembly stacking protein 2, 55kDa [Source:HGNC Symbol;Acc:17500]
39602_at	MYRIP	myosin VIIA and Rab interacting protein [Source:HGNC Symbol;Acc:19156]
33666_at	HNRNPC	heterogeneous nuclear ribonucleoprotein C (C1/C2) [Source:HGNC Symbol;Acc:5035]
36647_at	IARS2	isoleucyl-tRNA synthetase 2, mitochondrial [Source:HGNC Symbol;Acc:29685]
37569_at	PDCD6	programmed cell death 6 [Source:HGNC Symbol;Acc:8765]
39443_s_at	COX5B	cytochrome c oxidase subunit Vb [Source:HGNC Symbol;Acc:2269]
38780_at	AKR1A1	aldo-keto reductase family 1, member A1 (aldehyde reductase) [Source:HGNC Symbol;Acc:380]
39353_at	HSPE1P4	heat shock 10kDa protein 1 pseudogene 4 [Source:HGNC Symbol;Acc:49323]
38102_at	MICU2	mitochondrial calcium uptake 2 [Source:HGNC Symbol;Acc:31830]
40654_at	PEX7	peroxisomal biogenesis factor 7 [Source:HGNC Symbol;Acc:8860]
40788_at	AK2	adenylate kinase 2 [Source:HGNC Symbol;Acc:362]
41824_at	UTP18	UTP18 small subunit (SSU) processome component homolog (yeast) [Source:HGNC Symbol;Acc:24274]
37046_at	PSMA5	proteasome (prosome, macropain) subunit, alpha type, 5 [Source:HGNC Symbol;Acc:9534]
40417_at	CCT5	chaperonin containing TCP1, subunit 5 (epsilon) [Source:HGNC Symbol;Acc:1618]
33631_at	TXNL4A	thioredoxin-like 4A [Source:HGNC Symbol;Acc:30551]
37740_r_at	SLC25A5P8	solute carrier family 25 (mitochondrial carrier; adenine nucleotide translocator), member 5 pseudogene 8 [Source:HGNC Symbol;Acc:35469]
171_at	VBP1	von Hippel-Lindau binding protein 1 [Source:HGNC Symbol;Acc:12662]
39563_at	MIA3	melanoma inhibitory activity family, member 3 [Source:HGNC Symbol;Acc:24008]
33422_at	SEC13	SEC13 homolog (S. cerevisiae) [Source:HGNC Symbol;Acc:10697]
1184_at	PSME2	proteasome (prosome, macropain) activator subunit 2 (PA28 beta) [Source:HGNC Symbol;Acc:9569]
37244_at	UCHL3	ubiquitin carboxyl-terminal esterase L3 (ubiquitin thiolesterase) [Source:HGNC Symbol;Acc:12515]
41706_at	AMACR	alpha-methylacyl-CoA racemase [Source:HGNC Symbol;Acc:451]
36495_at	FBP1	fructose-1,6-bisphosphatase 1 [Source:HGNC Symbol;Acc:3606]
34800_at	LRIG1	leucine-rich repeats and immunoglobulin-like domains 1 [Source:HGNC Symbol;Acc:17360]
32659_at	EIF2B4	eukaryotic translation initiation factor 2B, subunit 4 delta, 67kDa [Source:HGNC Symbol;Acc:3260]
762_f_at	HIST1H4I	histone cluster 1, H4i [Source:HGNC Symbol;Acc:4793]
1173_g_at	SAT1	spermidine/spermine N1-acetyltransferase 1 [Source:HGNC Symbol;Acc:10540]
34304_s_at	SAT1	spermidine/spermine N1-acetyltransferase 1 [Source:HGNC Symbol;Acc:10540]
36972_at	TMED2	transmembrane emp24 domain trafficking protein 2 [Source:HGNC Symbol;Acc:16996]
40765_at	PDXDC1	pyridoxal-dependent decarboxylase domain containing 1 [Source:HGNC Symbol;Acc:28995]
33228_g_at	IL10RB	interleukin 10 receptor, beta [Source:HGNC Symbol;Acc:5965]
37141_at	FOXA1	forkhead box A1 [Source:HGNC Symbol;Acc:5021]
39155_at	PSMD3	proteasome (prosome, macropain) 26S subunit, non-ATPase, 3 [Source:HGNC Symbol;Acc:9560]
39905_i_at	ARFGAP3	ADP-ribosylation factor GTPase activating protein 3 [Source:HGNC Symbol;Acc:661]
34876_at	CPD	carboxypeptidase D [Source:HGNC Symbol;Acc:2301]
40822_at	NFATC3	nuclear factor of activated T-cells, cytoplasmic, calcineurin-dependent 3 [Source:HGNC Symbol;Acc:7777]
35770_at	ATP6AP1	ATPase, H+ transporting, lysosomal accessory protein 1 [Source:HGNC Symbol;Acc:868]
33121_g_at	RGS10	regulator of G-protein signaling 10 [Source:HGNC Symbol;Acc:9992]
38527_at	NONO	non-POU domain containing, octamer-binding [Source:HGNC Symbol;Acc:7871]
36160_s_at	PTPRN2	protein tyrosine phosphatase, receptor type, N polypeptide 2 [Source:HGNC Symbol;Acc:9677]
38036_at	RPIA	ribose 5-phosphate isomerase A [Source:HGNC Symbol;Acc:10297]
33120_at	RGS10	regulator of G-protein signaling 10 [Source:HGNC Symbol;Acc:9992]
36491_at	TMSB15A	thymosin beta 15a [Source:HGNC Symbol;Acc:30744]
36174_at	MARCKSL1	MARCKS-like 1 [Source:HGNC Symbol;Acc:7142]
38332_at	P2RX4	purinergic receptor P2X, ligand-gated ion channel, 4 [Source:HGNC Symbol;Acc:8535]
41436_at	ZMYM2	zinc finger, MYM-type 2 [Source:HGNC Symbol;Acc:12989]
32233_at	TOR1B	torsin family 1, member B (torsin B) [Source:HGNC Symbol;Acc:11995]
37214_g_at	DNASE1L1	deoxyribonuclease I-like 1 [Source:HGNC Symbol;Acc:2957]
40548_at	BICD1	bicaudal D homolog 1 (Drosophila) [Source:HGNC Symbol;Acc:1049]
32112_s_at	AIM1	absent in melanoma 1 [Source:HGNC Symbol;Acc:356]
35351_at	RBM4	RNA binding motif protein 4 [Source:HGNC Symbol;Acc:9901]
2052_g_at	MGMT	O-6-methylguanine-DNA methyltransferase [Source:HGNC Symbol;Acc:7059]
40039_g_at	ST7	suppression of tumorigenicity 7 [Source:HGNC Symbol;Acc:11351]
36963_at	PGD	phosphogluconate dehydrogenase [Source:HGNC Symbol;Acc:8891]
39608_at	SIM2	single-minded family bHLH transcription factor 2 [Source:HGNC Symbol;Acc:10883]
32579_at	SMARCA4	SWI/SNF related, matrix associated, actin dependent regulator of chromatin, subfamily a, member 4 [Source:HGNC Symbol;Acc:11100]
40176_at	TRIM27	tripartite motif containing 27 [Source:HGNC Symbol;Acc:9975]
36928_at	ZNF146	zinc finger protein 146 [Source:HGNC Symbol;Acc:12931]
36093_at	HECTD4	HECT domain containing E3 ubiquitin protein ligase 4 [Source:HGNC Symbol;Acc:26611]
31950_at	PABPC1	poly(A) binding protein, cytoplasmic 1 [Source:HGNC Symbol;Acc:8554]
35631_at	POLR2H	polymerase (RNA) II (DNA directed) polypeptide H [Source:HGNC Symbol;Acc:9195]
32203_at	RBCK1	RanBP-type and C3HC4-type zinc finger containing 1 [Source:HGNC Symbol;Acc:15864]
38250_at	WDR43	WD repeat domain 43 [Source:HGNC Symbol;Acc:28945]
41250_at	AIMP2	aminoacyl tRNA synthetase complex-interacting multifunctional protein 2 [Source:HGNC Symbol;Acc:20609]
40435_at	SLC25A6	solute carrier family 25 (mitochondrial carrier; adenine nucleotide translocator), member 6 [Source:HGNC Symbol;Acc:10992]
34646_at	RPS7P11	ribosomal protein S7 pseudogene 11 [Source:HGNC Symbol;Acc:35841]
41214_at	RPS4Y1	ribosomal protein S4, Y-linked 1 [Source:HGNC Symbol;Acc:10425]
34987_s_at	HNRNPA1	heterogeneous nuclear ribonucleoprotein A1 [Source:HGNC Symbol;Acc:5031]
1676_s_at	EEF1G	eukaryotic translation elongation factor 1 gamma [Source:HGNC Symbol;Acc:3213]
34608_at	GNB2L1	guanine nucleotide binding protein (G protein), beta polypeptide 2-like 1 [Source:HGNC Symbol;Acc:4399]
31385_at	RPL28	ribosomal protein L28 [Source:HGNC Symbol;Acc:10330]
35119_at	RPL13A	ribosomal protein L13a [Source:HGNC Symbol;Acc:10304]
31545_at	RPS18	ribosomal protein S18 [Source:HGNC Symbol;Acc:10401]
31538_at	RPLP0	ribosomal protein, large, P0 [Source:HGNC Symbol;Acc:10371]
31527_at	RPS2P4	ribosomal protein S2 pseudogene 4 [Source:HGNC Symbol;Acc:19814]
33674_at	RPL29	ribosomal protein L29 [Source:HGNC Symbol;Acc:10331]
33656_at	RPL37	ribosomal protein L37 [Source:HGNC Symbol;Acc:10347]
32435_at	RPL19	ribosomal protein L19 [Source:HGNC Symbol;Acc:10312]
33676_at	RPL31	ribosomal protein L31 [Source:HGNC Symbol;Acc:10334]
39739_at	NACA	nascent polypeptide-associated complex alpha subunit [Source:HGNC Symbol;Acc:7629]
33668_at	RPL12P1	ribosomal protein L12 pseudogene 1 [Source:HGNC Symbol;Acc:13976]
36104_at	UQCRH	ubiquinol-cytochrome c reductase hinge protein [Source:HGNC Symbol;Acc:12590]
1468_at	TRAP1	TNF receptor-associated protein 1 [Source:HGNC Symbol;Acc:16264]
33415_at	NME2	NME/NM23 nucleoside diphosphate kinase 2 [Source:HGNC Symbol;Acc:7850]
39740_g_at	NACA	nascent polypeptide-associated complex alpha subunit [Source:HGNC Symbol;Acc:7629]
1980_s_at	NME2	NME/NM23 nucleoside diphosphate kinase 2 [Source:HGNC Symbol;Acc:7850]
36587_at	EEF2	eukaryotic translation elongation factor 2 [Source:HGNC Symbol;Acc:3214]
36624_at	IMPDH2	IMP (inosine 5'-monophosphate) dehydrogenase 2 [Source:HGNC Symbol;Acc:6053]
35814_at	EIF3M	eukaryotic translation initiation factor 3, subunit M [Source:HGNC Symbol;Acc:24460]
39056_at	PAICS	phosphoribosylaminoimidazole carboxylase, phosphoribosylaminoimidazole succinocarboxamide synthetase [Source:HGNC Symbol;Acc:8587]
39812_at	MRPL12	mitochondrial ribosomal protein L12 [Source:HGNC Symbol;Acc:10378]
37720_at	HSPD1P1	heat shock 60kDa protein 1 (chaperonin) pseudogene 1 [Source:HGNC Symbol;Acc:35133]
40124_at	RUVBL1	RuvB-like AAA ATPase 1 [Source:HGNC Symbol;Acc:10474]
36519_at	ERCC1	excision repair cross-complementing rodent repair deficiency, complementation group 1 (includes overlapping antisense sequence) [Source:HGNC Symbol;Acc:3433]
40821_at	AHCY	adenosylhomocysteinase [Source:HGNC Symbol;Acc:343]
38553_r_at		Data not Found
38155_at	ORC5	origin recognition complex, subunit 5 [Source:HGNC Symbol;Acc:8491]
35823_at	PPIB	peptidylprolyl isomerase B (cyclophilin B) [Source:HGNC Symbol;Acc:9255]
33350_s_at	WDR45	WD repeat domain 45 [Source:HGNC Symbol;Acc:28912]
41721_at	KLK2	kallikrein-related peptidase 2 [Source:HGNC Symbol;Acc:6363]
217_at	KLK2	kallikrein-related peptidase 2 [Source:HGNC Symbol;Acc:6363]
33667_at	PPIA	peptidylprolyl isomerase A (cyclophilin A) [Source:HGNC Symbol;Acc:9253]
868_at	TPP1	tripeptidyl peptidase I [Source:HGNC Symbol;Acc:2073]
36919_r_at	FPR1	formyl peptide receptor 1 [Source:HGNC Symbol;Acc:3826]
41680_at	TTC39A	tetratricopeptide repeat domain 39A [Source:HGNC Symbol;Acc:18657]
36851_g_at	TUSC3	tumor suppressor candidate 3 [Source:HGNC Symbol;Acc:30242]
38262_at	MBOAT2	membrane bound O-acyltransferase domain containing 2 [Source:HGNC Symbol;Acc:25193]
40546_s_at	NDUFA2	NADH dehydrogenase (ubiquinone) 1 alpha subcomplex, 2, 8kDa [Source:HGNC Symbol;Acc:7685]
33278_at	ACSM3	acyl-CoA synthetase medium-chain family member 3 [Source:HGNC Symbol;Acc:10522]
36432_at	MCCC2	methylcrotonoyl-CoA carboxylase 2 (beta) [Source:HGNC Symbol;Acc:6937]
34885_at	SYNGR2	synaptogyrin 2 [Source:HGNC Symbol;Acc:11499]
37741_at	PYCR1	pyrroline-5-carboxylate reductase 1 [Source:HGNC Symbol;Acc:9721]
691_g_at	P4HB	prolyl 4-hydroxylase, beta polypeptide [Source:HGNC Symbol;Acc:8548]
36060_at	SRP54	signal recognition particle 54kDa [Source:HGNC Symbol;Acc:11301]
36199_at	DAP	death-associated protein [Source:HGNC Symbol;Acc:2672]
37035_at	SERP1	stress-associated endoplasmic reticulum protein 1 [Source:HGNC Symbol;Acc:10759]
32153_s_at	UBB	ubiquitin B [Source:HGNC Symbol;Acc:12463]
38647_at	COPE	coatomer protein complex, subunit epsilon [Source:HGNC Symbol;Acc:2234]
36996_at	OS9	osteosarcoma amplified 9, endoplasmic reticulum lectin [Source:HGNC Symbol;Acc:16994]
32051_at	ALG8	ALG8, alpha-1,3-glucosyltransferase [Source:HGNC Symbol;Acc:23161]
36673_at	MPI	mannose phosphate isomerase [Source:HGNC Symbol;Acc:7216]
33409_at	FKBP2	FK506 binding protein 2, 13kDa [Source:HGNC Symbol;Acc:3718]
34370_at	ARCN1	archain 1 [Source:HGNC Symbol;Acc:649]
40229_at	TOM1L1	target of myb1 (chicken)-like 1 [Source:HGNC Symbol;Acc:11983]
36585_at	ARF4	ADP-ribosylation factor 4 [Source:HGNC Symbol;Acc:655]
34326_at	COPB1	coatomer protein complex, subunit beta 1 [Source:HGNC Symbol;Acc:2231]
38259_at	STXBP2	syntaxin binding protein 2 [Source:HGNC Symbol;Acc:11445]
37534_at	CXADR	coxsackie virus and adenovirus receptor [Source:HGNC Symbol;Acc:2559]
40674_s_at	HOXC6	homeobox C6 [Source:HGNC Symbol;Acc:5128]
40217_s_at	CDS1	CDP-diacylglycerol synthase (phosphatidate cytidylyltransferase) 1 [Source:HGNC Symbol;Acc:1800]
40218_at	CDS1	CDP-diacylglycerol synthase (phosphatidate cytidylyltransferase) 1 [Source:HGNC Symbol;Acc:1800]
32684_at	C9ORF91	chromosome 9 open reading frame 91 [Source:HGNC Symbol;Acc:24513]
32566_at	CHPF	chondroitin polymerizing factor [Source:HGNC Symbol;Acc:24291]
40427_at	COX17	COX17 cytochrome c oxidase copper chaperone [Source:HGNC Symbol;Acc:2264]
36188_at	GTF3A	general transcription factor IIIA [Source:HGNC Symbol;Acc:4662]
38729_at	FKBP4	FK506 binding protein 4, 59kDa [Source:HGNC Symbol;Acc:3720]
1131_at	MAP2K2	mitogen-activated protein kinase kinase 2 [Source:HGNC Symbol;Acc:6842]
38605_at	NDUFB1	NADH dehydrogenase (ubiquinone) 1 beta subcomplex, 1, 7kDa [Source:HGNC Symbol;Acc:7695]
895_at	MIF	macrophage migration inhibitory factor (glycosylation-inhibiting factor) [Source:HGNC Symbol;Acc:7097]
33337_at	DEGS1	delta(4)-desaturase, sphingolipid 1 [Source:HGNC Symbol;Acc:13709]
471_f_at	TUBB3	tubulin, beta 3 class III [Source:HGNC Symbol;Acc:20772]
33679_f_at	TUBB4B	tubulin, beta 4B class IVb [Source:HGNC Symbol;Acc:20771]
39964_at	RP2	retinitis pigmentosa 2 (X-linked recessive) [Source:HGNC Symbol;Acc:10274]
34347_at	NDUFAF3	NADH dehydrogenase (ubiquinone) complex I, assembly factor 3 [Source:HGNC Symbol;Acc:29918]
37361_at	FIBP	fibroblast growth factor (acidic) intracellular binding protein [Source:HGNC Symbol;Acc:3705]
39064_at	MTHFS	5,10-methenyltetrahydrofolate synthetase (5-formyltetrahydrofolate cyclo-ligase) [Source:HGNC Symbol;Acc:7437]

## Sheet: Uma
		t-test result for the Dataset Uma
		Normal vs. Primary Prostate Cancer
Probe Id	Gene Symbol	Gene Name
46248_at	MOCS2	molybdenum cofactor synthesis 2 [Source:HGNC Symbol;Acc:7193]
55989_at	PYGO1	pygopus family PHD finger 1 [Source:HGNC Symbol;Acc:30256]
53925_at	ARHGAP27	Rho GTPase activating protein 27 [Source:HGNC Symbol;Acc:31813]
39810_at	KXD1	KxDL motif containing 1 [Source:HGNC Symbol;Acc:28420]
941_at	PSMB6	proteasome (prosome, macropain) subunit, beta type, 6 [Source:HGNC Symbol;Acc:9543]
41221_at	PGAM1	phosphoglycerate mutase 1 (brain) [Source:HGNC Symbol;Acc:8888]
45182_at	EMCN	endomucin [Source:HGNC Symbol;Acc:16041]
66166_r_at
48075_at	CIDECP	cell death-inducing DFFA-like effector c pseudogene [Source:HGNC Symbol;Acc:24230]
39852_at	SPG20	spastic paraplegia 20 (Troyer syndrome) [Source:HGNC Symbol;Acc:18514]
50745_at	AIFM2	apoptosis-inducing factor, mitochondrion-associated, 2 [Source:HGNC Symbol;Acc:21411]
62857_at	FOXP2	forkhead box P2 [Source:HGNC Symbol;Acc:13875]
65898_at	KCMF1	potassium channel modulatory factor 1 [Source:HGNC Symbol;Acc:20589]
61786_at	TUBA4A	tubulin, alpha 4a [Source:HGNC Symbol;Acc:12407]
63271_r_at
65872_at	CMSS1	cms1 ribosomal small subunit homolog (yeast) [Source:HGNC Symbol;Acc:28666]
37176_at	HYAL1	hyaluronoglucosaminidase 1 [Source:HGNC Symbol;Acc:5320]
45153_at
53874_at	CIRH1A	cirrhosis, autosomal recessive 1A (cirhin) [Source:HGNC Symbol;Acc:1983]
65457_at	ADAMTS9	ADAM metallopeptidase with thrombospondin type 1 motif, 9 [Source:HGNC Symbol;Acc:13202]
607_s_at	VWF	von Willebrand factor [Source:HGNC Symbol;Acc:12726]
38004_at	CSPG4	chondroitin sulfate proteoglycan 4 [Source:HGNC Symbol;Acc:2466]
64084_at
62957_at	SOX18	SRY (sex determining region Y)-box 18 [Source:HGNC Symbol;Acc:11194]
63797_at	VTA1	vesicle (multivesicular body) trafficking 1 [Source:HGNC Symbol;Acc:20954]
32340_s_at	YBX1P1	Y box binding protein 1 pseudogene 1 [Source:HGNC Symbol;Acc:8015]
1563_s_at	TNFRSF1A	tumor necrosis factor receptor superfamily, member 1A [Source:HGNC Symbol;Acc:11916]
39370_at	MAP1LC3B	microtubule-associated protein 1 light chain 3 beta [Source:HGNC Symbol;Acc:13352]
51709_at	MAP3K6	mitogen-activated protein kinase kinase kinase 6 [Source:HGNC Symbol;Acc:6858]
38118_at	SHC1	SHC (Src homology 2 domain containing) transforming protein 1 [Source:HGNC Symbol;Acc:10840]
51149_at	C1orf212	N/A
62941_r_at	RARRES1	retinoic acid receptor responder (tazarotene induced) 1 [Source:HGNC Symbol;Acc:9867]
425_at	IFI27	interferon, alpha-inducible protein 27 [Source:HGNC Symbol;Acc:5397]
40953_at	CNN3	calponin 3, acidic [Source:HGNC Symbol;Acc:2157]
41745_at	IFITM3	interferon induced transmembrane protein 3 [Source:HGNC Symbol;Acc:5414]
676_g_at	IFITM3	interferon induced transmembrane protein 3 [Source:HGNC Symbol;Acc:5414]
757_at	ANXA2	annexin A2 [Source:HGNC Symbol;Acc:537]
37003_at	CD63	CD63 molecule [Source:HGNC Symbol;Acc:1692]
40771_at	MSN	moesin [Source:HGNC Symbol;Acc:7373]
656_at	INPP1	inositol polyphosphate-1-phosphatase [Source:HGNC Symbol;Acc:6071]
44847_at	LAPTM4B	lysosomal protein transmembrane 4 beta [Source:HGNC Symbol;Acc:13646]
31684_at	ANXA2P1	annexin A2 pseudogene 1 [Source:HGNC Symbol;Acc:538]
31444_s_at	ANXA2	annexin A2 [Source:HGNC Symbol;Acc:537]
769_s_at	ANXA2	annexin A2 [Source:HGNC Symbol;Acc:537]
58798_at	ANXA2	annexin A2 [Source:HGNC Symbol;Acc:537]
44841_at	SMAD3	SMAD family member 3 [Source:HGNC Symbol;Acc:6769]
39351_at	CD59	CD59 molecule, complement regulatory protein [Source:HGNC Symbol;Acc:1689]
1241_at	PTP4A2	protein tyrosine phosphatase type IVA, member 2 [Source:HGNC Symbol;Acc:9635]
38736_at	WDR1	WD repeat domain 1 [Source:HGNC Symbol;Acc:12754]
48118_at	SBDSP1	Shwachman-Bodian-Diamond syndrome pseudogene 1 [Source:HGNC Symbol;Acc:21646]
41449_at	SGCE	sarcoglycan, epsilon [Source:HGNC Symbol;Acc:10808]
1192_at	PSMD12	proteasome (prosome, macropain) 26S subunit, non-ATPase, 12 [Source:HGNC Symbol;Acc:9557]
32569_at	PAFAH1B1	platelet-activating factor acetylhydrolase 1b, regulatory subunit 1 (45kDa) [Source:HGNC Symbol;Acc:8574]
924_s_at	PPP2CB	protein phosphatase 2, catalytic subunit, beta isozyme [Source:HGNC Symbol;Acc:9300]
661_at	GAS1	growth arrest-specific 1 [Source:HGNC Symbol;Acc:4165]
61614_at
43827_s_at	LDHB	lactate dehydrogenase B [Source:HGNC Symbol;Acc:6541]
33819_at	LDHB	lactate dehydrogenase B [Source:HGNC Symbol;Acc:6541]
44596_at
44986_s_at	SMAD3	SMAD family member 3 [Source:HGNC Symbol;Acc:6769]
38415_at	PTP4A2	protein tyrosine phosphatase type IVA, member 2 [Source:HGNC Symbol;Acc:9635]
56837_at	A4GALT	alpha 1,4-galactosyltransferase [Source:HGNC Symbol;Acc:18149]
57709_at	ARHGAP23	Rho GTPase activating protein 23 [Source:HGNC Symbol;Acc:29293]
38422_s_at	FHL2	four and a half LIM domains 2 [Source:HGNC Symbol;Acc:3703]
41768_at	PRKAR1A	protein kinase, cAMP-dependent, regulatory, type I, alpha [Source:HGNC Symbol;Acc:9388]
47579_at	ADCY5	adenylate cyclase 5 [Source:HGNC Symbol;Acc:236]
34305_at	PCBP1	poly(rC) binding protein 1 [Source:HGNC Symbol;Acc:8647]
38983_at	NDUFA6	NADH dehydrogenase (ubiquinone) 1 alpha subcomplex, 6, 14kDa [Source:HGNC Symbol;Acc:7690]
49797_at	KCNJ8	potassium inwardly-rectifying channel, subfamily J, member 8 [Source:HGNC Symbol;Acc:6269]
33396_at	GSTP1	glutathione S-transferase pi 1 [Source:HGNC Symbol;Acc:4638]
44128_at	UBR1	ubiquitin protein ligase E3 component n-recognin 1 [Source:HGNC Symbol;Acc:16808]
61792_at	PDGFC	platelet derived growth factor C [Source:HGNC Symbol;Acc:8801]
829_s_at	GSTP1	glutathione S-transferase pi 1 [Source:HGNC Symbol;Acc:4638]
289_at	STAT3	signal transducer and activator of transcription 3 (acute-phase response factor) [Source:HGNC Symbol;Acc:11364]
48116_at	MAST4	microtubule associated serine/threonine kinase family member 4 [Source:HGNC Symbol;Acc:19037]
218_at	IK	IK cytokine, down-regulator of HLA II [Source:HGNC Symbol;Acc:5958]
32700_at	GBP2	guanylate binding protein 2, interferon-inducible [Source:HGNC Symbol;Acc:4183]
50785_at	PSME4	proteasome (prosome, macropain) activator subunit 4 [Source:HGNC Symbol;Acc:20635]
38739_at	ETS2	v-ets avian erythroblastosis virus E26 oncogene homolog 2 [Source:HGNC Symbol;Acc:3489]
37215_at	PYGL	phosphorylase, glycogen, liver [Source:HGNC Symbol;Acc:9725]
64034_at	BNIP2	BCL2/adenovirus E1B 19kDa interacting protein 2 [Source:HGNC Symbol;Acc:1083]
36944_f_at	PLAGL1	pleiomorphic adenoma gene-like 1 [Source:HGNC Symbol;Acc:9046]
61487_at	ZNF154	zinc finger protein 154 [Source:HGNC Symbol;Acc:12939]
53253_at
33706_at	SART1	squamous cell carcinoma antigen recognized by T cells [Source:HGNC Symbol;Acc:10538]
41213_at	PRDX1	peroxiredoxin 1 [Source:HGNC Symbol;Acc:9352]
64929_at	GJA5	gap junction protein, alpha 5, 40kDa [Source:HGNC Symbol;Acc:4279]
1403_s_at	CCL5	chemokine (C-C motif) ligand 5 [Source:HGNC Symbol;Acc:10632]
63628_at	IL7R	interleukin 7 receptor [Source:HGNC Symbol;Acc:6024]
36227_at	IL7R	interleukin 7 receptor [Source:HGNC Symbol;Acc:6024]
1106_s_at	TRAC	T cell receptor alpha constant [Source:HGNC Symbol;Acc:12029]
649_s_at	CXCR4	chemokine (C-X-C motif) receptor 4 [Source:HGNC Symbol;Acc:2561]
33500_i_at	IGHA1	immunoglobulin heavy constant alpha 1 [Source:HGNC Symbol;Acc:5478]
33499_s_at
33501_r_at
43372_f_at	IGHA1	immunoglobulin heavy constant alpha 1 [Source:HGNC Symbol;Acc:5478]
38194_s_at	IGKC	immunoglobulin kappa constant [Source:HGNC Symbol;Acc:5716]
33274_f_at
33273_f_at
58867_s_at
41827_f_at
37078_at	CD247	CD247 molecule [Source:HGNC Symbol;Acc:1677]
1370_at	IL7R	interleukin 7 receptor [Source:HGNC Symbol;Acc:6024]
38319_at	CD3D	CD3d molecule, delta (CD3-TCR complex) [Source:HGNC Symbol;Acc:1673]
35530_f_at	IGLV1-40	immunoglobulin lambda variable 1-40 [Source:HGNC Symbol;Acc:5877]
46199_at	TMOD3	tropomodulin 3 (ubiquitous) [Source:HGNC Symbol;Acc:11873]
44390_at	BCL11B	B-cell CLL/lymphoma 11B (zinc finger protein) [Source:HGNC Symbol;Acc:13222]
1857_at	SMAD7	SMAD family member 7 [Source:HGNC Symbol;Acc:6773]
37647_at	AOAH	acyloxyacyl hydrolase (neutrophil) [Source:HGNC Symbol;Acc:548]
40726_at	KIF11	kinesin family member 11 [Source:HGNC Symbol;Acc:6388]
32793_at
46026_at	ZNF101	zinc finger protein 101 [Source:HGNC Symbol;Acc:12881]
58777_at	UBE2H	N/A
54319_at
54536_at	ATAT1	alpha tubulin acetyltransferase 1 [Source:HGNC Symbol;Acc:21186]
31581_at
32127_at	BICD1	bicaudal D homolog 1 (Drosophila) [Source:HGNC Symbol;Acc:1049]
47886_at
43988_at	CCDC64	coiled-coil domain containing 64 [Source:HGNC Symbol;Acc:28095]
45053_at
47258_at	QRICH1	N/A
44234_r_at
43125_at
51635_at
46056_at
58527_s_at	RP5-837J1.2	N/A
52858_at	TCTEX1D2	Tctex1 domain containing 2 [Source:HGNC Symbol;Acc:28482]
45415_at
43843_s_at	EIF3EP1	eukaryotic translation initiation factor 3, subunit E pseudogene 1 [Source:HGNC Symbol;Acc:6102]
63724_at	ANP32A	N/A
42920_at	XRN1	5'-3' exoribonuclease 1 [Source:HGNC Symbol;Acc:30654]
32328_at	KRT85	keratin 85 [Source:HGNC Symbol;Acc:6462]
49718_at
44899_at
51465_at	DTNBP1	N/A
42481_at
58417_at	UCHL5	ubiquitin carboxyl-terminal hydrolase L5 [Source:HGNC Symbol;Acc:19678]
55393_at	PCBP2	poly(rC) binding protein 2 [Source:HGNC Symbol;Acc:8648]
52692_at	FAM57B	family with sequence similarity 57, member B [Source:HGNC Symbol;Acc:25295]
45446_at	AZIN1	N/A
52100_at	CNNM3	cyclin M3 [Source:HGNC Symbol;Acc:104]
44086_at	GTPBP1	GTP binding protein 1 [Source:HGNC Symbol;Acc:4669]
37386_i_at	KDELR1	KDEL (Lys-Asp-Glu-Leu) endoplasmic reticulum protein retention receptor 1 [Source:HGNC Symbol;Acc:6304]
63899_at
2017_s_at	CCND1	cyclin D1 [Source:HGNC Symbol;Acc:1582]
46155_at
55824_at	MAD2L1	MAD2 mitotic arrest deficient-like 1 (yeast) [Source:HGNC Symbol;Acc:6763]
65733_at	CDK6	cyclin-dependent kinase 6 [Source:HGNC Symbol;Acc:1777]
54690_at	PCDHA11	protocadherin alpha 11 [Source:HGNC Symbol;Acc:8665]
51186_at	RP11-690G19.3	N/A
42739_at
63885_at	ZRANB2	zinc finger, RAN-binding domain containing 2 [Source:HGNC Symbol;Acc:13058]
33354_at	SMURF2	SMAD specific E3 ubiquitin protein ligase 2 [Source:HGNC Symbol;Acc:16809]
45630_at	GNAS	N/A
59396_at	HNRNPD	N/A
57234_at	VPS37B	vacuolar protein sorting 37 homolog B (S. cerevisiae) [Source:HGNC Symbol;Acc:25754]
47902_at	SAMD4B	sterile alpha motif domain containing 4B [Source:HGNC Symbol;Acc:25492]
48766_at	ZC3H12A	zinc finger CCCH-type containing 12A [Source:HGNC Symbol;Acc:26259]
43273_at	RYBP	N/A
44321_at
43580_at	MORF4L2	mortality factor 4 like 2 [Source:HGNC Symbol;Acc:16849]
50633_at
50988_at	TOX4	TOX high mobility group box family member 4 [Source:HGNC Symbol;Acc:20161]
63995_r_at	PNPLA7	patatin-like phospholipase domain containing 7 [Source:HGNC Symbol;Acc:24768]
63994_i_at	PNPLA7	patatin-like phospholipase domain containing 7 [Source:HGNC Symbol;Acc:24768]
51135_f_at	TMEM119	transmembrane protein 119 [Source:HGNC Symbol;Acc:27884]
34917_at
137_at	KLF1	Kruppel-like factor 1 (erythroid) [Source:HGNC Symbol;Acc:6345]
49422_at	FOXP1	N/A
62792_at	RAB6A	N/A
66354_at
48615_at	FAM160A2	family with sequence similarity 160, member A2 [Source:HGNC Symbol;Acc:25378]
44637_at	PCED1A	PC-esterase domain containing 1A [Source:HGNC Symbol;Acc:16212]
61496_at	RNF213	ring finger protein 213 [Source:HGNC Symbol;Acc:14539]
41179_at	RNF44	ring finger protein 44 [Source:HGNC Symbol;Acc:19180]
38614_s_at	OGT	O-linked N-acetylglucosamine (GlcNAc) transferase [Source:HGNC Symbol;Acc:8127]
57816_g_at	PCNXL2	pecanex-like 2 (Drosophila) [Source:HGNC Symbol;Acc:8736]
57132_at	EVL	Enah/Vasp-like [Source:HGNC Symbol;Acc:20234]
63619_i_at	ZNF525	zinc finger protein 525 [Source:HGNC Symbol;Acc:29423]
59293_at	PABPC1L	poly(A) binding protein, cytoplasmic 1-like [Source:HGNC Symbol;Acc:15797]
40690_at	CKS2	CDC28 protein kinase regulatory subunit 2 [Source:HGNC Symbol;Acc:2000]
43230_at	RP11-597D13.9	N/A
65200_at
45676_at	CENPM	centromere protein M [Source:HGNC Symbol;Acc:18352]
33748_at	HMHA1	histocompatibility (minor) HA-1 [Source:HGNC Symbol;Acc:17102]
63361_at	SPON2	spondin 2, extracellular matrix protein [Source:HGNC Symbol;Acc:11253]
66968_at
49906_at	EVL	Enah/Vasp-like [Source:HGNC Symbol;Acc:20234]
40020_at	CELSR3	cadherin, EGF LAG seven-pass G-type receptor 3 [Source:HGNC Symbol;Acc:3230]
37338_at	PRPSAP1	phosphoribosyl pyrophosphate synthetase-associated protein 1 [Source:HGNC Symbol;Acc:9466]
36136_at	TP53I11	tumor protein p53 inducible protein 11 [Source:HGNC Symbol;Acc:16842]
52054_at	VAV2	vav 2 guanine nucleotide exchange factor [Source:HGNC Symbol;Acc:12658]
41243_at	SLC35E2B	solute carrier family 35, member E2B [Source:HGNC Symbol;Acc:33941]
60518_at	SAPCD2	suppressor APC domain containing 2 [Source:HGNC Symbol;Acc:28055]
39089_at	NME4	NME/NM23 nucleoside diphosphate kinase 4 [Source:HGNC Symbol;Acc:7852]
65233_i_at	ZNF814	zinc finger protein 814 [Source:HGNC Symbol;Acc:33258]
52576_s_at	SPON2	spondin 2, extracellular matrix protein [Source:HGNC Symbol;Acc:11253]
40548_at	BICD1	bicaudal D homolog 1 (Drosophila) [Source:HGNC Symbol;Acc:1049]
45171_at	PCDHB3	protocadherin beta 3 [Source:HGNC Symbol;Acc:8688]
55646_at	SOX4	SRY (sex determining region Y)-box 4 [Source:HGNC Symbol;Acc:11200]
63318_at	RP11-304L19.5	N/A
41152_f_at	RPL36A	ribosomal protein L36a [Source:HGNC Symbol;Acc:10359]
40436_g_at	SLC25A6	solute carrier family 25 (mitochondrial carrier; adenine nucleotide translocator), member 6 [Source:HGNC Symbol;Acc:10992]
41214_at	RPS4Y1	ribosomal protein S4, Y-linked 1 [Source:HGNC Symbol;Acc:10425]
448_s_at	MEN1	multiple endocrine neoplasia I [Source:HGNC Symbol;Acc:7010]
35995_at	ZWINT	ZW10 interacting kinetochore protein [Source:HGNC Symbol;Acc:13195]
56234_r_at	NDRG1	N/A
64145_at	CENPM	centromere protein M [Source:HGNC Symbol;Acc:18352]
35119_at	RPL13A	ribosomal protein L13a [Source:HGNC Symbol;Acc:10304]
34593_g_at	RPS17	ribosomal protein S17 [Source:HGNC Symbol;Acc:10397]
57476_at	FAM211B	family with sequence similarity 211, member B [Source:HGNC Symbol;Acc:33155]
59200_at	RALGAPA2	Ral GTPase activating protein, alpha subunit 2 (catalytic) [Source:HGNC Symbol;Acc:16207]
50101_f_at	CLN6	ceroid-lipofuscinosis, neuronal 6, late infantile, variant [Source:HGNC Symbol;Acc:2077]
33131_at	SOX4	SRY (sex determining region Y)-box 4 [Source:HGNC Symbol;Acc:11200]
33453_at	PTPN18	protein tyrosine phosphatase, non-receptor type 18 (brain-derived) [Source:HGNC Symbol;Acc:9649]
37117_at	ARHGAP8	Rho GTPase activating protein 8 [Source:HGNC Symbol;Acc:677]
34050_at	ACSM1	acyl-CoA synthetase medium-chain family member 1 [Source:HGNC Symbol;Acc:18049]
36076_g_at	IFT27	intraflagellar transport 27 homolog (Chlamydomonas) [Source:HGNC Symbol;Acc:18626]
33737_f_at	ST20	suppressor of tumorigenicity 20 [Source:HGNC Symbol;Acc:33520]
44077_at	ANKZF1	ankyrin repeat and zinc finger domain containing 1 [Source:HGNC Symbol;Acc:25527]
40875_s_at	SNRNP70	small nuclear ribonucleoprotein 70kDa (U1) [Source:HGNC Symbol;Acc:11150]
525_g_at	PMS1	PMS1 postmeiotic segregation increased 1 (S. cerevisiae) [Source:HGNC Symbol;Acc:9121]
34851_at	AURKA	aurora kinase A [Source:HGNC Symbol;Acc:11393]
35183_at	ABCA3	ATP-binding cassette, sub-family A (ABC1), member 3 [Source:HGNC Symbol;Acc:33]
42925_at	LRRC56	leucine rich repeat containing 56 [Source:HGNC Symbol;Acc:25430]
46134_at	MPC2	mitochondrial pyruvate carrier 2 [Source:HGNC Symbol;Acc:24515]
51428_at
44125_at	SLC25A29	solute carrier family 25 (mitochondrial carnitine/acylcarnitine carrier), member 29 [Source:HGNC Symbol;Acc:20116]
43792_at
48386_at	LINC00662	long intergenic non-protein coding RNA 662 [Source:HGNC Symbol;Acc:27122]
47458_at	BPTF	bromodomain PHD finger transcription factor [Source:HGNC Symbol;Acc:3581]
45357_s_at	C12ORF45	chromosome 12 open reading frame 45 [Source:HGNC Symbol;Acc:28628]
52471_i_at
51785_s_at	PYROXD2	pyridine nucleotide-disulphide oxidoreductase domain 2 [Source:HGNC Symbol;Acc:23517]
50945_at
59092_at	FBXO11	N/A
42825_at	GSK3B	N/A
55012_at	CEP95	centrosomal protein 95kDa [Source:HGNC Symbol;Acc:25141]
56325_at
51529_at
62191_at	RP4-717I23.3	N/A
55881_at	PRPF38B	pre-mRNA processing factor 38B [Source:HGNC Symbol;Acc:25512]
56161_at
60521_at	RP11-1023L17.1	N/A
42745_at	KDELR2	KDEL (Lys-Asp-Glu-Leu) endoplasmic reticulum protein retention receptor 2 [Source:HGNC Symbol;Acc:6305]
56946_g_at	TTC18	tetratricopeptide repeat domain 18 [Source:HGNC Symbol;Acc:30726]
43634_at
65301_at	RFX3	regulatory factor X, 3 (influences HLA class II expression) [Source:HGNC Symbol;Acc:9984]
932_i_at	ZNF91	zinc finger protein 91 [Source:HGNC Symbol;Acc:13166]
42417_at
38545_at	INHBB	inhibin, beta B [Source:HGNC Symbol;Acc:6067]
56768_at
933_f_at	ZNF91	zinc finger protein 91 [Source:HGNC Symbol;Acc:13166]
48705_at	LENG8	leukocyte receptor cluster (LRC) member 8 [Source:HGNC Symbol;Acc:15500]
65577_at	LRRC8A	leucine rich repeat containing 8 family, member A [Source:HGNC Symbol;Acc:19027]
42350_r_at
63775_at	CGN	cingulin [Source:HGNC Symbol;Acc:17429]
65739_at	TRAF7	TNF receptor-associated factor 7, E3 ubiquitin protein ligase [Source:HGNC Symbol;Acc:20456]
31600_s_at	PMS2P5	postmeiotic segregation increased 2 pseudogene 5 [Source:HGNC Symbol;Acc:9130]
65083_at	RBM39	RNA binding motif protein 39 [Source:HGNC Symbol;Acc:15923]
63223_at
65709_at	CCNL2	cyclin L2 [Source:HGNC Symbol;Acc:20570]
32154_at	TFAP2A	transcription factor AP-2 alpha (activating enhancer binding protein 2 alpha) [Source:HGNC Symbol;Acc:11742]
65882_at	PILRB	paired immunoglobin-like type 2 receptor beta [Source:HGNC Symbol;Acc:18297]
40569_at	MZF1	myeloid zinc finger 1 [Source:HGNC Symbol;Acc:13108]
57617_at	MARVELD2	MARVEL domain containing 2 [Source:HGNC Symbol;Acc:26401]
58624_at	KIAA1244	KIAA1244 [Source:HGNC Symbol;Acc:21213]
35214_at	UGDH	UDP-glucose 6-dehydrogenase [Source:HGNC Symbol;Acc:12525]
36635_at	ATP11B	ATPase, class VI, type 11B [Source:HGNC Symbol;Acc:13553]
36543_at	F3	coagulation factor III (thromboplastin, tissue factor) [Source:HGNC Symbol;Acc:3541]
32174_at	SLC9A3R1	solute carrier family 9, subfamily A (NHE3, cation proton antiporter 3), member 3 regulator 1 [Source:HGNC Symbol;Acc:11075]
38041_at	GALNT1	UDP-N-acetyl-alpha-D-galactosamine:polypeptide N-acetylgalactosaminyltransferase 1 (GalNAc-T1) [Source:HGNC Symbol;Acc:4123]
63878_at	AGPAT3	1-acylglycerol-3-phosphate O-acyltransferase 3 [Source:HGNC Symbol;Acc:326]
48904_at	ENTPD5	ectonucleoside triphosphate diphosphohydrolase 5 [Source:HGNC Symbol;Acc:3367]
38429_at	FASN	fatty acid synthase [Source:HGNC Symbol;Acc:3594]
37827_r_at	DOPEY2	dopey family member 2 [Source:HGNC Symbol;Acc:1291]
45872_g_at	AGFG2	ArfGAP with FG repeats 2 [Source:HGNC Symbol;Acc:5177]
64134_s_at	DUS1L	dihydrouridine synthase 1-like (S. cerevisiae) [Source:HGNC Symbol;Acc:30086]
45356_g_at	ULK3	unc-51 like kinase 3 [Source:HGNC Symbol;Acc:19703]
37281_at	PIEZO1	piezo-type mechanosensitive ion channel component 1 [Source:HGNC Symbol;Acc:28993]
51842_at	CBX4	chromobox homolog 4 [Source:HGNC Symbol;Acc:1554]
47444_at	ESRP2	epithelial splicing regulatory protein 2 [Source:HGNC Symbol;Acc:26152]
52119_at	RAB17	RAB17, member RAS oncogene family [Source:HGNC Symbol;Acc:16523]
40521_at	RGL2	ral guanine nucleotide dissociation stimulator-like 2 [Source:HGNC Symbol;Acc:9769]
43589_at	PAXIP1-AS1	PAXIP1 antisense RNA 1 (head to head) [Source:HGNC Symbol;Acc:27328]
38683_s_at	ANKHD1	ankyrin repeat and KH domain containing 1 [Source:HGNC Symbol;Acc:24714]
34299_at	PATZ1	POZ (BTB) and AT hook containing zinc finger 1 [Source:HGNC Symbol;Acc:13071]
48120_at	HID1	HID1 domain containing [Source:HGNC Symbol;Acc:15736]
48544_at	CAMSAP3	calmodulin regulated spectrin-associated protein family, member 3 [Source:HGNC Symbol;Acc:29307]
36480_at	PHKA2	phosphorylase kinase, alpha 2 (liver) [Source:HGNC Symbol;Acc:8926]
39608_at	SIM2	single-minded family bHLH transcription factor 2 [Source:HGNC Symbol;Acc:10883]
54067_at	FAM83H	family with sequence similarity 83, member H [Source:HGNC Symbol;Acc:24797]
34300_at	PATZ1	POZ (BTB) and AT hook containing zinc finger 1 [Source:HGNC Symbol;Acc:13071]
37912_at	TRAF4	TNF receptor-associated factor 4 [Source:HGNC Symbol;Acc:12034]
1768_s_at	CSK	c-src tyrosine kinase [Source:HGNC Symbol;Acc:2444]
52340_f_at	MAZ	MYC-associated zinc finger protein (purine-binding transcription factor) [Source:HGNC Symbol;Acc:6914]
41200_at	SCARB1	scavenger receptor class B, member 1 [Source:HGNC Symbol;Acc:1664]
1136_at	DTYMK	deoxythymidylate kinase (thymidylate kinase) [Source:HGNC Symbol;Acc:3061]
65594_at	CISD3	CDGSH iron sulfur domain 3 [Source:HGNC Symbol;Acc:27578]
35771_at	DEAF1	DEAF1 transcription factor [Source:HGNC Symbol;Acc:14677]
32553_at	MAZ	MYC-associated zinc finger protein (purine-binding transcription factor) [Source:HGNC Symbol;Acc:6914]
46273_at	RPL36	ribosomal protein L36 [Source:HGNC Symbol;Acc:13631]
45544_s_at	BRAT1	BRCA1-associated ATM activator 1 [Source:HGNC Symbol;Acc:21701]
37648_at	TTLL12	tubulin tyrosine ligase-like family, member 12 [Source:HGNC Symbol;Acc:28974]
63444_f_at	RP11-259G18.2	N/A
49285_f_at	SLC2A4RG	SLC2A4 regulator [Source:HGNC Symbol;Acc:15930]
45255_at	SLC25A39	solute carrier family 25, member 39 [Source:HGNC Symbol;Acc:24279]
41812_s_at	NUP210	nucleoporin 210kDa [Source:HGNC Symbol;Acc:30052]
32444_at	ATP6V0E2	ATPase, H+ transporting V0 subunit e2 [Source:HGNC Symbol;Acc:21723]
44864_g_at	SLC25A39	solute carrier family 25, member 39 [Source:HGNC Symbol;Acc:24279]
33454_at	AGRN	agrin [Source:HGNC Symbol;Acc:329]
43846_f_at	ZMIZ2	zinc finger, MIZ-type containing 2 [Source:HGNC Symbol;Acc:22229]
38313_at	ABCA2	ATP-binding cassette, sub-family A (ABC1), member 2 [Source:HGNC Symbol;Acc:32]
54369_at	RPS6KA2	N/A
41258_at	NSUN5P1	NOP2/Sun domain family, member 5 pseudogene 1 [Source:HGNC Symbol;Acc:19146]
54970_at	ZMIZ2	zinc finger, MIZ-type containing 2 [Source:HGNC Symbol;Acc:22229]
61266_s_at	ARID1A	AT rich interactive domain 1A (SWI-like) [Source:HGNC Symbol;Acc:11110]
38116_at	KIAA0101	KIAA0101 [Source:HGNC Symbol;Acc:28961]
64287_s_at	RPS24	ribosomal protein S24 [Source:HGNC Symbol;Acc:10411]
51789_s_at	BRD3	bromodomain containing 3 [Source:HGNC Symbol;Acc:1104]
52116_at	MYEF2	myelin expression factor 2 [Source:HGNC Symbol;Acc:17940]
49268_at	TMCC1	transmembrane and coiled-coil domain family 1 [Source:HGNC Symbol;Acc:29116]
49106_at
57388_f_at
63467_f_at
63246_f_at	LMLN	leishmanolysin-like (metallopeptidase M8 family) [Source:HGNC Symbol;Acc:15991]
41387_r_at	KDM6B	lysine (K)-specific demethylase 6B [Source:HGNC Symbol;Acc:29012]
41591_at	DCAF7	DDB1 and CUL4 associated factor 7 [Source:HGNC Symbol;Acc:30915]
43120_at	KMT2C	lysine (K)-specific methyltransferase 2C [Source:HGNC Symbol;Acc:13726]
64259_at	SPAG5	sperm associated antigen 5 [Source:HGNC Symbol;Acc:13452]
42977_at	NDUFA6-AS1	NDUFA6 antisense RNA 1 (head to head) [Source:HGNC Symbol;Acc:45273]
32589_at	CHAF1A	chromatin assembly factor 1, subunit A (p150) [Source:HGNC Symbol;Acc:1910]
36572_r_at	ARL6IP1	ADP-ribosylation factor-like 6 interacting protein 1 [Source:HGNC Symbol;Acc:697]
53587_at	CCNI	N/A
697_f_at	LHB	luteinizing hormone beta polypeptide [Source:HGNC Symbol;Acc:6584]
38639_at	MXD4	MAX dimerization protein 4 [Source:HGNC Symbol;Acc:13906]
50183_at	SAPCD1	suppressor APC domain containing 1 [Source:HGNC Symbol;Acc:13938]
37760_at	BAIAP2	BAI1-associated protein 2 [Source:HGNC Symbol;Acc:947]
1072_g_at	GATA2	GATA binding protein 2 [Source:HGNC Symbol;Acc:4171]
44339_at
47216_at	PCTK2	N/A
37561_at	NFYA	nuclear transcription factor Y, alpha [Source:HGNC Symbol;Acc:7804]
39482_at	IFFO1	intermediate filament family orphan 1 [Source:HGNC Symbol;Acc:24970]
40093_at	BCAM	basal cell adhesion molecule (Lutheran blood group) [Source:HGNC Symbol;Acc:6722]
62697_at	RALGAPA2	Ral GTPase activating protein, alpha subunit 2 (catalytic) [Source:HGNC Symbol;Acc:16207]
33623_g_at	CACNA1C	calcium channel, voltage-dependent, L type, alpha 1C subunit [Source:HGNC Symbol;Acc:1390]
39286_at	TOB2	transducer of ERBB2, 2 [Source:HGNC Symbol;Acc:11980]
44761_at
36328_at	SHBG	sex hormone-binding globulin [Source:HGNC Symbol;Acc:10839]
37238_s_at	PKMYT1	protein kinase, membrane associated tyrosine/threonine 1 [Source:HGNC Symbol;Acc:29650]
36225_s_at
34905_at	GRIK5	glutamate receptor, ionotropic, kainate 5 [Source:HGNC Symbol;Acc:4583]
31962_at	RPL37A	ribosomal protein L37a [Source:HGNC Symbol;Acc:10348]
38655_at	TMEM106C	transmembrane protein 106C [Source:HGNC Symbol;Acc:28775]
254_at	H3F3A	H3 histone, family 3A [Source:HGNC Symbol;Acc:4764]
38665_at	CFDP1	craniofacial development protein 1 [Source:HGNC Symbol;Acc:1873]
41181_r_at	DDT	D-dopachrome tautomerase [Source:HGNC Symbol;Acc:2732]
35067_at	AGGF1	angiogenic factor with G patch and FHA domains 1 [Source:HGNC Symbol;Acc:24684]
43174_at	ZNF404	zinc finger protein 404 [Source:HGNC Symbol;Acc:19417]
31950_at	PABPC1	poly(A) binding protein, cytoplasmic 1 [Source:HGNC Symbol;Acc:8554]
34279_at	NBPF11	neuroblastoma breakpoint family, member 11 [Source:HGNC Symbol;Acc:31993]
1177_at
39362_r_at	TSPAN6	tetraspanin 6 [Source:HGNC Symbol;Acc:11858]
35031_r_at	FRMPD4	FERM and PDZ domain containing 4 [Source:HGNC Symbol;Acc:29007]
32767_at	STIL	SCL/TAL1 interrupting locus [Source:HGNC Symbol;Acc:10879]
36967_g_at	ANK3	ankyrin 3, node of Ranvier (ankyrin G) [Source:HGNC Symbol;Acc:494]
37884_f_at	NBEAP3	neurobeachin pseudogene 3 [Source:HGNC Symbol;Acc:40004]
33122_at
1044_s_at	E2F5	E2F transcription factor 5, p130-binding [Source:HGNC Symbol;Acc:3119]
33375_at	MYO6	myosin VI [Source:HGNC Symbol;Acc:7605]
35931_at	ZNF8	Zinc finger protein 8 [Source:UniProtKB/Swiss-Prot;Acc:P17098]
703_at
59809_f_at	PABPC1	poly(A) binding protein, cytoplasmic 1 [Source:HGNC Symbol;Acc:8554]
38045_at	CTNND2	catenin (cadherin-associated protein), delta 2 [Source:HGNC Symbol;Acc:2516]
40049_at	DAPK1	death-associated protein kinase 1 [Source:HGNC Symbol;Acc:2674]
41275_at	E2F5	E2F transcription factor 5, p130-binding [Source:HGNC Symbol;Acc:3119]
32878_f_at	RP11-124D2.7	N/A
41630_at	ZC2HC1A	zinc finger, C2HC-type containing 1A [Source:HGNC Symbol;Acc:24277]
33135_at	SLC19A1	solute carrier family 19 (folate transporter), member 1 [Source:HGNC Symbol;Acc:10937]
38857_r_at	KLHL23	kelch-like family member 23 [Source:HGNC Symbol;Acc:27506]
31421_at
33513_at	SLAMF1	signaling lymphocytic activation molecule family member 1 [Source:HGNC Symbol;Acc:10903]
35465_at	SLC25A40	solute carrier family 25, member 40 [Source:HGNC Symbol;Acc:29680]
41700_at	F2R	coagulation factor II (thrombin) receptor [Source:HGNC Symbol;Acc:3537]
61875_f_at	MRTO4	mRNA turnover 4 homolog (S. cerevisiae) [Source:HGNC Symbol;Acc:18477]
838_s_at	UBE2I	ubiquitin-conjugating enzyme E2I [Source:HGNC Symbol;Acc:12485]
40888_f_at
36161_at	AP2B1	adaptor-related protein complex 2, beta 1 subunit [Source:HGNC Symbol;Acc:563]
38482_at	CLDN7	claudin 7 [Source:HGNC Symbol;Acc:2049]
56812_at	PBK	PDZ binding kinase [Source:HGNC Symbol;Acc:18282]
36069_at	SRGAP2	SLIT-ROBO Rho GTPase activating protein 2 [Source:HGNC Symbol;Acc:19751]
35775_at
752_s_at	DNAJB1	DnaJ (Hsp40) homolog, subfamily B, member 1 [Source:HGNC Symbol;Acc:5270]
39998_at	BMPR2	bone morphogenetic protein receptor, type II (serine/threonine kinase) [Source:HGNC Symbol;Acc:1078]
33316_at	TOX	thymocyte selection-associated high mobility group box [Source:HGNC Symbol;Acc:18988]
37728_r_at	RCN2	reticulocalbin 2, EF-hand calcium binding domain [Source:HGNC Symbol;Acc:9935]
59357_at	AC024560.2	N/A
38868_at	FCAR	Fc fragment of IgA, receptor for [Source:HGNC Symbol;Acc:3608]
33086_at	PROP1	PROP paired-like homeobox 1 [Source:HGNC Symbol;Acc:9455]
35952_at	SPATA2L	spermatogenesis associated 2-like [Source:HGNC Symbol;Acc:28393]
47346_at
51639_at
51281_at
37993_at	ATP5D	ATP synthase, H+ transporting, mitochondrial F1 complex, delta subunit [Source:HGNC Symbol;Acc:837]
38947_at
54334_at	MAP3K5	N/A
44440_i_at	KCNT2	N/A
44329_at	RP11-874J12.4	N/A
45647_s_at	SLC1A2	solute carrier family 1 (glial high affinity glutamate transporter), member 2 [Source:HGNC Symbol;Acc:10940]
45389_g_at	RP11-395P17.11	N/A
44952_at	ZNF667	zinc finger protein 667 [Source:HGNC Symbol;Acc:28854]
41148_at	HTN3	histatin 3 [Source:HGNC Symbol;Acc:5284]
46022_at
45995_at	ABCC13	ATP-binding cassette, sub-family C (CFTR/MRP), member 13, pseudogene [Source:HGNC Symbol;Acc:16022]
44435_at	SGMS1	N/A
47935_at
36755_s_at	IL5RA	interleukin 5 receptor, alpha [Source:HGNC Symbol;Acc:6017]
37063_r_at	KCNV1	potassium channel, subfamily V, member 1 [Source:HGNC Symbol;Acc:18861]
34142_at
52432_at
44425_at
1561_at	DUSP8	dual specificity phosphatase 8 [Source:HGNC Symbol;Acc:3074]
42459_at
46835_at	SYN2	synapsin II [Source:HGNC Symbol;Acc:11495]
47903_r_at
49574_r_at	SETD7	SET domain containing (lysine methyltransferase) 7 [Source:HGNC Symbol;Acc:30412]
43638_at
52672_at
49994_r_at	GPR1	G protein-coupled receptor 1 [Source:HGNC Symbol;Acc:4463]
59490_at	ELP2	elongator acetyltransferase complex subunit 2 [Source:HGNC Symbol;Acc:18248]
48642_r_at
55922_at	RP4-799P18.4	N/A
44441_r_at	KCNT2	N/A
55196_at	CTD-2647L4.1	N/A
45987_at	LINC00320	long intergenic non-protein coding RNA 320 [Source:HGNC Symbol;Acc:19690]
42374_r_at
42909_at	TMEM154	transmembrane protein 154 [Source:HGNC Symbol;Acc:26489]
59810_at	ARL6	ADP-ribosylation factor-like 6 [Source:HGNC Symbol;Acc:13210]
44457_r_at
49127_at	OTUB2	OTU domain, ubiquitin aldehyde binding 2 [Source:HGNC Symbol;Acc:20351]
56717_r_at
45939_at	CNTN3	contactin 3 (plasmacytoma associated) [Source:HGNC Symbol;Acc:2173]
47556_at	HNRNPD	N/A
51556_i_at
36398_at
1292_at	DUSP2	dual specificity phosphatase 2 [Source:HGNC Symbol;Acc:3068]
47430_at
64342_at	CTGF	connective tissue growth factor [Source:HGNC Symbol;Acc:2500]
56075_at	SPATA17	spermatogenesis associated 17 [Source:HGNC Symbol;Acc:25184]
36103_at	CCL3	chemokine (C-C motif) ligand 3 [Source:HGNC Symbol;Acc:10627]
44105_at	RASD1	RAS, dexamethasone-induced 1 [Source:HGNC Symbol;Acc:15828]
55343_at	GOLPH3	N/A
37645_at	CD69	CD69 molecule [Source:HGNC Symbol;Acc:1694]
36674_at	CCL4L2	chemokine (C-C motif) ligand 4-like 2 [Source:HGNC Symbol;Acc:24066]
38772_at	CYR61	cysteine-rich, angiogenic inducer, 61 [Source:HGNC Symbol;Acc:2654]
1005_at	DUSP1	dual specificity phosphatase 1 [Source:HGNC Symbol;Acc:3064]
547_s_at	NR4A2	nuclear receptor subfamily 4, group A, member 2 [Source:HGNC Symbol;Acc:7981]
1895_at
37623_at	NR4A2	nuclear receptor subfamily 4, group A, member 2 [Source:HGNC Symbol;Acc:7981]
2094_s_at	FOS	FBJ murine osteosarcoma viral oncogene homolog [Source:HGNC Symbol;Acc:3796]
36097_at	IER2	immediate early response 2 [Source:HGNC Symbol;Acc:28871]
1915_s_at	FOS	FBJ murine osteosarcoma viral oncogene homolog [Source:HGNC Symbol;Acc:3796]
1916_s_at	FOS	FBJ murine osteosarcoma viral oncogene homolog [Source:HGNC Symbol;Acc:3796]
32583_at	JUN	jun proto-oncogene [Source:HGNC Symbol;Acc:6204]
37863_at	EGR2	early growth response 2 [Source:HGNC Symbol;Acc:3239]
36634_at	BTG2	BTG family, member 2 [Source:HGNC Symbol;Acc:1131]
280_g_at	NR4A1	nuclear receptor subfamily 4, group A, member 1 [Source:HGNC Symbol;Acc:7980]
287_at	ATF3	activating transcription factor 3 [Source:HGNC Symbol;Acc:785]
36669_at	FOSB	FBJ murine osteosarcoma viral oncogene homolog B [Source:HGNC Symbol;Acc:3797]
40375_at	EGR3	early growth response 3 [Source:HGNC Symbol;Acc:3240]
279_at	NR4A1	nuclear receptor subfamily 4, group A, member 1 [Source:HGNC Symbol;Acc:7980]
40448_at	ZFP36	ZFP36 ring finger protein [Source:HGNC Symbol;Acc:12862]
32786_at	JUNB	jun B proto-oncogene [Source:HGNC Symbol;Acc:6205]
33146_at	MCL1	myeloid cell leukemia sequence 1 (BCL2-related) [Source:HGNC Symbol;Acc:6943]
62246_at	MCL1	myeloid cell leukemia sequence 1 (BCL2-related) [Source:HGNC Symbol;Acc:6943]
36909_at	WEE1	WEE1 G2 checkpoint kinase [Source:HGNC Symbol;Acc:12761]
58918_at	NFKBIZ	nuclear factor of kappa light polypeptide gene enhancer in B-cells inhibitor, zeta [Source:HGNC Symbol;Acc:29805]
49943_at	RNF19A	N/A
41483_s_at	JUND	jun D proto-oncogene [Source:HGNC Symbol;Acc:6206]
41484_r_at	JUND	jun D proto-oncogene [Source:HGNC Symbol;Acc:6206]
1612_s_at	JUND	jun D proto-oncogene [Source:HGNC Symbol;Acc:6206]
789_at	EGR1	early growth response 1 [Source:HGNC Symbol;Acc:3238]
37026_at	KLF6	Kruppel-like factor 6 [Source:HGNC Symbol;Acc:2235]
55676_r_at
45347_at	VMP1	vacuole membrane protein 1 [Source:HGNC Symbol;Acc:29559]
57239_at	TRIB1	tribbles pseudokinase 1 [Source:HGNC Symbol;Acc:16891]
48997_at	ZFP28	ZFP28 zinc finger protein [Source:HGNC Symbol;Acc:17801]
61117_at	CTB-89H12.4	N/A
40445_at	ELF3	E74-like factor 3 (ets domain transcription factor, epithelial-specific ) [Source:HGNC Symbol;Acc:3318]
43865_at	KIF13B	N/A
55785_at	C1ORF132	chromosome 1 open reading frame 132 [Source:HGNC Symbol;Acc:32018]
57922_at	MIDN	midnolin [Source:HGNC Symbol;Acc:16298]
44806_at	PABPC1	N/A
58796_at	GSPT1	G1 to S phase transition 1 [Source:HGNC Symbol;Acc:4621]
46342_at
35439_at	SF1	splicing factor 1 [Source:HGNC Symbol;Acc:12950]
60590_at
46951_at	PPP3CA	N/A
58735_r_at	SERINC5	N/A
58013_at	PPP3CA	N/A
32481_at	WFDC8	WAP four-disulfide core domain 8 [Source:HGNC Symbol;Acc:16163]
47208_r_at	SLC4A4	solute carrier family 4 (sodium bicarbonate cotransporter), member 4 [Source:HGNC Symbol;Acc:11030]
45192_at	ZNF704	zinc finger protein 704 [Source:HGNC Symbol;Acc:32291]
1205_at
46830_at
35285_at	SLC4A4	solute carrier family 4 (sodium bicarbonate cotransporter), member 4 [Source:HGNC Symbol;Acc:11030]
47920_at	BDH1	3-hydroxybutyrate dehydrogenase, type 1 [Source:HGNC Symbol;Acc:1027]
33164_at	TESK2	testis-specific kinase 2 [Source:HGNC Symbol;Acc:11732]
37930_at	ATP7B	ATPase, Cu++ transporting, beta polypeptide [Source:HGNC Symbol;Acc:870]
35587_at
44454_at
53661_at
45410_at	MIR17HG	miR-17-92 cluster host gene (non-protein coding) [Source:HGNC Symbol;Acc:23564]
58308_at	TRIM62	tripartite motif containing 62 [Source:HGNC Symbol;Acc:25574]
44848_at	COQ7	coenzyme Q7 homolog, ubiquinone (yeast) [Source:HGNC Symbol;Acc:2244]
47817_at
44446_i_at
33685_at	ATP8B3	ATPase, aminophospholipid transporter, class I, type 8B, member 3 [Source:HGNC Symbol;Acc:13535]
45717_at	C19ORF48	chromosome 19 open reading frame 48 [Source:HGNC Symbol;Acc:29667]
36129_at	SGSM2	small G protein signaling modulator 2 [Source:HGNC Symbol;Acc:29026]
39732_at	MAP7	microtubule-associated protein 7 [Source:HGNC Symbol;Acc:6869]
40866_at	THOC5	THO complex 5 [Source:HGNC Symbol;Acc:19074]
55497_at	SPRYD4	SPRY domain containing 4 [Source:HGNC Symbol;Acc:27468]
48322_at	PNPLA7	patatin-like phospholipase domain containing 7 [Source:HGNC Symbol;Acc:24768]
1804_at	KLK3	kallikrein-related peptidase 3 [Source:HGNC Symbol;Acc:6364]
33175_at	BBS4	Bardet-Biedl syndrome 4 [Source:HGNC Symbol;Acc:969]
40794_at	KLK3	kallikrein-related peptidase 3 [Source:HGNC Symbol;Acc:6364]
37821_at	BCAS1	breast carcinoma amplified sequence 1 [Source:HGNC Symbol;Acc:974]
39236_s_at	FAAH	fatty acid amide hydrolase [Source:HGNC Symbol;Acc:3553]
41306_at	NECAB3	N-terminal EF-hand calcium binding protein 3 [Source:HGNC Symbol;Acc:15851]
44219_at	NECAB3	N-terminal EF-hand calcium binding protein 3 [Source:HGNC Symbol;Acc:15851]
50216_at	CHPF	chondroitin polymerizing factor [Source:HGNC Symbol;Acc:24291]
37211_at	BDH1	3-hydroxybutyrate dehydrogenase, type 1 [Source:HGNC Symbol;Acc:1027]
35765_at	ARFRP1	ADP-ribosylation factor related protein 1 [Source:HGNC Symbol;Acc:662]
34769_at	FAAH	fatty acid amide hydrolase [Source:HGNC Symbol;Acc:3553]
47056_at	MPND	MPN domain containing [Source:HGNC Symbol;Acc:25934]
35309_at	ST14	suppression of tumorigenicity 14 (colon carcinoma) [Source:HGNC Symbol;Acc:11344]
55555_at	RP11-2A4.3	N/A
38729_at	FKBP4	FK506 binding protein 4, 59kDa [Source:HGNC Symbol;Acc:3720]
32868_at	TGM3	transglutaminase 3 [Source:HGNC Symbol;Acc:11779]
45433_at
50099_at	MS4A8	membrane-spanning 4-domains, subfamily A, member 8 [Source:HGNC Symbol;Acc:13380]
35739_at	MTMR3	myotubularin related protein 3 [Source:HGNC Symbol;Acc:7451]
46652_at	EFCAB4A	EF-hand calcium binding domain 4A [Source:HGNC Symbol;Acc:28703]
1649_at	SMOX	spermine oxidase [Source:HGNC Symbol;Acc:15862]
36160_s_at	PTPRN2	protein tyrosine phosphatase, receptor type, N polypeptide 2 [Source:HGNC Symbol;Acc:9677]
34775_at	TSPAN1	tetraspanin 1 [Source:HGNC Symbol;Acc:20657]
41526_at	HMG20B	high mobility group 20B [Source:HGNC Symbol;Acc:5002]
31477_at	TFF3	trefoil factor 3 (intestinal) [Source:HGNC Symbol;Acc:11757]
52429_at	LFNG	LFNG O-fucosylpeptide 3-beta-N-acetylglucosaminyltransferase [Source:HGNC Symbol;Acc:6560]
38716_at	CAMKK2	calcium/calmodulin-dependent protein kinase kinase 2, beta [Source:HGNC Symbol;Acc:1470]
46131_at	REPS2	RALBP1 associated Eps domain containing 2 [Source:HGNC Symbol;Acc:9963]
39394_at	C2ORF72	chromosome 2 open reading frame 72 [Source:HGNC Symbol;Acc:27418]
44854_s_at	PCTP	phosphatidylcholine transfer protein [Source:HGNC Symbol;Acc:8752]
48855_r_at	C2ORF72	chromosome 2 open reading frame 72 [Source:HGNC Symbol;Acc:27418]
45983_at
45302_at	KIAA0319L	KIAA0319-like [Source:HGNC Symbol;Acc:30071]
66014_at	ABHD2	abhydrolase domain containing 2 [Source:HGNC Symbol;Acc:18717]
37874_at	FMO5	flavin containing monooxygenase 5 [Source:HGNC Symbol;Acc:3773]
44576_at	TRPM4	transient receptor potential cation channel, subfamily M, member 4 [Source:HGNC Symbol;Acc:17993]
56371_at	ADPGK	ADP-dependent glucokinase [Source:HGNC Symbol;Acc:25250]
65531_at	FAM111A	family with sequence similarity 111, member A [Source:HGNC Symbol;Acc:24725]
62387_at	ANO7	anoctamin 7 [Source:HGNC Symbol;Acc:31677]
61630_at	GNPNAT1	glucosamine-phosphate N-acetyltransferase 1 [Source:HGNC Symbol;Acc:19980]
64341_f_at	CAMKK2	calcium/calmodulin-dependent protein kinase kinase 2, beta [Source:HGNC Symbol;Acc:1470]
41399_at	PHF8	PHD finger protein 8 [Source:HGNC Symbol;Acc:20672]
49097_at	DDAH1	dimethylarginine dimethylaminohydrolase 1 [Source:HGNC Symbol;Acc:2715]
1585_at	ERBB3	v-erb-b2 avian erythroblastic leukemia viral oncogene homolog 3 [Source:HGNC Symbol;Acc:3431]
48993_at	ERGIC1	endoplasmic reticulum-golgi intermediate compartment (ERGIC) 1 [Source:HGNC Symbol;Acc:29205]
32787_at	ERBB3	v-erb-b2 avian erythroblastic leukemia viral oncogene homolog 3 [Source:HGNC Symbol;Acc:3431]
35835_at	ANAPC5	anaphase promoting complex subunit 5 [Source:HGNC Symbol;Acc:15713]
2089_s_at	ERBB3	v-erb-b2 avian erythroblastic leukemia viral oncogene homolog 3 [Source:HGNC Symbol;Acc:3431]
63985_at	MARC1	mitochondrial amidoxime reducing component 1 [Source:HGNC Symbol;Acc:26189]
49091_at	ACACA	acetyl-CoA carboxylase alpha [Source:HGNC Symbol;Acc:84]
63957_s_at	MARC1	mitochondrial amidoxime reducing component 1 [Source:HGNC Symbol;Acc:26189]
32971_at	FAM189A2	family with sequence similarity 189, member A2 [Source:HGNC Symbol;Acc:24820]
64289_at	NSMCE1	non-SMC element 1 homolog (S. cerevisiae) [Source:HGNC Symbol;Acc:29897]
55858_at
58074_at
41706_at	AMACR	alpha-methylacyl-CoA racemase [Source:HGNC Symbol;Acc:451]
39779_at	TARBP1	TAR (HIV-1) RNA binding protein 1 [Source:HGNC Symbol;Acc:11568]
38218_at	GCNT1	glucosaminyl (N-acetyl) transferase 1, core 2 [Source:HGNC Symbol;Acc:4203]
57697_at	GCNT1	glucosaminyl (N-acetyl) transferase 1, core 2 [Source:HGNC Symbol;Acc:4203]
65744_at	GOLM1	golgi membrane protein 1 [Source:HGNC Symbol;Acc:15451]
46323_at	CANT1	calcium activated nucleotidase 1 [Source:HGNC Symbol;Acc:19721]
42926_at	GLYATL1P4	glycine-N-acyltransferase-like 1 pseudogene 4 [Source:HGNC Symbol;Acc:37864]
33358_at	PPM1H	protein phosphatase, Mg2+/Mn2+ dependent, 1H [Source:HGNC Symbol;Acc:18583]
402_s_at	ICAM3	intercellular adhesion molecule 3 [Source:HGNC Symbol;Acc:5346]
63411_at	SLC25A33	solute carrier family 25 (pyrimidine nucleotide carrier), member 33 [Source:HGNC Symbol;Acc:29681]
36491_at	TMSB15A	thymosin beta 15a [Source:HGNC Symbol;Acc:30744]
36495_at	FBP1	fructose-1,6-bisphosphatase 1 [Source:HGNC Symbol;Acc:3606]
44840_s_at	RALGAPA2	Ral GTPase activating protein, alpha subunit 2 (catalytic) [Source:HGNC Symbol;Acc:16207]
54789_at	RALGAPA2	Ral GTPase activating protein, alpha subunit 2 (catalytic) [Source:HGNC Symbol;Acc:16207]
37741_at	PYCR1	pyrroline-5-carboxylate reductase 1 [Source:HGNC Symbol;Acc:9721]
58300_g_at	PTRHD1	peptidyl-tRNA hydrolase domain containing 1 [Source:HGNC Symbol;Acc:33782]
40666_at	ENTPD5	ectonucleoside triphosphate diphosphohydrolase 5 [Source:HGNC Symbol;Acc:3367]
36561_at	PCCB	propionyl CoA carboxylase, beta polypeptide [Source:HGNC Symbol;Acc:8654]
60028_s_at	PTRHD1	peptidyl-tRNA hydrolase domain containing 1 [Source:HGNC Symbol;Acc:33782]
38459_g_at	CYB5A	cytochrome b5 type A (microsomal) [Source:HGNC Symbol;Acc:2570]
36174_at	MARCKSL1	MARCKS-like 1 [Source:HGNC Symbol;Acc:7142]
41139_at	MAGED1	melanoma antigen family D, 1 [Source:HGNC Symbol;Acc:6813]
60029_i_at	PTRHD1	peptidyl-tRNA hydrolase domain containing 1 [Source:HGNC Symbol;Acc:33782]
34955_at	ABCC4	ATP-binding cassette, sub-family C (CFTR/MRP), member 4 [Source:HGNC Symbol;Acc:55]
36483_at	GALNT3	UDP-N-acetyl-alpha-D-galactosamine:polypeptide N-acetylgalactosaminyltransferase 3 (GalNAc-T3) [Source:HGNC Symbol;Acc:4125]
53075_at	RPL22L1	ribosomal protein L22-like 1 [Source:HGNC Symbol;Acc:27610]
62950_at	EMB	embigin [Source:HGNC Symbol;Acc:30465]
36587_at	EEF2	eukaryotic translation elongation factor 2 [Source:HGNC Symbol;Acc:3214]
37724_at	MYC	v-myc avian myelocytomatosis viral oncogene homolog [Source:HGNC Symbol;Acc:7553]
1973_s_at	MYC	v-myc avian myelocytomatosis viral oncogene homolog [Source:HGNC Symbol;Acc:7553]
40435_at	SLC25A6	solute carrier family 25 (mitochondrial carrier; adenine nucleotide translocator), member 6 [Source:HGNC Symbol;Acc:10992]
32466_at	RPL41	ribosomal protein L41 [Source:HGNC Symbol;Acc:10354]
55109_at	NOA1	nitric oxide associated 1 [Source:HGNC Symbol;Acc:28473]
35278_at	RPS29	ribosomal protein S29 [Source:HGNC Symbol;Acc:10419]
34609_g_at	GNB2L1	guanine nucleotide binding protein (G protein), beta polypeptide 2-like 1 [Source:HGNC Symbol;Acc:4399]
31385_at	RPL28	ribosomal protein L28 [Source:HGNC Symbol;Acc:10330]
34646_at	RPS7P11	ribosomal protein S7 pseudogene 11 [Source:HGNC Symbol;Acc:35841]
41178_at	RPL11	ribosomal protein L11 [Source:HGNC Symbol;Acc:10301]
31545_at	RPS18	ribosomal protein S18 [Source:HGNC Symbol;Acc:10401]
327_f_at	RPS20	ribosomal protein S20 [Source:HGNC Symbol;Acc:10405]
33668_at	RPL12P1	ribosomal protein L12 pseudogene 1 [Source:HGNC Symbol;Acc:13976]
34643_at	RPS4X	ribosomal protein S4, X-linked [Source:HGNC Symbol;Acc:10424]
33677_at	RPL24	ribosomal protein L24 [Source:HGNC Symbol;Acc:10325]
31583_at
31952_at
31708_at	RPL30	ribosomal protein L30 [Source:HGNC Symbol;Acc:10333]
33656_at	RPL37	ribosomal protein L37 [Source:HGNC Symbol;Acc:10347]
34608_at	GNB2L1	guanine nucleotide binding protein (G protein), beta polypeptide 2-like 1 [Source:HGNC Symbol;Acc:4399]
39830_at	RPL27	ribosomal protein L27 [Source:HGNC Symbol;Acc:10328]
32744_at	RPS21	ribosomal protein S21 [Source:HGNC Symbol;Acc:10409]
39798_at	RPS28	ribosomal protein S28 [Source:HGNC Symbol;Acc:10418]
32276_at	RPL32	ribosomal protein L32 [Source:HGNC Symbol;Acc:10336]
34160_at	ACTG1	actin, gamma 1 [Source:HGNC Symbol;Acc:144]
31568_at	RPS10	ribosomal protein S10 [Source:HGNC Symbol;Acc:10383]
33674_at	RPL29	ribosomal protein L29 [Source:HGNC Symbol;Acc:10331]
63603_s_at	RPL30	ribosomal protein L30 [Source:HGNC Symbol;Acc:10333]
63620_f_at	ZNF525	zinc finger protein 525 [Source:HGNC Symbol;Acc:29423]
60075_f_at	EEF1A1	eukaryotic translation elongation factor 1 alpha 1 [Source:HGNC Symbol;Acc:3189]
57355_f_at	EEF1A1	eukaryotic translation elongation factor 1 alpha 1 [Source:HGNC Symbol;Acc:3189]
64352_s_at	RPL24	ribosomal protein L24 [Source:HGNC Symbol;Acc:10325]
59703_s_at	RPS21	ribosomal protein S21 [Source:HGNC Symbol;Acc:10409]
57261_f_at	RPLP0	ribosomal protein, large, P0 [Source:HGNC Symbol;Acc:10371]
41468_at	TRGC1	T cell receptor gamma constant 1 [Source:HGNC Symbol;Acc:12275]
58791_f_at
51746_f_at	ACTG1	actin, gamma 1 [Source:HGNC Symbol;Acc:144]
53101_at	MAP9	microtubule-associated protein 9 [Source:HGNC Symbol;Acc:26118]
60630_at	WDR65	WD repeat domain 65 [Source:HGNC Symbol;Acc:26485]
62981_at	CCDC57	coiled-coil domain containing 57 [Source:HGNC Symbol;Acc:27564]
35276_at	CLDN4	claudin 4 [Source:HGNC Symbol;Acc:2046]
61106_s_at	SMIM1	small integral membrane protein 1 (Vel blood group) [Source:HGNC Symbol;Acc:44204]
63886_at	MRPS34	mitochondrial ribosomal protein S34 [Source:HGNC Symbol;Acc:16618]
63548_at	IVD	isovaleryl-CoA dehydrogenase [Source:HGNC Symbol;Acc:6186]
64455_at	NMRAL1	NmrA-like family domain containing 1 [Source:HGNC Symbol;Acc:24987]
64945_at	ULK3	unc-51 like kinase 3 [Source:HGNC Symbol;Acc:19703]
62207_at	GLCCI1	glucocorticoid induced transcript 1 [Source:HGNC Symbol;Acc:18713]
62943_at	DCAKD	dephospho-CoA kinase domain containing [Source:HGNC Symbol;Acc:26238]
65774_at	CYB561A3	cytochrome b561 family, member A3 [Source:HGNC Symbol;Acc:23014]
65862_at	PPP3CA	protein phosphatase 3, catalytic subunit, alpha isozyme [Source:HGNC Symbol;Acc:9314]
58765_at
57346_at	MXD4	MAX dimerization protein 4 [Source:HGNC Symbol;Acc:13906]
65884_at	MAN1B1	mannosidase, alpha, class 1B, member 1 [Source:HGNC Symbol;Acc:6823]
63413_at	TMED4	transmembrane emp24 protein transport domain containing 4 [Source:HGNC Symbol;Acc:22301]
55416_at
63788_at	STAP2	signal transducing adaptor family member 2 [Source:HGNC Symbol;Acc:30430]
65644_at	SLC17A5	solute carrier family 17 (acidic sugar transporter), member 5 [Source:HGNC Symbol;Acc:10933]
65477_at	BCL2L1	BCL2-like 1 [Source:HGNC Symbol;Acc:992]
48799_at	NPDC1	neural proliferation, differentiation and control, 1 [Source:HGNC Symbol;Acc:7899]
63998_at	SLC9A3R1	solute carrier family 9, subfamily A (NHE3, cation proton antiporter 3), member 3 regulator 1 [Source:HGNC Symbol;Acc:11075]
55744_at	LRRC8E	leucine rich repeat containing 8 family, member E [Source:HGNC Symbol;Acc:26272]
50996_s_at	NMRAL1	NmrA-like family domain containing 1 [Source:HGNC Symbol;Acc:24987]
65627_at	SLC35A3	solute carrier family 35 (UDP-N-acetylglucosamine (UDP-GlcNAc) transporter), member A3 [Source:HGNC Symbol;Acc:11023]
31816_at	GAA	glucosidase, alpha; acid [Source:HGNC Symbol;Acc:4065]
64446_at	SLC25A10	solute carrier family 25 (mitochondrial carrier; dicarboxylate transporter), member 10 [Source:HGNC Symbol;Acc:10980]
58329_at	PYCRL	pyrroline-5-carboxylate reductase-like [Source:HGNC Symbol;Acc:25846]
47037_at	LINC01128	long intergenic non-protein coding RNA 1128 [Source:HGNC Symbol;Acc:49377]
57931_s_at	PGLS	6-phosphogluconolactonase [Source:HGNC Symbol;Acc:8903]
45484_at	NME3	NME/NM23 nucleoside diphosphate kinase 3 [Source:HGNC Symbol;Acc:7851]
41858_at	PGAP2	post-GPI attachment to proteins 2 [Source:HGNC Symbol;Acc:17893]
634_at	PRSS8	protease, serine, 8 [Source:HGNC Symbol;Acc:9491]
33822_at	NUMA1	nuclear mitotic apparatus protein 1 [Source:HGNC Symbol;Acc:8059]
329_s_at	NUMA1	nuclear mitotic apparatus protein 1 [Source:HGNC Symbol;Acc:8059]
51049_at	AP001816.1	Uncharacterized protein [Source:UniProtKB/TrEMBL;Acc:E9PRG9]
49879_at
56508_at	TSPAN13	tetraspanin 13 [Source:HGNC Symbol;Acc:21643]
44700_at	TBC1D16	TBC1 domain family, member 16 [Source:HGNC Symbol;Acc:28356]
33814_at	PAK4	p21 protein (Cdc42/Rac)-activated kinase 4 [Source:HGNC Symbol;Acc:16059]
52641_at	GPR160	G protein-coupled receptor 160 [Source:HGNC Symbol;Acc:23693]
34304_s_at	SAT1	spermidine/spermine N1-acetyltransferase 1 [Source:HGNC Symbol;Acc:10540]
46568_at	FAM117B	family with sequence similarity 117, member B [Source:HGNC Symbol;Acc:14440]
45991_at	KIAA1244	KIAA1244 [Source:HGNC Symbol;Acc:21213]
56172_at	KIAA1244	KIAA1244 [Source:HGNC Symbol;Acc:21213]
58113_at	SAMD13	sterile alpha motif domain containing 13 [Source:HGNC Symbol;Acc:24582]
45510_f_at	SLC37A1	solute carrier family 37 (glucose-6-phosphate transporter), member 1 [Source:HGNC Symbol;Acc:11024]
42365_f_at	SLC37A1	solute carrier family 37 (glucose-6-phosphate transporter), member 1 [Source:HGNC Symbol;Acc:11024]
56002_at	SH3RF1	SH3 domain containing ring finger 1 [Source:HGNC Symbol;Acc:17650]
50771_at	SPIN4	spindlin family, member 4 [Source:HGNC Symbol;Acc:27040]
33904_at	CLDN3	claudin 3 [Source:HGNC Symbol;Acc:2045]
40437_at	TMEM87A	transmembrane protein 87A [Source:HGNC Symbol;Acc:24522]
33120_at	RGS10	regulator of G-protein signaling 10 [Source:HGNC Symbol;Acc:9992]
41281_s_at	PEX10	peroxisomal biogenesis factor 10 [Source:HGNC Symbol;Acc:8851]
36201_at	GLO1	glyoxalase I [Source:HGNC Symbol;Acc:4323]
52294_s_at	NCALD	neurocalcin delta [Source:HGNC Symbol;Acc:7655]
47598_at	GPR160	G protein-coupled receptor 160 [Source:HGNC Symbol;Acc:23693]
33121_g_at	RGS10	regulator of G-protein signaling 10 [Source:HGNC Symbol;Acc:9992]
38771_at	HDAC1	histone deacetylase 1 [Source:HGNC Symbol;Acc:4852]
47084_at	RORC	RAR-related orphan receptor C [Source:HGNC Symbol;Acc:10260]
59820_at	TMEM45B	transmembrane protein 45B [Source:HGNC Symbol;Acc:25194]
44140_at	EPB41L4B	erythrocyte membrane protein band 4.1 like 4B [Source:HGNC Symbol;Acc:19818]
40454_at	FAT1	FAT atypical cadherin 1 [Source:HGNC Symbol;Acc:3595]
1173_g_at	SAT1	spermidine/spermine N1-acetyltransferase 1 [Source:HGNC Symbol;Acc:10540]
39637_at	SLC26A2	solute carrier family 26 (anion exchanger), member 2 [Source:HGNC Symbol;Acc:10994]
38524_at	OCLN	occludin [Source:HGNC Symbol;Acc:8104]
43530_at	OCLN	occludin [Source:HGNC Symbol;Acc:8104]
32001_s_at	PCSK6	proprotein convertase subtilisin/kexin type 6 [Source:HGNC Symbol;Acc:8569]
37068_at	PLA2G7	phospholipase A2, group VII (platelet-activating factor acetylhydrolase, plasma) [Source:HGNC Symbol;Acc:9040]
38803_at	NCALD	neurocalcin delta [Source:HGNC Symbol;Acc:7655]
33895_at	SH3YL1	SH3 and SYLF domain containing 1 [Source:HGNC Symbol;Acc:29546]
39542_at	ENC1	ectodermal-neural cortex 1 (with BTB domain) [Source:HGNC Symbol;Acc:3345]
61632_at	SH3RF1	SH3 domain containing ring finger 1 [Source:HGNC Symbol;Acc:17650]
38270_at	PARG	poly (ADP-ribose) glycohydrolase [Source:HGNC Symbol;Acc:8605]
35872_at	PDE3B	phosphodiesterase 3B, cGMP-inhibited [Source:HGNC Symbol;Acc:8779]
575_s_at	EPCAM	epithelial cell adhesion molecule [Source:HGNC Symbol;Acc:11529]
50107_s_at	CHDH	choline dehydrogenase [Source:HGNC Symbol;Acc:24288]
58586_at	CACNA1D	calcium channel, voltage-dependent, L type, alpha 1D subunit [Source:HGNC Symbol;Acc:1391]
39275_at	CACNA1D	calcium channel, voltage-dependent, L type, alpha 1D subunit [Source:HGNC Symbol;Acc:1391]
58591_g_at	CACNA1D	calcium channel, voltage-dependent, L type, alpha 1D subunit [Source:HGNC Symbol;Acc:1391]
62663_f_at	ST8SIA6-AS1	ST8SIA6 antisense RNA 1 [Source:HGNC Symbol;Acc:44880]
56904_g_at	AGMAT	agmatine ureohydrolase (agmatinase) [Source:HGNC Symbol;Acc:18407]
35245_at	F5	coagulation factor V (proaccelerin, labile factor) [Source:HGNC Symbol;Acc:3542]
52138_at	ERG	v-ets avian erythroblastosis virus E26 oncogene homolog [Source:HGNC Symbol;Acc:3446]
914_g_at	ERG	v-ets avian erythroblastosis virus E26 oncogene homolog [Source:HGNC Symbol;Acc:3446]
49092_at	ERG	v-ets avian erythroblastosis virus E26 oncogene homolog [Source:HGNC Symbol;Acc:3446]
58941_at	PLA1A	phospholipase A1 member A [Source:HGNC Symbol;Acc:17661]
41868_at	GGT1	gamma-glutamyltransferase 1 [Source:HGNC Symbol;Acc:4250]
63479_at	B3GAT1	beta-1,3-glucuronyltransferase 1 (glucuronosyltransferase P) [Source:HGNC Symbol;Acc:921]
43925_at	CMTM4	CKLF-like MARVEL transmembrane domain containing 4 [Source:HGNC Symbol;Acc:19175]
51725_at	MCOLN2	mucolipin 2 [Source:HGNC Symbol;Acc:13357]
65832_at	TMEM8A	transmembrane protein 8A [Source:HGNC Symbol;Acc:17205]
182_at	ITPR3	inositol 1,4,5-trisphosphate receptor, type 3 [Source:HGNC Symbol;Acc:6182]
31685_at	FEV	FEV (ETS oncogene family) [Source:HGNC Symbol;Acc:18562]
1270_at	RAP1GAP	RAP1 GTPase activating protein [Source:HGNC Symbol;Acc:9858]
1251_g_at	RAP1GAP	RAP1 GTPase activating protein [Source:HGNC Symbol;Acc:9858]
37343_at	ITPR3	inositol 1,4,5-trisphosphate receptor, type 3 [Source:HGNC Symbol;Acc:6182]
33278_at	ACSM3	acyl-CoA synthetase medium-chain family member 3 [Source:HGNC Symbol;Acc:10522]
49194_s_at	RCC2	regulator of chromosome condensation 2 [Source:HGNC Symbol;Acc:30297]
55769_at	RCC2	regulator of chromosome condensation 2 [Source:HGNC Symbol;Acc:30297]
63956_at	SCAMP5	secretory carrier membrane protein 5 [Source:HGNC Symbol;Acc:30386]
48424_at	ZNF350,ZNF432,ZNF615	N/A
35147_at	MCF2L	MCF.2 cell line derived transforming sequence-like [Source:HGNC Symbol;Acc:14576]
37545_at	SCAMP5	secretory carrier membrane protein 5 [Source:HGNC Symbol;Acc:30386]
42670_at	ACSL3	acyl-CoA synthetase long-chain family member 3 [Source:HGNC Symbol;Acc:3570]
43076_at
37639_at	HPN	hepsin [Source:HGNC Symbol;Acc:5155]
50943_at
36208_at	BRD2	bromodomain containing 2 [Source:HGNC Symbol;Acc:1103]
48657_at	PPP2R2D	protein phosphatase 2, regulatory subunit B, delta [Source:HGNC Symbol;Acc:23732]
56941_at	SAMD5	sterile alpha motif domain containing 5 [Source:HGNC Symbol;Acc:21180]
60460_at	HKR1	HKR1, GLI-Kruppel zinc finger family member [Source:HGNC Symbol;Acc:4928]
39424_at	TNFRSF14	tumor necrosis factor receptor superfamily, member 14 [Source:HGNC Symbol;Acc:11912]
41867_at	CREB3L1	cAMP responsive element binding protein 3-like 1 [Source:HGNC Symbol;Acc:18856]
54902_at	TP53INP1	tumor protein p53 inducible nuclear protein 1 [Source:HGNC Symbol;Acc:18022]
37831_at	SIPA1L3	signal-induced proliferation-associated 1 like 3 [Source:HGNC Symbol;Acc:23801]
61669_at	ZCCHC6	zinc finger, CCHC domain containing 6 [Source:HGNC Symbol;Acc:25817]
41227_at	OCRL	oculocerebrorenal syndrome of Lowe [Source:HGNC Symbol;Acc:8108]
48761_s_at	ZCCHC6	zinc finger, CCHC domain containing 6 [Source:HGNC Symbol;Acc:25817]
57673_at	ARHGEF26	Rho guanine nucleotide exchange factor (GEF) 26 [Source:HGNC Symbol;Acc:24490]
34327_at	HLTF	helicase-like transcription factor [Source:HGNC Symbol;Acc:11099]
36093_at	HECTD4	HECT domain containing E3 ubiquitin protein ligase 4 [Source:HGNC Symbol;Acc:26611]
41436_at	ZMYM2	zinc finger, MYM-type 2 [Source:HGNC Symbol;Acc:12989]
36464_at	CRISP3	cysteine-rich secretory protein 3 [Source:HGNC Symbol;Acc:16904]
38827_at	AGR2	anterior gradient 2 [Source:HGNC Symbol;Acc:328]
56122_at	AGR3	anterior gradient 3 [Source:HGNC Symbol;Acc:24167]
35597_at	TRIB1	tribbles pseudokinase 1 [Source:HGNC Symbol;Acc:16891]
33267_at	ATP8A1	ATPase, aminophospholipid transporter (APLT), class I, type 8A, member 1 [Source:HGNC Symbol;Acc:13531]
34850_at	UBE2E3	ubiquitin-conjugating enzyme E2E 3 [Source:HGNC Symbol;Acc:12479]
51847_at	SLC44A5	solute carrier family 44, member 5 [Source:HGNC Symbol;Acc:28524]
40349_at	CBR4	carbonyl reductase 4 [Source:HGNC Symbol;Acc:25891]
35371_at	LRBA	LPS-responsive vesicle trafficking, beach and anchor containing [Source:HGNC Symbol;Acc:1742]
39417_at	CDK19	cyclin-dependent kinase 19 [Source:HGNC Symbol;Acc:19338]
33327_at	MYRF	myelin regulatory factor [Source:HGNC Symbol;Acc:1181]
64199_at
54372_at
43974_at	CRIPAK	cysteine-rich PAK1 inhibitor [Source:HGNC Symbol;Acc:26619]
40773_at	MYL5	myosin, light chain 5, regulatory [Source:HGNC Symbol;Acc:7586]
610_at	ADRB2	adrenoceptor beta 2, surface [Source:HGNC Symbol;Acc:286]
40219_at
46986_at
43992_at	PCYOX1L	prenylcysteine oxidase 1 like [Source:HGNC Symbol;Acc:28477]
44063_at	TIA1	TIA1 cytotoxic granule-associated RNA binding protein [Source:HGNC Symbol;Acc:11802]
49668_at

## Sheet: Singh
		t-test result for Singh Dataset
		Normal vs. Primary Prostate Cancer
Probe id	Gene Symbol	Approved name	Location
40848_g_at	MICAL2	microtubule associated monooxygenase, calponin and LIM domain containing 2	11p15.3
36412_s_at	IRF7	interferon regulatory factor 7	11p15.5
36549_at	SLC25A17	solute carrier family 25 (mitochondrial carrier; peroxisomal membrane protein, 34kDa), member 17	22q13.2
41180_i_at	DDT	D-dopachrome tautomerase	22q11.23
41106_at	KCNN4	potassium intermediate/small conductance calcium-activated channel, subfamily N, member 4	19q13.2
33823_at	SCARB2	scavenger receptor class B, member 2	4q21.1
33431_at	FMOD	fibromodulin	1q32
39424_at	TNFRSF14	tumor necrosis factor receptor superfamily, member 14	1p36.32
34771_at	PPAP2C	phosphatidic acid phosphatase type 2C	19p13
40810_at	SMARCC1	SWI/SNF related, matrix associated, actin dependent regulator of chromatin, subfamily c, member 1	3p21.31
38604_at	NPY	neuropeptide Y	7p15.3
914_g_at	ERG	v-ets avian erythroblastosis virus E26 oncogene homolog	21q22.3
37068_at	PLA2G7	phospholipase A2, group VII (platelet-activating factor acetylhydrolase, plasma)	6p21.2-p12
36784_at	CSH1	chorionic somatomammotropin hormone 1 (placental lactogen), ,chorionic somatomammotropin hormone 2,chorionic somatomammotropin hormone-like 1	17q22-q24
1969_s_at	CDK7	cyclin-dependent kinase 7	5q12.1
41585_at	SEL1L3	sel-1 suppressor of lin-12-like 3 (C. elegans)	4p15.2
36160_s_at	PTPRN2	protein tyrosine phosphatase, receptor type, N polypeptide 2	7q36
36936_at	TSTA3	tissue specific transplantation antigen P35B	8q24.3
32893_s_at	GGT1,GGT2,GGT3P,GGT4P,GGT8P,GGTLC1,GGTLC2,GGTLC3,GGTLC5P,TOP3B	gamma-glutamyltransferase 1,gamma-glutamyltransferase 2,gamma-glutamyltransferase 3 pseudogene,gamma-glutamyltransferase 4 pseudogene,gamma-glutamyltransferase 8 pseudogene,gamma-glutamyltransferase light chain 1,gamma-glutamyltransferase light chain 2,gamma-glutamyltransferase light chain 3,gamma-glutamyltransferase light chain 5 pseudogene,topoisomerase (DNA) III beta	22q11.23
36821_at	FAM171A1	family with sequence similarity 171, member A1	10p13
41755_at	COBLL1	cordon-bleu WH2 repeat protein-like 1	2q24.3
36918_at	GUCY1A3	guanylate cyclase 1, soluble, alpha 3	4q31.3-q33
1251_g_at	RAP1GAP	RAP1 GTPase activating protein	1p36.1-p35
38464_at	MOGS	mannosyl-oligosaccharide glucosidase	2p13.1
41812_s_at	NUP210	nucleoporin 210kDa	3p25
33332_at	SERHL	serine hydrolase-like	22q13.2-q13.31
39154_at	GADD45G	growth arrest and DNA-damage-inducible, gamma	9q22.1-q22.2
39608_at	SIM2	single-minded family bHLH transcription factor 2	21q22.2
37929_at	CADM1	cell adhesion molecule 1	11q23.2
1637_at	MAPKAPK3	mitogen-activated protein kinase-activated protein kinase 3	3p21.3
37117_at	ARHGAP8	Rho GTPase activating protein 8, proline rich 5	22q13.3
35309_at	ST14	suppression of tumorigenicity 14 (colon carcinoma)	11q24-q25
32787_at	ERBB3	v-erb-b2 avian erythroblastic leukemia viral oncogene homolog 3	12q13
38977_at	YARS	tyrosyl-tRNA synthetase	1p35.1
32034_at	ZNF217	zinc finger protein 217	20q13.2
33710_at	LPCAT3	lysophosphatidylcholine acyltransferase 3	12p13.31
39113_at	PDIA4	protein disulfide isomerase family A, member 4	7q35
33358_at	PPM1H	protein phosphatase, Mg2+/Mn2+ dependent, 1H	12q14.1
38618_at	ELF2,LIMK2	E74-like factor 2 (ets domain transcription factor),LIM domain kinase 2	4q28, 22q12
39236_s_at	FAAH	fatty acid amide hydrolase	1p35-p34
41306_at	NECAB3	N-terminal EF-hand calcium binding protein 3	20q11.21
36806_at	TRPV6	transient receptor potential cation channel, subfamily V, member 6	7q34
34213_at	WWC1	WW and C2 domain containing 1	5q34
38429_at	FASN	fatty acid synthase	17q25
33131_at	SOX4	SRY (sex determining region Y)-box 4	6p22.3
1585_at	ERBB3	v-erb-b2 avian erythroblastic leukemia viral oncogene homolog 3	12q13
35771_at	DEAF1	DEAF1 transcription factor	11p15.5
32245_at	METTL3	methyltransferase like 3	14q11.1
1890_at	GDF15	growth differentiation factor 15	19p13.11
38969_at	C19orf10	chromosome 19 open reading frame 10	19p13.3
40327_at	HOXB13	homeobox B13	17q21.32
34885_at	SYNGR2	synaptogyrin 2	17q25.3
38791_at	DDOST	dolichyl-diphosphooligosaccharide--protein glycosyltransferase subunit (non-catalytic)	1p36.1
36658_at	DHCR24	24-dehydrocholesterol reductase	1p32.3
35371_at	LRBA	LPS-responsive vesicle trafficking, beach and anchor containing	4q13
38684_at	ATP2C1	ATPase, Ca++ transporting, type 2C, member 1	3q21.3
39331_at	TUBB2A	tubulin, beta 2A class IIa	6p25.2
40297_at	STEAP1	six transmembrane epithelial antigen of the prostate 1	7q21
34775_at	TSPAN1	tetraspanin 1	1p33
41468_at	TRG@	T cell receptor gamma locus,T cell receptor gamma variable 9	7p14
32112_s_at	AIM1	absent in melanoma 1	6q21
41163_at	TMED3	transmembrane emp24 protein transport domain containing 3	15q24-q25
41223_at	COX5A	cytochrome c oxidase subunit Va	15q25
39876_at	ENTPD6	ectonucleoside triphosphate diphosphohydrolase 6 (putative)	20p11.21
691_g_at	P4HB	prolyl 4-hydroxylase, beta polypeptide	17q25
1081_at	ODC1	ornithine decarboxylase 1	2p25
36626_at	HSD17B4	hydroxysteroid (17-beta) dehydrogenase 4	5q2
33308_at	GUSB	glucuronidase, beta	7q11.21
34840_at	SERINC5	serine incorporator 5	5q14.1
37141_at	FOXA1	forkhead box A1	14q12-q13
1715_at	TNFSF10	tumor necrosis factor (ligand) superfamily, member 10	3q26
34800_at	LRIG1	leucine-rich repeats and immunoglobulin-like domains 1	3p14
35766_at	KRT18	keratin 18,keratin 18 pseudogene 19,keratin 18 pseudogene 26	12q13
36686_at	ALDH1A3	aldehyde dehydrogenase 1 family, member A3	15q26
36203_at	ODC1	ornithine decarboxylase 1	2p25
40425_at	EFNA1	ephrin-A1	1q21-q22
40881_at	ACLY	ATP citrate lyase	17q21.2
1798_at	SLC39A6	solute carrier family 39 (zinc transporter), member 6	18q12.2
34791_at	SNORA20	small nucleolar RNA, H/ACA box 20	6q25.3
39756_g_at	XBP1	X-box binding protein 1	22q12.1
39755_at	XBP1	X-box binding protein 1 pseudogene 1	5q22.2
296_at	TUBB2A	Tubulin, Beta 2A	6p25.2
291_s_at	TACSTD2	tumor-associated calcium signal transducer 2	1p32
41485_at	LDHA	lactate dehydrogenase A	11p15.1
36666_at	P4HB	prolyl 4-hydroxylase, beta polypeptide	17q25
31527_at	RPS2	ribosomal protein S2	16p13.3
40435_at	SLC25A6	solute carrier family 25 (mitochondrial carrier; adenine nucleotide translocator), member 6	Xp22.32 and Yp11.3
40125_at	CANX	calnexin	5q35
32444_at	ATP6V0E2	ATPase, H+ transporting V0 subunit e2	7q36.1
37720_at	HSPD1	heat shock 60kDa protein 1 (chaperonin)	2q33.1
34304_s_at	SAT1	spermidine/spermine N1-acetyltransferase 1	Xp22.1
33614_at	RPL18A	ribosomal protein L18a	19p13.11
31538_at	RPLP0	ribosomal protein, large, P0	12q24.2
31907_at	RPL14	ribosomal protein L14	3p22-p21.2
40436_g_at	SLC25A6	solute carrier family 25 (mitochondrial carrier; adenine nucleotide translocator), member 6	Xp22.32 and Yp11.3
31568_at	RPL14P1	ribosomal protein L14 pseudogene 1	12q14.2
1180_g_at	HSPA8	heat shock 70kDa protein 8	11q24.1
39798_at	RPS28	ribosomal protein S28	19p13.2
35119_at	RPL13A	ribosomal protein L13a	19q13.3
33820_g_at	H3F3A	H3 histone, family 3A	1q42.12
254_at	TPT1	tumor protein, translationally-controlled 1	13q14
31584_at	RPS7	ribosomal protein S7	2p25
34646_at	RPS7P11	ribosomal protein S7 pseudogene 11	17q21.32
41152_f_at	PLEKHA7	pleckstrin homology domain containing, family A member 7	11p15
41214_at	RPS4Y1	ribosomal protein S4, Y-linked 1	Yp11.3
1980_s_at	NME2	NME/NM23 nucleoside diphosphate kinase 2	17q21.33
33415_at	HEBP2	heme binding protein 2	6q24
41454_at	SNRPE	small nuclear ribonucleoprotein polypeptide E	1q32
38679_g_at	SNRPEL1	small nuclear ribonucleoprotein polypeptide E pseudogene 2	9p24.1
31906_at	HSBP1	heat shock factor binding protein 1	16q23.3
40803_at	TMEM123	transmembrane protein 123	11q22.1
36928_at	ZNF146	zinc finger protein 146	19q13.1
32878_f_at	RP11	pre-mRNA processing factor 31	19q13.4
36201_at	GLO1	glyoxalase I	6p21.3-p21.1
39060_at	PSMB7	proteasome (prosome, macropain) subunit, beta type, 7	9q34.11-q34.12
32546_at	FH	fumarate hydratase	1q42.1
35823_at	PPIB	peptidylprolyl isomerase B (cyclophilin B)	15q21-q22
37000_at	BRP44	mitochondrial pyruvate carrier 2	1q24
38469_at	TSPAN8	tetraspanin 8	12q14.1-q21.1
36992_at	TXN	thioredoxin	9q31
32564_at	SEC61B	Sec61 beta subunit	9q22.32-q31.3
35793_at	G3BP2	GTPase activating protein (SH3 domain) binding protein 2	4q21.1
39169_at	SEC61G	Sec61 gamma subunit	7p11.2
38986_at	PDIA3	protein disulfide isomerase family A, member 3	15q15
35810_at	ARPC3	actin related protein 2/3 complex, subunit 3, 21kDa	12q24
37035_at	SERP1	stress-associated endoplasmic reticulum protein 1	3q25.1
39353_at	HSPE1	heat shock 10kDa protein 1	2q33.1
41140_at	IFNGR2	interferon gamma receptor 2 (interferon gamma transducer 1)	21q22.1
40417_at	CCT5	chaperonin containing TCP1, subunit 5 (epsilon)	5p15.2
34893_at	NDUFV2	NADH dehydrogenase (ubiquinone) flavoprotein 2, 24kDa	18p11.22
38456_s_at	SNRPB	small nuclear ribonucleoprotein polypeptides B and B1	20p13
38814_at	ATP6V1G1	ATPase, H+ transporting, lysosomal 13kDa, V1 subunit G1	9q33.1
38435_at	PRDX4	peroxiredoxin 4	Xp22.11
35351_at	RBM4	RNA binding motif protein 4	11q13
40774_at	CCT3	chaperonin containing TCP1, subunit 3 (gamma)	1q23
40437_at	TMEM87A	transmembrane protein 87A	15q15.1
36147_at	SSR2	signal sequence receptor, beta (translocon-associated protein beta)	1q21-q23
37955_at	CNPY2	canopy FGF signaling regulator 2	12q15
38780_at	AKR1A1	aldo-keto reductase family 1, member A1 (aldehyde reductase)	1p33-p32
820_at	MGST2	microsomal glutathione S-transferase 2	4q28.3
38640_at	ZNF593	zinc finger protein 593	1p35.3
35710_s_at	STRA13	stimulated by retinoic acid 13	17q25.3
36193_at	ARFIP2	ADP-ribosylation factor interacting protein 2	11p15
35631_at	POLR2H	polymerase (RNA) II (DNA directed) polypeptide H	3q28
32203_at	RBCK1	RanBP-type and C3HC4-type zinc finger containing 1	20p13
41732_at	BOLA2	bolA family member 2	16p11.2
1248_at	BOLA2B	bolA family member 2B	16p11.2
34358_at	MRPL23	mitochondrial ribosomal protein L23	11p15.5
36624_at	IMPDH2	IMP (inosine 5'-monophosphate) dehydrogenase 2	3p21.2
35628_at	TM7SF2	transmembrane 7 superfamily member 2	11q13.1
33904_at	CLDN3	claudin 3	7q11
1470_at	POLD2	polymerase (DNA directed), delta 2, accessory subunit	7p13
36673_at	MPI	mannose phosphate isomerase	15q24.1
37713_at	ABHD14A	abhydrolase domain containing 14A	3p21.1
39817_s_at	C6orf108	2'-deoxynucleoside 5'-phosphate N-hydrolase 1	6p21.1
36529_at	TRAPPC6A	trafficking protein particle complex 6A	19q13.32
1985_s_at	NME1	NME/NM23 nucleoside diphosphate kinase 1	17q21.33
39073_at	NME1	NME/NM23 nucleoside diphosphate kinase 1	17q21.33
1521_at	NME1	NME/NM23 nucleoside diphosphate kinase 1	17q21.33
37730_at	SND1	staphylococcal nuclease and tudor domain containing 1	7q31.3
36561_at	PCCB	propionyl CoA carboxylase, beta polypeptide	3q21-q22
36174_at	MARCKSL1	MARCKS-like 1	1p35.1
37917_at	MIOS	missing oocyte, meiosis regulator, homolog (Drosophila)	7p21.3
41250_at	AIMP2	aminoacyl tRNA synthetase complex-interacting multifunctional protein 2	7p22.1
41696_at	GGCT	gamma-glutamylcyclotransferase	7p15-p14
38642_at	ALCAM	activated leukocyte cell adhesion molecule	3q13.1
33895_at	SH3YL1	SH3 and SYLF domain containing 1	2p25.3
38655_at	TMEM106C	transmembrane protein 106C	12q13.1
38656_s_at	TMEM106C	transmembrane protein 106C	12q13.1
37726_at	MRPL3	mitochondrial ribosomal protein L3	3q21-q23
33121_g_at	RGS10	regulator of G-protein signaling 10	10q25
35007_at	TWISTNB	TWIST neighbor	7p21.1
34316_at	ARL6IP1	ADP-ribosylation factor-like 6 interacting protein 1	16p12-p11.2
32433_at	RP11	clone based
41278_at	ACTL6A	actin-like 6A	3q26.33
1647_at	IQGAP2	IQ motif containing GTPase activating protein 2	5q
39056_at	PAICS	phosphoribosylaminoimidazole carboxylase, phosphoribosylaminoimidazole succinocarboxamide synthetase	4q12
37044_at	PDIA5	protein disulfide isomerase family A, member 5	3q21.1
575_s_at	EPCAM	epithelial cell adhesion molecule	2p21
40587_s_at	EEF1E1	eukaryotic translation elongation factor 1 epsilon 1	6p24.3
33632_g_at	TXNL4A	thioredoxin-like 4A	18q23
34391_at	IGBP1	immunoglobulin (CD79A) binding protein 1	Xq13.1-q13.3
35272_at	GNG5	guanine nucleotide binding protein (G protein), gamma 5	1p22
35824_at	ZNF238	zinc finger and BTB domain containing 18	1q44
37991_at	STT3A	STT3A, subunit of the oligosaccharyltransferase complex (catalytic)	11q23.3
35643_at	NUCB2	nucleobindin 2	11p15.1
33912_at	ZMPSTE24	zinc metallopeptidase STE24	1p34
41242_at	UAP1	UDP-N-acteylglucosamine pyrophosphorylase 1	1q23.2
31519_f_at	BTF3P13	basic transcription factor 3 pseudogene 13	4q23
35709_at	RFK	riboflavin kinase	9q21.31
36926_at	MAPK6	mitogen-activated protein kinase 6	15q21
35214_at	UGDH	UDP-glucose 6-dehydrogenase	4p14
40167_s_at	WSB2	WD repeat and SOCS box containing 2	12q24.23
262_at	AMD1	adenosylmethionine decarboxylase 1	6q21
263_g_at	AMD1	adenosylmethionine decarboxylase 1	6q21
32786_at	JUNB	jun B proto-oncogene	19p13.13
40966_at	STK39	serine threonine kinase 39	2q24.3
37971_at	BAZ1A	bromodomain adjacent to zinc finger domain, 1A	14q13.2
37026_at	KLF6	Kruppel-like factor 6	10p15
38827_at	AGR2	anterior gradient 2	7p21.3
35320_at	SLC11A2	solute carrier family 11 (proton-coupled divalent metal ion transporter), member 2	12q13
33631_at	TXNL4A	Data not found
40071_at	CYP1B1	cytochrome P450, family 1, subfamily B, polypeptide 1	2p22.2
859_at	CYP1B1	cytochrome P450, family 1, subfamily B, polypeptide 1	2p22.2
36495_at	FBP1	fructose-1,6-bisphosphatase 1	9q22.3
34269_at	C10orf137	erythroid differentiation regulatory factor 1	10q26.2
35276_at	CLDN4	claudin 4	7q11.23
40074_at	MTHFD2	methylenetetrahydrofolate dehydrogenase (NADP+ dependent) 2, methenyltetrahydrofolate cyclohydrolase	2p13.1
37366_at	PDLIM5	PDZ and LIM domain 5	4q22
40766_at	C4A	complement component 4A (Rodgers blood group)	6p21.3
40060_r_at	PDLIM5	Enigma-Like LIM Domain Protein	4q22
39748_at	SLC7A1	solute carrier family 7 (cationic amino acid transporter, y+ system), member 1	13q12.3
36491_at	TMSB15A	thymosin beta 15a	Xq21.33-q22.3
35285_at	SLC4A4	solute carrier family 4 (sodium bicarbonate cotransporter), member 4	4q13.3
34050_at	ACSM1	acyl-CoA synthetase medium-chain family member 1	16p12.3
1740_g_at	FOLH1	folate hydrolase (prostate-specific membrane antigen) 1	11p11.2
1451_s_at	POSTN	periostin, osteoblast specific factor	13q13.3
32819_at	HIST1H2BK	histone cluster 1, H2bk	6p22.1
1739_at	FOLH1	folate hydrolase (prostate-specific membrane antigen) 1	11p11.2
31528_f_at	HIST1H2BM	histone cluster 1, H2bm	6p22.1
38716_at	CAMKK2	calcium/calmodulin-dependent protein kinase kinase 2, beta	12q24.2
38262_at	MBOAT2	membrane bound O-acyltransferase domain containing 2	2p25
153_f_at	HIST1H2BJ	histone cluster 1, H2bj	6p22.1
37948_at	ATP6V1C1	ATPase, H+ transporting, lysosomal 42kDa, V1 subunit C1	8p22.3
33611_g_at	CLDN8	claudin 8	21q22.1
31749_f_at	HIST1H2AK	histone cluster 1, H2ak	6p22.1
32980_f_at	HIST1H2BC	histone cluster 1, H2bc	6p22.1
37639_at	HPN	hepsin	19q13.12
33708_at	SLC43A1	solute carrier family 43 (amino acid system L transporter), member 1	11q12.1
35071_s_at	GMDS	GDP-mannose 4,6-dehydratase	6p25
36008_at	PTP4A3	protein tyrosine phosphatase type IVA, member 3	8q24.3
103_at	THBS4	thrombospondin 4	5q13
35174_i_at	EEF1A2	eukaryotic translation elongation factor 1 alpha 2	20q13.3
41706_at	AMACR	alpha-methylacyl-CoA racemase	5p13.2
32485_at	MB	myoglobin	22q13.1
37741_at	PYCR1	pyrroline-5-carboxylate reductase 1	17q25.3
1513_at	KLK3	kallikrein-related peptidase 3	19q13.41
32634_s_at	ICA1	islet cell autoantigen 1, 69kDa	7p22
38292_at	HOMER2	homer homolog 2 (Drosophila)	15q24.3
2011_s_at	BIK	BCL2-interacting killer (apoptosis-inducing)	22q13.31
36432_at	MCCC2	methylcrotonoyl-CoA carboxylase 2 (beta)	5q12-q13
37648_at	TTLL12	tubulin tyrosine ligase-like family, member 12	22q13.31
41259_at	NOP16	NOP16 nucleolar protein	5q35.2
38803_at	NCALD	neurocalcin delta	8q22-q23
41281_s_at	MORN1	MORN repeat containing 1	1p36.33-p36.32
32028_at	PMM2	phosphomannomutase 2	16p13
36694_at	KCNS3	potassium voltage-gated channel, delayed-rectifier, subfamily S, member 3	2p24
33375_at	MYO6	myosin VI	6q14.1
41609_at	HLA-DMB	major histocompatibility complex, class II, DM beta	6p21.3
37193_at	UCK2	uridine-cytidine kinase 2	1p32
38218_at	GCNT1	glucosaminyl (N-acetyl) transferase 1, core 2	9q13
33610_at	CLDN8	Claudin 8	21q22.1
193_at	TAF9	TAF9 RNA polymerase II, TATA box binding protein (TBP)-associated factor, 32kDa	5q13.2
35331_at	CTNNAL1	catenin (cadherin-associated protein), alpha-like 1	9q31.2
38984_at	PREPL	prolyl endopeptidase-like	2p22.1
37356_r_at	USO1	USO1 vesicle transport factor	4q21.1
1891_at	MAP3K8	mitogen-activated protein kinase kinase kinase 8	10p11.2
36092_at	PDE4DIP	phosphodiesterase 4D interacting protein	1q21.1
41472_at	APOBEC3G	apolipoprotein B mRNA editing enzyme, catalytic polypeptide-like 3G	22q13.1-q13.2
1954_at	KDR	kinase insert domain receptor (a type III receptor tyrosine kinase)	4q11-q12
41693_r_at	CROT	carnitine O-octanoyltransferase	7q21.1
33893_r_at	CEP170	centrosomal protein 170kDa	1q44
32041_r_at	CDC5L	cell division cycle 5-like	6p21.1
40993_r_at	SAP30	Sin3A-associated protein, 30kDa	4q34.1
33598_r_at	NLRP3	NLR family, pyrin domain containing 3	1q44
34750_r_at	ZBTB1	zinc finger and BTB domain containing 1	14q23.3
35513_r_at	MCF2L2	MCF.2 cell line derived transforming sequence-like 2	3q27
34794_r_at	PLS3	plastin 3	Xq23
33032_r_at	NBPF8	neuroblastoma breakpoint family, member 8	1q21.1
32256_r_at	TERF1	telomeric repeat binding factor (NIMA-interacting) 1	8q21.11
38099_r_at	ACSL4	acyl-CoA synthetase long-chain family member 4	Xq22.3-q23
1909_at	BCL2	B-cell CLL/lymphoma 2	18q21.3
32182_at	STK38L	serine/threonine kinase 38 like	12p11.23
41355_at	BCL11A	B-cell CLL/lymphoma 11A (zinc finger protein)	2p16.1
40023_at	BDNF	brain-derived neurotrophic factor	11p14.1
39852_at	SPG20	spastic paraplegia 20 (Troyer syndrome)	13q13.1
38001_at	CACNA1C	calcium channel, voltage-dependent, L type, alpha 1C subunit	12p13.3
36712_at		Data not found
39124_r_at	TRPC1	transient receptor potential cation channel, subfamily C, member 1	3q23
33235_at	NAV3	neuron navigator 3	12q14.3
837_s_at	ME1	malic enzyme 1, NADP(+)-dependent, cytosolic	6q12
1262_s_at	TGFB2	transforming growth factor, beta 2	1q41
41748_at	TNNC2	troponin C type 2 (fast)	20q12-q13.11
38735_at	KIAA0513	KIAA0513	16q24.1
657_at	PCDHGA10	protocadherin gamma subfamily A, 10	5q31
34669_at	TFE3	transcription factor binding to IGHM enhancer 3	Xp11.22
424_s_at	FGFR1	fibroblast growth factor receptor 1	8p11.23-p11.22
37657_at	PALM	paralemmin	19p13.3
942_at	RGN	regucalcin	Xp11.3
552_at	ARHGAP1	Rho GTPase activating protein 1	11p11.2
37996_s_at	DMPK	dystrophia myotonica-protein kinase	19q13.3
38632_at	DNAJB5	DnaJ (Hsp40) homolog, subfamily B, member 5	9p
36095_at	CLIP3	CAP-GLY domain containing linker protein 3	19q13
34870_at	LDB3	LIM domain binding 3	10q22.3-q23.2
41098_at	DAAM2	dishevelled associated activator of morphogenesis 2	6p21.1
40024_at	STAC	SH3 and cysteine rich domain	3p22.3
38175_at	CAND2	cullin-associated and neddylation-dissociated 2 (putative)	3p25.2
1135_at	GRK5	G protein-coupled receptor kinase 5	10q26.11
38408_at	TSPAN7	tetraspanin 7	Xp11.4
37920_at	PITX1	paired-like homeodomain 1	5q31.1
34183_at	CCDC69	coiled-coil domain containing 69	5q33.1
40193_at	ENO2	enolase 2 (gamma, neuronal)	12p13
1230_g_at	MTMR11	myotubularin related protein 11	1q12-q21
33134_at	ADCY3	adenylate cyclase 3	2p23.3
770_at	GPX3	glutathione peroxidase 3 (plasma)	5q23
1591_s_at	IGF2	insulin-like growth factor 2 (somatomedin A)	11p15.5
38454_g_at	ICAM2	intercellular adhesion molecule 2	17q23.3
36925_at	HSPA2	heat shock 70kDa protein 2	14q23
39940_at	SBSPON	somatomedin B and thrombospondin, type 1 domain containing	8q21.11
37191_at	PHYHIP	phytanoyl-CoA 2-hydroxylase interacting protein	8p21.2
38627_at	HLF	hepatic leukemia factor	17q22
849_g_at	TRAF1	TNF receptor-associated factor 1	9q33-q34
31855_at	SRPX	sushi-repeat containing protein, X-linked	Xp21.1
40075_at	SYT1	synaptotagmin I	12q21.2
31864_at	MPHOSPH6	M-phase phosphoprotein 6	16q23.3
37940_f_at	APOBEC3C	apolipoprotein B mRNA editing enzyme, catalytic polypeptide-like 3C	22q13.1-q13.2
506_s_at	STAT5A	signal transducer and activator of transcription 5A	17q11.2
31845_at	ELF4	E74-like factor 4 (ets domain transcription factor)	Xq26
40762_g_at	SLC16A5	solute carrier family 16 (monocarboxylate transporter), member 5	17q25.1
40511_at	GATA3	GATA binding protein 3	10p15
31791_at	TP63	tumor protein p63	3q27-q29
38916_at	MAMLD1	mastermind-like domain containing 1	Xq28
40240_at	GPRC5B	G protein-coupled receptor, class C, group 5, member B	16p12
38152_at	VWA5A	von Willebrand factor A domain containing 5A	11q24.1
38229_at	CYP3A5	cytochrome P450, family 3, subfamily A, polypeptide 5	7q21.1
32694_at	RARB	retinoic acid receptor, beta	3p24
37578_at	AFAP1	actin filament associated protein 1	4p16
172_at	INPP5D	inositol polyphosphate-5-phosphatase, 145kDa	2q37.1
35213_at	WBP4	WW domain binding protein 4	13q13.3
35633_at	ELMO1	engulfment and cell motility 1	7p14.1
33249_at	NR3C2	nuclear receptor subfamily 3, group C, member 2	4q31
34238_at	IGSF1	immunoglobulin superfamily, member 1	Xq25
40805_at	SIPA1L1	signal-induced proliferation-associated 1 like 1	14q24.1
36750_at	RIMBP2	RIMS binding protein 2	12q24.33
33872_at	LPHN2	latrophilin 2	1p31.1
38701_at	UBE2L3	ubiquitin-conjugating enzyme E2L 3	22q11.2
36351_at	KAZALD1	Kazal-type serine peptidase inhibitor domain 1	10q24.32
33743_at	ATRNL1	attractin-like 1	10q26
491_at	PTPRG	protein tyrosine phosphatase, receptor type, G	3p21-p14
37852_at	RP13	pre-mRNA processing factor 8	17p13.3
36525_at	FBXL2	F-box and leucine-rich repeat protein 2	3p22.3
39000_at	NMT1	N-myristoyltransferase 1	17q21.31
40290_f_at	ST3GAL1	ST3 beta-galactoside alpha-2,3-sialyltransferase 1	8q24.22
41396_at	CLIP2	CAP-GLY domain containing linker protein 2	7q11.23
38154_at	KPNA4	karyopherin alpha 4 (importin alpha 3)	3q25.33
41864_at	STX2	syntaxin 2	12q24
37500_at	ZNF175	zinc finger protein 175	19q13.4
33252_at	MCM3	minichromosome maintenance complex component 3	6p12
34268_at	RGS19	regulator of G-protein signaling 19	20q13.33
31970_r_at	PPEF2	protein phosphatase, EF-hand calcium binding domain 2	4q21.1
38829_r_at	KHSRP	KH-type splicing regulatory protein	19p13.3
40360_at	SLC10A3	solute carrier family 10, member 3	Xq28
35472_at	KCNJ15	potassium inwardly-rectifying channel, subfamily J, member 15	21q22.2
2041_i_at	ABL1	ABL proto-oncogene 1, non-receptor tyrosine kinase	9q34.1
41584_at	NUDT3	nudix (nucleoside diphosphate linked moiety X)-type motif 3	6p21.2
36997_at	AK1	adenylate kinase 1	9q34.1
39400_at	TBC1D2B	TBC1 domain family, member 2B	15q24.3-q25.1
40479_at	FYN	FYN proto-oncogene, Src family tyrosine kinase	6q21
33812_at	ADAM19	ADAM metallopeptidase domain 19	5q33.3
1060_g_at	NTRK3	neurotrophic tyrosine kinase, receptor, type 3	15q24-q25
37369_s_at	NFATC4	nuclear factor of activated T-cells, cytoplasmic, calcineurin-dependent 4	14q11.2
40594_r_at	ACVRL1	activin A receptor type II-like 1	12q13.13
760_at	DYRK2	dual-specificity tyrosine-(Y)-phosphorylation regulated kinase 2	12q15
1101_at	APBB1	amyloid beta (A4) precursor protein-binding, family B, member 1 (Fe65)	11p15
236_at	GNAO1	guanine nucleotide binding protein (G protein), alpha activating activity polypeptide O	16q13
488_at	ITSN1	intersectin 1 (SH3 domain protein)	21q22.1-q22.2
160023_at	WNT2	wingless-type MMTV integration site family member 2	7q31
1756_f_at	CYP3A4	cytochrome P450, family 3, subfamily A, polypeptide 4	7q21.1
34294_at	KIFC3	kinesin family member C3	16q13-q21
41325_at	KCNK3	potassium channel, subfamily K, member 3	2p23
1257_s_at	QSOX1	quiescin Q6 sulfhydryl oxidase 1	1q24
39588_at	TNFSF12	tumor necrosis factor (ligand) superfamily, member 12	17p13.1
38051_at	MAL	mal, T-cell differentiation protein	2q11.1
39721_at	EFNB1	ephrin-B1	Xq12
38032_at	SV2A	synaptic vesicle glycoprotein 2A	1q21.2
32094_at	CHST3	carbohydrate (chondroitin 6) sulfotransferase 3	10q22.1
35846_at	THRA	thyroid hormone receptor, alpha	17q21.1
36247_f_at	ADH1C	alcohol dehydrogenase 1C (class I), gamma polypeptide	4q23
541_g_at	HSPB2	heat shock 27kDa protein 2	11q22-q23
1664_at	IGF2	Insulin like growth factor 2	11p15.5
35638_at	RUNX1T1	runt-related transcription factor 1; translocated to, 1 (cyclin D-related)	8q22
34844_at	ZNF516	zinc finger protein 516	18q23
1336_s_at	PRKCB	protein kinase C, beta	16p12
37205_at	FBXL7	F-box and leucine-rich repeat protein 7	5p15.1
39566_at	CHRFAM7A	CHRNA7 (cholinergic receptor, nicotinic, alpha 7, exons 5-10) and FAM7A (family with sequence similarity 7A, exons A-E) fusion	15q13.2
41792_at	ABCC8	ATP-binding cassette, sub-family C (CFTR/MRP), member 8	11p15.1
41289_at	NCAM1	neural cell adhesion molecule 1	11q23.2
41837_at	C14orf132	chromosome 14 open reading frame 132	14q32.2
35324_at	SLIT3	slit homolog 3 (Drosophila)	5q35
32092_at	SDC3	syndecan 3	1p35.2
35350_at	CHST15	carbohydrate (N-acetylgalactosamine 4-sulfate 6-O) sulfotransferase 15	10q26
36695_at	OLFML1	olfactomedin-like 1	11p15
36030_at	IFFO1	intermediate filament family orphan 1	12p13.31
1290_g_at	GSTM5	glutathione S-transferase mu 5	1p13.3
32660_at	TRANK1	tetratricopeptide repeat and ankyrin repeat containing 1	3p22.2
39550_at	GLT25D2	collagen beta(1-O)galactosyltransferase 2	1q25
41478_at	TTC28	tetratricopeptide repeat domain 28	22q12.1
38225_at	KCNH2	potassium voltage-gated channel, subfamily H (eag-related), member 2	7q36.1
1831_at	BMP5	bone morphogenetic protein 5	6p12.1
41655_at	MID2	midline 2	Xq22.1-q22.2
32057_at	LRRC17	leucine rich repeat containing 17	7q22.1
36555_at	SNCG	synuclein, gamma (breast cancer-specific protein 1)	10q23.2-q23.3
37595_at	FRRS1L	ferric-chelate reductase 1-like	9q31.1-q31.2
39590_at	APBA2	amyloid beta (A4) precursor protein-binding, family A, member 2	15q11-q12
40646_at	CX3CR1	chemokine (C-X3-C motif) receptor 1	3p21.3
39701_at	PEG3	paternally expressed 3	19q13.4
41346_at	LARGE	like-glycosyltransferase	22q12.3
37265_at	RIMS3	regulating synaptic membrane exocytosis 3	1p34.2
212_at	ROR2	receptor tyrosine kinase-like orphan receptor 2	9q22
39315_at	ANGPT1	angiopoietin 1	8q23.1
37624_at	CA3	carbonic anhydrase III, muscle specific	8q21.2
37819_at	MDM1	Mdm1 nuclear protein homolog (mouse)	12q15
38348_at	ACOX2	acyl-CoA oxidase 2, branched chain	3p14.3
36990_at	UCHL1	ubiquitin carboxyl-terminal esterase L1 (ubiquitin thiolesterase)	4p13
33596_at	SPOCK3	sparc/osteonectin, cwcv and kazal-like domains proteoglycan (testican) 3	4q32.3
39776_at	ULK2	unc-51 like autophagy activating kinase 2	17p11.2
38952_s_at	COL13A1	collagen, type XIII, alpha 1	10q22
39366_at	PPP1R3C	protein phosphatase 1, regulatory subunit 3C	10q23-q24
37808_at	SNX7	sorting nexin 7	1p21
41104_at	CXCL13	chemokine (C-X-C motif) ligand 13	4q21
34730_g_at	TRO	trophinin	Xp11.22-p11.21
779_at	COL4A6	collagen, type IV, alpha 6	Xq22
496_s_at	IL11RA	interleukin 11 receptor, alpha	9p13
34460_at	BZRAP1	benzodiazepine receptor (peripheral) associated protein 1	17q22-q23
38951_at	COL13A1	Collagen, Type XIII, Alpha 1	10q22
39865_at	KCTD7	potassium channel tetramerization domain containing 7	7q11.21
33223_at	MAST3	microtubule associated serine/threonine kinase 3	19p13
39771_at	RHOBTB1	Rho-related BTB domain containing 1	10q22.1
39939_at	COL4A6	collagen, type IV, alpha 6	Xp22
35178_at	WIF1	WNT inhibitory factor 1	12q14.2
36692_at	MTMR9	myotubularin related protein 9	8p23-p22
39324_at	PGAP1	post-GPI attachment to proteins 1	2q33.1
32667_at	COL4A5	collagen, type IV, alpha 5	Xq22
37125_f_at	CYP3A5	Cytochrome P450, Family 3, Subfamily A, Polypeptide 5	7q21.1
37124_i_at	CYP3A5	Cytochrome P450, Family 3, Subfamily A, Polypeptide 5	7q21.1
35354_at	SYNGR1	synaptogyrin 1	22q13
33716_at	RAB22A	RAB22A, member RAS oncogene family	20q13
35789_at	TRAK1	trafficking protein, kinesin binding 1	3p22.1
32218_at	NUDT3	Nudix (Nucleoside Diphosphate Linked Moiety X)-Type Motif 3	6p21.2
490_g_at	MUTYH	mutY homolog	1p34.1
39705_at	SIN3B	SIN3 transcription regulator family member B	19p13.12
35299_at	MKNK1	MAP kinase interacting serine/threonine kinase 1	1p33
39582_at	CYLD	cylindromatosis (turban tumor syndrome)	16q12-q13
34950_at	ZNF423	zinc finger protein 423	16q12
162_at	USP11	ubiquitin specific peptidase 11	Xp11.23
39615_at	KAZN	kazrin, periplakin interacting protein	1p36.21
35238_at	TRAF5	TNF receptor-associated factor 5	1q32
33933_at	WFDC2	WAP four-disulfide core domain 2	20q13.12
40480_s_at	FYN	OKT3-Induced Calcium Influx	6q21
39070_at	FSCN1	fascin actin-bundling protein 1	7p22
33869_at	STAT5B	signal transducer and activator of transcription 5B	17q11.2
565_at	SRD5A2	steroid-5-alpha-reductase, alpha polypeptide 2 (3-oxo-5 alpha-steroid delta 4-dehydrogenase alpha 2)	2p23.1
753_at	NID2	nidogen 2 (osteonidogen)	14q22.1
37599_at	AOX1	aldehyde oxidase 1	2q33
40971_at	ANKS1A	ankyrin repeat and sterile alpha motif domain containing 1A	6p21.31
656_at	INPP1	inositol polyphosphate-1-phosphatase	2q32
35263_at	EIF4EBP2	eukaryotic translation initiation factor 4E binding protein 2	10q21-q22
35735_at	GBP1	guanylate binding protein 1, interferon-inducible	1p22.2
38044_at	FAM107A	family with sequence similarity 107, member A	3p14.2
38042_at	PRKCA	protein kinase C, alpha	17q22-q24
556_s_at	GSTM1	glutathione S-transferase mu 1	1p13.3
39054_at	GSTM1	glutathione S-transferase mu 1	1p13.3
38291_at	PENK	proenkephalin	8q23-q24
33883_at	EFS	embryonal Fyn-associated substrate	14q11.2-q12
32552_at	RBP4	retinol binding protein 4, plasma	10q23.33
32109_at	RBP4	polymerase (RNA) II (DNA directed) polypeptide D	2q21
1121_g_at	FXYD1	FXYD domain containing ion transport regulator 1	19q13.1
32798_at	GSTM3	glutathione S-transferase mu 3 (brain)	1p13.3
38059_g_at	DPT	dermatopontin	1q12-q23
39979_at	F10	coagulation factor X	13q34
39545_at	CDKN1C	cyclin-dependent kinase inhibitor 1C (p57, Kip2)	11p15.5
38406_f_at	LCNL1	lipocalin-like 1	9q34.3
216_at	PTGDS	prostaglandin D2 synthase 21kDa (brain)	9q34.2-q34.3
38326_at	G0S2	G0/G1 switch 2	1q32.2
40282_s_at	CFD	complement factor D (adipsin)	19p13.3
39182_at	EMP3	epithelial membrane protein 3	19q13.3
32551_at	EFEMP1	EGF containing fibulin-like extracellular matrix protein 1	2p16
36917_at	LAMA2	laminin, alpha 2	6q22-q23
37326_at	PLP2	proteolipid protein 2 (colonic epithelium-enriched)	Xp11.23
1767_s_at	TGFB3	transforming growth factor, beta 3	14q24
38087_s_at	S100A4	S100 calcium binding protein A4	1q12-q22
37251_s_at	GPM6B	glycoprotein M6B	Xp22.2
40856_at	SERPINF1	serpin peptidase inhibitor, clade F (alpha-2 antiplasmin, pigment epithelium derived factor), member 1	17p13.3
38634_at	RBP1	retinol binding protein 1, cellular	3q21-q23
39673_i_at	ECM2	extracellular matrix protein 2, female organ and adipocyte specific	9q22.3
32242_at	CRYAB	crystallin, alpha B	11q22.3-q23.1
32243_g_at	CRYAB	crystallin, alpha B	11q22.3-q23.1
1897_at	TGFBR3	transforming growth factor, beta receptor III	1p33-p32
37394_at	C7	complement component 7	5p13.1
37743_at	FEZ1	fasciculation and elongation protein zeta 1 (zygin I)	11q24.2
37203_at	CES1	carboxylesterase 1	16q22.2
37745_s_at	ST5	suppression of tumorigenicity 5	11p15
33457_at	C3orf63	family with sequence similarity 208, member A	3p14.3
32700_at	GBP2	guanylate binding protein 2, interferon-inducible	1p22.2
34377_at	ATP1A2	ATPase, Na+/K+ transporting, alpha 2 polypeptide	1q23.2
34843_at	ZNF516	Zinc finger protein 516	18q23
35366_at	NID1	nidogen 1	1q43
35692_at	TMEM158	transmembrane protein 158 (gene/pseudogene)	3p21.31
37539_at	RGL1	ral guanine nucleotide dissociation stimulator-like 1	1q25.2
32526_at	JAM3	junctional adhesion molecule 3	11q25
120_at	ITGA1	integrin, alpha 1	5q11.1
36533_at	PTGIS	prostaglandin I2 (prostacyclin) synthase	20q13
35146_at	TGFB1I1	transforming growth factor beta 1 induced transcript 1	16p11
37617_at	FAM190B	coiled-coil serine-rich protein 2	10q23.1
36497_at	AHNAK2	AHNAK nucleoprotein 2	14q32.33
38298_at	KCNMB1	potassium large conductance calcium-activated channel, subfamily M, beta member 1	5q34
38028_at	LMO3	LIM domain only 3 (rhombotin-like 2)	12p13
32598_at	NELL2	NEL-like 2 (chicken)	12q12
39691_at	SH3GLB1	SH3-domain GRB2-like endophilin B1	1p22.3
35644_at	HEPH	hephaestin	Xq11-q12
35776_at	ITSN1	intersectin 1 (SH3 domain protein)	21q22.1
39750_at
41744_at	OPTN	optineurin	10p14
34388_at	COL14A1	collagen, type XIV, alpha 1	8q23
41385_at	EPB41L3	erythrocyte membrane protein band 4.1-like 3	18p11.32
160029_at	PRKCB	Protein kinase C, Beta 1	16p12
39123_s_at	TRPC1	transient receptor potential cation channel, subfamily C, member 1	3q23
34853_at	FLRT2	fibronectin leucine rich transmembrane protein 2	14q24-q32
41246_at	SERPINE2	serpin peptidase inhibitor, clade E (nexin, plasminogen activator inhibitor type 1), member 2	2q36.1
39654_at	ASPA	aspartoacylase	17p13.3
40767_at	TFPI	tissue factor pathway inhibitor (lipoprotein-associated coagulation inhibitor)	2q32
35277_at	SPON1	spondin 1, extracellular matrix protein	11p15.2
38396_at	MAP1B	microtubule-associated protein 1B	5q13
37573_at	ANGPTL2	angiopoietin-like 2	9q34
32718_at	TPST1	tyrosylprotein sulfotransferase 1	7q11.21
32076_at	RCAN2	regulator of calcineurin 2	6p12.3
36319_at	FOXF2	forkhead box F2	6p25.3
40512_at	CHN1	chimerin 1	2q31-q32.1
36521_at	DZIP1	DAZ interacting zinc finger protein 1	13q32.1
32224_at	FCHSD2	FCH and double SH3 domains 2	11q13.3
41013_at	VSTM4	V-set and transmembrane domain containing 4	10q11.23
36452_at	SYNPO	synaptopodin	5q33.1
35234_at	RECK	reversion-inducing-cysteine-rich protein with kazal motifs	9p13.3
37716_at	CD200	CD200 molecule	3q13.2
35347_at	EFEMP2	EGF containing fibulin-like extracellular matrix protein 2	11q13
40994_at	GRK5	G protein-coupled receptor kinase 5	10q26.11
39026_r_at	MEG3	maternally expressed 3 (non-protein coding)	14q32.2
38950_r_at	MMP23A	matrix metallopeptidase 23A (pseudogene)	1p36.3
32250_at	CFH	complement factor H	1q32
32783_at	FBLN2	fibulin 2	3p25-p24
38636_at	ISLR	immunoglobulin superfamily containing leucine-rich repeat	15q23-q24
35702_at	HSD11B1	hydroxysteroid (11-beta) dehydrogenase 1	1q32-q41
38057_at	DPT	dermatopontin	1q12-q23
36939_at	GPM6A	glycoprotein M6A	4q34
36569_at	CLEC3B	C-type lectin domain family 3, member B	3p22-p21.3
36596_r_at	GATM	glycine amidinotransferase (L-arginine:glycine amidinotransferase)	15q15.1
41536_at	ID4	inhibitor of DNA binding 4, dominant negative helix-loop-helix protein	6p22.3
1731_at	PDGFRA	platelet-derived growth factor receptor, alpha polypeptide	4q12
34288_at	CXCR7	atypical chemokine receptor 3	2q37.3
39220_at	SCGB1A1	secretoglobin, family 1A, member 1 (uteroglobin)	11q12.3
34818_at	ETV5	ets variant 5	3q28
863_g_at	SERPINB5	serpin peptidase inhibitor, clade B (ovalbumin), member 5	18q21.33
41618_at	COL17A1	collagen, type XVII, alpha 1	10q24.3
1120_at	GSTM3	glutathione S-transferase mu 3 (brain)	1p13.3
37008_r_at	SERPINA5	serpin peptidase inhibitor, clade A (alpha-1 antiproteinase, antitrypsin), member 5	14q32.1
38263_at	RYR2	ryanodine receptor 2 (cardiac)	1q43
1929_at	ANGPT1	angiopoietin 1	8q23.1
41378_at	SGCD	sarcoglycan, delta (35kDa dystrophin-associated glycoprotein)	5q33-q34
1000_at	MAPK3	mitogen-activated protein kinase 3	16p11.2
1558_g_at	PAK1	p21 protein (Cdc42/Rac)-activated kinase 1	11q13-q14
1955_s_at	SMAD6	SMAD family member 6	15q21-q22
38342_at	PHF15	jade family PHD finger 2	5q31.2
40238_at	IQCK	IQ motif containing K	16p12.3
32238_at	BIN1	bridging integrator 1	2q14
37347_at	CKS1B	CDC28 protein kinase regulatory subunit 1B	1q21.2
33429_at	C18orf10	tubulin polyglutamylase complex subunit 2	18q12.2
41277_at	SAP18	Sin3A-associated protein, 18kDa	13q12.11

## Sheet: L-3289
		t-test result for the dataset L3289
		Nomal vs. Primary Prostate Cancer
CloneID	Symbol	Name	Cytoband
IMAGE:241705	PYGL	Phosphorylase, glycogen, liver	14q21-q22
IMAGE:161583	OSTM1	Osteopetrosis associated transmembrane protein 1	6q21
IMAGE:384018	WBP4	WW domain binding protein 4 (formin binding protein 21)	13q14.11
IMAGE:195960	MYCBP2	MYC binding protein 2	13q22
IMAGE:292528	FOSL2	FOS-like antigen 2	2p23.3
IMAGE:824530	ERAP1	Endoplasmic reticulum aminopeptidase 1	5q15
IMAGE:838636	RAB22A	RAB22A, member RAS oncogene family	20q13.32
IMAGE:271478		Transcribed locus
IMAGE:627417	DUSP3	Dual specificity phosphatase 3	17q21
IMAGE:1637302	DNAJC15	DnaJ (Hsp40) homolog, subfamily C, member 15	13q14.1
IMAGE:609366		In multiple clusters
IMAGE:67067	OLFML2A	Olfactomedin-like 2A	9q33.3
IMAGE:586854	PTPN14	Protein tyrosine phosphatase, non-receptor type 14	1q32.2
IMAGE:2577002	FHL1	Four and a half LIM domains 1	Xq26
IMAGE:700517	LPP	LIM domain containing preferred translocation partner in lipoma	3q28
IMAGE:271570	SEC23A	Sec23 homolog A (S. cerevisiae)	14q21.1
IMAGE:31873	HMGN4	High mobility group nucleosomal binding domain 4	6p21.3
IMAGE:242797		Transcribed locus
IMAGE:325583	ZBTB4	Zinc finger and BTB domain containing 4	17p13.1
IMAGE:741974	ROCK2	Rho-associated, coiled-coil containing protein kinase 2	2p24
IMAGE:878178	PAFAH1B1	Platelet-activating factor acetylhydrolase 1b, regulatory subunit 1 (45kDa)	17p13.3
IMAGE:845630		Transcribed locus
IMAGE:49475	VAPA	VAMP (vesicle-associated membrane protein)-associated protein A, 33kDa	18p11.22
IMAGE:46827	VAV3	Vav 3 guanine nucleotide exchange factor	1p13.3
IMAGE:825343		In multiple clusters
IMAGE:490925		In multiple clusters
IMAGE:244847	LOC285812	Hypothetical protein LOC285812	6p23
IMAGE:292939	ZBTB4	Zinc finger and BTB domain containing 4	17p13.1
IMAGE:308163	YAP1	Yes-associated protein 1	11q13
IMAGE:73638	PTP4A2	Protein tyrosine phosphatase type IVA, member 2	1p35
IMAGE:301196		In multiple clusters
IMAGE:1592953	JAK1	Janus kinase 1	1p32.3-p31.3
IMAGE:782719	C14orf119	Chromosome 14 open reading frame 119	14q11.2
IMAGE:111377	MST4	Serine/threonine protein kinase MST4	Xq26.2
IMAGE:208375		Data not found
IMAGE:279905	SPG20	Spastic paraplegia 20 (Troyer syndrome)	13q13.3
IMAGE:247370		Data not found
IMAGE:811740	ITGA2	Integrin, alpha 2 (CD49B, alpha 2 subunit of VLA-2 receptor)	5q11.2
IMAGE:525246	ITGA2	Integrin, alpha 2 (CD49B, alpha 2 subunit of VLA-2 receptor)	5q11.2
IMAGE:1623955	ITGA2	Integrin, alpha 2 (CD49B, alpha 2 subunit of VLA-2 receptor)	5q11.2
IMAGE:1535410		Transcribed locus
IMAGE:135800	SPG20	Spastic paraplegia 20 (Troyer syndrome)	13q13.3
IMAGE:1573305	SPG20	Spastic paraplegia 20 (Troyer syndrome)	13q13.3
IMAGE:853006	ADD3	Adducin 3 (gamma)	10q25.2
IMAGE:415804	ABCG2	ATP-binding cassette, sub-family G (WHITE), member 2	4q22
IMAGE:796323	ADD3	Adducin 3 (gamma)	10q25.2
IMAGE:1588859		Transcribed locus
IMAGE:347687	SGCB	Sarcoglycan, beta (43kDa dystrophin-associated glycoprotein)	4q12
IMAGE:1587715		Transcribed locus
IMAGE:293819	BDH2	3-hydroxybutyrate dehydrogenase, type 2	4q24
IMAGE:39813	ENAH	Enabled homolog (Drosophila)	1q42.12
IMAGE:489947		In multiple clusters
IMAGE:731127	CDC14B	CDC14 cell division cycle 14 homolog B (S. cerevisiae)	9q22.3
IMAGE:344210		In multiple clusters
IMAGE:1872110	KPNA1	Karyopherin alpha 1 (importin alpha 5)	3q21
IMAGE:1534734		Data not found
IMAGE:453602		Transcribed locus
IMAGE:752903	MAST4	Microtubule associated serine/threonine kinase family member 4	5q12.3
IMAGE:726684	LAPTM4A	Lysosomal protein transmembrane 4 alpha	2p24.1
IMAGE:453112	MPZL2	Myelin protein zero-like 2	11q24
IMAGE:795730	EFS	Embryonal Fyn-associated substrate	14q11.2-q12
IMAGE:144801	CALM1	Calmodulin 1 (phosphorylase kinase, delta)	14q24-q31
IMAGE:796087		Transcribed locus
IMAGE:755506	ANXA4	Annexin A4	2p13
IMAGE:220395		In multiple clusters
IMAGE:1700582	TGFB3	Transforming growth factor, beta 3
IMAGE:194182		In multiple clusters
IMAGE:812161	PARD6G	Par-6 partitioning defective 6 homolog gamma (C. elegans)	18q23
IMAGE:1915022	LSAMP	Limbic system-associated membrane protein	3q13.2-q21
IMAGE:124298	MGST3	Microsomal glutathione S-transferase 3	1q23
IMAGE:796263	PGCP	Plasma glutamate carboxypeptidase	8q22.2
IMAGE:1519143	SCPEP1	Serine carboxypeptidase 1	17q22
IMAGE:841292	UBE2I	Ubiquitin-conjugating enzyme E2I (UBC9 homolog, yeast)	16p13.3
IMAGE:486208	TGFB3	Transforming growth factor, beta 3	14q24
IMAGE:2027515	SFN	Stratifin	1p36.11
IMAGE:796000		In multiple clusters
IMAGE:320343		Transcribed locus
IMAGE:767804	ALDH3A2	Aldehyde dehydrogenase 3 family, member A2	17p11.2
IMAGE:2067500	LDB3	LIM domain binding 3	10q22.3-q23.2
IMAGE:813711	ADH5	Alcohol dehydrogenase 5 (class III), chi polypeptide	4q23
IMAGE:82897		FLJ00387 protein
IMAGE:123089	SUPT3H	Suppressor of Ty 3 homolog (S. cerevisiae)	6p21.1-p21.3
IMAGE:76169	ANTXR2	Anthrax toxin receptor 2	4q21.21
IMAGE:753610	APOE	Apolipoprotein E	19q13.2
IMAGE:566466		Transcribed locus
IMAGE:561851	PARM1	Prostate androgen-regulated mucin-like protein 1	4q13.3-q21.3
IMAGE:767164	PTPN14	Protein tyrosine phosphatase, non-receptor type 14	1q32.2
IMAGE:362729		In multiple clusters
IMAGE:341083	PHACTR2	Phosphatase and actin regulator 2	6q24.2
IMAGE:589320		Data not found
IMAGE:687397		In multiple clusters
IMAGE:796197	DMD	Dystrophin	Xp21.2
IMAGE:1914684		Data not found
IMAGE:1881452	ZC3H13	Zinc finger CCCH-type containing 13	13q14.13
IMAGE:486626	TMEM64	Transmembrane protein 64	8q21.3
IMAGE:823876	PPP2CB	Protein phosphatase 2, catalytic subunit, beta isozyme	8p12
IMAGE:24097	ZC3H13	Zinc finger CCCH-type containing 13	13q14.13
IMAGE:51078		In multiple clusters
IMAGE:269185	C1orf151	Chromosome 1 open reading frame 151	1p36.13
IMAGE:1456118	PSMB9	Proteasome (prosome, macropain) subunit, beta type, 9 (large multifunctional peptidase 2)	6p21.3
IMAGE:782835	FOXO1	Forkhead box O1	13q14.1
IMAGE:40562	SGCB	Sarcoglycan, beta (43kDa dystrophin-associated glycoprotein)	4q12
IMAGE:784143	FAM190B	Family with sequence similarity 190, member B	10q23.1
IMAGE:40026	SLC25A4	Solute carrier family 25 (mitochondrial carrier; adenine nucleotide translocator), member 4	4q35
IMAGE:365826	GAS1	Growth arrest-specific 1	9q21.3-q22
IMAGE:282100		In multiple clusters
IMAGE:2557074	PNMA1	Paraneoplastic antigen MA1	14q24.3
IMAGE:813627	CALD1	Caldesmon 1	7q33
IMAGE:505225	SORBS2	Sorbin and SH3 domain containing 2	4q35.1
IMAGE:781151	SIK3	SIK family kinase 3	11q23.3
IMAGE:232614		In multiple clusters
IMAGE:327165	SERPINB5	Serpin peptidase inhibitor, clade B (ovalbumin), member 5	18q21.3
IMAGE:505224	TSPAN2	Tetraspanin 2	1p13.2
IMAGE:211758	EFNA5	Ephrin-A5	5q21
IMAGE:788566	PCP4	Purkinje cell protein 4	21q22.2
IMAGE:898225	ATP2A2	ATPase, Ca++ transporting, cardiac muscle, slow twitch 2	12q24.11
IMAGE:324856	MXRA7	Matrix-remodelling associated 7	17q25.1
IMAGE:447787	ALDH1B1	Aldehyde dehydrogenase 1 family, member B1	9p11.1
IMAGE:487794	SYNPO2	Synaptopodin 2	4q26
IMAGE:295564		In multiple clusters
IMAGE:488130	SYNPO2	Synaptopodin 2	4q26
IMAGE:488130	SYNPO2	Synaptopodin 2	4q26
IMAGE:325375	SYNPO2	Synaptopodin 2	4q26
IMAGE:284341	SH3BGR	SH3 domain binding glutamic acid-rich protein	21q22.3
IMAGE:81289	ACTG2	Actin, gamma 2, smooth muscle, enteric	2p13.1
IMAGE:796406	SORBS1	Sorbin and SH3 domain containing 1	10q23.33
IMAGE:841308	MYLK	Myosin light chain kinase	3q21
IMAGE:485985	ACTA2	Actin, alpha 2, smooth muscle, aorta	10q23.3
IMAGE:134422	SYNPO2	Synaptopodin 2	4q26
IMAGE:197450	CALD1	Caldesmon 1	7q33
IMAGE:2465039	DCAF7	DDB1 and CUL4 associated factor 7	17q23.3
IMAGE:302933		In multiple clusters
IMAGE:810272	PPP1R12B	Protein phosphatase 1, regulatory (inhibitor) subunit 12B	1q32.1
IMAGE:1946448	CAV2	Caveolin 2	7q31.1
IMAGE:306513	MSRB3	Methionine sulfoxide reductase B3	12q14.3
IMAGE:1567721		In multiple clusters
IMAGE:470092	LARGE	Like-glycosyltransferase	22q12.3
IMAGE:841664	CAV1	Caveolin 1, caveolae protein, 22kDa	7q31.1
IMAGE:377461		In multiple clusters
IMAGE:712907	FAM190B	Family with sequence similarity 190, member B	10q23.1
IMAGE:813266		In multiple clusters
IMAGE:359191	HSPB8	Heat shock 22kDa protein 8	12q24.23
IMAGE:2489436	MYLK	Myosin light chain kinase	3q21
IMAGE:502198		In multiple clusters
IMAGE:23073		Data not found
IMAGE:301400	PLN	Phospholamban	6q22.1
IMAGE:504915	CFL2	Cofilin 2 (muscle)	14q12
IMAGE:768292		In multiple clusters
IMAGE:205049	HSPB8	Heat shock 22kDa protein 8	12q24.23
IMAGE:52930	FERMT2	Fermitin family member 2	14q22.1
IMAGE:530954		Data not found
IMAGE:588829	AARS	Alanyl-tRNA synthetase	16q22
IMAGE:279800	SLMAP	Sarcolemma associated protein	3p21.2-p14.3
IMAGE:321550		In multiple clusters
IMAGE:841135	PPP1R12A	Protein phosphatase 1, regulatory (inhibitor) subunit 12A	12q15-q21
IMAGE:126341	MYLK	Myosin light chain kinase	3q21
IMAGE:897652	ITSN1	Intersectin 1 (SH3 domain protein)	21q22.1-q22.2
IMAGE:502527	PELO	Pelota homolog (Drosophila)	5q11.2
IMAGE:49665	EDNRB	Endothelin receptor type B	13q22
IMAGE:629906	OGN	Osteoglycin	9q22
IMAGE:202658	TRPS1	Trichorhinophalangeal syndrome I	8q24.12
IMAGE:278523		In multiple clusters
IMAGE:324717	CFL2	Cofilin 2 (muscle)	14q12
IMAGE:1926364	RBFOX2	RNA binding protein, fox-1 homolog (C. elegans) 2	22q13.1
IMAGE:490647	PCOLCE2	Procollagen C-endopeptidase enhancer 2	3q21-q24
IMAGE:839736	CRYAB	Crystallin, alpha B	11q22.3-q23.1
IMAGE:687625	NEXN	Nexilin (F actin binding protein)	1p31.1
IMAGE:506165	CDC42EP3	CDC42 effector protein (Rho GTPase binding) 3	2p21
IMAGE:898288	ITGA9	Integrin, alpha 9	3p21.3
IMAGE:501430	clone	CDNA FLJ31353 fis, clone MESAN2000264
IMAGE:754018	SVIL	Supervillin	10p11.2
IMAGE:785530		In multiple clusters
IMAGE:754106		In multiple clusters
IMAGE:50282	MAP1B	Microtubule-associated protein 1B	5q13
IMAGE:415487	C1orf191	Chromosome 1 open reading frame 191
IMAGE:811926		Data not found
IMAGE:812008	MRVI1	Murine retrovirus integration site 1 homolog	11p15
IMAGE:279460	TUBE1	Tubulin, epsilon 1	6q21
IMAGE:491367	DDR2	Discoidin domain receptor tyrosine kinase 2	1q23.3
IMAGE:668442	DDR2	Discoidin domain receptor tyrosine kinase 2	1q23.3
IMAGE:290110	KPNA3	Karyopherin alpha 3 (importin alpha 4)	13q14.3
IMAGE:502791	ZAK	Sterile alpha motif and leucine zipper containing kinase AZK	2q24.2
IMAGE:282283		In multiple clusters
IMAGE:590242	DDR2	Discoidin domain receptor tyrosine kinase 2	1q23.3
IMAGE:309826	LAMA4	Laminin, alpha 4	6q21
IMAGE:278729	KLHL5	Kelch-like 5 (Drosophila)	4p14
IMAGE:23533	LAMA4	Laminin, alpha 4	6q21
IMAGE:47234	FAT2	FAT tumor suppressor homolog 2 (Drosophila)	5q33.1
IMAGE:796148	SCRG1	Stimulator of chondrogenesis 1	4q34.1
IMAGE:1461737	CTF1	Cardiotrophin 1	16p11.2
IMAGE:1560599		Transcribed locus
IMAGE:506369	NID1	Nidogen 1	1q43
IMAGE:271109		In multiple clusters
IMAGE:1522734	CCDC50	Coiled-coil domain containing 50	3q28
IMAGE:1568391	PLS3	Plastin 3	Xq23
IMAGE:878449	MAP1B	Microtubule-associated protein 1B	5q13
IMAGE:783698	LPIN1	Lipin 1	2p25.1
IMAGE:811059	RAB34	RAB34, member RAS oncogene family	17q11.2
IMAGE:343990	COPZ2	Coatomer protein complex, subunit zeta 2	17q21.32
IMAGE:162533		Transcribed locus, strongly similar to NP_006760.1 LIM domain transcription factor LMO4 [Homo sapiens]
IMAGE:1535416		Transcribed locus
IMAGE:868304	ACTA2	Actin, alpha 2, smooth muscle, aorta	10q23.3
IMAGE:1538637	ADAMTSL2	ADAMTS-like 2	9q34.2
IMAGE:462412		Data not found
IMAGE:855707	C12orf75	Chromosome 12 open reading frame 75	12q23.3
IMAGE:1701676		Transcribed locus
IMAGE:454472	DNAJB5	DnaJ (Hsp40) homolog, subfamily B, member 5	9p13.3
IMAGE:969606	MSRB3	Methionine sulfoxide reductase B3	12q14.3
IMAGE:1475803	COX7A1	Cytochrome c oxidase subunit VIIa polypeptide 1 (muscle)	19q13.1
IMAGE:2447688	MCAM	Melanoma cell adhesion molecule	11q23.3
IMAGE:854576	PPP1R12A	Protein phosphatase 1, regulatory (inhibitor) subunit 12A	12q15-q21
IMAGE:854581	TCF4	Transcription factor 4	18q21.1
IMAGE:140951	ACTN4	Actinin, alpha 4	19q13
IMAGE:252259	COL17A1	Collagen, type XVII, alpha 1	10q24.3
IMAGE:343443	RBPMS	RNA binding protein with multiple splicing	8p12
IMAGE:502178	SNX10	Sorting nexin 10	7p15.2
IMAGE:811149	C9orf3	Chromosome 9 open reading frame 3	9q22.32
IMAGE:486493	GPR124	G protein-coupled receptor 124	8p11.23
IMAGE:502682	PDLIM7	PDZ and LIM domain 7 (enigma)	5q35.3
IMAGE:359457	TAGLN	Transgelin	11q23.2
IMAGE:359504	TMEM130	Transmembrane protein 130	7q22.1
IMAGE:2577882	TPM2	Tropomyosin 2 (beta)	9p13
IMAGE:1680098	clone	CDNA clone IMAGE:4812570
IMAGE:884783	ARHGAP29	Rho GTPase activating protein 29	1p22.1
IMAGE:2321104	FLNC	Filamin C, gamma	7q32-q35
IMAGE:740620	TPM2	Tropomyosin 2 (beta)	9p13
IMAGE:382457	KCNB1	Potassium voltage-gated channel, Shab-related subfamily, member 1	20q13.2
IMAGE:1034494	ADAM19	ADAM metallopeptidase domain 19	5q33.3
IMAGE:1614140	RASL12	RAS-like, family 12	15q11.2-q22.33
IMAGE:160192	LOC728264	Hypothetical LOC728264	5q32
IMAGE:347687	SGCB	Sarcoglycan, beta (43kDa dystrophin-associated glycoprotein)	4q12
IMAGE:502689	NEXN	Nexilin (F actin binding protein)	1p31.1
IMAGE:1473274	MYL9	Myosin, light chain 9, regulatory	20q11.23
IMAGE:1935429		Transcribed locus
IMAGE:785459	SMTN	Smoothelin	22q12.2
IMAGE:435573	CELF2	CUGBP, Elav-like family member 2	10p13
IMAGE:1371759	CELF2	CUGBP, Elav-like family member 2	10p13
IMAGE:488956	CELF2	CUGBP, Elav-like family member 2	10p13
IMAGE:451753	PGM5	Phosphoglucomutase 5	9q13
IMAGE:1892283	FAT3	FAT tumor suppressor homolog 3 (Drosophila)	11q14.3
IMAGE:156437	ATP1A2	ATPase, Na+/K+ transporting, alpha 2 polypeptide	1q21-q23
IMAGE:2322038	COL4A6	Collagen, type IV, alpha 6	Xq22
IMAGE:1637861	TPM1	Tropomyosin 1 (alpha)	15q22.1
IMAGE:1706027	LMO4	LIM domain only 4	1p22.3
IMAGE:855523	GPX3	Glutathione peroxidase 3 (plasma)	5q23
IMAGE:746080	KLHL5	Kelch-like 5 (Drosophila)	4p14
IMAGE:1555659		Data not found
IMAGE:611481	TCF7L1	Transcription factor 7-like 1 (T-cell specific, HMG-box)	2p11.2
IMAGE:845534	LMO4	LIM domain only 4	1p22.3
IMAGE:195110	ZAK	Sterile alpha motif and leucine zipper containing kinase AZK	2q24.2
IMAGE:471707	CAP2	CAP, adenylate cyclase-associated protein, 2 (yeast)	6p22.3
IMAGE:364271	clone	CDNA FLJ37418 fis, clone BRAWH2000488
IMAGE:2546005	USP11	Ubiquitin specific peptidase 11	Xp11.23
IMAGE:79412		In multiple clusters
IMAGE:2491410	CHST3	Carbohydrate (chondroitin 6) sulfotransferase 3	10q22.1
IMAGE:701337	CCDC69	Coiled-coil domain containing 69	5q33.1
IMAGE:52865	PAQR8	Progestin and adipoQ receptor family member VIII	6p12.1
IMAGE:667482	MAL	Mal, T-cell differentiation protein	2cen-q13
IMAGE:285155	ODZ2	Odz, odd Oz/ten-m homolog 2 (Drosophila)	5q34
IMAGE:841232	LMO4	LIM domain only 4	1p22.3
IMAGE:448960	ALAD	Aminolevulinate dehydratase	9q33.1
IMAGE:788472	NUCB1	Nucleobindin 1	19q13.33
IMAGE:128329	FADS2	Fatty acid desaturase 2	11q12.2
IMAGE:1046495	LOC728536	Similar to Pyruvate kinase isozyme M2
IMAGE:66532	EDN3	Endothelin 3	20q13.2-q13.3
IMAGE:32854	ARSJ	Arylsulfatase family, member J	4q26
IMAGE:878174	FADS2	Fatty acid desaturase 2	11q12.2
IMAGE:1700839	ITM2C	Integral membrane protein 2C	2q37
IMAGE:745983		Data not found
IMAGE:781704	HMGN3	High mobility group nucleosomal binding domain 3	6q14.1
IMAGE:45376	ACAA2	Acetyl-CoA acyltransferase 2	18q21.1
IMAGE:447918	NASP	Nuclear autoantigenic sperm protein (histone-binding)	1p34.1
IMAGE:76362	SPTAN1	Spectrin, alpha, non-erythrocytic 1 (alpha-fodrin)	9q34.11
IMAGE:123288	TAF3	TAF3 RNA polymerase II, TATA box binding protein (TBP)-associated factor, 140kDa	10p15.1
IMAGE:1590238	LOC388588	Hypothetical protein LOC388588	1p36.32
IMAGE:530139		Transcribed locus
IMAGE:811000	LGALS3BP	Lectin, galactoside-binding, soluble, 3 binding protein	17q25
IMAGE:770394	FCGRT	Fc fragment of IgG, receptor, transporter, alpha	19q13.3
IMAGE:774751	NEDD4	Neural precursor cell expressed, developmentally down-regulated 4	15q
IMAGE:135118	GATA3	GATA binding protein 3	10p15
IMAGE:454970	KRT23	Keratin 23 (histone deacetylase inducible)	17q21.2
IMAGE:136235	GSTP1	Glutathione S-transferase pi 1	11q13
IMAGE:841203	VCL	Vinculin	10q22.2
IMAGE:1861703	POLR3GL	Polymerase (RNA) III (DNA directed) polypeptide G (32kD)-like	1q21.1
IMAGE:725390	GSTP1	Glutathione S-transferase pi 1	11q13
IMAGE:345957	CSTA	Cystatin A (stefin A)	3q21
IMAGE:809473	PTRF	Polymerase I and transcript release factor	17q21.2
IMAGE:811108	TRIP6	Thyroid hormone receptor interactor 6	7q22
IMAGE:1860969	ENAH	Enabled homolog (Drosophila)	1q42.12
IMAGE:784224	FGFR4	Fibroblast growth factor receptor 4	5q35.1-qter
IMAGE:810504	PLP2	Proteolipid protein 2 (colonic epithelium-enriched)	Xp11.23
IMAGE:81332	MSN	Moesin	Xq11.1
IMAGE:824602	IFI16	Interferon, gamma-inducible protein 16	1q22
IMAGE:131362	MSN	Moesin	Xq11.1
IMAGE:488019	IL15RA	Interleukin 15 receptor, alpha	10p15.1
IMAGE:338736	SERPINB1	Serpin peptidase inhibitor, clade B (ovalbumin), member 1	6p25
IMAGE:586971	CTSB	Cathepsin B
IMAGE:154482	SERPINB1	Serpin peptidase inhibitor, clade B (ovalbumin), member 1	6p25
IMAGE:1573039		Data not found
IMAGE:869187	EPAS1	Endothelial PAS domain protein 1	2p21-p16
IMAGE:341759		In multiple clusters
IMAGE:325365	GLIPR1	GLI pathogenesis-related 1	12q21.2
IMAGE:296454	RILPL2	Rab interacting lysosomal protein-like 2	12q24.31
IMAGE:843008	EIF1B	Eukaryotic translation initiation factor 1B	3p22.1
IMAGE:324205		Transcribed locus
IMAGE:626841	MET	Met proto-oncogene (hepatocyte growth factor receptor)	7q31
IMAGE:487287	C13orf15	Chromosome 13 open reading frame 15	13q14.11
IMAGE:131979	EPAS1	Endothelial PAS domain protein 1	2p21-p16
IMAGE:591265	KRT17	Keratin 17	17q21.2
IMAGE:324772	AMOTL2	Angiomotin like 2	3q21-q22
IMAGE:506143	SCHIP1	Schwannomin interacting protein 1	3q25.32-q25.33
IMAGE:950928	JMY	Junction mediating and regulatory protein, p53 cofactor	5q14.1
IMAGE:812143		In multiple clusters
IMAGE:813490	CORO1C	Coronin, actin binding protein, 1C	12q24.1
IMAGE:140966		Transcribed locus
IMAGE:844954		Data not found
IMAGE:725630		In multiple clusters
IMAGE:506016	MYADM	Myeloid-associated differentiation marker	19q13.42
IMAGE:2550896	ITGA5	Integrin, alpha 5 (fibronectin receptor, alpha polypeptide)	12q11-q13
IMAGE:713886	CNN2	Calponin 2	19p13.3
IMAGE:2556526	RCAN1	Regulator of calcineurin 1	21q22.1-q22.2|21q22.12
IMAGE:825442		Data not found
IMAGE:77361	SBDSP1	Shwachman-Bodian-Diamond syndrome pseudogene 1	7q11.23
IMAGE:505958	TM2D3	TM2 domain containing 3	15q26.3
IMAGE:814260	KDSR	3-ketodihydrosphingosine reductase	18q21.3
IMAGE:144797		Transcribed locus
IMAGE:472185	ADAMTS1	ADAM metallopeptidase with thrombospondin type 1 motif, 1	21q21.2
IMAGE:1492448		Transcribed locus, strongly similar to NP_477098.1 Rho1, isoform A [Drosophila melanogaster]
IMAGE:2407433	DPYSL3	Dihydropyrimidinase-like 3	5q32
IMAGE:253141		Transcribed locus, strongly similar to NP_477098.1 Rho1, isoform A [Drosophila melanogaster]
IMAGE:768370		In multiple clusters
IMAGE:842989	MYL6	Myosin, light chain 6, alkali, smooth muscle and non-muscle	12q13.2
IMAGE:704905	RAP1A	RAP1A, member of RAS oncogene family	1p13.3
IMAGE:490361		In multiple clusters
IMAGE:2577230	TNC	Tenascin C	9q33
IMAGE:137890	RNASEH2B	Ribonuclease H2, subunit B	13q14.3
IMAGE:250797	KCTD9	Potassium channel tetramerisation domain containing 9	8p21.1
IMAGE:502558	ZFAND2B	Zinc finger, AN1-type domain 2B	2q35
IMAGE:1636447	GNG11	Guanine nucleotide binding protein (G protein), gamma 11	7q21
IMAGE:586731	NPTN	Neuroplastin	15q22
IMAGE:454930		Transcribed locus
IMAGE:28218	GABRG2	Gamma-aminobutyric acid (GABA) A receptor, gamma 2	5q34
IMAGE:2578894	KRT5	Keratin 5	12q
IMAGE:592540	KRT5	Keratin 5	12q
IMAGE:841610		Transcribed locus
IMAGE:1455641	PSMA7	Proteasome (prosome, macropain) subunit, alpha type, 7	20q13.33
IMAGE:726597	VPS37A	Vacuolar protein sorting 37 homolog A (S. cerevisiae)	8p22
IMAGE:209137	GABRE	Gamma-aminobutyric acid (GABA) A receptor, epsilon	Xq28
IMAGE:713922	GSTM2	Glutathione S-transferase mu 2 (muscle)	1p13.3
IMAGE:180561		In multiple clusters
IMAGE:2492920	SPINT1	Serine peptidase inhibitor, Kunitz type 1	15q15.1
IMAGE:840990	GSTM4	Glutathione S-transferase mu 4	1p13.3
IMAGE:2492863	GSTM2	Glutathione S-transferase mu 2 (muscle)	1p13.3
IMAGE:280989	SLC14A1	Solute carrier family 14 (urea transporter), member 1 (Kidd blood group)	18q11-q12
IMAGE:773344	SLC16A2	Solute carrier family 16, member 2 (monocarboxylic acid transporter 8)	Xq13.2
IMAGE:503083	MEIS2	Meis homeobox 2	15q14
IMAGE:281806		Transcribed locus, strongly similar to NP_001019849.2 leucine-rich repeat-containing protein 24 precursor [Homo sapiens]
IMAGE:2442397	ALDH2	Aldehyde dehydrogenase 2 family (mitochondrial)	12q24.2
IMAGE:810109	C2orf43	Chromosome 2 open reading frame 43	2p24.1
IMAGE:486208	TGFB3	Transforming growth factor, beta 3	14q24
IMAGE:1492248		Data not found
IMAGE:488707	clone	CDNA FLJ11161 fis, clone PLACE1007021
IMAGE:1556259		Data not found
IMAGE:280950	SRI	Sorcin	7q21.1
IMAGE:448093	CYP3A5	Cytochrome P450, family 3, subfamily A, polypeptide 5	7q21.1
IMAGE:148028	EPS8	Epidermal growth factor receptor pathway substrate 8	12p12.3
IMAGE:200656		Transcribed locus
IMAGE:741880	PBX1	Pre-B-cell leukemia homeobox 1	1q23
IMAGE:823590	ST6GALNAC2	ST6 (alpha-N-acetyl-neuraminyl-2,3-beta-galactosyl-1,3)-N-acetylgalactosaminide alpha-2,6-sialyltransferase 2	17q25.1
IMAGE:809464	FGFR2	Fibroblast growth factor receptor 2	10q26
IMAGE:1325751	CYP3A5	Cytochrome P450, family 3, subfamily A, polypeptide 5	7q21.1
IMAGE:346583	LPHN2	Latrophilin 2	1p31.1
IMAGE:32567		Data not found
IMAGE:26164	ENY2	Enhancer of yellow 2 homolog (Drosophila)
IMAGE:795758	CRISPLD2	Cysteine-rich secretory protein LCCL domain containing 2	16q24.1
IMAGE:788234	ID4	Inhibitor of DNA binding 4, dominant negative helix-loop-helix protein	6p22.3
IMAGE:320157	TOR1AIP1	Torsin A interacting protein 1	1q24.2
IMAGE:1567985		Transcribed locus
IMAGE:223043	CPA6	Carboxypeptidase A6	8q13.2
IMAGE:2016775	GPRC5B	G protein-coupled receptor, family C, group 5, member B	16p12
IMAGE:1917741	AOX1	Aldehyde oxidase 1	2q33
IMAGE:839101	GJA1	Gap junction protein, alpha 1, 43kDa	6q21-q23.2
IMAGE:1474900	KRT15	Keratin 15	17q21.2
IMAGE:809464	FGFR2	Fibroblast growth factor receptor 2	10q26
IMAGE:161992	MYOF	Myoferlin	10q24
IMAGE:22850		Data not found
IMAGE:841229	ANKMY2	Ankyrin repeat and MYND domain containing 2	7p21
IMAGE:261522		Transcribed locus
IMAGE:1522233	RBMS3	RNA binding motif, single stranded interacting protein 3	3p24-p23
IMAGE:1472336	MR1	Major histocompatibility complex, class I-related	1q25.3
IMAGE:1415162	RBMS3	RNA binding motif, single stranded interacting protein 3	3p24-p23
IMAGE:788285	EDNRA	Endothelin receptor type A	4q31.22
IMAGE:291103	SH3GLB1	SH3-domain GRB2-like endophilin B1	1p22
IMAGE:772952	AGPS	Alkylglycerone phosphate synthase	2q31.2
IMAGE:703383		Data not found
IMAGE:1559001		Transcribed locus
IMAGE:273048	MBNL2	Muscleblind-like 2 (Drosophila)	13q32.1
IMAGE:448085	CLIC4	Chloride intracellular channel 4	1p36.11
IMAGE:856388	ANP32E	Acidic (leucine-rich) nuclear phosphoprotein 32 family, member E	1q21.2
IMAGE:587992	ANP32E	Acidic (leucine-rich) nuclear phosphoprotein 32 family, member E	1q21.2
IMAGE:1466893		Transcribed locus
IMAGE:812975	KANK1	KN motif and ankyrin repeat domains 1	9p24.3
IMAGE:1857873	ITGB8	Integrin, beta 8	7p21.1
IMAGE:1636497	AGPS	Alkylglycerone phosphate synthase	2q31.2
IMAGE:753019	ACSS3	Acyl-CoA synthetase short-chain family member 3	12q21.31
IMAGE:1639294	clone	CDNA clone IMAGE:6615994
IMAGE:22917	OGFRL1	Opioid growth factor receptor-like 1	6q13
IMAGE:2314305	CDKN1C	Cyclin-dependent kinase inhibitor 1C (p57, Kip2)	11p15.5
IMAGE:812291	SGCB	Sarcoglycan, beta (43kDa dystrophin-associated glycoprotein)	4q12
IMAGE:980260		Transcribed locus
IMAGE:143322	ITGB8	Integrin, beta 8	7p21.1
IMAGE:1655081	CCDC88A	Coiled-coil domain containing 88A	2p16.1
IMAGE:1588924	PRTFDC1	Phosphoribosyl transferase domain containing 1	10p12.1
IMAGE:33603		Transcribed locus
IMAGE:784104	KIAA0355	KIAA0355	19q13.11
IMAGE:1948644		Data not found
IMAGE:431301	CHST2	Carbohydrate (N-acetylglucosamine-6-O) sulfotransferase 2	3q24
IMAGE:1925834		Transcribed locus, moderately similar to XP_001722429.1 PREDICTED: beta-defensin 131-like [Homo sapiens]
IMAGE:1713096	EYA4	Eyes absent homolog 4 (Drosophila)	6q23
IMAGE:1911594	LOC100505881	Hypothetical LOC100505881
IMAGE:1909210	SCUBE3	Signal peptide, CUB domain, EGF-like 3	6p21.3
IMAGE:307471	TSPAN7	Tetraspanin 7	Xp11.4
IMAGE:505202		Transcribed locus
IMAGE:782730	ALDH1A2	Aldehyde dehydrogenase 1 family, member A2	15q21.3
IMAGE:377363	clone	CDNA FLJ13722 fis, clone PLACE2000455
IMAGE:415613	PARVA	Parvin, alpha	11p15.3
IMAGE:1590269	SLC2A4	Solute carrier family 2 (facilitated glucose transporter), member 4	17p13
IMAGE:179046	S100A1	S100 calcium binding protein A1	1q21
IMAGE:781472	JAZF1	JAZF zinc finger 1	7p15.2-p15.1
IMAGE:272507	ME1	Malic enzyme 1, NADP(+)-dependent, cytosolic	6q12
IMAGE:1469377	LHFPL2	Lipoma HMGIC fusion partner-like 2	5q14.1
IMAGE:1947911	FAM107A	Family with sequence similarity 107, member A	3p21.1
IMAGE:298104	DZIP1	DAZ interacting protein 1	13q32.1
IMAGE:46173	SPON1	Spondin 1, extracellular matrix protein	11p15.2
IMAGE:31251		In multiple clusters
IMAGE:683059	CDC42EP3	CDC42 effector protein (Rho GTPase binding) 3	2p21
IMAGE:108208		Data not found
IMAGE:768272		In multiple clusters
IMAGE:785933	SRPX	Sushi-repeat-containing protein, X-linked	Xp21.1
IMAGE:293339	SNAI2	Snail homolog 2 (Drosophila)	8q11
IMAGE:713660	GPM6B	Glycoprotein M6B	Xp22.2
IMAGE:377731	GSTM5	Glutathione S-transferase mu 5	1p13.3
IMAGE:768246	PRKCA	Protein kinase C, alpha	17q22-q23.2
IMAGE:277507	GSTM5	Glutathione S-transferase mu 5	1p13.3
IMAGE:72778	CASP7	Caspase 7, apoptosis-related cysteine peptidase	10q25
IMAGE:756463	FAM107A	Family with sequence similarity 107, member A	3p21.1
IMAGE:529302	LOC100505881	Hypothetical LOC100505881
IMAGE:742094	C14orf159	Chromosome 14 open reading frame 159	14q32.11
IMAGE:42070	NT5E	5'-nucleotidase, ecto (CD73)	6q14-q21
IMAGE:128515	SCARA3	Scavenger receptor class A, member 3	8p21
IMAGE:2465022	CSRP1	Cysteine and glycine-rich protein 1	1q32
IMAGE:503839	SH3PXD2B	SH3 and PX domains 2B	5q35.1
IMAGE:263341	CNRIP1	Cannabinoid receptor interacting protein 1	2p14
IMAGE:296616	TCEAL4	Transcription elongation factor A (SII)-like 4	Xq22.2
IMAGE:489201	PPAP2B	Phosphatidic acid phosphatase type 2B	1p32.2
IMAGE:726236		In multiple clusters
IMAGE:840984	CAV2	Caveolin 2	7q31.1
IMAGE:85394	PPAP2B	Phosphatidic acid phosphatase type 2B	1p32.2
IMAGE:773495	SPON1	Spondin 1, extracellular matrix protein	11p15.2
IMAGE:2562939	SERPINF1	Serpin peptidase inhibitor, clade F (alpha-2 antiplasmin, pigment epithelium derived factor), member 1	17p13.1
IMAGE:760299	DKK3	Dickkopf homolog 3 (Xenopus laevis)	11p15.2
IMAGE:323623	FGFR1OP2	FGFR1 oncogene partner 2	12p11.23
IMAGE:462113	ARID3A	AT rich interactive domain 3A (BRIGHT-like)	19p13.3
IMAGE:812048		Transcribed locus
IMAGE:1492230	EFEMP1	EGF-containing fibulin-like extracellular matrix protein 1	2p16
IMAGE:1877592		Data not found
IMAGE:291216	CETN2	Centrin, EF-hand protein, 2	Xq28
IMAGE:68103	MYL6B	Myosin, light chain 6B, alkali, smooth muscle and non-muscle	12q13.13
IMAGE:365085	TRPS1	Trichorhinophalangeal syndrome I	8q24.12
IMAGE:858292	SEP7	Septin 7	7p14.2
IMAGE:1567676	MYADM	Myeloid-associated differentiation marker	19q13.42
IMAGE:725877		In multiple clusters
IMAGE:1892526	RND3	Rho family GTPase 3
IMAGE:47142	PEX12	Peroxisomal biogenesis factor 12	17q12
IMAGE:784772	AKAP12	A kinase (PRKA) anchor protein 12	6q24-q25
IMAGE:344139	FILIP1L	Filamin A interacting protein 1-like	3q12.1
IMAGE:486523	FEZ2	Fasciculation and elongation protein zeta 2 (zygin II)	2p21
IMAGE:51363	CD200	CD200 molecule	3q12-q13
IMAGE:785967	EPB41L2	Erythrocyte membrane protein band 4.1-like 2	6q23
IMAGE:1636580		In multiple clusters
IMAGE:503926	C15orf41	Chromosome 15 open reading frame 41	15q14
IMAGE:271748		Transcribed locus, strongly similar to NP_001012184.1 RNA-binding motif, single-stranded-interacting protein 1 [Rattus norvegicus]
IMAGE:626001	WWTR1	WW domain containing transcription regulator 1	3q23-q24
IMAGE:80256	TIMP2	TIMP metallopeptidase inhibitor 2	17q25
IMAGE:133273	PMP22	Peripheral myelin protein 22	17p12
IMAGE:1470128	LOC399959	Hypothetical LOC399959	11q24.1
IMAGE:857287	KIF1B	Kinesin family member 1B	1p36.2
IMAGE:417426		Transcribed locus
IMAGE:784593		In multiple clusters
IMAGE:769686	THY1	Thy-1 cell surface antigen	11q23.3
IMAGE:361828		Transcribed locus
IMAGE:145292	COL4A1	Collagen, type IV, alpha 1	13q34
IMAGE:309447	TMEM47	Transmembrane protein 47	Xp11.4
IMAGE:197831		In multiple clusters
IMAGE:471863		Transcribed locus
IMAGE:198607	ROCK2	Rho-associated, coiled-coil containing protein kinase 2	2p24
IMAGE:132857	STAT5B	Signal transducer and activator of transcription 5B	17q11.2
IMAGE:379517		Transcribed locus, strongly similar to NP_000055.2 complement C3 precursor [Homo sapiens]
IMAGE:855389	TACC1	Transforming, acidic coiled-coil containing protein 1	8p11.22
IMAGE:868472	CLIC4	Chloride intracellular channel 4	1p36.11
IMAGE:781014	ST5	Suppression of tumorigenicity 5	11p15
IMAGE:1460130	APOBEC3C	Apolipoprotein B mRNA editing enzyme, catalytic polypeptide-like 3C	22q13.1
IMAGE:812974	JUB	Jub, ajuba homolog (Xenopus laevis)	14q11.2
IMAGE:811079	ANO6	Anoctamin 6	12q12
IMAGE:1500815	SH3PXD2A	SH3 and PX domains 2A	10q24.33
IMAGE:785701		In multiple clusters
IMAGE:853367	PRRX1	Paired related homeobox 1	1q24
IMAGE:193182	TACC1	Transforming, acidic coiled-coil containing protein 1	8p11.22
IMAGE:724888	CYP4B1	Cytochrome P450, family 4, subfamily B, polypeptide 1	1p34-p12
IMAGE:745559	FCHSD2	FCH and double SH3 domains 2	11q13.4
IMAGE:1935427	MAP7D3	MAP7 domain containing 3	Xq26.3
IMAGE:341317	ZNF516	Zinc finger protein 516	18q23
IMAGE:1669428	C9orf47	Chromosome 9 open reading frame 47	9q22.1
IMAGE:153023	KLHL5	Kelch-like 5 (Drosophila)	4p14
IMAGE:898098	TACC1	Transforming, acidic coiled-coil containing protein 1	8p11.22
IMAGE:502326	ATP2B4	ATPase, Ca++ transporting, plasma membrane 4	1q32.1
IMAGE:813188	TACC1	Transforming, acidic coiled-coil containing protein 1	8p11.22
IMAGE:782460	DCBLD2	Discoidin, CUB and LCCL domain containing 2	3q12.1|3
IMAGE:276871		Ets-1 binding protein (E1B) mRNA, partial sequence
IMAGE:133988	ACSL4	Acyl-CoA synthetase long-chain family member 4	Xq22.3-q23
IMAGE:589362		In multiple clusters
IMAGE:281778	TGFB2	Transforming growth factor, beta 2	1q41
IMAGE:511647	CORO1C	Coronin, actin binding protein, 1C	12q24.1
IMAGE:76355	AHDC1	AT hook, DNA binding motif, containing 1	1p36.13
IMAGE:488207	PDPN	Podoplanin	1p36.21
IMAGE:293835		Transcribed locus
IMAGE:823815	CRTAP	Cartilage associated protein	3p22.3
IMAGE:2017535	LRP4	Low density lipoprotein receptor-related protein 4	11p11.2
IMAGE:283272	NDUFAF4	NADH dehydrogenase (ubiquinone) 1 alpha subcomplex, assembly factor 4	6q16.1
IMAGE:206272	ME1	Malic enzyme 1, NADP(+)-dependent, cytosolic	6q12
IMAGE:1602927		Transcribed locus
IMAGE:449159		Transcribed locus, strongly similar to NP_116115.1 1-phosphatidylinositol-4,5-bisphosphate phosphodiesterase delta-4 [Homo sapiens]
IMAGE:229907	SLC14A1	Solute carrier family 14 (urea transporter), member 1 (Kidd blood group)	18q11-q12
IMAGE:470122	KCNMB1	Potassium large conductance calcium-activated channel, subfamily M, beta member 1	5q34
IMAGE:1639732	PRKACG	Protein kinase, cAMP-dependent, catalytic, gamma	9q13
IMAGE:307873	ATP2B4	ATPase, Ca++ transporting, plasma membrane 4	1q32.1
IMAGE:773399	DMD	Dystrophin	Xp21.2
IMAGE:360213	KCNAB1	Potassium voltage-gated channel, shaker-related subfamily, beta member 1	3q26.1
IMAGE:38876	KCNAB1	Potassium voltage-gated channel, shaker-related subfamily, beta member 1	3q26.1
IMAGE:1857962	PGBD1	PiggyBac transposable element derived 1	6p22.1
IMAGE:1926575	CDX2	Caudal type homeobox 2	13q12.3
IMAGE:75892	HFE	Hemochromatosis	6p21.3
IMAGE:452016	NTRK2	Neurotrophic tyrosine kinase, receptor, type 2	9q22.1
IMAGE:2148736	CRKL	V-crk sarcoma virus CT10 oncogene homolog (avian)-like	22q11|22q11.21
IMAGE:22389	ACSS3	Acyl-CoA synthetase short-chain family member 3	12q21.31
IMAGE:155627	VPS37A	Vacuolar protein sorting 37 homolog A (S. cerevisiae)	8p22
IMAGE:526504	GPR161	G protein-coupled receptor 161	1q24.2
IMAGE:279728		In multiple clusters
IMAGE:450338		Transcribed locus
IMAGE:753626		In multiple clusters
IMAGE:1637791	ANP32E	Acidic (leucine-rich) nuclear phosphoprotein 32 family, member E	1q21.2
IMAGE:66852		Data not found
IMAGE:81336	SCGB1A1	Secretoglobin, family 1A, member 1 (uteroglobin)	11q12.3-q13.1
IMAGE:624361	AHR	Aryl hydrocarbon receptor	7p15
IMAGE:753028		In multiple clusters
IMAGE:1585492	clone	MRNA full length insert cDNA clone EUROIMAGE 1585492
IMAGE:1900056	DUSP18	Dual specificity phosphatase 18	22q12.2
IMAGE:754601	PLCL1	Phospholipase C-like 1	2q33
IMAGE:841508	HMGN4	High mobility group nucleosomal binding domain 4	6p21.3
IMAGE:131012	NAV2	Neuron navigator 2	11p15.1
IMAGE:1536215	CHST15	Carbohydrate (N-acetylgalactosamine 4-sulfate 6-O) sulfotransferase 15	10q26
IMAGE:453999	PJA1	Praja ring finger 1	Xq13.1
IMAGE:307050	PPARGC1A	Peroxisome proliferator-activated receptor gamma, coactivator 1 alpha	4p15.1
IMAGE:270520		In multiple clusters
IMAGE:50582	UBE2QL1	Ubiquitin-conjugating enzyme E2Q family-like 1	5p15.31
IMAGE:298610	ZNF324	Zinc finger protein 324	19q13.43
IMAGE:260223	BST1	Bone marrow stromal cell antigen 1	4p15
IMAGE:795446	ROPN1L	Ropporin 1-like	5p15.2
IMAGE:700895		In multiple clusters
IMAGE:120106	CASP1	Caspase 1, apoptosis-related cysteine peptidase (interleukin 1, beta, convertase)	11q23
IMAGE:188036		In multiple clusters
IMAGE:48226	NAP1L5	Nucleosome assembly protein 1-like 5	4q22.1|4q21-q22
IMAGE:502164	MAST4	Microtubule associated serine/threonine kinase family member 4	5q12.3
IMAGE:796756	DPH3	DPH3, KTI11 homolog (S. cerevisiae)	3p25.1
IMAGE:897770	CRABP2	Cellular retinoic acid binding protein 2	1q21.3
IMAGE:2326216	PADI2	Peptidyl arginine deiminase, type II	1p36.13
IMAGE:783696	OAT	Ornithine aminotransferase	10q26
IMAGE:162077	PHLDA1	Pleckstrin homology-like domain, family A, member 1	12q15
IMAGE:345935	SMAD3	SMAD family member 3	15q22.33
IMAGE:146577	KLF10	Kruppel-like factor 10	8q22.2
IMAGE:427767	clone	Clone IMAGE:119716, mRNA sequence
IMAGE:1606557	FHL2	Four and a half LIM domains 2	2q12.2
IMAGE:436870	RBMS2	RNA binding motif, single stranded interacting protein 2	12q13.3
IMAGE:809533		In multiple clusters
IMAGE:52424	DPH3	DPH3, KTI11 homolog (S. cerevisiae)	3p25.1
IMAGE:858132		Transcribed locus
IMAGE:416107	RBMS2	RNA binding motif, single stranded interacting protein 2	12q13.3
IMAGE:61502		In multiple clusters
IMAGE:67765	CPM	Carboxypeptidase M	12q14.3
IMAGE:1575263	SMAD3	SMAD family member 3	15q22.33
IMAGE:855910	LGALS3	Lectin, galactoside-binding, soluble, 3	14q22.3
IMAGE:2075467	MED6	Mediator complex subunit 6	14q24.2
IMAGE:564231	AQR	Aquarius homolog (mouse)	15q14
IMAGE:240620		In multiple clusters
IMAGE:2321118	RPS7	Ribosomal protein S7	2p25
IMAGE:757375		Transcribed locus
IMAGE:898195	SLC24A5	Solute carrier family 24, member 5	15q21.1
IMAGE:344243	UCK2	Uridine-cytidine kinase 2	1q23
IMAGE:2571195	RPS15	Ribosomal protein S15	19p13.3
IMAGE:755855	SLC25A6	Solute carrier family 25 (mitochondrial carrier; adenine nucleotide translocator), member 6	Xp22.32 and Yp11.3
IMAGE:1472643	RPS15A	Ribosomal protein S15a	16p
IMAGE:33342	MDFI	MyoD family inhibitor
IMAGE:34849	EEF2	Eukaryotic translation elongation factor 2	19pter-q12
IMAGE:971367	RPS8	Ribosomal protein S8	1p34.1-p32
IMAGE:1893899		Transcribed locus, strongly similar to XP_001172939.1 PREDICTED: hypothetical protein [Pan troglodytes]
IMAGE:1011375		Data not found
IMAGE:795395	TAF1D	TATA box binding protein (TBP)-associated factor, RNA polymerase I, D, 41kDa	11q21
IMAGE:855620	NACA	Nascent polypeptide-associated complex alpha subunit	12q23-q24.1
IMAGE:812155	RABGGTB	Rab geranylgeranyltransferase, beta subunit	1p31
IMAGE:843139	CPNE1	Copine I	20q11.22
IMAGE:853570	SLC25A6	Solute carrier family 25 (mitochondrial carrier; adenine nucleotide translocator), member 6	Xp22.32 and Yp11.3
IMAGE:1211795		In multiple clusters
IMAGE:197888	GNB2L1	Guanine nucleotide binding protein (G protein), beta polypeptide 2-like 1	5q35.3
IMAGE:768469		In multiple clusters
IMAGE:1712148		Data not found
IMAGE:682066	NUDT3	Nudix (nucleoside diphosphate linked moiety X)-type motif 3	6p21.2
IMAGE:283173	KIAA0114	KIAA0114	4q12
IMAGE:1203822	GNB2L1	Guanine nucleotide binding protein (G protein), beta polypeptide 2-like 1	5q35.3
IMAGE:1606837	IMPDH2	IMP (inosine 5'-monophosphate) dehydrogenase 2	3p21.2
IMAGE:84078	UGT1A1	UDP glucuronosyltransferase 1 family, polypeptide A1	2q37
IMAGE:796309	NCRNA00275	Non-protein coding RNA 275	20q13.13
IMAGE:193122	TAF1D	TATA box binding protein (TBP)-associated factor, RNA polymerase I, D, 41kDa	11q21
IMAGE:824788	TRIM27	Tripartite motif-containing 27	6p22
IMAGE:1926414	C1QTNF5	C1q and tumor necrosis factor related protein 5	11q23.3
IMAGE:79045	SLC44A1	Solute carrier family 44, member 1	9q31.2
IMAGE:1710872	CBX3	Chromobox homolog 3	7p15.2
IMAGE:247230	MARVELD2	MARVEL domain containing 2	5q13.2
IMAGE:291399		In multiple clusters
IMAGE:882483	IFRD1	Interferon-related developmental regulator 1	7q31.1
IMAGE:1471829	RPL35A	Ribosomal protein L35a	3q29
IMAGE:896914	MRPS33	Mitochondrial ribosomal protein S33	7q34
IMAGE:129986		Data not found
IMAGE:566887	CBX3	Chromobox homolog 3	7p15.2
IMAGE:809876	ATP5G2	ATP synthase, H+ transporting, mitochondrial Fo complex, subunit C2 (subunit 9)	12q13.13
IMAGE:813280	ADSL	Adenylosuccinate lyase	22q13.1|22q13.2
IMAGE:845363	NME1	Non-metastatic cells 1, protein (NM23A) expressed in	17q21.3
IMAGE:1486013	IARS	Isoleucyl-tRNA synthetase	9q21
IMAGE:840530		In multiple clusters
IMAGE:1935573	TRIM27	Tripartite motif-containing 27	6p22
IMAGE:451734	CAPRIN1	Cell cycle associated protein 1	11p13
IMAGE:143790	OGT	O-linked N-acetylglucosamine (GlcNAc) transferase (UDP-N-acetylglucosamine:polypeptide-N-acetylglucosaminyl transferase)	Xq13
IMAGE:490813	SMARCC1	SWI/SNF related, matrix associated, actin dependent regulator of chromatin, subfamily c, member 1	3p21.31
IMAGE:825740		In multiple clusters
IMAGE:812088	NLN	Neurolysin (metallopeptidase M3 family)	5q12.3
IMAGE:262053	GNL3	Guanine nucleotide binding protein-like 3 (nucleolar)	3p21.1
IMAGE:273546		In multiple clusters
IMAGE:2168667	POLR2H	Polymerase (RNA) II (DNA directed) polypeptide H	3q28
IMAGE:1926387	clone	CDNA FLJ34771 fis, clone NT2NE2003150
IMAGE:823954	ANAPC5	Anaphase promoting complex subunit 5	12q24.31
IMAGE:781341		In multiple clusters
IMAGE:742839	NIT2	Nitrilase family, member 2	3q12.2
IMAGE:2467312	TMEM97	Transmembrane protein 97	17q11.2
IMAGE:1586697	MGC72080	MGC72080 pseudogene	7q21.3
IMAGE:1340595		Transcribed locus
IMAGE:415962	PCSK6	Proprotein convertase subtilisin/kexin type 6	15q26.3
IMAGE:742581		Transcribed locus
IMAGE:1518522	C4orf43	Chromosome 4 open reading frame 43	4q32.2
IMAGE:740907	APEX1	APEX nuclease (multifunctional DNA repair enzyme) 1	14q11.2
IMAGE:1558642	MLPH	Melanophilin	2q37.3
IMAGE:1636851	DNAH14	Dynein, axonemal, heavy chain 14	1q42.12
IMAGE:1636266		Transcribed locus
IMAGE:345034	CXCL14	Chemokine (C-X-C motif) ligand 14	5q31
IMAGE:1518036		Transcribed locus
IMAGE:854593	SEC16A	SEC16 homolog A (S. cerevisiae)	9q34.3
IMAGE:809944	SEC16A	SEC16 homolog A (S. cerevisiae)	9q34.3
IMAGE:297439	LCLAT1	Lysocardiolipin acyltransferase 1	2p23.1
IMAGE:1568314	BEND3	BEN domain containing 3	6q21
IMAGE:712314	MYLIP	Myosin regulatory light chain interacting protein	6p23-p22.3
IMAGE:1553723	SIM2	Single-minded homolog 2 (Drosophila)	21q22.2|21q22.13
IMAGE:416374	TSPAN13	Tetraspanin 13	7p21.1
IMAGE:813730		In multiple clusters
IMAGE:506548	RGS10	Regulator of G-protein signaling 10	10q25
IMAGE:460164		Transcribed locus, strongly similar to XP_001144701.1 PREDICTED: similar to akt substrate AS250 isoform 1 [Pan troglodytes]
IMAGE:510856	ENC1	Ectodermal-neural cortex 1 (with BTB-like domain)	5q13
IMAGE:279085	MYO9B	Myosin IXB	19p13.1
IMAGE:201819		In multiple clusters
IMAGE:1534888	TNFRSF21	Tumor necrosis factor receptor superfamily, member 21	6p21.1
IMAGE:277073	MAP7	Microtubule-associated protein 7	6q23.3
IMAGE:1573665	SH3RF1	SH3 domain containing ring finger 1	4q32.3
IMAGE:1009088		Transcribed locus
IMAGE:144834	MAP7	Microtubule-associated protein 7	6q23.3
IMAGE:2161750	CYorf15B	Chromosome Y open reading frame 15B	Yq11.222
IMAGE:814528	TP53INP1	Tumor protein p53 inducible nuclear protein 1	8q22
IMAGE:1461528		Transcribed locus
IMAGE:857595	clone	MRNA; cDNA DKFZp434I1226 (from clone DKFZp434I1226)
IMAGE:795809	UBE2E3	Ubiquitin-conjugating enzyme E2E 3 (UBC4/5 homolog, yeast)	2q32.1
IMAGE:855406	RALGAPA2	Ral GTPase activating protein, alpha subunit 2 (catalytic)	20p11.22
IMAGE:1881469	clone	Clone HLS_IMAGE_1881469 mRNA sequence
IMAGE:725978		Data not found
IMAGE:1650304	ARHGAP32	Rho GTPase activating protein 32	11q24.3
IMAGE:1007667		Transcribed locus
IMAGE:244391	ZMYND8	Zinc finger, MYND-type containing 8	20q13.12
IMAGE:1679125	TRNT1	TRNA nucleotidyl transferase, CCA-adding, 1	3p25.1
IMAGE:1521277		Transcribed locus
IMAGE:121251	TMEM106C	Transmembrane protein 106C	12q13.1
IMAGE:1649925		Transcribed locus
IMAGE:745718	LOC100131829	Hypothetical protein LOC100131829	4q23
IMAGE:361659	ARHGEF26	Rho guanine nucleotide exchange factor (GEF) 26	3q25.2
IMAGE:1527297	RAB3IP	RAB3A interacting protein (rabin3)	12q14.3
IMAGE:148225	GALNT3	UDP-N-acetyl-alpha-D-galactosamine:polypeptide N-acetylgalactosaminyltransferase 3 (GalNAc-T3)	2q24-q31
IMAGE:328542		In multiple clusters
IMAGE:565319	MAL2	Mal, T-cell differentiation protein 2	8q23
IMAGE:376941	MAL2	Mal, T-cell differentiation protein 2	8q23
IMAGE:179211	GPR160	G protein-coupled receptor 160	3q26.2-q27
IMAGE:1650748	FAM84B	Family with sequence similarity 84, member B	8q24.21
IMAGE:240208	WDR40A	WD repeat domain 40A
IMAGE:1502279		Transcribed locus
IMAGE:198451	PHF17	PHD finger protein 17	4q26-q27
IMAGE:41826	KIAA1244	KIAA1244	6q23.3
IMAGE:685516	GPR160	G protein-coupled receptor 160	3q26.2-q27
IMAGE:1930209	clone	Clone HLS_IMAGE_1930209 mRNA sequence
IMAGE:856415	TRIM33	Tripartite motif-containing 33	1p13.1
IMAGE:753625		In multiple clusters
IMAGE:461864		Data not found
IMAGE:613113	EARS2	Glutamyl-tRNA synthetase 2, mitochondrial (putative)	16p12.2
IMAGE:461639		Data not found
IMAGE:43454	SEC22C	SEC22 vesicle trafficking protein homolog C (S. cerevisiae)	3p22.1
IMAGE:277163	MRPL42	Mitochondrial ribosomal protein L42	12q22
IMAGE:283258	ATP11B	ATPase, class VI, type 11B	3q27
IMAGE:278572	FAM84B	Family with sequence similarity 84, member B	8q24.21
IMAGE:376435	SAMD5	Sterile alpha motif domain containing 5	6q24.3
IMAGE:1031072	C3orf63	Chromosome 3 open reading frame 63	3p14.3
IMAGE:814017		Transcribed locus
IMAGE:814041		Transcribed locus
IMAGE:51151	MTX2	Metaxin 2	2q31.1
IMAGE:845352	NUDT9	Nudix (nucleoside diphosphate linked moiety X)-type motif 9	4q22.1
IMAGE:470261		In multiple clusters
IMAGE:1556267		Data not found
IMAGE:1587933	ACACA	Acetyl-CoA carboxylase alpha	17q21
IMAGE:810571	ACACA	Acetyl-CoA carboxylase alpha	17q21
IMAGE:292392	RMI1	RMI1, RecQ mediated genome instability 1, homolog (S. cerevisiae)
IMAGE:362080		In multiple clusters
IMAGE:342211	MBOAT2	Membrane bound O-acyltransferase domain containing 2	2p25.1
IMAGE:1891596		Data not found
IMAGE:845391	DNAJC10	DnaJ (Hsp40) homolog, subfamily C, member 10	2q32.1
IMAGE:838240	FNBP1L	Formin binding protein 1-like	1p22.1
IMAGE:754358	SPOCK1	Sparc/osteonectin, cwcv and kazal-like domains proteoglycan (testican) 1	5q31
IMAGE:52577	C9orf91	Chromosome 9 open reading frame 91	9q32
IMAGE:1649948		Data not found
IMAGE:244350		In multiple clusters
IMAGE:1837203	NFXL1	Nuclear transcription factor, X-box binding-like 1	4p12
IMAGE:1657949		Transcribed locus
IMAGE:210698	EPB41L4B	Erythrocyte membrane protein band 4.1 like 4B	9q31-q32
IMAGE:2159983	TMEM123	Transmembrane protein 123	11q22.1
IMAGE:433111	UBFD1	Ubiquitin family domain containing 1	16p12
IMAGE:200395		Transcribed locus, strongly similar to NP_055907.3 serine/threonine-protein kinase SMG1 [Homo sapiens]
IMAGE:72745	HLA-A	Major histocompatibility complex, class I, A	6p21.3
IMAGE:377048	MYO1B	Myosin IB	2q12-q34
IMAGE:2563366	PAICS	Phosphoribosylaminoimidazole carboxylase, phosphoribosylaminoimidazole succinocarboxamide synthetase	4q12
IMAGE:489702		Transcribed locus, weakly similar to NP_001128198.1 zinc finger protein 566 [Rattus norvegicus]
IMAGE:130242	CDK7	Cyclin-dependent kinase 7	5q12.1
IMAGE:624271	CAMKK2	Calcium/calmodulin-dependent protein kinase kinase 2, beta	12q24.2
IMAGE:342685	C9orf91	Chromosome 9 open reading frame 91	9q32
IMAGE:845391	DNAJC10	DnaJ (Hsp40) homolog, subfamily C, member 10	2q32.1
IMAGE:2124782	clone	MRNA; cDNA DKFZp564H1663 (from clone DKFZp564H1663)
IMAGE:810167		In multiple clusters
IMAGE:586826		In multiple clusters
IMAGE:201282	EDEM3	ER degradation enhancer, mannosidase alpha-like 3	1q25
IMAGE:120097		Transcribed locus
IMAGE:37895	clone	CDNA FLJ38785 fis, clone LIVER2001329
IMAGE:486035		In multiple clusters
IMAGE:79000	MOSC1	MOCO sulphurase C-terminal domain containing 1	1q41
IMAGE:292515	UAP1	UDP-N-acteylglucosamine pyrophosphorylase 1	1q23.3
IMAGE:562067	AGPAT3	1-acylglycerol-3-phosphate O-acyltransferase 3	21q22.3
IMAGE:448117		Transcribed locus
IMAGE:196345	PDLIM5	PDZ and LIM domain 5	4q22
IMAGE:148550		Data not found
IMAGE:951125	PECI	Peroxisomal D3,D2-enoyl-CoA isomerase	6p24.3
IMAGE:491706	THSD1P1	Thrombospondin, type I, domain containing 1 pseudogene 1	13q14.3
IMAGE:192258		Transcribed locus
IMAGE:241821	GLYATL1	Glycine-N-acyltransferase-like 1	11q12.1
IMAGE:450049		Data not found
IMAGE:855800	PREP	Prolyl endopeptidase	6q22
IMAGE:1034473	AMACR	Alpha-methylacyl-CoA racemase	5p13
IMAGE:824659	ICA1	Islet cell autoantigen 1, 69kDa	7p22
IMAGE:788180	AMACR	Alpha-methylacyl-CoA racemase	5p13
IMAGE:136605		Transcribed locus
IMAGE:133130		Transcribed locus
IMAGE:2062404	MON1B	MON1 homolog B (yeast)	16q23.1
IMAGE:781233		In multiple clusters
IMAGE:882459	PPIC	Peptidylprolyl isomerase C (cyclophilin C)	5q23.2
IMAGE:83920	SLC43A1	Solute carrier family 43, member 1	11p11.2-p11.1
IMAGE:208413	HPN	Hepsin	19q11-q13.2
IMAGE:2057931	EPCAM	Epithelial cell adhesion molecule	2p21
IMAGE:283312	SNX22	Sorting nexin 22	15q22.31
IMAGE:433253	FBP1	Fructose-1,6-bisphosphatase 1	9q22.3
IMAGE:756600		In multiple clusters
IMAGE:771053	ZNF350	Zinc finger protein 350	19q13.41
IMAGE:683023	GCC2	GRIP and coiled-coil domain containing 2	2q12.3
IMAGE:258265	PKIB	Protein kinase (cAMP-dependent, catalytic) inhibitor beta	6q22.31
IMAGE:842765	DCAF6	DDB1 and CUL4 associated factor 6	1q24.2
IMAGE:1010364		Data not found
IMAGE:503715		In multiple clusters
IMAGE:263247	CRYL1	Crystallin, lambda 1	13q12.11
IMAGE:85804	ESRP2	Epithelial splicing regulatory protein 2	16q22.1
IMAGE:1010955	TARP	TCR gamma alternate reading frame protein	7p15-p14
IMAGE:758266	THBS4	Thrombospondin 4	5q13
IMAGE:280777	CCDC125	Coiled-coil domain containing 125	5q13.2
IMAGE:2490680	TARP	TCR gamma alternate reading frame protein	7p15-p14
IMAGE:1048810	BRP44	Brain protein 44	1q24
IMAGE:281003	TARP	TCR gamma alternate reading frame protein	7p15-p14
IMAGE:361048	SND1	Staphylococcal nuclease and tudor domain containing 1	7q31.3
IMAGE:2557762	PYCR1	Pyrroline-5-carboxylate reductase 1	17q25.3
IMAGE:785804	CECR5	Cat eye syndrome chromosome region, candidate 5
IMAGE:769945	C19orf48	Chromosome 19 open reading frame 48	19q13.33
IMAGE:1469629	C2orf79	Chromosome 2 open reading frame 79	2p23.3
IMAGE:79726	C17orf28	Chromosome 17 open reading frame 28	17q25.1
IMAGE:1911334	HIST3H2A	Histone cluster 3, H2a	1q42.13
IMAGE:82869	ACADSB	Acyl-CoA dehydrogenase, short/branched chain	10q26.13
IMAGE:126415	LOC100505761	Hypothetical LOC100505761
IMAGE:45844	LOC100134259	Similar to hCG1987718	2p21
IMAGE:245547	SIN3B	SIN3 homolog B, transcription regulator (yeast)	19p13.11
IMAGE:1641356		Transcribed locus
IMAGE:1565364		Transcribed locus
IMAGE:111492	C12orf51	Chromosome 12 open reading frame 51
IMAGE:842906	EIF2AK1	Eukaryotic translation initiation factor 2-alpha kinase 1	7p22
IMAGE:44007		Transcribed locus
IMAGE:969844	clone	CDNA: FLJ21248 fis, clone COL01235
IMAGE:45525	TRIM27	Tripartite motif-containing 27	6p22
IMAGE:450777	MAZ	MYC-associated zinc finger protein (purine-binding transcription factor)	16p11.2
IMAGE:2565521	SMARCC1	SWI/SNF related, matrix associated, actin dependent regulator of chromatin, subfamily c, member 1	3p21.31
IMAGE:43977	KIAA0182	KIAA0182	16q24.1
IMAGE:83156		Transcribed locus
IMAGE:610124	PRMT6	Protein arginine methyltransferase 6	1p13.3
IMAGE:703477	PHF8	PHD finger protein 8	Xp11.22
IMAGE:271130		Transcribed locus
IMAGE:242698	EPB41L4B	Erythrocyte membrane protein band 4.1 like 4B	9q31-q32
IMAGE:1472146	PPAT	Phosphoribosyl pyrophosphate amidotransferase	4q12
IMAGE:1668067		Data not found
IMAGE:839545		Data not found
IMAGE:814615	MTHFD2	Methylenetetrahydrofolate dehydrogenase (NADP+ dependent) 2, methenyltetrahydrofolate cyclohydrolase	2p13.1
IMAGE:843101	SLC7A11	Solute carrier family 7, (cationic amino acid transporter, y+ system) member 11	4q28-q32
IMAGE:2014034	MTHFD2	Methylenetetrahydrofolate dehydrogenase (NADP+ dependent) 2, methenyltetrahydrofolate cyclohydrolase	2p13.1
IMAGE:288663	GJB1	Gap junction protein, beta 1, 32kDa	Xq13.1
IMAGE:753986	ARHGAP32	Rho GTPase activating protein 32	11q24.3
IMAGE:814443	C4orf14	Chromosome 4 open reading frame 14	4q12
IMAGE:1635418		Transcribed locus
IMAGE:502287	EMB	Embigin	5q11.1
IMAGE:1877234		Transcribed locus
IMAGE:28106	WHSC1	Wolf-Hirschhorn syndrome candidate 1	4p16.3
IMAGE:1475697		Transcribed locus
IMAGE:147834	ZNF217	Zinc finger protein 217	20q13.2
IMAGE:357190		Transcribed locus
IMAGE:288770	TMEM144	Transmembrane protein 144	4q32.1
IMAGE:240651	KDM6A	Lysine (K)-specific demethylase 6A	Xp11.2
IMAGE:47475	CYFIP2	Cytoplasmic FMR1 interacting protein 2	5q33.3
IMAGE:376574	F2RL2	Coagulation factor II (thrombin) receptor-like 2	5q13
IMAGE:594438	LOC100288142	Neuroblastoma breakpoint family member	1q21.2
IMAGE:788205	SOX4	SRY (sex determining region Y)-box 4	6p22.3
IMAGE:432484	STK36	Serine/threonine kinase 36	2q35
IMAGE:2139448	TOX3	TOX high mobility group box family member 3	16q12.1
IMAGE:202514		In multiple clusters
IMAGE:2497698	TOP2A	Topoisomerase (DNA) II alpha 170kDa	17q21-q22
IMAGE:366815		In multiple clusters
IMAGE:292936	CDCA8	Cell division cycle associated 8	1p34.3
IMAGE:1417862	SIX4	SIX homeobox 4	14q23
IMAGE:745363	CRNDE	Colorectal neoplasia differentially expressed (non-protein coding)	16q12.2
IMAGE:1642186		Data not found
IMAGE:209066	AURKA	Aurora kinase A	20q13
IMAGE:744944	MYO6	Myosin VI	6q13
IMAGE:757337	clone	Full length insert cDNA clone YY51E04
IMAGE:49630	CACNA1D	Calcium channel, voltage-dependent, L type, alpha 1D subunit	3p14.3
IMAGE:1605407	RFC5	Replication factor C (activator 1) 5, 36.5kDa	12q24.23
IMAGE:588053	TMEM45B	Transmembrane protein 45B	11q24.3
IMAGE:320564	FNIP2	Folliculin interacting protein 2	4q32.1
IMAGE:46896	CYFIP2	Cytoplasmic FMR1 interacting protein 2	5q33.3
IMAGE:433155	F5	Coagulation factor V (proaccelerin, labile factor)	1q23
IMAGE:264692	F2R	Coagulation factor II (thrombin) receptor	5q13
IMAGE:415978	CPT1B	Carnitine palmitoyltransferase 1B (muscle)	22q13.33
IMAGE:141854		Transcribed locus
IMAGE:1709503	LOC100294145	Hypothetical LOC100294145
IMAGE:41137		Transcribed locus
IMAGE:2019798	COL9A2	Collagen, type IX, alpha 2	1p33-p32
IMAGE:249603	STK39	Serine threonine kinase 39	2q24.3
IMAGE:1762111	NPR3	Natriuretic peptide receptor C/guanylate cyclase C (atrionatriuretic peptide receptor C)	5p14-p13
IMAGE:243641		In multiple clusters
IMAGE:416003		Data not found
IMAGE:50530		Transcribed locus

## Sheet: L-3044
		t-test result for the dataset L3044
		Normal vs. Primary Prostate cancer
CloneID	Symbol	Name	Cytoband
IMAGE:858447	FAM36A	Family with sequence similarity 36, member A	1q44
IMAGE:824643	CAMKK2	Calcium/calmodulin-dependent protein kinase kinase 2, beta	12q24.2
IMAGE:417226	MYC	V-myc myelocytomatosis viral oncogene homolog (avian)	8q24.21
IMAGE:2237353	GAL	Galanin prepropeptide	11q13.3
IMAGE:294537	RAB17	RAB17, member RAS oncogene family	2q37.3
IMAGE:788832	GDF15	Growth differentiation factor 15	19p13.11
IMAGE:1861366	RPL14	Ribosomal protein L14	3p22-p21.2
IMAGE:108864	CREB3L1	CAMP responsive element binding protein 3-like 1	11p11.2
IMAGE:730483	HEATR7B2	HEAT repeat family member 7B2	5p13.1
IMAGE:856796	SRM	Spermidine synthase	1p36-p22
IMAGE:245547	SIN3B	SIN3 homolog B, transcription regulator (yeast)	19p13.11
IMAGE:2559461	RPL35	Ribosomal protein L35	9q34.1
IMAGE:506669	PWWP2B	PWWP domain containing 2B	10q26.3
IMAGE:2344471	RRP9	Ribosomal RNA processing 9, small subunit (SSU) processome component, homolog (yeast)	3p21.2
IMAGE:2571195	RPS15	Ribosomal protein S15	19p13.3
IMAGE:2073679		Transcribed locus
IMAGE:1750198		Data not found
IMAGE:121551	LAD1	Ladinin 1	1q25.1-q32.3
IMAGE:140174	WWP2	WW domain containing E3 ubiquitin protein ligase 2	16q22.1
IMAGE:343490	CBX3	Chromobox homolog 3	7p15.2
IMAGE:2557762	PYCR1	Pyrroline-5-carboxylate reductase 1	17q25.3
IMAGE:755750	NME1	Non-metastatic cells 1, protein (NM23A) expressed in	17q21.3
IMAGE:755239		In multiple clusters
IMAGE:34849	EEF2	Eukaryotic translation elongation factor 2	19pter-q12
IMAGE:781233		In multiple clusters
IMAGE:62257	RPS8	Ribosomal protein S8	1p34.1-p32
IMAGE:814443	C4orf14	Chromosome 4 open reading frame 14	4q12
IMAGE:83920	SLC43A1	Solute carrier family 43, member 1	11p11.2-p11.1
IMAGE:755855	SLC25A6	Solute carrier family 25 (mitochondrial carrier; adenine nucleotide translocator), member 6	Xp22.32 and Yp11.3
IMAGE:290030	B3GAT1	Beta-1,3-glucuronyltransferase 1 (glucuronosyltransferase P)	11q25
IMAGE:853570	SLC25A6	Solute carrier family 25 (mitochondrial carrier; adenine nucleotide translocator), member 6	Xp22.32 and Yp11.3
IMAGE:2007162		Transcribed locus, strongly similar to XP_899061.1 PREDICTED: 40S ribosomal protein S19-like [Mus musculus]
IMAGE:788507	C12orf45	Chromosome 12 open reading frame 45	12q23.3
IMAGE:768469		In multiple clusters
IMAGE:916505		Transcribed locus
IMAGE:951117	SHMT2	Serine hydroxymethyltransferase 2 (mitochondrial)	12q12-q14
IMAGE:2007154		In multiple clusters
IMAGE:2007305		Data not found
IMAGE:2572175	RPL35A	Ribosomal protein L35a	3q29
IMAGE:914030		Data not found
IMAGE:756600		In multiple clusters
IMAGE:882459	PPIC	Peptidylprolyl isomerase C (cyclophilin C)	5q23.2
IMAGE:1630990		Transcribed locus, strongly similar to NP_001003434.1 60S ribosomal protein L29 [Danio rerio]
IMAGE:2572139	RPL6	Ribosomal protein L6	12q24.1
IMAGE:462234	RPL34	Ribosomal protein L34	4q25
IMAGE:1055301	PABPC4	Poly(A) binding protein, cytoplasmic 4 (inducible form)	1p34.2
IMAGE:971367	RPS8	Ribosomal protein S8	1p34.1-p32
IMAGE:924929	PRR15	Proline rich 15	7p14.3
IMAGE:1471829	RPL35A	Ribosomal protein L35a	3q29
IMAGE:1893899		Transcribed locus, strongly similar to XP_001172939.1 PREDICTED: hypothetical protein [Pan troglodytes]
IMAGE:429534	YRDC	YrdC domain containing (E. coli)	1p34.3
IMAGE:178137	RPL34	Ribosomal protein L34	4q25
IMAGE:121546	FAM136A	Family with sequence similarity 136, member A	2p13.3
IMAGE:283312	SNX22	Sorting nexin 22	15q22.31
IMAGE:841645	CLDN7	Claudin 7	17p13
IMAGE:795395	TAF1D	TATA box binding protein (TBP)-associated factor, RNA polymerase I, D, 41kDa	11q21
IMAGE:2548854	RPL12	Ribosomal protein L12	9q34
IMAGE:416095		Data not found
IMAGE:1568967		In multiple clusters
IMAGE:897546	PEMT	Phosphatidylethanolamine N-methyltransferase	17p11.2
IMAGE:2062404	MON1B	MON1 homolog B (yeast)	16q23.1
IMAGE:1031592	KIF9	Kinesin family member 9	3p21.31
IMAGE:2168667	POLR2H	Polymerase (RNA) II (DNA directed) polypeptide H	3q28
IMAGE:84078	UGT1A1	UDP glucuronosyltransferase 1 family, polypeptide A1	2q37
IMAGE:1475738	RPS25	Ribosomal protein S25	11q23.3
IMAGE:1606837	IMPDH2	IMP (inosine 5'-monophosphate) dehydrogenase 2	3p21.2
IMAGE:2057931	EPCAM	Epithelial cell adhesion molecule	2p21
IMAGE:2028349	DNAH5	Dynein, axonemal, heavy chain 5	5p15.2
IMAGE:84022	SERF2	Small EDRK-rich factor 2	15q15.3
IMAGE:283173	KIAA0114	KIAA0114	4q12
IMAGE:1868534	ECE2	Endothelin converting enzyme 2	3q27.1|.
IMAGE:1636122	GLTSCR2	Glioma tumor suppressor candidate region gene 2	19q13.3
IMAGE:897576	TFB2M	Transcription factor B2, mitochondrial	1q44
IMAGE:2497544	ZNF3	Zinc finger protein 3	7q22.1
IMAGE:1055201	RPS24	Ribosomal protein S24	10q22
IMAGE:1899317		Transcribed locus
IMAGE:138021	C14orf104	Chromosome 14 open reading frame 104	14q21.3
IMAGE:625786	RPL22L1	Ribosomal protein L22-like 1	3q26.2
IMAGE:85800	SLC43A1	Solute carrier family 43, member 1	11p11.2-p11.1
IMAGE:288663	GJB1	Gap junction protein, beta 1, 32kDa	Xq13.1
IMAGE:85804	ESRP2	Epithelial splicing regulatory protein 2	16q22.1
IMAGE:2027560	AIMP2	Aminoacyl tRNA synthetase complex-interacting multifunctional protein 2	7p22
IMAGE:2568386	SMPDL3B	Sphingomyelin phosphodiesterase, acid-like 3B	1p35.3
IMAGE:884283	clone	Homo sapiens, clone IMAGE:6205812, mRNA
IMAGE:23819		In multiple clusters
IMAGE:241821	GLYATL1	Glycine-N-acyltransferase-like 1	11q12.1
IMAGE:36491	PCCB	Propionyl CoA carboxylase, beta polypeptide	3q21-q22
IMAGE:416374	TSPAN13	Tetraspanin 13	7p21.1
IMAGE:811582		In multiple clusters
IMAGE:133130		Transcribed locus
IMAGE:136605		Transcribed locus
IMAGE:1553723	SIM2	Single-minded homolog 2 (Drosophila)	21q22.2|21q22.13
IMAGE:510534		In multiple clusters
IMAGE:2565316		Transcribed locus, strongly similar to NP_002147.2 60 kDa heat shock protein, mitochondrial [Homo sapiens]
IMAGE:1534888	TNFRSF21	Tumor necrosis factor receptor superfamily, member 21	6p21.1
IMAGE:1635418		Transcribed locus
IMAGE:815563		Transcribed locus
IMAGE:396839		Transcribed locus
IMAGE:262053	GNL3	Guanine nucleotide binding protein-like 3 (nucleolar)	3p21.1
IMAGE:685516	GPR160	G protein-coupled receptor 160	3q26.2-q27
IMAGE:179211	GPR160	G protein-coupled receptor 160	3q26.2-q27
IMAGE:292515	UAP1	UDP-N-acteylglucosamine pyrophosphorylase 1	1q23.3
IMAGE:486035		In multiple clusters
IMAGE:788205	SOX4	SRY (sex determining region Y)-box 4	6p22.3
IMAGE:788180	AMACR	Alpha-methylacyl-CoA racemase	5p13
IMAGE:788526	SLC4A5	Solute carrier family 4, sodium bicarbonate cotransporter, member 5	2p13
IMAGE:682066	NUDT3	Nudix (nucleoside diphosphate linked moiety X)-type motif 3	6p21.2
IMAGE:1034473	AMACR	Alpha-methylacyl-CoA racemase	5p13
IMAGE:460164		Transcribed locus, strongly similar to XP_001144701.1 PREDICTED: similar to akt substrate AS250 isoform 1 [Pan troglodytes]
IMAGE:1579981	SAAL1	Serum amyloid A-like 1	11p15.1
IMAGE:855406	RALGAPA2	Ral GTPase activating protein, alpha subunit 2 (catalytic)	20p11.22
IMAGE:278572	FAM84B	Family with sequence similarity 84, member B	8q24.21
IMAGE:1636072	JTB	Jumping translocation breakpoint	1q21
IMAGE:796309	NCRNA00275	Non-protein coding RNA 275	20q13.13
IMAGE:745296	NCRNA00275	Non-protein coding RNA 275	20q13.13
IMAGE:1211795		In multiple clusters
IMAGE:1877234		Transcribed locus
IMAGE:825740		In multiple clusters
IMAGE:1441751		Transcribed locus
IMAGE:2321118	RPS7	Ribosomal protein S7	2p25
IMAGE:143759	CMTM4	CKLF-like MARVEL transmembrane domain containing 4	16q21-q22.1
IMAGE:814528	TP53INP1	Tumor protein p53 inducible nuclear protein 1	8q22
IMAGE:811101	SH3RF1	SH3 domain containing ring finger 1	4q32.3
IMAGE:1881251	BICD1	Bicaudal D homolog 1 (Drosophila)	12p11.2-p11.1
IMAGE:586826		In multiple clusters
IMAGE:730313	FNIP2	Folliculin interacting protein 2	4q32.1
IMAGE:120097		Transcribed locus
IMAGE:273546		In multiple clusters
IMAGE:878544	COX16	COX16 cytochrome c oxidase assembly homolog (S. cerevisiae)	14q24.2
IMAGE:1573665	SH3RF1	SH3 domain containing ring finger 1	4q32.3
IMAGE:744944	MYO6	Myosin VI	6q13
IMAGE:510856	ENC1	Ectodermal-neural cortex 1 (with BTB-like domain)	5q13
IMAGE:206907	MEG3	Maternally expressed 3 (non-protein coding)	14q32
IMAGE:250673	PLA1A	Phospholipase A1 member A	3q13.13-q13.2
IMAGE:320564	FNIP2	Folliculin interacting protein 2	4q32.1
IMAGE:123755	ERG	V-ets erythroblastosis virus E26 oncogene homolog (avian)	21q22.3
IMAGE:491706	THSD1P1	Thrombospondin, type I, domain containing 1 pseudogene 1	13q14.3
IMAGE:283617	FNIP2	Folliculin interacting protein 2	4q32.1
IMAGE:1881469	clone	Clone HLS_IMAGE_1881469 mRNA sequence
IMAGE:470216	MYO6	Myosin VI	6q13
IMAGE:1642522		Transcribed locus
IMAGE:810167		In multiple clusters
IMAGE:1762111	NPR3	Natriuretic peptide receptor C/guanylate cyclase C (atrionatriuretic peptide receptor C)	5p14-p13
IMAGE:1709503	LOC100294145	Hypothetical LOC100294145
IMAGE:740907	APEX1	APEX nuclease (multifunctional DNA repair enzyme) 1	14q11.2
IMAGE:503541	UCK2	Uridine-cytidine kinase 2	1q23
IMAGE:376435	SAMD5	Sterile alpha motif domain containing 5	6q24.3
IMAGE:415962	PCSK6	Proprotein convertase subtilisin/kexin type 6	15q26.3
IMAGE:288770	TMEM144	Transmembrane protein 144	4q32.1
IMAGE:192258		Transcribed locus
IMAGE:796395	TMEM169	Transmembrane protein 169	2q35
IMAGE:645495	BICD1	Bicaudal D homolog 1 (Drosophila)	12p11.2-p11.1
IMAGE:193200	UAP1	UDP-N-acteylglucosamine pyrophosphorylase 1	1q23.3
IMAGE:788667		In multiple clusters
IMAGE:1926414	C1QTNF5	C1q and tumor necrosis factor related protein 5	11q23.3
IMAGE:845391	DNAJC10	DnaJ (Hsp40) homolog, subfamily C, member 10	2q32.1
IMAGE:795213	RCL1	RNA terminal phosphate cyclase-like 1	9p24.1-p23
IMAGE:1031072	C3orf63	Chromosome 3 open reading frame 63	3p14.3
IMAGE:809828	E2F5	E2F transcription factor 5, p130-binding	8q21.2
IMAGE:2019798	COL9A2	Collagen, type IX, alpha 2	1p33-p32
IMAGE:1698856	COL9A2	Collagen, type IX, alpha 2	1p33-p32
IMAGE:49630	CACNA1D	Calcium channel, voltage-dependent, L type, alpha 1D subunit	3p14.3
IMAGE:744050	CYTH3	Cytohesin 3	7p22.1
IMAGE:450049		Data not found
IMAGE:2119355	CRISP3	Cysteine-rich secretory protein 3	6p12.3
IMAGE:1927758	CCND1	Cyclin D1	11q13
IMAGE:2244718	GCNT1	Glucosaminyl (N-acetyl) transferase 1, core 2	9q13
IMAGE:824995	clone	CDNA clone IMAGE:5259272
IMAGE:70384		Transcribed locus
IMAGE:51011	GUCY1A3	Guanylate cyclase 1, soluble, alpha 3	4q31.3-q33|4q31.1-q31.2
IMAGE:611206	POLR1E	Polymerase (RNA) I polypeptide E, 53kDa	9p13.2
IMAGE:744962	RHBDD1	Rhomboid domain containing 1	2q36.3
IMAGE:70203	GUCY1A3	Guanylate cyclase 1, soluble, alpha 3	4q31.3-q33|4q31.1-q31.2
IMAGE:814615	MTHFD2	Methylenetetrahydrofolate dehydrogenase (NADP+ dependent) 2, methenyltetrahydrofolate cyclohydrolase	2p13.1
IMAGE:191107		Transcribed locus
IMAGE:281003	TARP	TCR gamma alternate reading frame protein	7p15-p14
IMAGE:141854		Transcribed locus
IMAGE:454672	ANK3	Ankyrin 3, node of Ranvier (ankyrin G)	10q21
IMAGE:1537001	MGAT4A	Mannosyl (alpha-1,3-)-glycoprotein beta-1,4-N-acetylglucosaminyltransferase, isozyme A	2q12
IMAGE:377642	SNCG	Synuclein, gamma (breast cancer-specific protein 1)	10q23.2-q23.3
IMAGE:788445	CYP4V2	Cytochrome P450, family 4, subfamily V, polypeptide 2	4q35.2
IMAGE:2253630	NEFH	Neurofilament, heavy polypeptide	22q12.2
IMAGE:450859		Transcribed locus
IMAGE:298937	C20orf177	Chromosome 20 open reading frame 177	20q13.2-q13.33
IMAGE:773290		Transcribed locus
IMAGE:267186	ZNF827	Zinc finger protein 827	4q31.22
IMAGE:70152		In multiple clusters
IMAGE:149157	C3orf70	Chromosome 3 open reading frame 70	3q27.2
IMAGE:594031	ZNF827	Zinc finger protein 827	4q31.22
IMAGE:1581507	SEMA6C	Sema domain, transmembrane domain (TM), and cytoplasmic domain, (semaphorin) 6C	1q21.2
IMAGE:327082		In multiple clusters
IMAGE:144675	TLR3	Toll-like receptor 3	4q35
IMAGE:67765	CPM	Carboxypeptidase M	12q14.3
IMAGE:1534589	CPM	Carboxypeptidase M	12q14.3
IMAGE:841280	CPM	Carboxypeptidase M	12q14.3
IMAGE:1866094	CPM	Carboxypeptidase M	12q14.3
IMAGE:1536967	LSAMP	Limbic system-associated membrane protein	3q13.2-q21
IMAGE:1635779	PARM1	Prostate androgen-regulated mucin-like protein 1	4q13.3-q21.3
IMAGE:1927339	NIPAL3	NIPA-like domain containing 3	1p36.12-p35.1
IMAGE:448960	ALAD	Aminolevulinate dehydratase	9q33.1
IMAGE:1556259		Data not found
IMAGE:1939327		Transcribed locus
IMAGE:1667760		Transcribed locus
IMAGE:561851	PARM1	Prostate androgen-regulated mucin-like protein 1	4q13.3-q21.3
IMAGE:1855229		Transcribed locus
IMAGE:343760	SH3BGRL2	SH3 domain binding glutamic acid-rich protein like 2	6q14.1
IMAGE:85180	CYP3A4	Cytochrome P450, family 3, subfamily A, polypeptide 4	7q21.1
IMAGE:38260		Transcribed locus
IMAGE:50926	SH3BGRL2	SH3 domain binding glutamic acid-rich protein like 2	6q14.1
IMAGE:271192	LSAMP	Limbic system-associated membrane protein	3q13.2-q21
IMAGE:40636	LSAMP	Limbic system-associated membrane protein	3q13.2-q21
IMAGE:448093	CYP3A5	Cytochrome P450, family 3, subfamily A, polypeptide 5	7q21.1
IMAGE:1325751	CYP3A5	Cytochrome P450, family 3, subfamily A, polypeptide 5	7q21.1
IMAGE:786663		Transcribed locus
IMAGE:1915022	LSAMP	Limbic system-associated membrane protein	3q13.2-q21
IMAGE:782576	LOC100127983	Hypothetical protein LOC100127983	8q21.3
IMAGE:248849	ZNF532	Zinc finger protein 532	18q21.32
IMAGE:208718	ANXA1	Annexin A1	9q12-q21.2|9q21.13
IMAGE:813586	GMNN	Geminin, DNA replication inhibitor	6p22.3
IMAGE:51255	ZNF532	Zinc finger protein 532	18q21.32
IMAGE:325822	TGFA	Transforming growth factor, alpha	2p13
IMAGE:786605		In multiple clusters
IMAGE:47418	ZNF532	Zinc finger protein 532	18q21.32
IMAGE:49918	SGTB	Small glutamine-rich tetratricopeptide repeat (TPR)-containing, beta	5q12.3
IMAGE:24948	LPCAT2	Lysophosphatidylcholine acyltransferase 2	16q12.2
IMAGE:1031820	C10orf82	Chromosome 10 open reading frame 82	10q25.3
IMAGE:39808	PIK3R1	Phosphoinositide-3-kinase, regulatory subunit 1 (alpha)	5q13.1
IMAGE:796323	ADD3	Adducin 3 (gamma)	10q25.2
IMAGE:282956		Transcribed locus, strongly similar to NP_003132.2 E3 ubiquitin-protein ligase TRIM21 [Homo sapiens]
IMAGE:796087		Transcribed locus
IMAGE:366167	TP53INP2	Tumor protein p53 inducible nuclear protein 2	20q11.22
IMAGE:128058	SDPR	Serum deprivation response	2q32-q33
IMAGE:471892	SYNPO2	Synaptopodin 2	4q26
IMAGE:809464	FGFR2	Fibroblast growth factor receptor 2	10q26
IMAGE:809464	FGFR2	Fibroblast growth factor receptor 2	10q26
IMAGE:950897	PAQR3	Progestin and adipoQ receptor family member III	4q21.21
IMAGE:1520465	WDR72	WD repeat domain 72	15q21.3
IMAGE:167205	SELENBP1	Selenium binding protein 1	1q21.3
IMAGE:26230	NFIA	Nuclear factor I/A	1p31.3-p31.2
IMAGE:155627	VPS37A	Vacuolar protein sorting 37 homolog A (S. cerevisiae)	8p22
IMAGE:266819	DUSP3	Dual specificity phosphatase 3	17q21
IMAGE:1588859		Transcribed locus
IMAGE:767164	PTPN14	Protein tyrosine phosphatase, non-receptor type 14	1q32.2
IMAGE:24097	ZC3H13	Zinc finger CCCH-type containing 13	13q14.13
IMAGE:809645	RBFOX2	RNA binding protein, fox-1 homolog (C. elegans) 2	22q13.1
IMAGE:2013178	DIDO1	Death inducer-obliterator 1	20q13.33
IMAGE:897731	LPHN2	Latrophilin 2	1p31.1
IMAGE:41822	TRPS1	Trichorhinophalangeal syndrome I	8q24.12
IMAGE:31873	HMGN4	High mobility group nucleosomal binding domain 4	6p21.3
IMAGE:309045	SLMAP	Sarcolemma associated protein	3p21.2-p14.3
IMAGE:40562	SGCB	Sarcoglycan, beta (43kDa dystrophin-associated glycoprotein)	4q12
IMAGE:814620	FNBP1	Formin binding protein 1	9q34
IMAGE:768272		In multiple clusters
IMAGE:768246	PRKCA	Protein kinase C, alpha	17q22-q23.2
IMAGE:841135	PPP1R12A	Protein phosphatase 1, regulatory (inhibitor) subunit 12A	12q15-q21
IMAGE:51708	DST	Dystonin	6p12.1
IMAGE:197831		In multiple clusters
IMAGE:162308		In multiple clusters
IMAGE:323028	SMAD3	SMAD family member 3	15q22.33
IMAGE:784104	KIAA0355	KIAA0355	19q13.11
IMAGE:22389	ACSS3	Acyl-CoA synthetase short-chain family member 3	12q21.31
IMAGE:212078	PELO	Pelota homolog (Drosophila)	5q11.2
IMAGE:469762	GJC1	Gap junction protein, gamma 1, 45kDa	17q21.31
IMAGE:23073		Data not found
IMAGE:291103	SH3GLB1	SH3-domain GRB2-like endophilin B1	1p22
IMAGE:1703455	LPAR1	Lysophosphatidic acid receptor 1	9q31.3
IMAGE:726233	ZNF618	Zinc finger protein 618	9q32
IMAGE:377363	clone	CDNA FLJ13722 fis, clone PLACE2000455
IMAGE:489668	GJC1	Gap junction protein, gamma 1, 45kDa	17q21.31
IMAGE:252259	COL17A1	Collagen, type XVII, alpha 1	10q24.3
IMAGE:755663	RARB	Retinoic acid receptor, beta	3p24
IMAGE:855389	TACC1	Transforming, acidic coiled-coil containing protein 1	8p11.22
IMAGE:108208		Data not found
IMAGE:345447	PCDH18	Protocadherin 18	4q31
IMAGE:342753	clone	CDNA FLJ38039 fis, clone CTONG2013934
IMAGE:210717		Transcribed locus
IMAGE:272507	ME1	Malic enzyme 1, NADP(+)-dependent, cytosolic	6q12
IMAGE:32110	ABCG2	ATP-binding cassette, sub-family G (WHITE), member 2	4q22
IMAGE:415804	ABCG2	ATP-binding cassette, sub-family G (WHITE), member 2	4q22
IMAGE:785933	SRPX	Sushi-repeat-containing protein, X-linked	Xp21.1
IMAGE:307471	TSPAN7	Tetraspanin 7	Xp11.4
IMAGE:38876	KCNAB1	Potassium voltage-gated channel, shaker-related subfamily, beta member 1	3q26.1
IMAGE:1629227	GJC1	Gap junction protein, gamma 1, 45kDa	17q21.31
IMAGE:626841	MET	Met proto-oncogene (hepatocyte growth factor receptor)	7q31
IMAGE:1911594	LOC100505881	Hypothetical LOC100505881
IMAGE:1584563	BCL11A	B-cell CLL/lymphoma 11A (zinc finger protein)	2p16.1
IMAGE:564514		In multiple clusters
IMAGE:781472	JAZF1	JAZF zinc finger 1	7p15.2-p15.1
IMAGE:788234	ID4	Inhibitor of DNA binding 4, dominant negative helix-loop-helix protein	6p22.3
IMAGE:2491410	CHST3	Carbohydrate (chondroitin 6) sulfotransferase 3	10q22.1
IMAGE:503839	SH3PXD2B	SH3 and PX domains 2B	5q35.1
IMAGE:42070	NT5E	5'-nucleotidase, ecto (CD73)	6q14-q21
IMAGE:782669	PLEKHH2	Pleckstrin homology domain containing, family H (with MyTH4 domain) member 2	2p21
IMAGE:564514		In multiple clusters
IMAGE:460033	FBXL7	F-box and leucine-rich repeat protein 7	5p15.1
IMAGE:1588924	PRTFDC1	Phosphoribosyl transferase domain containing 1	10p12.1
IMAGE:487117	OGN	Osteoglycin	9q22
IMAGE:160192	LOC728264	Hypothetical LOC728264	5q32
IMAGE:2419934	RCAN2	Regulator of calcineurin 2	6p12.3
IMAGE:1657762	ASAM	Adipocyte-specific adhesion molecule	11q24.1
IMAGE:359795	C4orf31	Chromosome 4 open reading frame 31	4q27
IMAGE:392630		Transcribed locus
IMAGE:610012	ST8SIA1	ST8 alpha-N-acetyl-neuraminide alpha-2,8-sialyltransferase 1	12p12.1-p11.2
IMAGE:43764	HIF3A	Hypoxia inducible factor 3, alpha subunit	19q13.32
IMAGE:502618		Transcribed locus
IMAGE:281190	SSPN	Sarcospan (Kras oncogene-associated gene)	12p11.2
IMAGE:347586		In multiple clusters
IMAGE:743187	NUDT10	Nudix (nucleoside diphosphate linked moiety X)-type motif 10	Xp11.23
IMAGE:378813	SLPI	Secretory leukocyte peptidase inhibitor	20q12
IMAGE:377731	GSTM5	Glutathione S-transferase mu 5	1p13.3
IMAGE:31343	ESYT2	Extended synaptotagmin-like protein 2	7q36.3
IMAGE:788558	SEMA6D	Sema domain, transmembrane domain (TM), and cytoplasmic domain, (semaphorin) 6D	15q21.1
IMAGE:1466893		Transcribed locus
IMAGE:488404		In multiple clusters
IMAGE:345858	MTMR11	Myotubularin related protein 11	1q12-q21
IMAGE:503083	MEIS2	Meis homeobox 2	15q14
IMAGE:234490	CLDN1	Claudin 1	3q28-q29
IMAGE:502198		In multiple clusters
IMAGE:1883065	NCAM1	Neural cell adhesion molecule 1	11q23.1
IMAGE:362795	ISL1	ISL LIM homeobox 1	5q11.1
IMAGE:2446879	CAPN6	Calpain 6	Xq23
IMAGE:838676	CAPN6	Calpain 6	Xq23
IMAGE:179109	HEPH	Hephaestin	Xq11-q12
IMAGE:1470139	ITGA9	Integrin, alpha 9	3p21.3
IMAGE:2338834	SOX5	SRY (sex determining region Y)-box 5	12p12.1
IMAGE:789369	ID4	Inhibitor of DNA binding 4, dominant negative helix-loop-helix protein	6p22.3
IMAGE:208027	HS3ST3B1	Heparan sulfate (glucosamine) 3-O-sulfotransferase 3B1	17p12
IMAGE:462113	ARID3A	AT rich interactive domain 3A (BRIGHT-like)	19p13.3
IMAGE:345787	NDC80	NDC80 homolog, kinetochore complex component (S. cerevisiae)	18p11.32
IMAGE:284542	HS3ST3A1	Heparan sulfate (glucosamine) 3-O-sulfotransferase 3A1	17p12
IMAGE:784041		Transcribed locus, strongly similar to XP_001721953.1 PREDICTED: hypothetical protein [Homo sapiens]
IMAGE:1461737	CTF1	Cardiotrophin 1	16p11.2
IMAGE:838417	clone	CDNA clone IMAGE:5263177
IMAGE:795179	L3MBTL4	L(3)mbt-like 4 (Drosophila)	18p11.31
IMAGE:173145	CLIP3	CAP-GLY domain containing linker protein 3	19q13.12
IMAGE:129112	PAPPAS	PAPPA antisense RNA (non-protein coding)	9q33.2
IMAGE:31237		Transcribed locus
IMAGE:796569	CYTL1	Cytokine-like 1	4p16-p15
IMAGE:247370		Data not found
IMAGE:190732	SLC2A5	Solute carrier family 2 (facilitated glucose/fructose transporter), member 5	1p36.2
IMAGE:258790	CCK	Cholecystokinin	3p22-p21.3
IMAGE:376643		In multiple clusters
IMAGE:823864	TCN2	Transcobalamin II	22q12.2
IMAGE:210575	VSNL1	Visinin-like 1	2p24.3
IMAGE:392350	clone	CDNA FLJ41316 fis, clone BRAMY2043314
IMAGE:344036	BNC2	Basonuclin 2	9p22.2
IMAGE:2295522	clone	CDNA FLJ37477 fis, clone BRAWH2013047
IMAGE:1161797	HFE	Hemochromatosis	6p21.3
IMAGE:50722	clone	CDNA FLJ30735 fis, clone FEBRA2000228
IMAGE:2553558	AP4S1	Adaptor-related protein complex 4, sigma 1 subunit	14q12
IMAGE:132015	RNF128	Ring finger protein 128	Xq22.3
IMAGE:594684	C1orf106	Chromosome 1 open reading frame 106	1q32.1
IMAGE:132086		Data not found
IMAGE:153760	EPHB1	EPH receptor B1	3q21-q23
IMAGE:767495	GLI3	GLI family zinc finger 3	7p13
IMAGE:42906	MPP2	Membrane protein, palmitoylated 2 (MAGUK p55 subfamily member 2)	17q12-q21
IMAGE:1703518		Data not found
IMAGE:810728	DMKN	Dermokine	19q13.12
IMAGE:431301	CHST2	Carbohydrate (N-acetylglucosamine-6-O) sulfotransferase 2	3q24
IMAGE:125092	SLC26A10	Solute carrier family 26, member 10
IMAGE:898051	TNC	Tenascin C	9q33
IMAGE:1472336	MR1	Major histocompatibility complex, class I-related	1q25.3
IMAGE:682418	ELF4	E74-like factor 4 (ets domain transcription factor)	Xq26
IMAGE:1472336	MR1	Major histocompatibility complex, class I-related	1q25.3
IMAGE:486279	MECOM	MDS1 and EVI1 complex locus	3q26
IMAGE:379517		Transcribed locus, strongly similar to NP_000055.2 complement C3 precursor [Homo sapiens]
IMAGE:214068	GATA3	GATA binding protein 3	10p15
IMAGE:436070	CA14	Carbonic anhydrase XIV	1q21
IMAGE:307050	PPARGC1A	Peroxisome proliferator-activated receptor gamma, coactivator 1 alpha	4p15.1
IMAGE:454970	KRT23	Keratin 23 (histone deacetylase inducible)	17q21.2
IMAGE:897529	ACSF2	Acyl-CoA synthetase family member 2	17q21.33
IMAGE:1554885		Transcribed locus, strongly similar to NP_001157472.1 MDS1 and EVI1 complex locus protein EVI1 isoform e [Homo sapiens]
IMAGE:823590	ST6GALNAC2	ST6 (alpha-N-acetyl-neuraminyl-2,3-beta-galactosyl-1,3)-N-acetylgalactosaminide alpha-2,6-sialyltransferase 2	17q25.1
IMAGE:2511265	LAMB3	Laminin, beta 3	1q32
IMAGE:136052	TNS4	Tensin 4	17q21.2
IMAGE:127197	MAMLD1	Mastermind-like domain containing 1	Xq28
IMAGE:591265	KRT17	Keratin 17	17q21.2
IMAGE:754581	NYNRIN	NYN domain and retroviral integrase containing	14q12
IMAGE:278644	LIX1	Lix1 homolog (chicken)	5q15
IMAGE:259820	LIX1	Lix1 homolog (chicken)	5q15
IMAGE:281806		Transcribed locus, strongly similar to NP_001019849.2 leucine-rich repeat-containing protein 24 precursor [Homo sapiens]
IMAGE:377275	TRIM29	Tripartite motif-containing 29	11q22-q23
IMAGE:795446	ROPN1L	Ropporin 1-like	5p15.2
IMAGE:501981	COL17A1	Collagen, type XVII, alpha 1	10q24.3
IMAGE:592540	KRT5	Keratin 5	12q
IMAGE:327676	KRT13	Keratin 13	17q12-q21.2
IMAGE:32854	ARSJ	Arylsulfatase family, member J	4q26
IMAGE:2578894	KRT5	Keratin 5	12q
IMAGE:280989	SLC14A1	Solute carrier family 14 (urea transporter), member 1 (Kidd blood group)	18q11-q12
IMAGE:1946448	CAV2	Caveolin 2	7q31.1
IMAGE:812143		In multiple clusters
IMAGE:188036		In multiple clusters
IMAGE:1470131	TFCP2L1	Transcription factor CP2-like 1	2q14
IMAGE:1637791	ANP32E	Acidic (leucine-rich) nuclear phosphoprotein 32 family, member E	1q21.2
IMAGE:450523	TNS1	Tensin 1	2q35-q36
IMAGE:119290	VSIG2	V-set and immunoglobulin domain containing 2	11q24
IMAGE:32567		Data not found
IMAGE:452016	NTRK2	Neurotrophic tyrosine kinase, receptor, type 2	9q22.1
IMAGE:244626	IP6K3	Inositol hexakisphosphate kinase 3	6p21.31
IMAGE:179276	FASN	Fatty acid synthase	17q25
IMAGE:2488854	TP63	Tumor protein p63	3q28
IMAGE:203918		In multiple clusters
IMAGE:293835		Transcribed locus
IMAGE:223043	CPA6	Carboxypeptidase A6	8q13.2
IMAGE:486394	FABP3	Fatty acid binding protein 3, muscle and heart (mammary-derived growth inhibitor)	1p33-p32
IMAGE:282977	ADCY2	Adenylate cyclase 2 (brain)	5p15.3
IMAGE:205327		In multiple clusters
IMAGE:505224	TSPAN2	Tetraspanin 2	1p13.2
IMAGE:773399	DMD	Dystrophin	Xp21.2
IMAGE:220369		Data not found
IMAGE:2502722	VWA5A	Von Willebrand factor A domain containing 5A	11q23
IMAGE:144797		Transcribed locus
IMAGE:62263		In multiple clusters
IMAGE:840575	KANK2	KN motif and ankyrin repeat domains 2	19p13.2
IMAGE:359191	HSPB8	Heat shock 22kDa protein 8	12q24.23
IMAGE:1161564	SYNM	Synemin, intermediate filament protein	15q26.3
IMAGE:50582	UBE2QL1	Ubiquitin-conjugating enzyme E2Q family-like 1	5p15.31
IMAGE:785983	POPDC2	Popeye domain containing 2	3q13.33
IMAGE:488130	SYNPO2	Synaptopodin 2	4q26
IMAGE:487794	SYNPO2	Synaptopodin 2	4q26
IMAGE:1554501	clone	CDNA FLJ32283 fis, clone PROST2000212
IMAGE:1538637	ADAMTSL2	ADAMTS-like 2	9q34.2
IMAGE:134422	SYNPO2	Synaptopodin 2	4q26
IMAGE:1602077		Transcribed locus
IMAGE:472185	ADAMTS1	ADAM metallopeptidase with thrombospondin type 1 motif, 1	21q21.2
IMAGE:488130	SYNPO2	Synaptopodin 2	4q26
IMAGE:451753	PGM5	Phosphoglucomutase 5	9q13
IMAGE:325375	SYNPO2	Synaptopodin 2	4q26
IMAGE:322005		Transcribed locus
IMAGE:50982	LOC100506939	Hypothetical LOC100506939
IMAGE:504420	clone	CDNA clone IMAGE:4791597
IMAGE:134192	clone	CDNA FLJ30378 fis, clone BRACE2007953
IMAGE:1493218	FHOD3	Formin homology 2 domain containing 3	18q12
IMAGE:278729	KLHL5	Kelch-like 5 (Drosophila)	4p14
IMAGE:1697354	LOC100128178	Hypothetical LOC100128178	1q24.3
IMAGE:282100		In multiple clusters
IMAGE:462953	MAOB	Monoamine oxidase B	Xp11.23
IMAGE:738941	EPM2A	Epilepsy, progressive myoclonus type 2A, Lafora disease (laforin)	6q24
IMAGE:470122	KCNMB1	Potassium large conductance calcium-activated channel, subfamily M, beta member 1	5q34
IMAGE:502164	MAST4	Microtubule associated serine/threonine kinase family member 4	5q12.3
IMAGE:812008	MRVI1	Murine retrovirus integration site 1 homolog	11p15
IMAGE:486561		In multiple clusters
IMAGE:773575	RBMS3	RNA binding motif, single stranded interacting protein 3	3p24-p23
IMAGE:502689	NEXN	Nexilin (F actin binding protein)	1p31.1
IMAGE:142259	OPTN	Optineurin	10p13
IMAGE:796170	PDE5A	Phosphodiesterase 5A, cGMP-specific	4q27
IMAGE:200656		Transcribed locus
IMAGE:28218	GABRG2	Gamma-aminobutyric acid (GABA) A receptor, gamma 2	5q34
IMAGE:854576	PPP1R12A	Protein phosphatase 1, regulatory (inhibitor) subunit 12A	12q15-q21
IMAGE:485985	ACTA2	Actin, alpha 2, smooth muscle, aorta	10q23.3
IMAGE:796406	SORBS1	Sorbin and SH3 domain containing 1	10q23.33
IMAGE:1925760		Transcribed locus
IMAGE:629906	OGN	Osteoglycin	9q22
IMAGE:1697364	GPR161	G protein-coupled receptor 161	1q24.2
IMAGE:788285	EDNRA	Endothelin receptor type A	4q31.22
IMAGE:1692195	KIFAP3	Kinesin-associated protein 3
IMAGE:810272	PPP1R12B	Protein phosphatase 1, regulatory (inhibitor) subunit 12B	1q32.1
IMAGE:1877592		Data not found
IMAGE:2577057	RBMS2	RNA binding motif, single stranded interacting protein 2	12q13.3
IMAGE:845534	LMO4	LIM domain only 4	1p22.3
IMAGE:501430	clone	CDNA FLJ31353 fis, clone MESAN2000264
IMAGE:293819	BDH2	3-hydroxybutyrate dehydrogenase, type 2	4q24
IMAGE:503926	C15orf41	Chromosome 15 open reading frame 41	15q14
IMAGE:346117		In multiple clusters
IMAGE:1740567		Transcribed locus
IMAGE:753381	SEC23A	Sec23 homolog A (S. cerevisiae)	14q21.1
IMAGE:302933		In multiple clusters
IMAGE:347687	SGCB	Sarcoglycan, beta (43kDa dystrophin-associated glycoprotein)	4q12
IMAGE:504915	CFL2	Cofilin 2 (muscle)	14q12
IMAGE:811079	ANO6	Anoctamin 6	12q12
IMAGE:529302	LOC100505881	Hypothetical LOC100505881
IMAGE:530954		Data not found
IMAGE:839592	ATP2B4	ATPase, Ca++ transporting, plasma membrane 4	1q32.1
IMAGE:143322	ITGB8	Integrin, beta 8	7p21.1
IMAGE:2383438	ZNF187	Zinc finger protein 187	6p21.31
IMAGE:469177	SYNPO2	Synaptopodin 2	4q26
IMAGE:416107	RBMS2	RNA binding motif, single stranded interacting protein 2	12q13.3
IMAGE:810441	MYOF	Myoferlin	10q24
IMAGE:839101	GJA1	Gap junction protein, alpha 1, 43kDa	6q21-q23.2
IMAGE:781014	ST5	Suppression of tumorigenicity 5	11p15
IMAGE:626001	WWTR1	WW domain containing transcription regulator 1	3q23-q24
IMAGE:840984	CAV2	Caveolin 2	7q31.1
IMAGE:796152	FRMD6	FERM domain containing 6	14q22.1
IMAGE:306513	MSRB3	Methionine sulfoxide reductase B3	12q14.3
IMAGE:683059	CDC42EP3	CDC42 effector protein (Rho GTPase binding) 3	2p21
IMAGE:2443532	SVIL	Supervillin	10p11.2
IMAGE:897884	CACHD1	Cache domain containing 1	1p31.3
IMAGE:195110	ZAK	Sterile alpha motif and leucine zipper containing kinase AZK	2q24.2
IMAGE:488207	PDPN	Podoplanin	1p36.21
IMAGE:298696	PFDN6	Prefoldin subunit 6	6p21.3
IMAGE:435957	CCDC50	Coiled-coil domain containing 50	3q28
IMAGE:752547	SNX1	Sorting nexin 1	15q22.31
IMAGE:754458	FGD6	FYVE, RhoGEF and PH domain containing 6	12q22
IMAGE:768619	PLEKHA2	Pleckstrin homology domain containing, family A (phosphoinositide binding specific) member 2	8p11.22
IMAGE:2457025	PDPN	Podoplanin	1p36.21
IMAGE:784282	GLI3	GLI family zinc finger 3	7p13
IMAGE:132857	STAT5B	Signal transducer and activator of transcription 5B	17q11.2
IMAGE:415851	RND3	Rho family GTPase 3	2q23.3
IMAGE:1469377	LHFPL2	Lipoma HMGIC fusion partner-like 2	5q14.1
IMAGE:1706027	LMO4	LIM domain only 4	1p22.3
IMAGE:48614	ELF4	E74-like factor 4 (ets domain transcription factor)	Xq26
IMAGE:812969	SAMD4A	Sterile alpha motif domain containing 4A	14q22.2
IMAGE:784593		In multiple clusters
IMAGE:206052	CCDC50	Coiled-coil domain containing 50	3q28
IMAGE:754455	CCDC50	Coiled-coil domain containing 50	3q28
IMAGE:488115	CNIH4	Cornichon homolog 4 (Drosophila)	1q42.11
IMAGE:512116	MBOAT1	Membrane bound O-acyltransferase domain containing 1	6p22.3
IMAGE:724888	CYP4B1	Cytochrome P450, family 4, subfamily B, polypeptide 1	1p34-p12
IMAGE:110467		In multiple clusters
IMAGE:1568391	PLS3	Plastin 3	Xq23
IMAGE:239256	FZD7	Frizzled homolog 7 (Drosophila)	2q33
IMAGE:138936	STOM	Stomatin	9q34.1
IMAGE:162310	PMP22	Peripheral myelin protein 22	17p12
IMAGE:290199	NUAK1	NUAK family, SNF1-like kinase, 1	12q23.3
IMAGE:26418	S1PR1	Sphingosine-1-phosphate receptor 1	1p21
IMAGE:417426		Transcribed locus
IMAGE:2010684	SWAP70	SWAP switching B-cell complex 70kDa subunit	11p15
IMAGE:51363	CD200	CD200 molecule	3q12-q13
IMAGE:488956	CELF2	CUGBP, Elav-like family member 2	10p13
IMAGE:269269	TGFBR3	Transforming growth factor, beta receptor III	1p33-p32
IMAGE:462412		Data not found
IMAGE:2542582	PALLD	Palladin, cytoskeletal associated protein	4q32.3
IMAGE:700299		In multiple clusters
IMAGE:841008	GBP1	Guanylate binding protein 1, interferon-inducible, 67kDa	1p22.2
IMAGE:50282	MAP1B	Microtubule-associated protein 1B	5q13
IMAGE:133273	PMP22	Peripheral myelin protein 22	17p12
IMAGE:784772	AKAP12	A kinase (PRKA) anchor protein 12	6q24-q25
IMAGE:668442	DDR2	Discoidin domain receptor tyrosine kinase 2	1q23.3
IMAGE:139689		Transcribed locus
IMAGE:491367	DDR2	Discoidin domain receptor tyrosine kinase 2	1q23.3
IMAGE:853157	LIX1L	Lix1 homolog (mouse)-like	1q21.1
IMAGE:145292	COL4A1	Collagen, type IV, alpha 1	13q34
IMAGE:898225	ATP2A2	ATPase, Ca++ transporting, cardiac muscle, slow twitch 2	12q24.11
IMAGE:2447688	MCAM	Melanoma cell adhesion molecule	11q23.3
IMAGE:324205		Transcribed locus
IMAGE:138991	COL6A3	Collagen, type VI, alpha 3	2q37
IMAGE:760299	DKK3	Dickkopf homolog 3 (Xenopus laevis)	11p15.2
IMAGE:1534734		Data not found
IMAGE:785530		In multiple clusters
IMAGE:486683	CD59	CD59 molecule, complement regulatory protein	11p13
IMAGE:868304	ACTA2	Actin, alpha 2, smooth muscle, aorta	10q23.3
IMAGE:629896	MAP1B	Microtubule-associated protein 1B	5q13
IMAGE:813490	CORO1C	Coronin, actin binding protein, 1C	12q24.1
IMAGE:725877		In multiple clusters
IMAGE:2407433	DPYSL3	Dihydropyrimidinase-like 3	5q32
IMAGE:510729	PTPN21	Protein tyrosine phosphatase, non-receptor type 21	14q31.3
IMAGE:197450	CALD1	Caldesmon 1	7q33
IMAGE:202658	TRPS1	Trichorhinophalangeal syndrome I	8q24.12
IMAGE:742041	CALD1	Caldesmon 1	7q33
IMAGE:1371759	CELF2	CUGBP, Elav-like family member 2	10p13
IMAGE:2577002	FHL1	Four and a half LIM domains 1	Xq26
IMAGE:813627	CALD1	Caldesmon 1	7q33
IMAGE:589362		In multiple clusters
IMAGE:2557074	PNMA1	Paraneoplastic antigen MA1	14q24.3
IMAGE:758088		In multiple clusters
IMAGE:1554167		Transcribed locus
IMAGE:647437		Transcribed locus
IMAGE:813266		In multiple clusters
IMAGE:324717	CFL2	Cofilin 2 (muscle)	14q12
IMAGE:813631	TM7SF3	Transmembrane 7 superfamily member 3	12q11-q12
IMAGE:841664	CAV1	Caveolin 1, caveolae protein, 22kDa	7q31.1
IMAGE:377461		In multiple clusters
IMAGE:812048		Transcribed locus
IMAGE:1492230	EFEMP1	EGF-containing fibulin-like extracellular matrix protein 1	2p16
IMAGE:841203	VCL	Vinculin	10q22.2
IMAGE:810504	PLP2	Proteolipid protein 2 (colonic epithelium-enriched)	Xp11.23
IMAGE:295831	DERA	Deoxyribose-phosphate aldolase (putative)	12p12.3
IMAGE:45376	ACAA2	Acetyl-CoA acyltransferase 2	18q21.1
IMAGE:740117	IRF7	Interferon regulatory factor 7	11p15.5
IMAGE:357298	ARRB1	Arrestin, beta 1	11q13
IMAGE:81289	ACTG2	Actin, gamma 2, smooth muscle, enteric	2p13.1
IMAGE:726236		In multiple clusters
IMAGE:486208	TGFB3	Transforming growth factor, beta 3	14q24
IMAGE:841292	UBE2I	Ubiquitin-conjugating enzyme E2I (UBC9 homolog, yeast)	16p13.3
IMAGE:378365	PERP	PERP, TP53 apoptosis effector	6q24
IMAGE:486208	TGFB3	Transforming growth factor, beta 3	14q24
IMAGE:2556526	RCAN1	Regulator of calcineurin 1	21q22.1-q22.2|21q22.12
IMAGE:1567676	MYADM	Myeloid-associated differentiation marker	19q13.42
IMAGE:1892526	RND3	Rho family GTPase 3
IMAGE:293339	SNAI2	Snail homolog 2 (Drosophila)	8q11
IMAGE:137275	INPP5E	Inositol polyphosphate-5-phosphatase, 72 kDa	9q34.3
IMAGE:855707	C12orf75	Chromosome 12 open reading frame 75	12q23.3
IMAGE:796000		In multiple clusters
IMAGE:279905	SPG20	Spastic paraplegia 20 (Troyer syndrome)	13q13.3
IMAGE:839736	CRYAB	Crystallin, alpha B	11q22.3-q23.1
IMAGE:586731	NPTN	Neuroplastin	15q22
IMAGE:453137	C1orf183	Chromosome 1 open reading frame 183	1p13.2
IMAGE:239324	BUD13	BUD13 homolog (S. cerevisiae)	11q23.3
IMAGE:140966		Transcribed locus
IMAGE:758293	ENAH	Enabled homolog (Drosophila)	1q42.12
IMAGE:795758	CRISPLD2	Cysteine-rich secretory protein LCCL domain containing 2	16q24.1
IMAGE:627417	DUSP3	Dual specificity phosphatase 3	17q21
IMAGE:1536215	CHST15	Carbohydrate (N-acetylgalactosamine 4-sulfate 6-O) sulfotransferase 15	10q26
IMAGE:205049	HSPB8	Heat shock 22kDa protein 8	12q24.23
IMAGE:279800	SLMAP	Sarcolemma associated protein	3p21.2-p14.3
IMAGE:502664	TMEM158	Transmembrane protein 158 (gene/pseudogene)	3p21.3
IMAGE:460229	AIFM2	Apoptosis-inducing factor, mitochondrion-associated, 2	10q22.1
IMAGE:298122	FZD7	Frizzled homolog 7 (Drosophila)	2q33
IMAGE:1917741	AOX1	Aldehyde oxidase 1	2q33
IMAGE:1470128	LOC399959	Hypothetical LOC399959	11q24.1
IMAGE:666707	C9orf47	Chromosome 9 open reading frame 47	9q22.1
IMAGE:502155	PTGIS	Prostaglandin I2 (prostacyclin) synthase	20q13.13
IMAGE:300661	RAB9B	RAB9B, member RAS oncogene family	Xq22.1-q22.3
IMAGE:823590	ST6GALNAC2	ST6 (alpha-N-acetyl-neuraminyl-2,3-beta-galactosyl-1,3)-N-acetylgalactosaminide alpha-2,6-sialyltransferase 2	17q25.1
IMAGE:2465022	CSRP1	Cysteine and glycine-rich protein 1	1q32
IMAGE:788566	PCP4	Purkinje cell protein 4	21q22.2
IMAGE:343443	RBPMS	RNA binding protein with multiple splicing	8p12
IMAGE:2489436	MYLK	Myosin light chain kinase	3q21
IMAGE:2465039	DCAF7	DDB1 and CUL4 associated factor 7	17q23.3
IMAGE:505202		Transcribed locus
IMAGE:611481	TCF7L1	Transcription factor 7-like 1 (T-cell specific, HMG-box)	2p11.2
IMAGE:666061	LPAR1	Lysophosphatidic acid receptor 1	9q31.3
IMAGE:1560599		Transcribed locus
IMAGE:471755		In multiple clusters
IMAGE:128515	SCARA3	Scavenger receptor class A, member 3	8p21
IMAGE:211758	EFNA5	Ephrin-A5	5q21
IMAGE:1499940	MAP1A	Microtubule-associated protein 1A	15q15.3
IMAGE:753028		In multiple clusters
IMAGE:2116531	PCDH9	Protocadherin 9	13q21.32
IMAGE:1635073	LOC572558	Hypothetical locus LOC572558	9q13
IMAGE:506583	CTF1	Cardiotrophin 1	16p11.2
IMAGE:488707	clone	CDNA FLJ11161 fis, clone PLACE1007021
IMAGE:51807	FHOD3	Formin homology 2 domain containing 3	18q12
IMAGE:754018	SVIL	Supervillin	10p11.2
IMAGE:485854	CHRDL1	Chordin-like 1	Xq23
IMAGE:45099	RGN	Regucalcin (senescence marker protein-30)	Xp11.3
IMAGE:506516	SCARA3	Scavenger receptor class A, member 3	8p21
IMAGE:753626		In multiple clusters
IMAGE:298603	TSHZ3	Teashirt zinc finger homeobox 3	19q12
IMAGE:365826	GAS1	Growth arrest-specific 1	9q21.3-q22
IMAGE:782497	C16orf45	Chromosome 16 open reading frame 45	16p13.11
IMAGE:854831		Transcribed locus
IMAGE:1614140	RASL12	RAS-like, family 12	15q11.2-q22.33
IMAGE:1601852	DTNA	Dystrobrevin, alpha	18q12
IMAGE:1475803	COX7A1	Cytochrome c oxidase subunit VIIa polypeptide 1 (muscle)	19q13.1
IMAGE:625011	MECOM	MDS1 and EVI1 complex locus	3q26
IMAGE:741880	PBX1	Pre-B-cell leukemia homeobox 1	1q23
IMAGE:1602927		Transcribed locus
IMAGE:1573039		Data not found
IMAGE:79412		In multiple clusters
IMAGE:2018074	PBX1	Pre-B-cell leukemia homeobox 1	1q23
IMAGE:1492486	CD40	CD40 molecule, TNF receptor superfamily member 5	20q12-q13.2
IMAGE:298610	ZNF324	Zinc finger protein 324	19q13.43
IMAGE:132711	KLF5	Kruppel-like factor 5 (intestinal)	13q22.1
IMAGE:753248	MOCS1	Molybdenum cofactor synthesis 1	6p21.3
IMAGE:1521767	FOXF1	Forkhead box F1	16q24
IMAGE:1636447	GNG11	Guanine nucleotide binding protein (G protein), gamma 11	7q21
IMAGE:2562939	SERPINF1	Serpin peptidase inhibitor, clade F (alpha-2 antiplasmin, pigment epithelium derived factor), member 1	17p13.1
IMAGE:898276	DBNDD2	Dysbindin (dystrobrevin binding protein 1) domain containing 2	20q13.12
IMAGE:488258	COL16A1	Collagen, type XVI, alpha 1	1p35-p34
IMAGE:2273717	NAV3	Neuron navigator 3	12q14.3
IMAGE:131979	EPAS1	Endothelial PAS domain protein 1	2p21-p16
IMAGE:486289	LOC644538	Hypothetical protein LOC644538	Xq26.3
IMAGE:162533		Transcribed locus, strongly similar to NP_006760.1 LIM domain transcription factor LMO4 [Homo sapiens]
IMAGE:38925		Data not found
IMAGE:271978	NT5E	5'-nucleotidase, ecto (CD73)	6q14-q21
IMAGE:471799		In multiple clusters
IMAGE:756405	ID3	Inhibitor of DNA binding 3, dominant negative helix-loop-helix protein	1p36.13-p36.12
IMAGE:281892		In multiple clusters
IMAGE:454472	DNAJB5	DnaJ (Hsp40) homolog, subfamily B, member 5	9p13.3
IMAGE:811108	TRIP6	Thyroid hormone receptor interactor 6	7q22
IMAGE:47234	FAT2	FAT tumor suppressor homolog 2 (Drosophila)	5q33.1
IMAGE:1935429		Transcribed locus
IMAGE:489089	COL6A1	Collagen, type VI, alpha 1	21q22.3
IMAGE:263716	COL6A1	Collagen, type VI, alpha 1	21q22.3
IMAGE:2461050	LGALS1	Lectin, galactoside-binding, soluble, 1	22q13.1
IMAGE:295843	CYP27A1	Cytochrome P450, family 27, subfamily A, polypeptide 1	2q33-qter
IMAGE:490361		In multiple clusters
IMAGE:2577882	TPM2	Tropomyosin 2 (beta)	9p13
IMAGE:809473	PTRF	Polymerase I and transcript release factor	17q21.2
IMAGE:359457	TAGLN	Transgelin	11q23.2
IMAGE:725390	GSTP1	Glutathione S-transferase pi 1	11q13
IMAGE:1473274	MYL9	Myosin, light chain 9, regulatory	20q11.23
IMAGE:1680098	clone	CDNA clone IMAGE:4812570
IMAGE:2491337	SMTN	Smoothelin	22q12.2
IMAGE:701819	MBNL2	Muscleblind-like 2 (Drosophila)	13q32.1
IMAGE:785459	SMTN	Smoothelin	22q12.2
IMAGE:767993	PTRF	Polymerase I and transcript release factor	17q21.2
IMAGE:136235	GSTP1	Glutathione S-transferase pi 1	11q13
IMAGE:589320		Data not found
IMAGE:506369	NID1	Nidogen 1	1q43
IMAGE:810873	SCNN1A	Sodium channel, nonvoltage-gated 1 alpha	12p13
IMAGE:841059	CAPG	Capping protein (actin filament), gelsolin-like	2p11.2
IMAGE:161992	MYOF	Myoferlin	10q24
IMAGE:136668	RBPMS2	RNA binding protein with multiple splicing 2	15q22.31
IMAGE:154173	COL5A3	Collagen, type V, alpha 3	19p13.2
IMAGE:235909	STARD4	StAR-related lipid transfer (START) domain containing 4	5q22.1
IMAGE:278523		In multiple clusters
IMAGE:2544446	ANGPT1	Angiopoietin 1	8q23.1
IMAGE:1947911	FAM107A	Family with sequence similarity 107, member A	3p21.1
IMAGE:491764	WDR81	WD repeat domain 81	17p13.3
IMAGE:1455641	PSMA7	Proteasome (prosome, macropain) subunit, alpha type, 7	20q13.33
IMAGE:2027515	SFN	Stratifin	1p36.11
IMAGE:2322038	COL4A6	Collagen, type IV, alpha 6	Xq22
IMAGE:726661		In multiple clusters
IMAGE:75254	CSRP2	Cysteine and glycine-rich protein 2	12q21.1
IMAGE:796132	clone	CDNA FLJ46701 fis, clone TRACH3014063
IMAGE:254029	MST4	Serine/threonine protein kinase MST4	Xq26.2
IMAGE:80659	SVIL	Supervillin	10p11.2
IMAGE:590150	MT2A	Metallothionein 2A	16q13
IMAGE:742595	CDK5	Cyclin-dependent kinase 5	7q36
IMAGE:2019011	MT3	Metallothionein 3	16q13
IMAGE:31251		In multiple clusters
IMAGE:248631	AMT	Aminomethyltransferase	3p21.2-p21.1
IMAGE:731356	PLIN3	Perilipin 3	19p13.3
IMAGE:78353	MT1F	Metallothionein 1F	16q13
IMAGE:297392	MT1X	Metallothionein 1X	16q13
IMAGE:214162	MT1H	Metallothionein 1H	16q13
IMAGE:1899230	MT1L	Metallothionein 1L (gene/pseudogene)	16q13
IMAGE:2317017	MT1G	Metallothionein 1G	16q13
IMAGE:202535		In multiple clusters
IMAGE:232586		Transcribed locus
IMAGE:232772	MT1B	Metallothionein 1B	16q13
IMAGE:245990	MT1F	Metallothionein 1F	16q13
IMAGE:1900149		Transcribed locus
IMAGE:1909163	B3GNT1	UDP-GlcNAc:betaGal beta-1,3-N-acetylglucosaminyltransferase 1	11q13.2
IMAGE:81409	GABARAPL1	GABA(A) receptor-associated protein like 1	12p13.2
IMAGE:795730	EFS	Embryonal Fyn-associated substrate	14q11.2-q12
IMAGE:666492	ProSAPiP1	ProSAPiP1 protein	20p13
IMAGE:1571913	FAM107A	Family with sequence similarity 107, member A	3p21.1
IMAGE:147744	CDKN1C	Cyclin-dependent kinase inhibitor 1C (p57, Kip2)	11p15.5
IMAGE:756463	FAM107A	Family with sequence similarity 107, member A	3p21.1
IMAGE:713660	GPM6B	Glycoprotein M6B	Xp22.2
IMAGE:153505	DPT	Dermatopontin	1q12-q23
IMAGE:1558492	MAGI2	Membrane associated guanylate kinase, WW and PDZ domain containing 2	7q21
IMAGE:745525	DPT	Dermatopontin	1q12-q23
IMAGE:2442397	ALDH2	Aldehyde dehydrogenase 2 family (mitochondrial)	12q24.2
IMAGE:66599	NAT1	N-acetyltransferase 1 (arylamine N-acetyltransferase)	8p22
IMAGE:767804	ALDH3A2	Aldehyde dehydrogenase 3 family, member A2	17p11.2
IMAGE:785821	CDC42EP4	CDC42 effector protein (Rho GTPase binding) 4	17q24-q25
IMAGE:250797	KCTD9	Potassium channel tetramerisation domain containing 9	8p21.1
IMAGE:782730	ALDH1A2	Aldehyde dehydrogenase 1 family, member A2	15q21.3
IMAGE:322213	NIPAL3	NIPA-like domain containing 3	1p36.12-p35.1
IMAGE:738970	NIPAL3	NIPA-like domain containing 3	1p36.12-p35.1
IMAGE:361974		In multiple clusters
IMAGE:128329	FADS2	Fatty acid desaturase 2	11q12.2
IMAGE:135800	SPG20	Spastic paraplegia 20 (Troyer syndrome)	13q13.3
IMAGE:285681	RHBDD1	Rhomboid domain containing 1	2q36.3
IMAGE:277187		In multiple clusters
IMAGE:450938	METTL7A	Methyltransferase like 7A	12q13.12
IMAGE:842989	MYL6	Myosin, light chain 6, alkali, smooth muscle and non-muscle	12q13.2
IMAGE:111370		Data not found
IMAGE:294591	C10orf58	Chromosome 10 open reading frame 58	10q23.1
IMAGE:812975	KANK1	KN motif and ankyrin repeat domains 1	9p24.3
IMAGE:286633	IGF1	Insulin-like growth factor 1 (somatomedin C)	12q23.2
IMAGE:298134	FZD1	Frizzled homolog 1 (Drosophila)	7q21
IMAGE:1492276	ANG	Angiogenin, ribonuclease, RNase A family, 5	14q11.1-q11.2
IMAGE:42558	GATM	Glycine amidinotransferase (L-arginine:glycine amidinotransferase)	15q21.1
IMAGE:609264		Data not found
IMAGE:290111		In multiple clusters
IMAGE:754303	NLGN4X	Neuroligin 4, X-linked	Xp22.33
IMAGE:126341	MYLK	Myosin light chain kinase	3q21
IMAGE:195525	NAT1	N-acetyltransferase 1 (arylamine N-acetyltransferase)	8p22
IMAGE:52222	IGF2	Insulin-like growth factor 2 (somatomedin A)	11p15.5
IMAGE:282031	CCDC68	Coiled-coil domain containing 68	18q21
IMAGE:796650	MAP1LC3B	Microtubule-associated protein 1 light chain 3 beta	16q24.2
IMAGE:301976	PPP3CC	Protein phosphatase 3, catalytic subunit, gamma isozyme	8p21.3
IMAGE:341083	PHACTR2	Phosphatase and actin regulator 2	6q24.2
IMAGE:815588	PHACTR2	Phosphatase and actin regulator 2	6q24.2
IMAGE:796904		In multiple clusters
IMAGE:840968	clone	CDNA FLJ34585 fis, clone KIDNE2008758
IMAGE:789152	ZNF75D	Zinc finger protein 75D	Xq26.3
IMAGE:428952	TSPAN11	Tetraspanin 11	12p11.21
IMAGE:470001	COL4A5	Collagen, type IV, alpha 5	Xq22
IMAGE:768292		In multiple clusters
IMAGE:41684	HLF	Hepatic leukemia factor	17q22
IMAGE:292939	ZBTB4	Zinc finger and BTB domain containing 4	17p13.1
IMAGE:72778	CASP7	Caspase 7, apoptosis-related cysteine peptidase	10q25
IMAGE:301400	PLN	Phospholamban	6q22.1
IMAGE:291216	CETN2	Centrin, EF-hand protein, 2	Xq28
IMAGE:1690862	VPS37A	Vacuolar protein sorting 37 homolog A (S. cerevisiae)	8p22
IMAGE:588897		In multiple clusters
IMAGE:841610		Transcribed locus
IMAGE:784143	FAM190B	Family with sequence similarity 190, member B	10q23.1
IMAGE:827181	MAT2B	Methionine adenosyltransferase II, beta	5q34-q35
IMAGE:471707	CAP2	CAP, adenylate cyclase-associated protein, 2 (yeast)	6p22.3
IMAGE:2568869	EXT1	Exostosin 1	8q24.11
IMAGE:530036		In multiple clusters
IMAGE:929934		Transcribed locus
IMAGE:471863		Transcribed locus
IMAGE:136744	SPOP	Speckle-type POZ protein	17q21.33
IMAGE:704905	RAP1A	RAP1A, member of RAS oncogene family	1p13.3
IMAGE:1570502	LOC149832	Hypothetical protein LOC149832	20p13
IMAGE:782719	C14orf119	Chromosome 14 open reading frame 119	14q11.2
IMAGE:1519143	SCPEP1	Serine carboxypeptidase 1	17q22
IMAGE:950983	KDELC2	KDEL (Lys-Asp-Glu-Leu) containing 2	11q22.3
IMAGE:898098	TACC1	Transforming, acidic coiled-coil containing protein 1	8p11.22
IMAGE:429352	TMX4	Thioredoxin-related transmembrane protein 4	20p12
IMAGE:322240	C11orf80	Chromosome 11 open reading frame 80	11q13.2
IMAGE:774181	TIMP3	TIMP metallopeptidase inhibitor 3	22q12.1-q13.2|22q12.3
IMAGE:431376	TRIM23	Tripartite motif-containing 23	5q12.3
IMAGE:504657	PJA2	Praja ring finger 2	5q21.3
IMAGE:810109	C2orf43	Chromosome 2 open reading frame 43	2p24.1
IMAGE:52930	FERMT2	Fermitin family member 2	14q22.1
IMAGE:505225	SORBS2	Sorbin and SH3 domain containing 2	4q35.1
IMAGE:843248		In multiple clusters
IMAGE:838628		In multiple clusters
IMAGE:823878		In multiple clusters
IMAGE:700517	LPP	LIM domain containing preferred translocation partner in lipoma	3q28
IMAGE:782835	FOXO1	Forkhead box O1	13q14.1
IMAGE:753420	DCUN1D4	DCN1, defective in cullin neddylation 1, domain containing 4 (S. cerevisiae)	4q12
IMAGE:126837		Data not found
IMAGE:812161	PARD6G	Par-6 partitioning defective 6 homolog gamma (C. elegans)	18q23
IMAGE:785938	VAPA	VAMP (vesicle-associated membrane protein)-associated protein A, 33kDa	18p11.22
IMAGE:841508	HMGN4	High mobility group nucleosomal binding domain 4	6p21.3
IMAGE:197959	SGCB	Sarcoglycan, beta (43kDa dystrophin-associated glycoprotein)	4q12
IMAGE:506165	CDC42EP3	CDC42 effector protein (Rho GTPase binding) 3	2p21
IMAGE:841655	KDM5A	Lysine (K)-specific demethylase 5A	12p11
IMAGE:488479		In multiple clusters
IMAGE:627509	CDKN1B	Cyclin-dependent kinase inhibitor 1B (p27, Kip1)	12p13.1-p12
IMAGE:704519	HMGCS1	3-hydroxy-3-methylglutaryl-CoA synthase 1 (soluble)	5p14-p13
IMAGE:812291	SGCB	Sarcoglycan, beta (43kDa dystrophin-associated glycoprotein)	4q12
IMAGE:340850	C9orf125	Chromosome 9 open reading frame 125	9q31.1
IMAGE:1575263	SMAD3	SMAD family member 3	15q22.33
IMAGE:347687	SGCB	Sarcoglycan, beta (43kDa dystrophin-associated glycoprotein)	4q12
IMAGE:782503	FADS1	Fatty acid desaturase 1	11q12.2-q13.1
IMAGE:1474323	MAPRE1	Microtubule-associated protein, RP/EB family, member 1	20q11.1-q11.23
IMAGE:149895	CD47	CD47 molecule	3q13.1-q13.2
IMAGE:754106		In multiple clusters
IMAGE:856388	ANP32E	Acidic (leucine-rich) nuclear phosphoprotein 32 family, member E	1q21.2
IMAGE:53110		Transcribed locus
IMAGE:773344	SLC16A2	Solute carrier family 16, member 2 (monocarboxylic acid transporter 8)	Xq13.2
IMAGE:341317	ZNF516	Zinc finger protein 516	18q23
IMAGE:76169	ANTXR2	Anthrax toxin receptor 2	4q21.21
IMAGE:284497	CD109	CD109 molecule	6q13
IMAGE:595200	PAK1	P21 protein (Cdc42/Rac)-activated kinase 1	11q13-q14
IMAGE:2563391	LDHB	Lactate dehydrogenase B	12p12.2-p12.1
IMAGE:725126	ERAP1	Endoplasmic reticulum aminopeptidase 1	5q15
IMAGE:664233	GSTM2	Glutathione S-transferase mu 2 (muscle)	1p13.3
IMAGE:143661	NTN4	Netrin 4	12q22
IMAGE:595307	LDHB	Lactate dehydrogenase B	12p12.2-p12.1
IMAGE:502791	ZAK	Sterile alpha motif and leucine zipper containing kinase AZK	2q24.2
IMAGE:969606	MSRB3	Methionine sulfoxide reductase B3	12q14.3
IMAGE:784109	SGCE	Sarcoglycan, epsilon	7q21.3
IMAGE:753198	CDCA7	Cell division cycle associated 7	2q31
IMAGE:796197	DMD	Dystrophin	Xp21.2
IMAGE:840990	GSTM4	Glutathione S-transferase mu 4	1p13.3
IMAGE:261519		In multiple clusters
IMAGE:144924	TRAF3IP2	TRAF3 interacting protein 2	6q21
IMAGE:345925	KRT5	Keratin 5	12q
IMAGE:2492920	SPINT1	Serine peptidase inhibitor, Kunitz type 1	15q15.1
IMAGE:1948644		Data not found
IMAGE:2492863	GSTM2	Glutathione S-transferase mu 2 (muscle)	1p13.3
IMAGE:180561		In multiple clusters
IMAGE:713922	GSTM2	Glutathione S-transferase mu 2 (muscle)	1p13.3
IMAGE:436318	NEURL1B	Neuralized homolog 1B (Drosophila)	5q35.1
IMAGE:166805		Data not found
IMAGE:859654	ARMCX1	Armadillo repeat containing, X-linked 1	Xq21.33-q22.2
IMAGE:1741841	LOC728264	Hypothetical LOC728264	5q32
IMAGE:811000	LGALS3BP	Lectin, galactoside-binding, soluble, 3 binding protein	17q25
IMAGE:341706	BEX1	Brain expressed, X-linked 1	Xq21-q23|Xq22
IMAGE:1926302	LOC728264	Hypothetical LOC728264	5q32
IMAGE:1468443	ARHGEF25	Rho guanine nucleotide exchange factor (GEF) 25	12q13.3
IMAGE:1696374	C7orf58	Chromosome 7 open reading frame 58	7q31.31
IMAGE:756595	S100A10	S100 calcium binding protein A10	1q21
IMAGE:768448	JPH4	Junctophilin 4	14q11
IMAGE:2541366	AQP3	Aquaporin 3 (Gill blood group)	9p13
IMAGE:2016775	GPRC5B	G protein-coupled receptor, family C, group 5, member B	16p12
IMAGE:1472405		In multiple clusters
IMAGE:854189		Data not found
IMAGE:241705	PYGL	Phosphorylase, glycogen, liver	14q21-q22
IMAGE:509731	TSPAN8	Tetraspanin 8	12q14.1-q21.1
IMAGE:731198	UBXN10	UBX domain protein 10	1p36.12
IMAGE:1916771	MTRF1	Mitochondrial translational release factor 1	13q14.1-q14.3
IMAGE:510116	S100P	S100 calcium binding protein P	4p16
IMAGE:825442		Data not found
IMAGE:782339		In multiple clusters
IMAGE:156437	ATP1A2	ATPase, Na+/K+ transporting, alpha 2 polypeptide	1q21-q23
IMAGE:502527	PELO	Pelota homolog (Drosophila)	5q11.2
IMAGE:1690003	clone	Primary neuroblastoma cDNA, clone:Nbla04246, full insert sequence
IMAGE:1616241	SCD	Stearoyl-CoA desaturase (delta-9-desaturase)	10q24.31

## Sheet: L-2695
		t-test result for the dataset L3044
		Normal vs. Primary Prostate cancer
CloneID	Symbol	Name	Cytoband
IMAGE:856164	PDS5B	PDS5, regulator of cohesion maintenance, homolog B (S. cerevisiae)	13q12.3
IMAGE:229907	SLC14A1	Solute carrier family 14 (urea transporter), member 1 (Kidd blood group)	18q11-q12
IMAGE:52052	ODZ3	Odz, odd Oz/ten-m homolog 3 (Drosophila)	4q35.1
IMAGE:785148	PTPRZ1	Protein tyrosine phosphatase, receptor-type, Z polypeptide 1	7q31.3
IMAGE:811779		In multiple clusters
IMAGE:502772	SPG20	Spastic paraplegia 20 (Troyer syndrome)	13q13.3
IMAGE:587333	C20orf177	Chromosome 20 open reading frame 177	20q13.2-q13.33
IMAGE:41300	LOC284244	Hypothetical protein LOC284244	18q12.1
IMAGE:1593918		Data not found
IMAGE:293339	SNAI2	Snail homolog 2 (Drosophila)	8q11
IMAGE:897557	HNRNPH3	Heterogeneous nuclear ribonucleoprotein H3 (2H9)	10q22
IMAGE:208375		Data not found
IMAGE:858761		Transcribed locus
IMAGE:564549		In multiple clusters
IMAGE:288913	CCDC88A	Coiled-coil domain containing 88A	2p16.1
IMAGE:142120	INPP5F	Inositol polyphosphate-5-phosphatase F	10q26.11
IMAGE:27204	NHS	Nance-Horan syndrome (congenital cataracts and dental anomalies)	Xp22.13
IMAGE:32681		Data not found
IMAGE:137297	PGAP1	Post-GPI attachment to proteins 1	2q33.1
IMAGE:854426	AGPS	Alkylglycerone phosphate synthase	2q31.2
IMAGE:435976		Transcribed locus
IMAGE:1535410		Transcribed locus
IMAGE:586831	TMLHE	Trimethyllysine hydroxylase, epsilon	Xq28
IMAGE:133988	ACSL4	Acyl-CoA synthetase long-chain family member 4	Xq22.3-q23
IMAGE:40562	SGCB	Sarcoglycan, beta (43kDa dystrophin-associated glycoprotein)	4q12
IMAGE:795250		In multiple clusters
IMAGE:1574649	REV3L	REV3-like, catalytic subunit of DNA polymerase zeta (yeast)	6q21
IMAGE:754250		In multiple clusters
IMAGE:823755	CCBL2	Cysteine conjugate-beta lyase 2	1p22.2
IMAGE:308163	YAP1	Yes-associated protein 1	11q13
IMAGE:773260	MAT2B	Methionine adenosyltransferase II, beta	5q34-q35
IMAGE:595307	LDHB	Lactate dehydrogenase B	12p12.2-p12.1
IMAGE:450140	C6orf130	Chromosome 6 open reading frame 130	6p21.1
IMAGE:212414	RARB	Retinoic acid receptor, beta	3p24
IMAGE:197959	SGCB	Sarcoglycan, beta (43kDa dystrophin-associated glycoprotein)	4q12
IMAGE:306344	MAT2B	Methionine adenosyltransferase II, beta	5q34-q35
IMAGE:488479		In multiple clusters
IMAGE:1472336	MR1	Major histocompatibility complex, class I-related	1q25.3
IMAGE:1522233	RBMS3	RNA binding motif, single stranded interacting protein 3	3p24-p23
IMAGE:1415162	RBMS3	RNA binding motif, single stranded interacting protein 3	3p24-p23
IMAGE:417976	RBFOX2	RNA binding protein, fox-1 homolog (C. elegans) 2	22q13.1
IMAGE:769015	BBX	Bobby sox homolog (Drosophila)	3q13.1
IMAGE:704317	BBX	Bobby sox homolog (Drosophila)	3q13.1
IMAGE:788223	TMX4	Thioredoxin-related transmembrane protein 4	20p12
IMAGE:47795	VEZF1	Vascular endothelial zinc finger 1	17q22
IMAGE:22850		Data not found
IMAGE:530954		Data not found
IMAGE:52930	FERMT2	Fermitin family member 2	14q22.1
IMAGE:869234	clone PROST2011631	CDNA FLJ43545 fis, clone PROST2011631
IMAGE:51826	NNT	Nicotinamide nucleotide transhydrogenase	5p12
IMAGE:273048	MBNL2	Muscleblind-like 2 (Drosophila)	13q32.1
IMAGE:2017535	LRP4	Low density lipoprotein receptor-related protein 4	11p11.2
IMAGE:855389	TACC1	Transforming, acidic coiled-coil containing protein 1	8p11.22
IMAGE:193182	TACC1	Transforming, acidic coiled-coil containing protein 1	8p11.22
IMAGE:809464	FGFR2	Fibroblast growth factor receptor 2	10q26
IMAGE:447918	NASP	Nuclear autoantigenic sperm protein (histone-binding)	1p34.1
IMAGE:810441	MYOF	Myoferlin	10q24
IMAGE:839101	GJA1	Gap junction protein, alpha 1, 43kDa	6q21-q23.2
IMAGE:1585492	clone 1585492	MRNA full length insert cDNA clone EUROIMAGE 1585492
IMAGE:322240	C11orf80	Chromosome 11 open reading frame 80	11q13.2
IMAGE:200656		Transcribed locus
IMAGE:200656		Transcribed locus
IMAGE:1753851	MAML2	Mastermind-like 2 (Drosophila)	11q21
IMAGE:297604		In multiple clusters
IMAGE:212542	PBX1	Pre-B-cell leukemia homeobox 1	1q23
IMAGE:161992	MYOF	Myoferlin	10q24
IMAGE:124298	MGST3	Microsomal glutathione S-transferase 3	1q23
IMAGE:758329		In multiple clusters
IMAGE:81417	ANG	Angiogenin, ribonuclease, RNase A family, 5	14q11.1-q11.2
IMAGE:1492276	ANG	Angiogenin, ribonuclease, RNase A family, 5	14q11.1-q11.2
IMAGE:796650	MAP1LC3B	Microtubule-associated protein 1 light chain 3 beta	16q24.2
IMAGE:814059	TOR1AIP1	Torsin A interacting protein 1	1q24.2
IMAGE:784772	AKAP12	A kinase (PRKA) anchor protein 12	6q24-q25
IMAGE:60209	FAM190B	Family with sequence similarity 190, member B	10q23.1
IMAGE:1558832	MAT2B	Methionine adenosyltransferase II, beta	5q34-q35
IMAGE:841229	ANKMY2	Ankyrin repeat and MYND domain containing 2	7p21
IMAGE:784104	KIAA0355	KIAA0355	19q13.11
IMAGE:1926364	RBFOX2	RNA binding protein, fox-1 homolog (C. elegans) 2	22q13.1
IMAGE:842989	MYL6	Myosin, light chain 6, alkali, smooth muscle and non-muscle	12q13.2
IMAGE:51644	ARHGAP20	Rho GTPase activating protein 20	11q23.1
IMAGE:144801	CALM1	Calmodulin 1 (phosphorylase kinase, delta)	14q24-q31
IMAGE:307050	PPARGC1A	Peroxisome proliferator-activated receptor gamma, coactivator 1 alpha	4p15.1
IMAGE:1460141	BBX	Bobby sox homolog (Drosophila)	3q13.1
IMAGE:1573305	SPG20	Spastic paraplegia 20 (Troyer syndrome)	13q13.3
IMAGE:135800	SPG20	Spastic paraplegia 20 (Troyer syndrome)	13q13.3
IMAGE:137275	INPP5E	Inositol polyphosphate-5-phosphatase, 72 kDa	9q34.3
IMAGE:856388	ANP32E	Acidic (leucine-rich) nuclear phosphoprotein 32 family, member E	1q21.2
IMAGE:361838		In multiple clusters
IMAGE:1669428	C9orf47	Chromosome 9 open reading frame 47	9q22.1
IMAGE:415851	RND3	Rho family GTPase 3	2q23.3
IMAGE:897731	LPHN2	Latrophilin 2	1p31.1
IMAGE:346583	LPHN2	Latrophilin 2	1p31.1
IMAGE:299128	FCHSD2	FCH and double SH3 domains 2	11q13.4
IMAGE:415769		In multiple clusters
IMAGE:22389	ACSS3	Acyl-CoA synthetase short-chain family member 3	12q21.31
IMAGE:841203	VCL	Vinculin	10q22.2
IMAGE:301196		In multiple clusters
IMAGE:1892526		Data not found
IMAGE:784593		In multiple clusters
IMAGE:1713096	EYA4	Eyes absent homolog 4 (Drosophila)	6q23
IMAGE:377461		In multiple clusters
IMAGE:110467		In multiple clusters
IMAGE:25606	CCDC88A	Coiled-coil domain containing 88A	2p16.1
IMAGE:812048		Transcribed locus
IMAGE:506165	CDC42EP3	CDC42 effector protein (Rho GTPase binding) 3	2p21
IMAGE:435694	KATNAL1	Katanin p60 subunit A-like 1	13q12.3
IMAGE:841664	CAV1	Caveolin 1, caveolae protein, 22kDa	7q31.1
IMAGE:768246	PRKCA	Protein kinase C, alpha	17q22-q23.2
IMAGE:840984	CAV2	Caveolin 2	7q31.1
IMAGE:292522		In multiple clusters
IMAGE:50982	LOC100506939	Hypothetical LOC100506939
IMAGE:142259	OPTN	Optineurin	10p13
IMAGE:1636580		In multiple clusters
IMAGE:131563	CLIP4	CAP-GLY domain containing linker protein family, member 4	2p23.2
IMAGE:26164		Data not found
IMAGE:279905	SPG20	Spastic paraplegia 20 (Troyer syndrome)	13q13.3
IMAGE:32567		Data not found
IMAGE:796263	PGCP	Plasma glutamate carboxypeptidase	8q22.2
IMAGE:277621	CCDC82	Coiled-coil domain containing 82	11q21
IMAGE:897884	CACHD1	Cache domain containing 1	1p31.3
IMAGE:490361		In multiple clusters
IMAGE:529302	LOC100505881	Hypothetical LOC100505881
IMAGE:827181	MAT2B	Methionine adenosyltransferase II, beta	5q34-q35
IMAGE:845629	PCDH9	Protocadherin 9	13q21.32
IMAGE:1567985		Transcribed locus
IMAGE:788234	ID4	Inhibitor of DNA binding 4, dominant negative helix-loop-helix protein	6p22.3
IMAGE:789369	ID4	Inhibitor of DNA binding 4, dominant negative helix-loop-helix protein	6p22.3
IMAGE:396193	TCEAL2	Transcription elongation factor A (SII)-like 2	Xq22.1-q22.3
IMAGE:611481	TCF7L1	Transcription factor 7-like 1 (T-cell specific, HMG-box)	2p11.2
IMAGE:298610	ZNF324	Zinc finger protein 324	19q13.43
IMAGE:811059	RAB34	RAB34, member RAS oncogene family	17q11.2
IMAGE:773344	SLC16A2	Solute carrier family 16, member 2 (monocarboxylic acid transporter 8)	Xq13.2
IMAGE:293819	BDH2	3-hydroxybutyrate dehydrogenase, type 2	4q24
IMAGE:725390	GSTP1	Glutathione S-transferase pi 1	11q13
IMAGE:814576	ZFP36L2	Zinc finger protein 36, C3H type-like 2	2p22.3-p21
IMAGE:2028273		Transcribed locus
IMAGE:711857	FGFR1	Fibroblast growth factor receptor 1	8p12
IMAGE:2322038	COL4A6	Collagen, type IV, alpha 6	Xq22
IMAGE:342399	EMILIN3	Elastin microfibril interfacer 3	20q12
IMAGE:180561		In multiple clusters
IMAGE:840990	GSTM4	Glutathione S-transferase mu 4	1p13.3
IMAGE:713922	GSTM2	Glutathione S-transferase mu 2 (muscle)	1p13.3
IMAGE:664233	GSTM2	Glutathione S-transferase mu 2 (muscle)	1p13.3
IMAGE:489201	PPAP2B	Phosphatidic acid phosphatase type 2B	1p32.2
IMAGE:85394	PPAP2B	Phosphatidic acid phosphatase type 2B	1p32.2
IMAGE:366966		In multiple clusters
IMAGE:782209	BBX	Bobby sox homolog (Drosophila)	3q13.1
IMAGE:250797	KCTD9	Potassium channel tetramerisation domain containing 9	8p21.1
IMAGE:271978	NT5E	5'-nucleotidase, ecto (CD73)	6q14-q21
IMAGE:213604	PARP6	Poly (ADP-ribose) polymerase family, member 6	15q23
IMAGE:812975	KANK1	KN motif and ankyrin repeat domains 1	9p24.3
IMAGE:768272		In multiple clusters
IMAGE:436070	CA14	Carbonic anhydrase XIV	1q21
IMAGE:841314	SMINT	CDNA FLJ32526 fis, clone SMINT2000073
IMAGE:627053	BBX	Bobby sox homolog (Drosophila)	3q13.1
IMAGE:295798	PGRMC1	Progesterone receptor membrane component 1	Xq22-q24
IMAGE:561851	PARM1	Prostate androgen-regulated mucin-like protein 1	4q13.3-q21.3
IMAGE:503691	BBX	Bobby sox homolog (Drosophila)	3q13.1
IMAGE:70152		In multiple clusters
IMAGE:76169	ANTXR2	Anthrax toxin receptor 2	4q21.21
IMAGE:1520902		Data not found
IMAGE:549146	TRIM22	Tripartite motif-containing 22	11p15
IMAGE:450938	METTL7A	Methyltransferase like 7A	12q13.12
IMAGE:1555233	FAM131C	Family with sequence similarity 131, member C	1p36.13
IMAGE:40636	LSAMP	Limbic system-associated membrane protein	3q13.2-q21
IMAGE:1536967	LSAMP	Limbic system-associated membrane protein	3q13.2-q21
IMAGE:378399		Transcribed locus
IMAGE:204737	SNAI2	Snail homolog 2 (Drosophila)	8q11
IMAGE:262028	LOC344595	Hypothetical LOC344595	3q13.12
IMAGE:1579567		Data not found
IMAGE:796536	LOC344595	Hypothetical LOC344595	3q13.12
IMAGE:1588859		Transcribed locus
IMAGE:853006	ADD3	Adducin 3 (gamma)	10q25.2
IMAGE:1587715		Transcribed locus
IMAGE:796323	ADD3	Adducin 3 (gamma)	10q25.2
IMAGE:163100	clone IMR322009807	CDNA FLJ41771 fis, clone IMR322009807
IMAGE:487793		In multiple clusters
IMAGE:1940678	SEMA6D	Sema domain, transmembrane domain (TM), and cytoplasmic domain, (semaphorin) 6D	15q21.1
IMAGE:796542	ETV5	Ets variant 5	3q28
IMAGE:731283	TMEM116	Transmembrane protein 116	12q24.13
IMAGE:971372	NPTX2	Neuronal pentraxin II	7q21.3-q22.1
IMAGE:1564783	ZNF711	Zinc finger protein 711	Xq21.1
IMAGE:753080	C7orf41	Chromosome 7 open reading frame 41	7p14.3
IMAGE:345957	CSTA	Cystatin A (stefin A)	3q21
IMAGE:321580	GPRC5B	G protein-coupled receptor, family C, group 5, member B	16p12
IMAGE:2016775	GPRC5B	G protein-coupled receptor, family C, group 5, member B	16p12
IMAGE:247370		Data not found
IMAGE:810728	DMKN	Dermokine	19q13.12
IMAGE:724888	CYP4B1	Cytochrome P450, family 4, subfamily B, polypeptide 1	1p34-p12
IMAGE:1048696	APOBEC3G	Apolipoprotein B mRNA editing enzyme, catalytic polypeptide-like 3G	22q13.1-q13.2
IMAGE:1655448	CCDC146	Coiled-coil domain containing 146	7q11.23
IMAGE:75892	HFE	Hemochromatosis	6p21.3
IMAGE:1460130	APOBEC3C	Apolipoprotein B mRNA editing enzyme, catalytic polypeptide-like 3C	22q13.1
IMAGE:1573039		Data not found
IMAGE:135118	GATA3	GATA binding protein 3	10p15
IMAGE:1476466	KLHL29	Kelch-like 29 (Drosophila)	2p24.1
IMAGE:682418	ELF4	E74-like factor 4 (ets domain transcription factor)	Xq26
IMAGE:341759		In multiple clusters
IMAGE:32854	ARSJ	Arylsulfatase family, member J	4q26
IMAGE:810504	PLP2	Proteolipid protein 2 (colonic epithelium-enriched)	Xp11.23
IMAGE:627248	SNX24	Sorting nexin 24	5q23.2
IMAGE:1534734		Data not found
IMAGE:586971		Data not found
IMAGE:949988	LAPTM4B	Lysosomal protein transmembrane 4 beta	8q22.1
IMAGE:898035	CTSB	Cathepsin B	8p22
IMAGE:812974	JUB	Jub, ajuba homolog (Xenopus laevis)	14q11.2
IMAGE:1946448	CAV2	Caveolin 2	7q31.1
IMAGE:143322	ITGB8	Integrin, beta 8	7p21.1
IMAGE:202658	TRPS1	Trichorhinophalangeal syndrome I	8q24.12
IMAGE:2018074	PBX1	Pre-B-cell leukemia homeobox 1	1q23
IMAGE:1525694	RHOQ	Ras homolog gene family, member Q	2p21
IMAGE:2067500	LDB3	LIM domain binding 3	10q22.3-q23.2
IMAGE:868458	ZNF25	Zinc finger protein 25	10p11.1
IMAGE:266093	MCC	Mutated in colorectal cancers	5q21
IMAGE:121459	OSBPL6	Oxysterol binding protein-like 6	2q32.1
IMAGE:128306	CYP3A7	Cytochrome P450, family 3, subfamily A, polypeptide 7	7q21-q22.1
IMAGE:813631	TM7SF3	Transmembrane 7 superfamily member 3	12q11-q12
IMAGE:1845281		Data not found
IMAGE:592540	KRT5	Keratin 5	12q
IMAGE:525246	ITGA2	Integrin, alpha 2 (CD49B, alpha 2 subunit of VLA-2 receptor)	5q11.2
IMAGE:1542786	IQCA1	IQ motif containing with AAA domain 1	2q37.3
IMAGE:447579	ACSL4	Acyl-CoA synthetase long-chain family member 4	Xq22.3-q23
IMAGE:32683	TRACH	CDNA FLJ33091 fis, clone TRACH2000660
IMAGE:594684	C1orf106	Chromosome 1 open reading frame 106	1q32.1
IMAGE:1623955	ITGA2	Integrin, alpha 2 (CD49B, alpha 2 subunit of VLA-2 receptor)	5q11.2
IMAGE:795446	ROPN1L	Ropporin 1-like	5p15.2
IMAGE:1663354	SSTR1	Somatostatin receptor 1	14q13
IMAGE:1009403		Data not found
IMAGE:1544158	PCDHGC3	Protocadherin gamma subfamily C, 3	5q31
IMAGE:461864		Data not found
IMAGE:129502	NIN	Ninein (GSK3B interacting protein)	14q22.1
IMAGE:1504966	TRACH	CDNA FLJ40860 fis, clone TRACH2018034
IMAGE:898286	CDK1	Cyclin-dependent kinase 1	10q21.1
IMAGE:742776	YPEL1	Yippee-like 1 (Drosophila)	22q11.2
IMAGE:1642522		Transcribed locus
IMAGE:767976		Transcribed locus, strongly similar to NP_001034124.1 splicing factor, arginine/serine-rich 7 [Rattus norvegicus]
IMAGE:845391	DNAJC10	DnaJ (Hsp40) homolog, subfamily C, member 10	2q32.1
IMAGE:815556	NETO2	Neuropilin (NRP) and tolloid (TLL)-like 2	16q11
IMAGE:951101		In multiple clusters
IMAGE:273546		In multiple clusters
IMAGE:843036	MAP7	Microtubule-associated protein 7	6q23.3
IMAGE:898195	SLC24A5	Solute carrier family 24, member 5	15q21.1
IMAGE:951101		In multiple clusters
IMAGE:824270	RFK	Riboflavin kinase	9q21.13
IMAGE:773465	RPL7L1	Ribosomal protein L7-like 1	6p21.1
IMAGE:855406	RALGAPA2	Ral GTPase activating protein, alpha subunit 2 (catalytic)	20p11.22
IMAGE:460164		Transcribed locus, strongly similar to XP_001144701.1 PREDICTED: similar to akt substrate AS250 isoform 1 [Pan troglodytes]
IMAGE:898312	TRAF4	TNF receptor-associated factor 4	17q11-q12
IMAGE:1683099		Transcribed locus
IMAGE:361227		In multiple clusters
IMAGE:2244718	GCNT1	Glucosaminyl (N-acetyl) transferase 1, core 2	9q13
IMAGE:288770	TMEM144	Transmembrane protein 144	4q32.1
IMAGE:1007636		Data not found
IMAGE:1840579	PHF12	PHD finger protein 12	17q11.2
IMAGE:682066	NUDT3	Nudix (nucleoside diphosphate linked moiety X)-type motif 3	6p21.2
IMAGE:586826		In multiple clusters
IMAGE:645495	BICD1	Bicaudal D homolog 1 (Drosophila)	12p11.2-p11.1
IMAGE:120097		Transcribed locus
IMAGE:624490	FAM198B	Family with sequence similarity 198, member B	4q32.1
IMAGE:754358	SPOCK1	Sparc/osteonectin, cwcv and kazal-like domains proteoglycan (testican) 1	5q31
IMAGE:131824	ARHGAP32	Rho GTPase activating protein 32	11q24.3
IMAGE:1695024		Data not found
IMAGE:788526	SLC4A5	Solute carrier family 4, sodium bicarbonate cotransporter, member 5	2p13
IMAGE:2028135	BICD1	Bicaudal D homolog 1 (Drosophila)	12p11.2-p11.1
IMAGE:593782		Transcribed locus
IMAGE:980387		Transcribed locus
IMAGE:788180	AMACR	Alpha-methylacyl-CoA racemase	5p13
IMAGE:136605		Transcribed locus
IMAGE:1564221		Transcribed locus
IMAGE:133130		Transcribed locus
IMAGE:2028349	DNAH5	Dynein, axonemal, heavy chain 5	5p15.2
IMAGE:295410	PVT1	Pvt1 oncogene (non-protein coding)	8q24
IMAGE:953262	PCA3	Prostate cancer antigen 3 (non-protein coding)	9q21-q22
IMAGE:2028353	SLC23A3	Solute carrier family 23 (nucleobase transporters), member 3	2q35
IMAGE:1461242	SP5	Sp5 transcription factor	2q31.1
IMAGE:730483	HEATR7B2	HEAT repeat family member 7B2	5p13.1
IMAGE:345601	PXDN	Peroxidasin homolog (Drosophila)	2p25
IMAGE:396839		Transcribed locus
IMAGE:1634563	GUF1	GUF1 GTPase homolog (S. cerevisiae)	4p12
IMAGE:41174	C5orf28	Chromosome 5 open reading frame 28	5p12
IMAGE:625786	RPL22L1	Ribosomal protein L22-like 1	3q26.2
IMAGE:241821	GLYATL1	Glycine-N-acyltransferase-like 1	11q12.1
IMAGE:1472146	PPAT	Phosphoribosyl pyrophosphate amidotransferase	4q12
IMAGE:845363	NME1	Non-metastatic cells 1, protein (NM23A) expressed in	17q21.3
IMAGE:1674521		Data not found
IMAGE:416095		Data not found
IMAGE:950768	OLA1	Obg-like ATPase 1	2q31.1
IMAGE:814615	MTHFD2	Methylenetetrahydrofolate dehydrogenase (NADP+ dependent) 2, methenyltetrahydrofolate cyclohydrolase	2p13.1
IMAGE:1203822	GNB2L1	Guanine nucleotide binding protein (G protein), beta polypeptide 2-like 1	5q35.3
IMAGE:1358393	MAP2K3	Mitogen-activated protein kinase kinase 3	17q11.2
IMAGE:378516	NARS2	Asparaginyl-tRNA synthetase 2, mitochondrial (putative)	11q14.1
IMAGE:1606837	IMPDH2	IMP (inosine 5'-monophosphate) dehydrogenase 2	3p21.2
IMAGE:1011375		Data not found
IMAGE:869450	RPL11	Ribosomal protein L11	1p36.1-p35
IMAGE:809657	LOC100507246	Hypothetical LOC100507246
IMAGE:768469		In multiple clusters
IMAGE:435561	BYSL	Bystin-like	6p21.1
IMAGE:897546	PEMT	Phosphatidylethanolamine N-methyltransferase	17p11.2
IMAGE:84078	UGT1A1	UDP glucuronosyltransferase 1 family, polypeptide A1	2q37
IMAGE:745296	NCRNA00275	Non-protein coding RNA 275	20q13.13
IMAGE:1011667		Transcribed locus
IMAGE:884546	RPL6	Ribosomal protein L6	12q24.1
IMAGE:416945		In multiple clusters
IMAGE:202514		In multiple clusters
IMAGE:1883776	LOC100506686	Hypothetical LOC100506686
IMAGE:46367	CHKA	Choline kinase alpha	11q13.2
IMAGE:138021	C14orf104	Chromosome 14 open reading frame 104	14q21.3
IMAGE:1374442		Data not found
IMAGE:85384	ATPAF1	ATP synthase mitochondrial F1 complex assembly factor 1	1p33-p32.3
IMAGE:1862035	RPL14	Ribosomal protein L14	3p22-p21.2
IMAGE:471835	IPO4	Importin 4	14q12
IMAGE:1533634		Transcribed locus, weakly similar to XP_001003212.1 PREDICTED: 60S ribosomal protein L12-like [Mus musculus]
IMAGE:1942921		In multiple clusters
IMAGE:1568967		In multiple clusters
IMAGE:1533634		Transcribed locus, weakly similar to XP_001003212.1 PREDICTED: 60S ribosomal protein L12-like [Mus musculus]
IMAGE:724615	RCC1	Regulator of chromosome condensation 1	1p36.1
IMAGE:35185	GABRB1	Gamma-aminobutyric acid (GABA) A receptor, beta 1	4p12
IMAGE:916505		Transcribed locus
IMAGE:1220017		Transcribed locus
IMAGE:109307	NFS1	NFS1 nitrogen fixation 1 homolog (S. cerevisiae)	20q11.22
IMAGE:1639072	FBRSL1	Fibrosin-like 1	12q24.33
IMAGE:129664	NFS1	NFS1 nitrogen fixation 1 homolog (S. cerevisiae)	20q11.22
IMAGE:755750	NME1	Non-metastatic cells 1, protein (NM23A) expressed in	17q21.3
IMAGE:1568967		In multiple clusters
IMAGE:731083	ASTRO	CDNA FLJ36815 fis, clone ASTRO2003740
IMAGE:294537	RAB17	RAB17, member RAS oncogene family	2q37.3
IMAGE:37708	DBNDD1	Dysbindin (dystrobrevin binding protein 1) domain containing 1	16q24.3
IMAGE:85670	YEATS4	YEATS domain containing 4	12q13-q15
IMAGE:288663	GJB1	Gap junction protein, beta 1, 32kDa	Xq13.1
IMAGE:755855	SLC25A6	Solute carrier family 25 (mitochondrial carrier; adenine nucleotide translocator), member 6	Xp22.32 and Yp11.3
IMAGE:82869	ACADSB	Acyl-CoA dehydrogenase, short/branched chain	10q26.13
IMAGE:625424		In multiple clusters
IMAGE:291426	ACSS1	Acyl-CoA synthetase short-chain family member 1	20p11.23-p11.21
IMAGE:1893899		Transcribed locus, strongly similar to XP_001172939.1 PREDICTED: hypothetical protein [Pan troglodytes]
IMAGE:208413	HPN	Hepsin	19q11-q13.2
IMAGE:86035		Data not found
IMAGE:745283	ZNF829	Zinc finger protein 829	19q13.12
IMAGE:843075	H2AFY	H2A histone family, member Y	5q31.1
IMAGE:1565608		Data not found
IMAGE:2062404	MON1B	MON1 homolog B (yeast)	16q23.1
IMAGE:506548	RGS10	Regulator of G-protein signaling 10	10q25
IMAGE:1688951	clone:Nbla10283	Primary neuroblastoma cDNA, clone:Nbla10283, full insert sequence
IMAGE:796309	NCRNA00275	Non-protein coding RNA 275	20q13.13
IMAGE:1561119		Transcribed locus
IMAGE:415712	PDE3B	Phosphodiesterase 3B, cGMP-inhibited	11p15.1
IMAGE:1698856	COL9A2	Collagen, type IX, alpha 2	1p33-p32
IMAGE:510534		In multiple clusters
IMAGE:454698	FZD4	Frizzled homolog 4 (Drosophila)	11q14.2
IMAGE:450049		Data not found
IMAGE:416374	TSPAN13	Tetraspanin 13	7p21.1
IMAGE:810459	FZD8	Frizzled homolog 8 (Drosophila)	10p11.21
IMAGE:470216	MYO6	Myosin VI	6q13
IMAGE:347348	C17orf63	Chromosome 17 open reading frame 63	17q11.2
IMAGE:510856	ENC1	Ectodermal-neural cortex 1 (with BTB-like domain)	5q13
IMAGE:757337	clone YY51E04	Full length insert cDNA clone YY51E04
IMAGE:767293	C17orf63	Chromosome 17 open reading frame 63	17q11.2
IMAGE:1590314		In multiple clusters
IMAGE:376644	NSMAF	Neutral sphingomyelinase (N-SMase) activation associated factor	8q12-q13
IMAGE:788667		In multiple clusters
IMAGE:815563		Transcribed locus
IMAGE:1573665	SH3RF1	SH3 domain containing ring finger 1	4q32.3
IMAGE:193200	UAP1	UDP-N-acteylglucosamine pyrophosphorylase 1	1q23.3
IMAGE:288999	CDC42SE1	CDC42 small effector 1	1q21.3
IMAGE:292515	UAP1	UDP-N-acteylglucosamine pyrophosphorylase 1	1q23.3
IMAGE:486035		In multiple clusters
IMAGE:37823	RNF175	Ring finger protein 175	4q31.3
IMAGE:241077	BAZ1A	Bromodomain adjacent to zinc finger domain, 1A	14q13.2
IMAGE:1926387	clone NT2NE2003150	CDNA FLJ34771 fis, clone NT2NE2003150
IMAGE:1641445	PDE4D	Phosphodiesterase 4D, cAMP-specific	5q12
IMAGE:1011110		Transcribed locus
IMAGE:40842	clone FEBRA2007957	CDNA FLJ38396 fis, clone FEBRA2007957
IMAGE:564492	MTCH2	Mitochondrial carrier homolog 2 (C. elegans)	11p11.2
IMAGE:277073	MAP7	Microtubule-associated protein 7	6q23.3
IMAGE:283173	KIAA0114	KIAA0114	4q12
IMAGE:270626	PPARD	Peroxisome proliferator-activated receptor delta	6p21.2
IMAGE:1947647	PTRH2	Peptidyl-tRNA hydrolase 2	17q23.1
IMAGE:2043415	DAPK1	Death-associated protein kinase 1	9q34.1
IMAGE:2057931	EPCAM	Epithelial cell adhesion molecule	2p21
IMAGE:1575384	MSL3L2	Male-specific lethal 3-like 2 (Drosophila)	2q37.1
IMAGE:121546	FAM136A	Family with sequence similarity 136, member A	2p13.3
IMAGE:1014378		In multiple clusters
IMAGE:825358		Transcribed locus
IMAGE:1684705	LARP1B	La ribonucleoprotein domain family, member 1B	4q28.2
IMAGE:1642186		Data not found
IMAGE:758266	THBS4	Thrombospondin 4	5q13
IMAGE:415962	PCSK6	Proprotein convertase subtilisin/kexin type 6	15q26.3
IMAGE:429376	IL17RB	Interleukin 17 receptor B	3p21.1
IMAGE:262035		Data not found
IMAGE:1911375	MACROD1	MACRO domain containing 1	11q11
IMAGE:914258	RAB3IP	RAB3A interacting protein (rabin3)	12q14.3
IMAGE:1609752	APOC1	Apolipoprotein C-I	19q13.2
IMAGE:1507255		Transcribed locus
IMAGE:969560	PAQR6	Progestin and adipoQ receptor family member VI	1q22
