# Supplementary material for: A New Combinatorial Optimization Approach for Integrated Feature Selection Using Different Datasets: A Prostate Cancer Transcriptomic Study
Source: PLoS One. 2015 Jun 24;10(6):e0127702. doi: 10.1371/journal.pone.0127702 (PMC4480358; doi:10.1371/journal.pone.0127702)
Supplement: S4 Table — The list of 3190 combined probes and 1788 genes resulted after applying the Coloured (α,β)-k-Feature Set methodology on the combined dataset. Also another worksheet with the annotation result of 1788 genes. (XLS) [file pone.0127702.s004.xls]

## Sheet: CABk result
Number	Combination of probes	Genes
sr2	|Singh:41861_at	SAMD11;NOC2L
sr8	|Uma:38950_r_at|Singh:31641_s_at	MMP23B;MMP23A
sr10	|Welsh:41243_at|Uma:41243_at|Singh:38950_r_at	CDK11B;SLC35E2B;MMP23A;CDK11A;SLC35E2
sr11	|Welsh:41243_at|Uma:38950_r_at|Singh:31641_s_at	CDK11B;SLC35E2B;MMP23A;CDK11A;SLC35E2
sr12	|Welsh:41243_at|Uma:41243_at|Singh:31641_s_at	CDK11B;SLC35E2B;MMP23A;CDK11A;SLC35E2
sr17	|L3044:f25164|Uma:39424_at|Singh:39424_at	LOC100133445;TNFRSF14
sr36	|L3044:f19020|L3289:f19020|Welsh:34362_at|Singh:34362_at	SLC2A5
sr44	|Welsh:241_g_at|Singh:241_g_at	SRM
sr60	|L2695:f9562|L3044:f31036|L3289:f31036|Welsh:41870_at|Uma:31617_at|Singh:41871_at	PDPN
sr61	|L2695:f9562|L3044:f31036|L3289:f4756|Welsh:41870_at|Uma:31617_at|Singh:41871_at	PDPN
sr62	|L2695:f9562|L3044:f31036|L3289:f13830|Welsh:41870_at|Uma:31617_at|Singh:41871_at	PDPN
sr65	|L3289:f33723|Singh:39615_at	KAZN;C1orf126;TMEM51
sr66	|L3289:f42486|Singh:39615_at	KAZN;C1orf126;TMEM51
sr74	|Uma:40406_at	MST1P2
sr75	|Uma:40406_at	MST1P9
sr78	|Singh:37330_at	ALDH4A1;MIR4695
sr84	|Singh:39621_at	OTUD3
sr85	|L3044:f38707|L3289:f38707|Singh:37017_at	PLA2G2A
sr86	|L3044:f38707|L3289:f38707|Singh:614_at	PLA2G2A
sr105	|L2695:f41950|Welsh:41178_at|Uma:41178_at|Singh:41178_at	RPL11
sr106	|Welsh:32049_f_at|Singh:32050_r_at	TCEB3;LOC100506963;PITHD1
sr107	|L2695:f18029|Welsh:36986_at|Uma:36986_at	LYPLA2;GALE
sr108	|Singh:38425_at	HMGCL
sr112	|L2695:f14481|L3044:f34871|L3289:f34871	GRHL3;C1orf201;NIPAL3
sr113	|L2695:f5896|L3044:f34871|L3289:f34871	GRHL3;C1orf201;NIPAL3
sr118	|L2695:f25451|Uma:38072_at|Singh:41303_r_at	C1orf63
sr119	|L2695:f29610|Uma:38072_at|Singh:41303_r_at	C1orf63
sr120	|L3044:f30917|Uma:31930_f_at	RHD
sr124	|Singh:38640_at	ZNF593
sr129	|Singh:643_at	NR0B2
sr137	|Welsh:38685_at|Singh:38685_at	STX12
sr155	|Singh:32092_at	SDC3
sr162	|Welsh:35168_f_at|Singh:35169_at	COL16A1
sr163	|Welsh:35169_at|Singh:35169_at	COL16A1
sr165	|L2695:f43817|L3044:f39061|L3289:f39061|Welsh:38415_at|Uma:38415_at	PTP4A2
sr166	|L2695:f21383|L3044:f39061|L3289:f39061|Welsh:38415_at|Uma:38415_at	PTP4A2
sr167	|L2695:f43817|L3044:f39061|L3289:f39061|Welsh:38415_at|Uma:1241_at	PTP4A2
sr168	|L2695:f21383|L3044:f39061|L3289:f39061|Welsh:38415_at|Uma:1241_at	PTP4A2
sr187	|L2695:f30248|Welsh:40638_at|Uma:36225_s_at|Singh:40638_at	SFPQ
sr188	|L2695:f32|Welsh:40638_at|Uma:36225_s_at|Singh:40638_at	SFPQ
sr207	|L2695:f36100|L3044:f31476|L3289:f31476|Welsh:39925_at|Uma:39925_at|Singh:39925_at	COL9A2
sr208	|L2695:f2701|L3044:f31476|L3289:f31476|Welsh:39925_at|Uma:39925_at|Singh:39925_at	COL9A2
sr209	|L2695:f21968|L3044:f31476|L3289:f31476|Welsh:39925_at|Uma:39925_at|Singh:39925_at	COL9A2
sr210	|L2695:f36100|L3044:f3569|L3289:f31476|Welsh:39925_at|Uma:39925_at|Singh:39925_at	COL9A2
sr211	|L2695:f2701|L3044:f3569|L3289:f31476|Welsh:39925_at|Uma:39925_at|Singh:39925_at	COL9A2
sr212	|L2695:f21968|L3044:f3569|L3289:f31476|Welsh:39925_at|Uma:39925_at|Singh:39925_at	COL9A2
sr213	|L2695:f36100|L3044:f31476|L3289:f3569|Welsh:39925_at|Uma:39925_at|Singh:39925_at	COL9A2
sr214	|L2695:f2701|L3044:f31476|L3289:f3569|Welsh:39925_at|Uma:39925_at|Singh:39925_at	COL9A2
sr215	|L2695:f21968|L3044:f31476|L3289:f3569|Welsh:39925_at|Uma:39925_at|Singh:39925_at	COL9A2
sr216	|L2695:f36100|L3044:f3569|L3289:f3569|Welsh:39925_at|Uma:39925_at|Singh:39925_at	COL9A2
sr217	|L2695:f2701|L3044:f3569|L3289:f3569|Welsh:39925_at|Uma:39925_at|Singh:39925_at	COL9A2
sr218	|L2695:f21968|L3044:f3569|L3289:f3569|Welsh:39925_at|Uma:39925_at|Singh:39925_at	COL9A2
sr225	|Uma:32340_s_at	YBX1
sr229	|Singh:36135_at	EBNA1BP2;WDR65
sr236	|L2695:f42665|L3044:f37717|L3289:f37717|Uma:31583_at|Singh:31583_at	RPS8;SNORD55;SNORD46;SNORD38A;SNORD38B
sr238	|Uma:33164_at|Singh:490_g_at	HPDL;MUTYH;TOE1;TESK2
sr239	|Welsh:37832_at|Uma:41213_at	CCDC163P;MMACHC;PRDX1
sr240	|Welsh:38780_at|Uma:38780_at|Singh:38780_at	AKR1A1
sr243	|L2695:f27537|Welsh:34775_at|Uma:34775_at|Singh:34775_at	TSPAN1
sr246	|Welsh:39236_s_at|Uma:39236_s_at|Singh:39236_s_at	FAAH
sr247	|L3044:f9916|Singh:35299_at	LOC100507423;KNCN;MKNK1
sr261	|Uma:31610_at	PDZK1IP1
sr262	|L2695:f40323|Welsh:32767_at|Uma:32767_at|Singh:32767_at	STIL
sr268	|Uma:40380_at	ELAVL4
sr282	|Welsh:41640_at|Singh:41640_at	YIPF1
sr286	|Welsh:36658_at|Singh:36658_at	DHCR24
sr287	|L2695:f19541|L3044:f18141|L3289:f18141|Welsh:33862_at|Uma:33862_at|Singh:33862_at	PPAP2B
sr288	|L2695:f25099|L3044:f18141|L3289:f18141|Welsh:33862_at|Uma:33862_at|Singh:33862_at	PPAP2B
sr289	|L2695:f5185|L3044:f18141|L3289:f18141|Welsh:33862_at|Uma:33862_at|Singh:33862_at	PPAP2B
sr290	|L2695:f12638|L3044:f18141|L3289:f18141|Welsh:33862_at|Uma:33862_at|Singh:33862_at	PPAP2B
sr291	|L2695:f19541|L3044:f18141|L3289:f27975|Welsh:33862_at|Uma:33862_at|Singh:33862_at	PPAP2B
sr292	|L2695:f25099|L3044:f18141|L3289:f27975|Welsh:33862_at|Uma:33862_at|Singh:33862_at	PPAP2B
sr293	|L2695:f5185|L3044:f18141|L3289:f27975|Welsh:33862_at|Uma:33862_at|Singh:33862_at	PPAP2B
sr294	|L2695:f12638|L3044:f18141|L3289:f27975|Welsh:33862_at|Uma:33862_at|Singh:33862_at	PPAP2B
sr299	|Uma:32583_at	JUN
sr300	|Uma:1895_at	JUN
sr353	|L2695:f40034|L3044:f42550|L3289:f42550|Singh:33872_at	LPHN2
sr354	|L2695:f39256|L3044:f42550|L3289:f42550|Singh:33872_at	LPHN2
sr361	|L2695:f29755|L3044:f33471|Welsh:35272_at|Singh:35272_at	RPF1;GNG5
sr373	|Welsh:38772_at|Uma:38772_at	CYR61
sr375	|L3044:f14657|L3289:f14657|Welsh:39691_at|Uma:39691_at|Singh:39691_at	SH3GLB1
sr381	|L2695:f39019|L3044:f42423|L3289:f42423|Singh:35735_at	GBP1
sr382	|L2695:f35118|L3044:f16348|L3289:f16348|Welsh:32700_at|Uma:32700_at|Singh:32700_at	GBP2
sr383	|L2695:f14466|L3044:f16348|L3289:f16348|Welsh:32700_at|Uma:32700_at|Singh:32700_at	GBP2
sr384	|L2695:f16708|L3044:f16348|L3289:f16348|Welsh:32700_at|Uma:32700_at|Singh:32700_at	GBP2
sr388	|L2695:f364|L3044:f3884|L3289:f3884|Uma:1897_at|Singh:1897_at	TGFBR3
sr395	|Uma:34337_s_at	MTF2
sr400	|L2695:f34810|L3289:f33758|Uma:36812_at|Singh:36812_at	BCAR3;LOC100129046
sr404	|Uma:36543_at	F3
sr405	|L2695:f191|L3044:f87|Uma:40953_at	CNN3;LOC729970
sr408	|L2695:f38073|L3044:f12329|L3289:f37021|Welsh:38220_at|Singh:38220_at	DPYD
sr409	|L2695:f12373|L3044:f12329|L3289:f37021|Welsh:38220_at|Singh:38220_at	DPYD
sr410	|L2695:f38073|L3044:f12329|L3289:f37021|Welsh:34349_at|Singh:38220_at	DPYD
sr411	|L2695:f12373|L3044:f12329|L3289:f37021|Welsh:34349_at|Singh:38220_at	DPYD
sr412	|Welsh:37808_at|Singh:37808_at	SNX7
sr417	|Singh:36526_at	EXTL2
sr437	|L3289:f36453|Welsh:37046_at|Singh:37046_at	PSMA5
sr438	|L2695:f39020|L3044:f42424|L3289:f42424|Welsh:556_s_at|Singh:556_s_at	GSTM4
sr439	|L2695:f39020|L3044:f42424|L3289:f42424|Welsh:39054_at|Singh:556_s_at	GSTM4
sr440	|L2695:f39020|L3044:f42424|L3289:f42424|Welsh:556_s_at|Singh:39054_at	GSTM4
sr441	|L2695:f39020|L3044:f42424|L3289:f42424|Welsh:39054_at|Singh:39054_at	GSTM4
sr454	|L2695:f7106|L3044:f13664|L3289:f13664|Welsh:39054_at|Singh:39054_at	GSTM1
sr455	|L2695:f9300|L3044:f13664|L3289:f13664|Welsh:39054_at|Singh:39054_at	GSTM1
sr456	|L2695:f35139|L3044:f13664|L3289:f13664|Welsh:39054_at|Singh:39054_at	GSTM1
sr457	|L2695:f7106|L3044:f34191|L3289:f13664|Welsh:39054_at|Singh:39054_at	GSTM1
sr458	|L2695:f9300|L3044:f34191|L3289:f13664|Welsh:39054_at|Singh:39054_at	GSTM1
sr459	|L2695:f35139|L3044:f34191|L3289:f13664|Welsh:39054_at|Singh:39054_at	GSTM1
sr460	|L2695:f7106|L3044:f1890|L3289:f13664|Welsh:39054_at|Singh:39054_at	GSTM1
sr461	|L2695:f9300|L3044:f1890|L3289:f13664|Welsh:39054_at|Singh:39054_at	GSTM1
sr462	|L2695:f35139|L3044:f1890|L3289:f13664|Welsh:39054_at|Singh:39054_at	GSTM1
sr463	|L2695:f7106|L3044:f13664|L3289:f34191|Welsh:39054_at|Singh:39054_at	GSTM1
sr464	|L2695:f9300|L3044:f13664|L3289:f34191|Welsh:39054_at|Singh:39054_at	GSTM1
sr465	|L2695:f35139|L3044:f13664|L3289:f34191|Welsh:39054_at|Singh:39054_at	GSTM1
sr466	|L2695:f7106|L3044:f34191|L3289:f34191|Welsh:39054_at|Singh:39054_at	GSTM1
sr467	|L2695:f9300|L3044:f34191|L3289:f34191|Welsh:39054_at|Singh:39054_at	GSTM1
sr468	|L2695:f35139|L3044:f34191|L3289:f34191|Welsh:39054_at|Singh:39054_at	GSTM1
sr469	|L2695:f7106|L3044:f1890|L3289:f34191|Welsh:39054_at|Singh:39054_at	GSTM1
sr470	|L2695:f9300|L3044:f1890|L3289:f34191|Welsh:39054_at|Singh:39054_at	GSTM1
sr471	|L2695:f35139|L3044:f1890|L3289:f34191|Welsh:39054_at|Singh:39054_at	GSTM1
sr472	|L2695:f7106|L3044:f13664|L3289:f1890|Welsh:39054_at|Singh:39054_at	GSTM1
sr474	|L2695:f35139|L3044:f13664|L3289:f1890|Welsh:39054_at|Singh:39054_at	GSTM1
sr478	|L2695:f7106|L3044:f1890|L3289:f1890|Welsh:39054_at|Singh:39054_at	GSTM1
sr480	|L2695:f35139|L3044:f1890|L3289:f1890|Welsh:39054_at|Singh:39054_at	GSTM1
sr481	|L2695:f18723|L3044:f15567|L3289:f15567|Welsh:1290_g_at|Singh:1290_g_at	GSTM5
sr482	|L2695:f33597|L3044:f15567|L3289:f15567|Welsh:1290_g_at|Singh:1290_g_at	GSTM5
sr483	|L2695:f18723|L3044:f32485|L3289:f15567|Welsh:1290_g_at|Singh:1290_g_at	GSTM5
sr484	|L2695:f33597|L3044:f32485|L3289:f15567|Welsh:1290_g_at|Singh:1290_g_at	GSTM5
sr485	|L2695:f18723|L3044:f15567|L3289:f32485|Welsh:1290_g_at|Singh:1290_g_at	GSTM5
sr486	|L2695:f33597|L3044:f15567|L3289:f32485|Welsh:1290_g_at|Singh:1290_g_at	GSTM5
sr487	|L2695:f18723|L3044:f32485|L3289:f32485|Welsh:1290_g_at|Singh:1290_g_at	GSTM5
sr488	|L2695:f33597|L3044:f32485|L3289:f32485|Welsh:1290_g_at|Singh:1290_g_at	GSTM5
sr489	|L2695:f16724|L3044:f20864|Welsh:32798_at|Uma:32798_at|Singh:32798_at	GSTM3
sr490	|L2695:f16724|L3044:f20864|Welsh:1120_at|Uma:32798_at|Singh:32798_at	GSTM3
sr491	|L2695:f16724|L3044:f20864|Welsh:1121_g_at|Uma:32798_at|Singh:32798_at	GSTM3
sr492	|L2695:f16724|L3044:f20864|Welsh:32798_at|Uma:1121_g_at|Singh:32798_at	GSTM3
sr493	|L2695:f16724|L3044:f20864|Welsh:1120_at|Uma:1121_g_at|Singh:32798_at	GSTM3
sr494	|L2695:f16724|L3044:f20864|Welsh:1121_g_at|Uma:1121_g_at|Singh:32798_at	GSTM3
sr495	|L2695:f16724|L3044:f20864|Welsh:32798_at|Uma:32798_at|Singh:1120_at	GSTM3
sr496	|L2695:f16724|L3044:f20864|Welsh:1120_at|Uma:32798_at|Singh:1120_at	GSTM3
sr497	|L2695:f16724|L3044:f20864|Welsh:1121_g_at|Uma:32798_at|Singh:1120_at	GSTM3
sr498	|L2695:f16724|L3044:f20864|Welsh:32798_at|Uma:1121_g_at|Singh:1120_at	GSTM3
sr499	|L2695:f16724|L3044:f20864|Welsh:1120_at|Uma:1121_g_at|Singh:1120_at	GSTM3
sr500	|L2695:f16724|L3044:f20864|Welsh:1121_g_at|Uma:1121_g_at|Singh:1120_at	GSTM3
sr501	|L2695:f16724|L3044:f20864|Welsh:32798_at|Uma:32798_at|Singh:1121_g_at	GSTM3
sr502	|L2695:f16724|L3044:f20864|Welsh:1120_at|Uma:32798_at|Singh:1121_g_at	GSTM3
sr503	|L2695:f16724|L3044:f20864|Welsh:1121_g_at|Uma:32798_at|Singh:1121_g_at	GSTM3
sr504	|L2695:f16724|L3044:f20864|Welsh:32798_at|Uma:1121_g_at|Singh:1121_g_at	GSTM3
sr505	|L2695:f16724|L3044:f20864|Welsh:1120_at|Uma:1121_g_at|Singh:1121_g_at	GSTM3
sr506	|L2695:f16724|L3044:f20864|Welsh:1121_g_at|Uma:1121_g_at|Singh:1121_g_at	GSTM3
sr512	|Welsh:38054_at|Uma:38054_at	HBXIP
sr525	|L2695:f9308|L3044:f9904|L3289:f9904|Welsh:38756_at|Uma:1848_at	RAP1A
sr533	|L3289:f22740|Uma:39376_at	HIPK1
sr544	|Uma:40738_at	CD2
sr567	|Welsh:41597_s_at|Singh:41597_s_at	SEC22B
sr569	|Uma:31508_at	TXNIP
sr571	|L3289:f30936|Singh:40819_at	RBM8A;GNRHR2;PEX11B
sr578	|L3289:f6467|Welsh:39767_at|Uma:37874_at|Singh:39767_at	FMO5
sr579	|L2695:f44012|Uma:37874_at	CHD1L
sr583	|Uma:34279_at|Singh:33762_r_at	NBPF11;NBPF24
sr584	|L2695:f28049|Uma:34279_at|Singh:33762_r_at	FLJ39739
sr585	|L2695:f43706|Uma:34279_at|Singh:33762_r_at	FLJ39739
sr601	|Welsh:33352_at|Singh:33352_at	HIST2H2BE;HIST2H2AC;HIST2H2AB
sr603	|L3044:f41458|L3289:f41458|Welsh:1230_g_at|Singh:1230_g_at	SF3B4;MTMR11
sr612	|Welsh:37600_at|Singh:37600_at	TARS2;ECM1
sr641	|Welsh:1311_at|Uma:38688_at	PSMB4;POGZ
sr644	|L3044:f38638|L3289:f15238	TUFT1;MIR554
sr651	|Uma:41471_at	S100A9
sr652	|L3289:f7|Uma:41096_at	S100A8
sr653	|Uma:41096_at	S100A7A
sr654	|Welsh:38087_s_at|Uma:38087_s_at|Singh:38087_s_at	S100A4
sr655	|Welsh:38087_s_at|Uma:38088_r_at|Singh:38087_s_at	S100A4
sr664	|Uma:39800_s_at	HAX1
sr667	|L2695:f6522|L3289:f12610|Welsh:38063_at|Uma:38118_at|Singh:37347_at	PBXIP1;PYGO2;SHC1;CKS1B;MIR4258
sr671	|Uma:40425_at|Singh:40425_at	EFNA1;SLC50A1
sr674	|L2695:f23435|L3289:f26607|Welsh:34264_at|Uma:34264_at	FDPS;RUSC1-AS1;RUSC1
sr676	|L3289:f19804|Welsh:36144_at|Singh:36144_at	SYT11
sr678	|L2695:f121|L3044:f27092|L3289:f27092|Welsh:40099_at|Uma:40099_at|Singh:40099_at	ARHGEF2
sr690	|L2695:f23578|Singh:36446_s_at	ISG20L2;RRNAD1;MRPL24;HDGF
sr697	|L2695:f14886|L3289:f29810|Welsh:1456_s_at|Uma:1456_s_at	IFI16
sr698	|L2695:f14886|L3289:f18006|Welsh:1456_s_at|Uma:1456_s_at	IFI16
sr699	|Uma:33295_at	CADM3;LOC100131825;DARC
sr701	|L2695:f5752|L3044:f5416|L3289:f5416|Welsh:34377_at|Singh:34377_at	ATP1A2
sr712	|Uma:36889_at	ADAMTS4;NDUFS2;FCER1G
sr723	|L2695:f21768|L3044:f21028|L3289:f29386|Welsh:41242_at|Singh:41242_at	UAP1
sr724	|L2695:f11193|L3044:f21028|L3289:f29386|Welsh:41242_at|Singh:41242_at	UAP1
sr725	|L2695:f18617|L3044:f21028|L3289:f29386|Welsh:41242_at|Singh:41242_at	UAP1
sr726	|L2695:f29778|L3044:f21028|L3289:f29386|Welsh:41242_at|Singh:41242_at	UAP1
sr727	|L2695:f21768|L3044:f14585|L3289:f29386|Welsh:41242_at|Singh:41242_at	UAP1
sr729	|L2695:f18617|L3044:f14585|L3289:f29386|Welsh:41242_at|Singh:41242_at	UAP1
sr731	|L2695:f21768|L3044:f29386|L3289:f21028|Welsh:41242_at|Singh:41242_at	UAP1
sr732	|L2695:f11193|L3044:f29386|L3289:f21028|Welsh:41242_at|Singh:41242_at	UAP1
sr733	|L2695:f18617|L3044:f29386|L3289:f21028|Welsh:41242_at|Singh:41242_at	UAP1
sr734	|L2695:f29778|L3044:f29386|L3289:f21028|Welsh:41242_at|Singh:41242_at	UAP1
sr735	|L2695:f21768|L3044:f21028|L3289:f21028|Welsh:41242_at|Singh:41242_at	UAP1
sr736	|L2695:f11193|L3044:f21028|L3289:f21028|Welsh:41242_at|Singh:41242_at	UAP1
sr737	|L2695:f18617|L3044:f21028|L3289:f21028|Welsh:41242_at|Singh:41242_at	UAP1
sr738	|L2695:f29778|L3044:f21028|L3289:f21028|Welsh:41242_at|Singh:41242_at	UAP1
sr739	|L2695:f21768|L3044:f14585|L3289:f21028|Welsh:41242_at|Singh:41242_at	UAP1
sr740	|L2695:f11193|L3044:f14585|L3289:f21028|Welsh:41242_at|Singh:41242_at	UAP1
sr741	|L2695:f18617|L3044:f14585|L3289:f21028|Welsh:41242_at|Singh:41242_at	UAP1
sr742	|L2695:f29778|L3044:f14585|L3289:f21028|Welsh:41242_at|Singh:41242_at	UAP1
sr747	|L2695:f21768|L3044:f21028|L3289:f14585|Welsh:41242_at|Singh:41242_at	UAP1
sr748	|L2695:f11193|L3044:f21028|L3289:f14585|Welsh:41242_at|Singh:41242_at	UAP1
sr749	|L2695:f18617|L3044:f21028|L3289:f14585|Welsh:41242_at|Singh:41242_at	UAP1
sr750	|L2695:f29778|L3044:f21028|L3289:f14585|Welsh:41242_at|Singh:41242_at	UAP1
sr751	|L2695:f21768|L3044:f14585|L3289:f14585|Welsh:41242_at|Singh:41242_at	UAP1
sr752	|L2695:f11193|L3044:f14585|L3289:f14585|Welsh:41242_at|Singh:41242_at	UAP1
sr753	|L2695:f18617|L3044:f14585|L3289:f14585|Welsh:41242_at|Singh:41242_at	UAP1
sr754	|L2695:f29778|L3044:f14585|L3289:f14585|Welsh:41242_at|Singh:41242_at	UAP1
sr755	|L2695:f13011|L3044:f9967|L3289:f9967|Welsh:1319_at|Singh:1319_at	DDR2
sr794	|L2695:f21815|L3044:f20287|L3289:f20287|Uma:39018_at	MGST3
sr796	|L2695:f6678|L3044:f6314|L3289:f6314|Welsh:37193_at|Singh:37193_at	UCK2;MIR3658
sr797	|L2695:f3870|L3044:f6314|L3289:f6314|Welsh:37193_at|Singh:37193_at	UCK2;MIR3658
sr798	|L2695:f6678|L3044:f1234|L3289:f6314|Welsh:37193_at|Singh:37193_at	UCK2;MIR3658
sr799	|L2695:f3870|L3044:f1234|L3289:f6314|Welsh:37193_at|Singh:37193_at	UCK2;MIR3658
sr800	|L2695:f6678|L3044:f6314|L3289:f1234|Welsh:37193_at|Singh:37193_at	UCK2;MIR3658
sr801	|L2695:f3870|L3044:f6314|L3289:f1234|Welsh:37193_at|Singh:37193_at	UCK2;MIR3658
sr802	|L2695:f6678|L3044:f1234|L3289:f1234|Welsh:37193_at|Singh:37193_at	UCK2;MIR3658
sr803	|L2695:f3870|L3044:f1234|L3289:f1234|Welsh:37193_at|Singh:37193_at	UCK2;MIR3658
sr806	|L2695:f12182|L3289:f8415|Welsh:37000_at|Singh:37000_at	BRP44;DCAF6
sr807	|L2695:f35482|L3289:f8415|Welsh:37000_at|Singh:37000_at	BRP44;DCAF6
sr808	|L2695:f32958|L3289:f8415|Welsh:37000_at|Singh:37000_at	BRP44;DCAF6
sr809	|L2695:f12182|L3289:f35326|Welsh:37000_at|Singh:37000_at	BRP44;DCAF6
sr810	|L2695:f35482|L3289:f35326|Welsh:37000_at|Singh:37000_at	BRP44;DCAF6
sr811	|L2695:f32958|L3289:f35326|Welsh:37000_at|Singh:37000_at	BRP44;DCAF6
sr812	|L2695:f18329|Welsh:40301_at|Singh:40301_at	GPR161
sr817	|L2695:f3215|L3044:f1883|L3289:f1883|Welsh:38057_at|Uma:38059_g_at|Singh:38057_at	DPT
sr818	|L2695:f3215|L3044:f1883|L3289:f1883|Welsh:38058_at|Uma:38059_g_at|Singh:38057_at	DPT
sr819	|L2695:f3215|L3044:f1883|L3289:f1883|Welsh:38059_g_at|Uma:38059_g_at|Singh:38057_at	DPT
sr820	|L2695:f3215|L3044:f1883|L3289:f1883|Welsh:38057_at|Uma:38057_at|Singh:38059_g_at	DPT
sr821	|L2695:f3215|L3044:f1883|L3289:f1883|Welsh:38058_at|Uma:38057_at|Singh:38059_g_at	DPT
sr822	|L2695:f3215|L3044:f1883|L3289:f1883|Welsh:38059_g_at|Uma:38057_at|Singh:38059_g_at	DPT
sr823	|L2695:f3215|L3044:f1883|L3289:f1883|Welsh:38057_at|Uma:38059_g_at|Singh:38059_g_at	DPT
sr824	|L2695:f3215|L3044:f1883|L3289:f1883|Welsh:38058_at|Uma:38059_g_at|Singh:38059_g_at	DPT
sr825	|L2695:f3215|L3044:f1883|L3289:f1883|Welsh:38059_g_at|Uma:38059_g_at|Singh:38059_g_at	DPT
sr826	|Welsh:37669_s_at|Singh:37669_s_at	ATP1B1;NME7;BLZF1;C1orf114
sr839	|Singh:1851_s_at	FASLG
sr851	|L2695:f25206|L3044:f27221|L3289:f27374|Welsh:40832_s_at|Uma:40832_s_at	TOR1AIP1
sr852	|L2695:f8938|L3044:f27221|L3289:f27374|Welsh:40832_s_at|Uma:40832_s_at	TOR1AIP1
sr853	|L2695:f28085|L3044:f27221|L3289:f27374|Welsh:40832_s_at|Uma:40832_s_at	TOR1AIP1
sr863	|L2695:f25206|L3044:f27221|L3289:f7594|Welsh:40832_s_at|Uma:40832_s_at	TOR1AIP1
sr864	|L2695:f8938|L3044:f27221|L3289:f7594|Welsh:40832_s_at|Uma:40832_s_at	TOR1AIP1
sr865	|L2695:f28085|L3044:f27221|L3289:f7594|Welsh:40832_s_at|Uma:40832_s_at	TOR1AIP1
sr869	|L2695:f25206|L3044:f27221|L3289:f27374|Welsh:40833_r_at|Uma:40832_s_at	TOR1AIP1
sr870	|L2695:f8938|L3044:f27221|L3289:f27374|Welsh:40833_r_at|Uma:40832_s_at	TOR1AIP1
sr871	|L2695:f28085|L3044:f27221|L3289:f27374|Welsh:40833_r_at|Uma:40832_s_at	TOR1AIP1
sr881	|L2695:f25206|L3044:f27221|L3289:f7594|Welsh:40833_r_at|Uma:40832_s_at	TOR1AIP1
sr882	|L2695:f8938|L3044:f27221|L3289:f7594|Welsh:40833_r_at|Uma:40832_s_at	TOR1AIP1
sr884	|L3289:f28952|Welsh:1257_s_at|Uma:1257_s_at|Singh:1257_s_at	QSOX1;FLJ23867
sr889	|L2695:f3640|L3044:f3580|L3289:f3580|Welsh:34427_g_at|Singh:34425_at	MR1
sr890	|L2695:f33301|L3044:f3580|L3289:f3580|Welsh:34427_g_at|Singh:34425_at	MR1
sr891	|L2695:f25177|L3044:f3580|L3289:f3580|Welsh:34427_g_at|Singh:34425_at	MR1
sr892	|L2695:f25969|L3044:f3580|L3289:f3580|Welsh:34427_g_at|Singh:34425_at	MR1
sr893	|L2695:f3640|L3044:f36144|L3289:f3580|Welsh:34427_g_at|Singh:34425_at	MR1
sr894	|L2695:f33301|L3044:f36144|L3289:f3580|Welsh:34427_g_at|Singh:34425_at	MR1
sr895	|L2695:f25177|L3044:f36144|L3289:f3580|Welsh:34427_g_at|Singh:34425_at	MR1
sr896	|L2695:f25969|L3044:f36144|L3289:f3580|Welsh:34427_g_at|Singh:34425_at	MR1
sr897	|L2695:f3640|L3044:f28269|L3289:f3580|Welsh:34427_g_at|Singh:34425_at	MR1
sr898	|L2695:f33301|L3044:f28269|L3289:f3580|Welsh:34427_g_at|Singh:34425_at	MR1
sr899	|L2695:f25177|L3044:f28269|L3289:f3580|Welsh:34427_g_at|Singh:34425_at	MR1
sr900	|L2695:f25969|L3044:f28269|L3289:f3580|Welsh:34427_g_at|Singh:34425_at	MR1
sr901	|L2695:f3640|L3044:f3580|L3289:f36144|Welsh:34427_g_at|Singh:34425_at	MR1
sr902	|L2695:f33301|L3044:f3580|L3289:f36144|Welsh:34427_g_at|Singh:34425_at	MR1
sr903	|L2695:f25177|L3044:f3580|L3289:f36144|Welsh:34427_g_at|Singh:34425_at	MR1
sr904	|L2695:f25969|L3044:f3580|L3289:f36144|Welsh:34427_g_at|Singh:34425_at	MR1
sr905	|L2695:f3640|L3044:f36144|L3289:f36144|Welsh:34427_g_at|Singh:34425_at	MR1
sr906	|L2695:f33301|L3044:f36144|L3289:f36144|Welsh:34427_g_at|Singh:34425_at	MR1
sr907	|L2695:f25177|L3044:f36144|L3289:f36144|Welsh:34427_g_at|Singh:34425_at	MR1
sr908	|L2695:f25969|L3044:f36144|L3289:f36144|Welsh:34427_g_at|Singh:34425_at	MR1
sr909	|L2695:f3640|L3044:f28269|L3289:f36144|Welsh:34427_g_at|Singh:34425_at	MR1
sr910	|L2695:f33301|L3044:f28269|L3289:f36144|Welsh:34427_g_at|Singh:34425_at	MR1
sr911	|L2695:f25177|L3044:f28269|L3289:f36144|Welsh:34427_g_at|Singh:34425_at	MR1
sr912	|L2695:f25969|L3044:f28269|L3289:f36144|Welsh:34427_g_at|Singh:34425_at	MR1
sr913	|L2695:f3640|L3044:f3580|L3289:f28269|Welsh:34427_g_at|Singh:34425_at	MR1
sr914	|L2695:f33301|L3044:f3580|L3289:f28269|Welsh:34427_g_at|Singh:34425_at	MR1
sr915	|L2695:f25177|L3044:f3580|L3289:f28269|Welsh:34427_g_at|Singh:34425_at	MR1
sr916	|L2695:f25969|L3044:f3580|L3289:f28269|Welsh:34427_g_at|Singh:34425_at	MR1
sr917	|L2695:f3640|L3044:f36144|L3289:f28269|Welsh:34427_g_at|Singh:34425_at	MR1
sr918	|L2695:f33301|L3044:f36144|L3289:f28269|Welsh:34427_g_at|Singh:34425_at	MR1
sr919	|L2695:f25177|L3044:f36144|L3289:f28269|Welsh:34427_g_at|Singh:34425_at	MR1
sr920	|L2695:f25969|L3044:f36144|L3289:f28269|Welsh:34427_g_at|Singh:34425_at	MR1
sr921	|L2695:f3640|L3044:f28269|L3289:f28269|Welsh:34427_g_at|Singh:34425_at	MR1
sr922	|L2695:f33301|L3044:f28269|L3289:f28269|Welsh:34427_g_at|Singh:34425_at	MR1
sr923	|L2695:f25177|L3044:f28269|L3289:f28269|Welsh:34427_g_at|Singh:34425_at	MR1
sr924	|L2695:f25969|L3044:f28269|L3289:f28269|Welsh:34427_g_at|Singh:34425_at	MR1
sr925	|L2695:f3640|L3044:f3580|L3289:f3580|Welsh:34425_at|Singh:34425_at	MR1
sr926	|L2695:f33301|L3044:f3580|L3289:f3580|Welsh:34425_at|Singh:34425_at	MR1
sr927	|L2695:f25177|L3044:f3580|L3289:f3580|Welsh:34425_at|Singh:34425_at	MR1
sr928	|L2695:f25969|L3044:f3580|L3289:f3580|Welsh:34425_at|Singh:34425_at	MR1
sr929	|L2695:f3640|L3044:f36144|L3289:f3580|Welsh:34425_at|Singh:34425_at	MR1
sr930	|L2695:f33301|L3044:f36144|L3289:f3580|Welsh:34425_at|Singh:34425_at	MR1
sr931	|L2695:f25177|L3044:f36144|L3289:f3580|Welsh:34425_at|Singh:34425_at	MR1
sr932	|L2695:f25969|L3044:f36144|L3289:f3580|Welsh:34425_at|Singh:34425_at	MR1
sr933	|L2695:f3640|L3044:f28269|L3289:f3580|Welsh:34425_at|Singh:34425_at	MR1
sr934	|L2695:f33301|L3044:f28269|L3289:f3580|Welsh:34425_at|Singh:34425_at	MR1
sr935	|L2695:f25177|L3044:f28269|L3289:f3580|Welsh:34425_at|Singh:34425_at	MR1
sr936	|L2695:f25969|L3044:f28269|L3289:f3580|Welsh:34425_at|Singh:34425_at	MR1
sr937	|L2695:f3640|L3044:f3580|L3289:f36144|Welsh:34425_at|Singh:34425_at	MR1
sr938	|L2695:f33301|L3044:f3580|L3289:f36144|Welsh:34425_at|Singh:34425_at	MR1
sr939	|L2695:f25177|L3044:f3580|L3289:f36144|Welsh:34425_at|Singh:34425_at	MR1
sr940	|L2695:f25969|L3044:f3580|L3289:f36144|Welsh:34425_at|Singh:34425_at	MR1
sr941	|L2695:f3640|L3044:f36144|L3289:f36144|Welsh:34425_at|Singh:34425_at	MR1
sr942	|L2695:f33301|L3044:f36144|L3289:f36144|Welsh:34425_at|Singh:34425_at	MR1
sr943	|L2695:f25177|L3044:f36144|L3289:f36144|Welsh:34425_at|Singh:34425_at	MR1
sr944	|L2695:f25969|L3044:f36144|L3289:f36144|Welsh:34425_at|Singh:34425_at	MR1
sr945	|L2695:f3640|L3044:f28269|L3289:f36144|Welsh:34425_at|Singh:34425_at	MR1
sr946	|L2695:f33301|L3044:f28269|L3289:f36144|Welsh:34425_at|Singh:34425_at	MR1
sr947	|L2695:f25177|L3044:f28269|L3289:f36144|Welsh:34425_at|Singh:34425_at	MR1
sr948	|L2695:f25969|L3044:f28269|L3289:f36144|Welsh:34425_at|Singh:34425_at	MR1
sr949	|L2695:f3640|L3044:f3580|L3289:f28269|Welsh:34425_at|Singh:34425_at	MR1
sr950	|L2695:f33301|L3044:f3580|L3289:f28269|Welsh:34425_at|Singh:34425_at	MR1
sr951	|L2695:f25177|L3044:f3580|L3289:f28269|Welsh:34425_at|Singh:34425_at	MR1
sr952	|L2695:f25969|L3044:f3580|L3289:f28269|Welsh:34425_at|Singh:34425_at	MR1
sr953	|L2695:f3640|L3044:f36144|L3289:f28269|Welsh:34425_at|Singh:34425_at	MR1
sr954	|L2695:f33301|L3044:f36144|L3289:f28269|Welsh:34425_at|Singh:34425_at	MR1
sr955	|L2695:f25177|L3044:f36144|L3289:f28269|Welsh:34425_at|Singh:34425_at	MR1
sr956	|L2695:f25969|L3044:f36144|L3289:f28269|Welsh:34425_at|Singh:34425_at	MR1
sr957	|L2695:f3640|L3044:f28269|L3289:f28269|Welsh:34425_at|Singh:34425_at	MR1
sr958	|L2695:f33301|L3044:f28269|L3289:f28269|Welsh:34425_at|Singh:34425_at	MR1
sr959	|L2695:f25177|L3044:f28269|L3289:f28269|Welsh:34425_at|Singh:34425_at	MR1
sr960	|L2695:f25969|L3044:f28269|L3289:f28269|Welsh:34425_at|Singh:34425_at	MR1
sr963	|Singh:41779_at	RGS16
sr967	|L2695:f30184|Welsh:37539_at|Singh:37539_at	ARPC5;RGL1;APOBEC4
sr968	|L2695:f28978|L3044:f28334|L3289:f28334|Welsh:39550_at|Uma:39550_at|Singh:39550_at	GLT25D2
sr976	|Uma:36575_at	RGS1
sr981	|L2695:f25687|Welsh:32250_at|Singh:32250_at	CFH
sr1000	|Uma:40445_at|Singh:40445_at	ELF3
sr1009	|L2695:f18783|L3044:f19131|Uma:39713_at	KDM5B
sr1010	|L2695:f35884|L3044:f19131|Uma:39713_at	KDM5B
sr1019	|Uma:36634_at	LOC730227;BTG2
sr1020	|L3289:f20867|Welsh:33431_at|Singh:33431_at	FMOD
sr1030	|L2695:f17850|Singh:38679_g_at	SNRPE
sr1036	|Welsh:38496_at|Uma:38497_at|Singh:38496_at	ELK4
sr1037	|Welsh:38496_at|Uma:38496_at|Singh:38496_at	ELK4
sr1052	|L2695:f15258|Welsh:38326_at|Uma:38326_at|Singh:38326_at	G0S2
sr1056	|L2695:f13077|Welsh:35238_at|Singh:35238_at	TRAF5
sr1057	|L2695:f13077|Welsh:35238_at|Singh:1328_at	TRAF5
sr1059	|L3289:f11771|Uma:287_at	ATF3
sr1063	|L2695:f33268|L3289:f2066|Uma:35775_at	SMYD2
sr1064	|L2695:f2306|L3289:f2066|Uma:35775_at	SMYD2
sr1073	|L2695:f38851|L3044:f37791|L3289:f19016|Welsh:1262_s_at|Singh:1262_s_at	TGFB2
sr1074	|L2695:f17792|L3044:f37791|L3289:f19016|Welsh:1262_s_at|Singh:1262_s_at	TGFB2
sr1075	|L2695:f38851|L3044:f37791|L3289:f37791|Welsh:1262_s_at|Singh:1262_s_at	TGFB2
sr1076	|L2695:f17792|L3044:f37791|L3289:f37791|Welsh:1262_s_at|Singh:1262_s_at	TGFB2
sr1077	|L2695:f38851|L3044:f37791|L3289:f19016|Welsh:971_s_at|Singh:1262_s_at	TGFB2
sr1078	|L2695:f17792|L3044:f37791|L3289:f19016|Welsh:971_s_at|Singh:1262_s_at	TGFB2
sr1079	|L2695:f38851|L3044:f37791|L3289:f37791|Welsh:971_s_at|Singh:1262_s_at	TGFB2
sr1080	|L2695:f17792|L3044:f37791|L3289:f37791|Welsh:971_s_at|Singh:1262_s_at	TGFB2
sr1105	|L2695:f3400|Uma:254_at|Singh:254_at	H3F3A;LOC440926
sr1106	|L2695:f28986|Uma:254_at|Singh:254_at	H3F3A;LOC440926
sr1110	|L2695:f2961|Welsh:32206_at|Uma:32206_at|Singh:32206_at	CDC42BPA
sr1112	|Uma:33987_at	ARF1;MIR3620
sr1117	|Welsh:31737_at|Uma:31737_at	ACTA1
sr1119	|Singh:35186_at	TAF5L;URB2
sr1133	|Singh:33233_at	RBM34
sr1136	|L2695:f3131|Welsh:35366_at|Singh:35366_at	NID1
sr1140	|Singh:38263_at	RYR2
sr1153	|L3044:f10894|Singh:33893_r_at	CEP170;SDCCAG8;MIR4677;AKT3
sr1154	|Singh:35824_at	ZNF238
sr1158	|Singh:33598_r_at	NLRP3
sr1167	|Uma:37026_at|Singh:37026_at	KLF6
sr1179	|L2695:f5741|L3044:f25084|Singh:2081_s_at	PRKCQ;LOC439949
sr1184	|L2695:f16577|L3044:f16189|L3289:f16189|Welsh:40511_at|Singh:40511_at	GATA3
sr1185	|L2695:f38998|L3044:f16189|L3289:f16189|Welsh:40511_at|Singh:40511_at	GATA3
sr1186	|L2695:f37666|L3044:f16189|L3289:f16189|Welsh:40511_at|Singh:40511_at	GATA3
sr1187	|L2695:f16577|L3044:f42466|L3289:f16189|Welsh:40511_at|Singh:40511_at	GATA3
sr1188	|L2695:f38998|L3044:f42466|L3289:f16189|Welsh:40511_at|Singh:40511_at	GATA3
sr1189	|L2695:f37666|L3044:f42466|L3289:f16189|Welsh:40511_at|Singh:40511_at	GATA3
sr1190	|L2695:f16577|L3044:f39690|L3289:f16189|Welsh:40511_at|Singh:40511_at	GATA3
sr1191	|L2695:f38998|L3044:f39690|L3289:f16189|Welsh:40511_at|Singh:40511_at	GATA3
sr1192	|L2695:f37666|L3044:f39690|L3289:f16189|Welsh:40511_at|Singh:40511_at	GATA3
sr1193	|L2695:f16577|L3044:f16189|L3289:f42466|Welsh:40511_at|Singh:40511_at	GATA3
sr1194	|L2695:f38998|L3044:f16189|L3289:f42466|Welsh:40511_at|Singh:40511_at	GATA3
sr1195	|L2695:f37666|L3044:f16189|L3289:f42466|Welsh:40511_at|Singh:40511_at	GATA3
sr1196	|L2695:f16577|L3044:f42466|L3289:f42466|Welsh:40511_at|Singh:40511_at	GATA3
sr1197	|L2695:f38998|L3044:f42466|L3289:f42466|Welsh:40511_at|Singh:40511_at	GATA3
sr1198	|L2695:f37666|L3044:f42466|L3289:f42466|Welsh:40511_at|Singh:40511_at	GATA3
sr1199	|L2695:f16577|L3044:f39690|L3289:f42466|Welsh:40511_at|Singh:40511_at	GATA3
sr1200	|L2695:f38998|L3044:f39690|L3289:f42466|Welsh:40511_at|Singh:40511_at	GATA3
sr1201	|L2695:f37666|L3044:f39690|L3289:f42466|Welsh:40511_at|Singh:40511_at	GATA3
sr1202	|L2695:f3394|L3044:f423|L3289:f423|Welsh:32851_at|Uma:34532_at|Singh:32851_at	CELF2
sr1203	|L2695:f3249|L3044:f423|L3289:f423|Welsh:32851_at|Uma:34532_at|Singh:32851_at	CELF2
sr1211	|L2695:f19545|L3044:f18241|L3289:f18241|Welsh:41742_s_at|Uma:41743_i_at|Singh:41744_at	OPTN
sr1212	|L2695:f19545|L3044:f18241|L3289:f18241|Welsh:41743_i_at|Uma:41743_i_at|Singh:41744_at	OPTN
sr1213	|L2695:f19545|L3044:f18241|L3289:f18241|Welsh:41744_at|Uma:41743_i_at|Singh:41744_at	OPTN
sr1217	|L2695:f40175|Welsh:36821_at|Singh:36821_at	FAM171A1
sr1244	|L2695:f14114|L3044:f10126|L3289:f24386|Welsh:40069_at|Uma:40069_at|Singh:40069_at	SVIL;MIR604;MIR938
sr1245	|L2695:f25581|L3044:f10126|L3289:f24386|Welsh:40069_at|Uma:40069_at|Singh:40069_at	SVIL;MIR604;MIR938
sr1246	|L2695:f14114|L3044:f24386|L3289:f24386|Welsh:40069_at|Uma:40069_at|Singh:40069_at	SVIL;MIR604;MIR938
sr1247	|L2695:f25581|L3044:f24386|L3289:f24386|Welsh:40069_at|Uma:40069_at|Singh:40069_at	SVIL;MIR604;MIR938
sr1248	|L2695:f14114|L3044:f7414|L3289:f24386|Welsh:40069_at|Uma:40069_at|Singh:40069_at	SVIL;MIR604;MIR938
sr1249	|L2695:f25581|L3044:f7414|L3289:f24386|Welsh:40069_at|Uma:40069_at|Singh:40069_at	SVIL;MIR604;MIR938
sr1250	|L2695:f14114|L3044:f13632|L3289:f24386|Welsh:40069_at|Uma:40069_at|Singh:40069_at	SVIL;MIR604;MIR938
sr1251	|L2695:f25581|L3044:f13632|L3289:f24386|Welsh:40069_at|Uma:40069_at|Singh:40069_at	SVIL;MIR604;MIR938
sr1254	|L2695:f14114|L3044:f24386|L3289:f13632|Welsh:40069_at|Uma:40069_at|Singh:40069_at	SVIL;MIR604;MIR938
sr1255	|L2695:f25581|L3044:f24386|L3289:f13632|Welsh:40069_at|Uma:40069_at|Singh:40069_at	SVIL;MIR604;MIR938
sr1256	|L2695:f14114|L3044:f7414|L3289:f13632|Welsh:40069_at|Uma:40069_at|Singh:40069_at	SVIL;MIR604;MIR938
sr1257	|L2695:f25581|L3044:f7414|L3289:f13632|Welsh:40069_at|Uma:40069_at|Singh:40069_at	SVIL;MIR604;MIR938
sr1280	|Welsh:34770_at|Singh:1891_at	MAP3K8
sr1285	|L2695:f5446|L3289:f7345|Welsh:32808_at|Singh:2055_s_at	ITGB1
sr1286	|L2695:f7425|L3289:f7345|Welsh:32808_at|Singh:2055_s_at	ITGB1
sr1295	|Welsh:33817_at|Uma:33817_at	HNRNPA3P1
sr1302	|L3044:f13570|L3289:f13570|Singh:37954_at	ANXA8;ANXA8L1
sr1303	|L3044:f13570|L3289:f13570|Singh:37954_at	ANXA8L2
sr1304	|L3044:f13570|L3289:f13570|Singh:37954_at	ANXA8;ANXA8L1
sr1316	|Welsh:35995_at|Uma:35995_at|Singh:35997_g_at	ZWINT
sr1319	|L2695:f33284|L3044:f32392|L3289:f32392|Welsh:36965_at|Uma:36967_g_at|Singh:36965_at	ANK3
sr1320	|L2695:f8548|L3044:f32392|L3289:f32392|Welsh:36965_at|Uma:36967_g_at|Singh:36965_at	ANK3
sr1321	|L2695:f14927|L3044:f32392|L3289:f32392|Welsh:36965_at|Uma:36967_g_at|Singh:36965_at	ANK3
sr1322	|L2695:f33284|L3044:f14831|L3289:f32392|Welsh:36965_at|Uma:36967_g_at|Singh:36965_at	ANK3
sr1323	|L2695:f8548|L3044:f14831|L3289:f32392|Welsh:36965_at|Uma:36967_g_at|Singh:36965_at	ANK3
sr1324	|L2695:f14927|L3044:f14831|L3289:f32392|Welsh:36965_at|Uma:36967_g_at|Singh:36965_at	ANK3
sr1328	|L2695:f33284|L3044:f14831|L3289:f14831|Welsh:36965_at|Uma:36967_g_at|Singh:36965_at	ANK3
sr1329	|L2695:f8548|L3044:f14831|L3289:f14831|Welsh:36965_at|Uma:36967_g_at|Singh:36965_at	ANK3
sr1330	|L2695:f14927|L3044:f14831|L3289:f14831|Welsh:36965_at|Uma:36967_g_at|Singh:36965_at	ANK3
sr1331	|L2695:f33284|L3044:f32392|L3289:f32392|Welsh:36966_at|Uma:36967_g_at|Singh:36965_at	ANK3
sr1332	|L2695:f8548|L3044:f32392|L3289:f32392|Welsh:36966_at|Uma:36967_g_at|Singh:36965_at	ANK3
sr1333	|L2695:f14927|L3044:f32392|L3289:f32392|Welsh:36966_at|Uma:36967_g_at|Singh:36965_at	ANK3
sr1334	|L2695:f33284|L3044:f14831|L3289:f32392|Welsh:36966_at|Uma:36967_g_at|Singh:36965_at	ANK3
sr1335	|L2695:f8548|L3044:f14831|L3289:f32392|Welsh:36966_at|Uma:36967_g_at|Singh:36965_at	ANK3
sr1336	|L2695:f14927|L3044:f14831|L3289:f32392|Welsh:36966_at|Uma:36967_g_at|Singh:36965_at	ANK3
sr1340	|L2695:f33284|L3044:f14831|L3289:f14831|Welsh:36966_at|Uma:36967_g_at|Singh:36965_at	ANK3
sr1341	|L2695:f8548|L3044:f14831|L3289:f14831|Welsh:36966_at|Uma:36967_g_at|Singh:36965_at	ANK3
sr1342	|L2695:f14927|L3044:f14831|L3289:f14831|Welsh:36966_at|Uma:36967_g_at|Singh:36965_at	ANK3
sr1345	|Welsh:39771_at|Singh:39771_at	RHOBTB1
sr1347	|L2695:f24314|Uma:37863_at	EGR2
sr1348	|Welsh:31444_s_at|Uma:31444_s_at|Singh:31444_s_at	ANXA2P3
sr1359	|L3044:f12354|L3289:f12354|Welsh:38952_s_at|Singh:38951_at	COL13A1
sr1362	|L2695:f29003|L3044:f16449|L3289:f16449|Welsh:35263_at|Singh:35263_at	EIF4EBP2
sr1363	|L2695:f16913|L3044:f16449|L3289:f16449|Welsh:35263_at|Singh:35263_at	EIF4EBP2
sr1381	|L2695:f37357|L3044:f40761|L3289:f40761|Welsh:39388_at|Uma:650_s_at|Singh:650_s_at	KIAA0913;LOC100507331;NDST2;CAMK2G
sr1382	|L2695:f34356|L3044:f40761|L3289:f40761|Welsh:39388_at|Uma:650_s_at|Singh:650_s_at	KIAA0913;LOC100507331;NDST2;CAMK2G
sr1383	|L2695:f37357|L3044:f40761|L3289:f40761|Welsh:650_s_at|Uma:650_s_at|Singh:650_s_at	KIAA0913;LOC100507331;NDST2;CAMK2G
sr1384	|L2695:f34356|L3044:f40761|L3289:f40761|Welsh:650_s_at|Uma:650_s_at|Singh:650_s_at	KIAA0913;LOC100507331;NDST2;CAMK2G
sr1385	|L2695:f37357|L3044:f40761|L3289:f40761|Welsh:32104_i_at|Uma:650_s_at|Singh:650_s_at	KIAA0913;LOC100507331;NDST2;CAMK2G
sr1386	|L2695:f34356|L3044:f40761|L3289:f40761|Welsh:32104_i_at|Uma:650_s_at|Singh:650_s_at	KIAA0913;LOC100507331;NDST2;CAMK2G
sr1387	|L2695:f37357|L3044:f40761|L3289:f40761|Welsh:32105_f_at|Uma:650_s_at|Singh:650_s_at	KIAA0913;LOC100507331;NDST2;CAMK2G
sr1388	|L2695:f34356|L3044:f40761|L3289:f40761|Welsh:32105_f_at|Uma:650_s_at|Singh:650_s_at	KIAA0913;LOC100507331;NDST2;CAMK2G
sr1389	|L2695:f37357|L3044:f40761|L3289:f40761|Welsh:39388_at|Uma:32104_i_at|Singh:650_s_at	KIAA0913;LOC100507331;NDST2;CAMK2G
sr1390	|L2695:f34356|L3044:f40761|L3289:f40761|Welsh:39388_at|Uma:32104_i_at|Singh:650_s_at	KIAA0913;LOC100507331;NDST2;CAMK2G
sr1391	|L2695:f37357|L3044:f40761|L3289:f40761|Welsh:650_s_at|Uma:32104_i_at|Singh:650_s_at	KIAA0913;LOC100507331;NDST2;CAMK2G
sr1392	|L2695:f34356|L3044:f40761|L3289:f40761|Welsh:650_s_at|Uma:32104_i_at|Singh:650_s_at	KIAA0913;LOC100507331;NDST2;CAMK2G
sr1393	|L2695:f37357|L3044:f40761|L3289:f40761|Welsh:32104_i_at|Uma:32104_i_at|Singh:650_s_at	KIAA0913;LOC100507331;NDST2;CAMK2G
sr1394	|L2695:f34356|L3044:f40761|L3289:f40761|Welsh:32104_i_at|Uma:32104_i_at|Singh:650_s_at	KIAA0913;LOC100507331;NDST2;CAMK2G
sr1395	|L2695:f37357|L3044:f40761|L3289:f40761|Welsh:32105_f_at|Uma:32104_i_at|Singh:650_s_at	KIAA0913;LOC100507331;NDST2;CAMK2G
sr1396	|L2695:f34356|L3044:f40761|L3289:f40761|Welsh:32105_f_at|Uma:32104_i_at|Singh:650_s_at	KIAA0913;LOC100507331;NDST2;CAMK2G
sr1397	|L2695:f37357|L3044:f40761|L3289:f40761|Welsh:39388_at|Uma:32105_f_at|Singh:650_s_at	KIAA0913;LOC100507331;NDST2;CAMK2G
sr1398	|L2695:f34356|L3044:f40761|L3289:f40761|Welsh:39388_at|Uma:32105_f_at|Singh:650_s_at	KIAA0913;LOC100507331;NDST2;CAMK2G
sr1399	|L2695:f37357|L3044:f40761|L3289:f40761|Welsh:650_s_at|Uma:32105_f_at|Singh:650_s_at	KIAA0913;LOC100507331;NDST2;CAMK2G
sr1400	|L2695:f34356|L3044:f40761|L3289:f40761|Welsh:650_s_at|Uma:32105_f_at|Singh:650_s_at	KIAA0913;LOC100507331;NDST2;CAMK2G
sr1401	|L2695:f37357|L3044:f40761|L3289:f40761|Welsh:32104_i_at|Uma:32105_f_at|Singh:650_s_at	KIAA0913;LOC100507331;NDST2;CAMK2G
sr1402	|L2695:f34356|L3044:f40761|L3289:f40761|Welsh:32104_i_at|Uma:32105_f_at|Singh:650_s_at	KIAA0913;LOC100507331;NDST2;CAMK2G
sr1403	|L2695:f37357|L3044:f40761|L3289:f40761|Welsh:32105_f_at|Uma:32105_f_at|Singh:650_s_at	KIAA0913;LOC100507331;NDST2;CAMK2G
sr1404	|L2695:f34356|L3044:f40761|L3289:f40761|Welsh:32105_f_at|Uma:32105_f_at|Singh:650_s_at	KIAA0913;LOC100507331;NDST2;CAMK2G
sr1409	|Welsh:37696_at|Uma:37697_s_at	VDAC2
sr1414	|L3044:f3696|L3289:f3696|Uma:40575_at	DLG5;LOC100128292
sr1454	|L2695:f19572|L3044:f19352|L3289:f19352|Singh:1434_at	KLLN;PTEN
sr1455	|L2695:f41003|L3044:f19352|L3289:f19352|Singh:39552_at	KLLN;PTEN
sr1456	|L2695:f19572|L3044:f19352|L3289:f19352|Singh:39552_at	KLLN;PTEN
sr1466	|L2695:f13413|L3044:f10113|L3289:f10113|Welsh:39366_at|Uma:39366_at|Singh:39366_at	PPP1R3C
sr1467	|L2695:f13413|L3044:f10113|L3289:f10113|Welsh:39364_s_at|Uma:39366_at|Singh:39366_at	PPP1R3C
sr1502	|Singh:36343_at	TLL2
sr1508	|Uma:35273_at	EXOSC1;ZDHHC16;MMS19;UBTD1
sr1529	|Welsh:545_g_at|Uma:545_g_at|Singh:40363_r_at	NFKB2;PSD;FBXL15;CUEDC2
sr1531	|Uma:36685_at|Singh:36685_at	C10orf32;C10orf32-AS3MT;AS3MT
sr1538	|L2695:f2925|L3044:f2317|L3289:f2317|Welsh:41618_at|Singh:41618_at	COL17A1;MIR936
sr1539	|L2695:f37298|L3044:f2317|L3289:f2317|Welsh:41618_at|Singh:41618_at	COL17A1;MIR936
sr1542	|L2695:f2925|L3044:f2317|L3289:f36010|Welsh:41618_at|Singh:41618_at	COL17A1;MIR936
sr1543	|L2695:f37298|L3044:f2317|L3289:f36010|Welsh:41618_at|Singh:41618_at	COL17A1;MIR936
sr1544	|L2695:f2925|L3044:f36010|L3289:f36010|Welsh:41618_at|Singh:41618_at	COL17A1;MIR936
sr1545	|L2695:f37298|L3044:f36010|L3289:f36010|Welsh:41618_at|Singh:41618_at	COL17A1;MIR936
sr1601	|Singh:742_at	HABP2;NRAP
sr1606	|L2695:f26223|L3289:f25519|Singh:33743_at	ATRNL1
sr1618	|Welsh:1135_at|Uma:1135_at|Singh:40994_at	GRK5;MIR4681
sr1619	|Welsh:40994_at|Uma:1135_at|Singh:40994_at	GRK5;MIR4681
sr1620	|L2695:f10555|Welsh:33120_at|Uma:33120_at|Singh:33121_g_at	RGS10
sr1621	|L2695:f10555|Welsh:33121_g_at|Uma:33120_at|Singh:33121_g_at	RGS10
sr1622	|L2695:f10555|Welsh:33120_at|Uma:33121_g_at|Singh:33121_g_at	RGS10
sr1623	|L2695:f10555|Welsh:33121_g_at|Uma:33121_g_at|Singh:33121_g_at	RGS10
sr1624	|L2695:f10555|Welsh:33120_at|Uma:33122_at|Singh:33121_g_at	RGS10
sr1625	|L2695:f10555|Welsh:33121_g_at|Uma:33122_at|Singh:33121_g_at	RGS10
sr1634	|L2695:f22317|L3044:f35267|L3289:f26225|Welsh:1363_at|Singh:1363_at	FGFR2
sr1635	|L2695:f31575|L3044:f35267|L3289:f26225|Welsh:1363_at|Singh:1363_at	FGFR2
sr1638	|L2695:f22317|L3044:f35267|L3289:f35267|Welsh:1363_at|Singh:1363_at	FGFR2
sr1639	|L2695:f31575|L3044:f35267|L3289:f35267|Welsh:1363_at|Singh:1363_at	FGFR2
sr1642	|L2695:f22317|L3044:f35267|L3289:f26225|Welsh:34354_at|Singh:1363_at	FGFR2
sr1643	|L2695:f31575|L3044:f35267|L3289:f26225|Welsh:34354_at|Singh:1363_at	FGFR2
sr1646	|L2695:f22317|L3044:f35267|L3289:f35267|Welsh:34354_at|Singh:1363_at	FGFR2
sr1647	|L2695:f31575|L3044:f35267|L3289:f35267|Welsh:34354_at|Singh:1363_at	FGFR2
sr1650	|L2695:f22317|L3044:f35267|L3289:f26225|Welsh:1970_s_at|Singh:1363_at	FGFR2
sr1651	|L2695:f31575|L3044:f35267|L3289:f26225|Welsh:1970_s_at|Singh:1363_at	FGFR2
sr1654	|L2695:f22317|L3044:f35267|L3289:f35267|Welsh:1970_s_at|Singh:1363_at	FGFR2
sr1655	|L2695:f31575|L3044:f35267|L3289:f35267|Welsh:1970_s_at|Singh:1363_at	FGFR2
sr1688	|L2695:f22594|Welsh:34269_at|Singh:34269_at	C10orf122;LOC283038;FLJ37035;C10orf137
sr1695	|Singh:34807_at	GLRX3
sr1698	|Singh:31393_r_at	UTF1
sr1703	|L2695:f14113|L3289:f30726|Uma:675_at	IFITM1
sr1704	|L2695:f14113|L3289:f30726|Uma:676_g_at	IFITM1
sr1705	|L2695:f548|L3289:f3692|Uma:41745_at	IFITM3
sr1706	|Welsh:41359_at|Uma:41359_at	PKP3;SIGIRR;ANO9
sr1710	|Welsh:35771_at|Uma:35771_at|Singh:35771_at	DEAF1;TMEM80
sr1722	|L2695:f19368|L3044:f41561|L3289:f41561|Singh:1591_s_at	INS-IGF2;IGF2;MIR483;IGF2AS;INS
sr1723	|L2695:f19368|L3044:f18896|L3289:f41561|Singh:1591_s_at	INS-IGF2;IGF2;MIR483;IGF2AS;INS
sr1724	|L2695:f19368|L3044:f41561|L3289:f18896|Singh:1591_s_at	INS-IGF2;IGF2;MIR483;IGF2AS;INS
sr1725	|L2695:f19368|L3044:f18896|L3289:f18896|Singh:1591_s_at	INS-IGF2;IGF2;MIR483;IGF2AS;INS
sr1726	|L2695:f19368|L3044:f41561|L3289:f30657|Singh:1591_s_at	INS-IGF2;IGF2;MIR483;IGF2AS;INS
sr1727	|L2695:f19368|L3044:f18896|L3289:f30657|Singh:1591_s_at	INS-IGF2;IGF2;MIR483;IGF2AS;INS
sr1728	|L2695:f19368|L3044:f41561|L3289:f23525|Singh:1591_s_at	INS-IGF2;IGF2;MIR483;IGF2AS;INS
sr1729	|L2695:f19368|L3044:f18896|L3289:f23525|Singh:1591_s_at	INS-IGF2;IGF2;MIR483;IGF2AS;INS
sr1732	|L2695:f9155|L3044:f8991|Welsh:38673_s_at|Singh:39545_at	CDKN1C
sr1733	|L2695:f1560|L3044:f8991|Welsh:38673_s_at|Singh:39545_at	CDKN1C
sr1734	|L2695:f9155|L3044:f8991|Welsh:1787_at|Singh:39545_at	CDKN1C
sr1735	|L2695:f1560|L3044:f8991|Welsh:1787_at|Singh:39545_at	CDKN1C
sr1736	|Singh:34539_at	LOC650368
sr1743	|L2695:f11159|Welsh:36825_at|Singh:36825_at	TRIM22
sr1746	|L3044:f8194|Welsh:32574_at|Singh:1101_at	SMPD1;APBB1
sr1747	|L3044:f8194|Welsh:1101_at|Singh:1101_at	SMPD1;APBB1
sr1749	|L2695:f15992|Welsh:36193_at|Uma:34700_at|Singh:36193_at	TRIM3;ARFIP2;FXC1
sr1750	|L2695:f42868|Welsh:36193_at|Uma:34700_at|Singh:36193_at	TRIM3;ARFIP2;FXC1
sr1754	|Welsh:36695_at|Singh:36695_at	OLFML1
sr1768	|L2695:f18875|L3044:f14579|Welsh:33924_at|Uma:33924_at|Singh:33924_at	DENND5A
sr1769	|Uma:36909_at	WEE1
sr1786	|L2695:f12488|L3044:f12028|L3289:f12028|Welsh:39750_at|Singh:39750_at	PARVA
sr1787	|L2695:f38734|L3044:f12028|L3289:f12028|Welsh:39750_at|Singh:39750_at	PARVA
sr1788	|L2695:f12133|L3044:f12028|L3289:f12028|Welsh:39750_at|Singh:39750_at	PARVA
sr1789	|L2695:f12488|L3044:f8337|L3289:f12028|Welsh:39750_at|Singh:39750_at	PARVA
sr1790	|L2695:f38734|L3044:f8337|L3289:f12028|Welsh:39750_at|Singh:39750_at	PARVA
sr1791	|L2695:f12133|L3044:f8337|L3289:f12028|Welsh:39750_at|Singh:39750_at	PARVA
sr1792	|L2695:f12488|L3044:f18131|L3289:f12028|Welsh:39750_at|Singh:39750_at	PARVA
sr1793	|L2695:f38734|L3044:f18131|L3289:f12028|Welsh:39750_at|Singh:39750_at	PARVA
sr1794	|L2695:f12133|L3044:f18131|L3289:f12028|Welsh:39750_at|Singh:39750_at	PARVA
sr1795	|L2695:f12488|L3044:f12028|L3289:f8337|Welsh:39750_at|Singh:39750_at	PARVA
sr1796	|L2695:f38734|L3044:f12028|L3289:f8337|Welsh:39750_at|Singh:39750_at	PARVA
sr1797	|L2695:f12133|L3044:f12028|L3289:f8337|Welsh:39750_at|Singh:39750_at	PARVA
sr1798	|L2695:f12488|L3044:f8337|L3289:f8337|Welsh:39750_at|Singh:39750_at	PARVA
sr1799	|L2695:f38734|L3044:f8337|L3289:f8337|Welsh:39750_at|Singh:39750_at	PARVA
sr1800	|L2695:f12133|L3044:f8337|L3289:f8337|Welsh:39750_at|Singh:39750_at	PARVA
sr1801	|L2695:f12488|L3044:f18131|L3289:f8337|Welsh:39750_at|Singh:39750_at	PARVA
sr1802	|L2695:f38734|L3044:f18131|L3289:f8337|Welsh:39750_at|Singh:39750_at	PARVA
sr1803	|L2695:f12133|L3044:f18131|L3289:f8337|Welsh:39750_at|Singh:39750_at	PARVA
sr1804	|L2695:f12488|L3044:f12028|L3289:f18131|Welsh:39750_at|Singh:39750_at	PARVA
sr1805	|L2695:f38734|L3044:f12028|L3289:f18131|Welsh:39750_at|Singh:39750_at	PARVA
sr1806	|L2695:f12133|L3044:f12028|L3289:f18131|Welsh:39750_at|Singh:39750_at	PARVA
sr1807	|L2695:f12488|L3044:f8337|L3289:f18131|Welsh:39750_at|Singh:39750_at	PARVA
sr1808	|L2695:f38734|L3044:f8337|L3289:f18131|Welsh:39750_at|Singh:39750_at	PARVA
sr1809	|L2695:f12133|L3044:f8337|L3289:f18131|Welsh:39750_at|Singh:39750_at	PARVA
sr1810	|L2695:f12488|L3044:f18131|L3289:f18131|Welsh:39750_at|Singh:39750_at	PARVA
sr1811	|L2695:f38734|L3044:f18131|L3289:f18131|Welsh:39750_at|Singh:39750_at	PARVA
sr1812	|L2695:f12133|L3044:f18131|L3289:f18131|Welsh:39750_at|Singh:39750_at	PARVA
sr1816	|L2695:f7621|L3044:f7573|L3289:f7573|Welsh:35277_at|Singh:35277_at	SPON1
sr1817	|L2695:f29165|L3044:f7573|L3289:f7573|Welsh:35277_at|Singh:35277_at	SPON1
sr1818	|L2695:f7621|L3044:f27173|L3289:f7573|Welsh:35277_at|Singh:35277_at	SPON1
sr1819	|L2695:f29165|L3044:f27173|L3289:f7573|Welsh:35277_at|Singh:35277_at	SPON1
sr1820	|L2695:f7621|L3044:f7573|L3289:f27173|Welsh:35277_at|Singh:35277_at	SPON1
sr1821	|L2695:f29165|L3044:f7573|L3289:f27173|Welsh:35277_at|Singh:35277_at	SPON1
sr1822	|L2695:f7621|L3044:f27173|L3289:f27173|Welsh:35277_at|Singh:35277_at	SPON1
sr1823	|L2695:f29165|L3044:f27173|L3289:f27173|Welsh:35277_at|Singh:35277_at	SPON1
sr1826	|L2695:f22946|L3044:f17559|Welsh:35872_at|Uma:35872_at	PSMA1;PDE3B
sr1827	|L2695:f31488|L3044:f17559|Welsh:35872_at|Uma:35872_at	PSMA1;PDE3B
sr1828	|L2695:f12924|L3044:f17559|Welsh:35872_at|Uma:35872_at	PSMA1;PDE3B
sr1834	|Singh:41792_at	ABCC8
sr1839	|Uma:41485_at|Singh:41485_at	LDHA
sr1857	|L3044:f35167|L3289:f35167|Singh:40023_at	LIN7C;BDNF-AS1;BDNF
sr1860	|Singh:1500_at	WT1;WT1-AS
sr1884	|L2695:f30680|Uma:2036_s_at	CD44
sr1885	|L2695:f15156|Uma:2036_s_at	CD44
sr1886	|L2695:f13549|Uma:2036_s_at	CD44
sr1887	|L2695:f30680|Uma:1126_s_at	CD44
sr1888	|L2695:f15156|Uma:1126_s_at	CD44
sr1889	|L2695:f13549|Uma:1126_s_at	CD44
sr1902	|L2695:f11350|L3044:f11922|L3289:f11922|Singh:35852_at	CRY2
sr1906	|Welsh:39700_at|Uma:552_at|Singh:552_at	ARHGAP1;ZNF408
sr1907	|Welsh:552_at|Uma:552_at|Singh:552_at	ARHGAP1;ZNF408
sr1908	|Welsh:553_g_at|Uma:552_at|Singh:552_at	ARHGAP1;ZNF408
sr1916	|Welsh:33208_at|Singh:34683_at	CELF1
sr1921	|Singh:34253_at	NUP160
sr1927	|L2695:f10448|L3044:f14012|L3289:f14012|Singh:33708_at	SLC43A1
sr1928	|L2695:f10448|L3044:f1262|L3289:f14012|Singh:33708_at	SLC43A1
sr1929	|L2695:f10448|L3044:f14012|L3289:f1262|Singh:33708_at	SLC43A1
sr1930	|L2695:f10448|L3044:f1262|L3289:f1262|Singh:33708_at	SLC43A1
sr1933	|Singh:40444_s_at	MED19;TMX2;TMX2-CTNND1;C11orf31;BTBD18;CTNND1
sr1938	|Uma:32470_at	GIF
sr1944	|Uma:32953_at	CD5
sr1949	|L3044:f34438|L3289:f34438|Welsh:41719_i_at|Uma:39373_at|Singh:41720_r_at	FADS1;MIR1908
sr1950	|L3044:f34438|L3289:f34438|Welsh:41720_r_at|Uma:39373_at|Singh:41720_r_at	FADS1;MIR1908
sr1957	|Welsh:1676_s_at|Singh:1676_s_at	EEF1G;MIR3654
sr1960	|L2695:f17862|Welsh:33361_at|Uma:33361_at|Singh:33361_at	LRRN4CL;BSCL2;HNRNPUL2-BSCL2;GNG3;HNRNPUL2
sr1966	|Singh:35704_at	PLA2G16
sr1977	|Uma:35439_at	SF1
sr1993	|Welsh:35347_at|Singh:35347_at	MUS81;EFEMP2
sr1999	|L2695:f43808|L3289:f21821|Singh:39661_s_at	SLC29A2
sr2003	|L2695:f39352|L3044:f38088|L3289:f38088|Uma:41802_at|Singh:40938_at	C11orf80;RCE1
sr2004	|L2695:f39352|L3044:f38088|L3289:f38088|Uma:41804_at|Singh:40938_at	C11orf80;RCE1
sr2005	|L2695:f39352|L3044:f38088|L3289:f38088|Uma:41805_g_at|Singh:40938_at	C11orf80;RCE1
sr2006	|L2695:f39352|L3044:f38088|L3289:f38088|Uma:40938_at|Singh:40938_at	C11orf80;RCE1
sr2010	|Uma:38447_at	ADRBK1
sr2053	|Welsh:38418_at|Uma:38418_at	CCND1
sr2054	|Welsh:2020_at|Uma:38418_at	CCND1
sr2061	|Singh:34539_at	LOC100133315;LOC100129216;RNF121
sr2062	|L3289:f19446|Uma:33822_at	IL18BP;NUMA1;MIR3165;LRTOMT;LAMTOR1;C11orf51
sr2064	|Singh:34206_at	ARAP1
sr2065	|L2695:f40335|L3044:f14353|L3289:f14353|Welsh:32224_at|Singh:32224_at	FCHSD2
sr2066	|L2695:f14821|L3044:f14353|L3289:f14353|Welsh:32224_at|Singh:32224_at	FCHSD2
sr2067	|L2695:f16328|L3044:f14353|L3289:f14353|Welsh:32224_at|Singh:32224_at	FCHSD2
sr2068	|L2695:f40335|L3044:f14353|L3289:f3273|Welsh:32224_at|Singh:32224_at	FCHSD2
sr2069	|L2695:f14821|L3044:f14353|L3289:f3273|Welsh:32224_at|Singh:32224_at	FCHSD2
sr2070	|L2695:f16328|L3044:f14353|L3289:f3273|Welsh:32224_at|Singh:32224_at	FCHSD2
sr2071	|Uma:36292_at	P2RY2
sr2074	|L2695:f42603|Uma:37359_at	RNF169;XRRA1;SPCS2
sr2081	|L3044:f24268|Uma:39808_at	WNT11
sr2082	|L3044:f23727|Welsh:41141_at|Singh:41141_at	PRKRIR
sr2090	|L2695:f13026|Singh:41042_r_at	MYO7A
sr2094	|L2695:f7354|L3289:f3782|Welsh:32051_at|Uma:32051_at|Singh:32051_at	ALG8
sr2095	|L2695:f38908|L3289:f3782|Welsh:32051_at|Uma:32051_at|Singh:32051_at	ALG8
sr2108	|Singh:37568_at	GRM5
sr2119	|Singh:32038_s_at	SRSF8
sr2155	|L2695:f10260|L3044:f9076|L3289:f9076|Welsh:32242_at|Uma:32242_at|Singh:32242_at	CRYAB;HSPB2;HSPB2-C11orf52;C11orf52
sr2156	|L2695:f10260|L3044:f9076|L3289:f9076|Welsh:32243_g_at|Uma:32242_at|Singh:32242_at	CRYAB;HSPB2;HSPB2-C11orf52;C11orf52
sr2157	|L2695:f10260|L3044:f9076|L3289:f9076|Welsh:540_at|Uma:32242_at|Singh:32242_at	CRYAB;HSPB2;HSPB2-C11orf52;C11orf52
sr2158	|L2695:f10260|L3044:f9076|L3289:f9076|Welsh:541_g_at|Uma:32242_at|Singh:32242_at	CRYAB;HSPB2;HSPB2-C11orf52;C11orf52
sr2159	|L2695:f10260|L3044:f9076|L3289:f9076|Welsh:32242_at|Uma:32243_g_at|Singh:32242_at	CRYAB;HSPB2;HSPB2-C11orf52;C11orf52
sr2160	|L2695:f10260|L3044:f9076|L3289:f9076|Welsh:32243_g_at|Uma:32243_g_at|Singh:32242_at	CRYAB;HSPB2;HSPB2-C11orf52;C11orf52
sr2161	|L2695:f10260|L3044:f9076|L3289:f9076|Welsh:540_at|Uma:32243_g_at|Singh:32242_at	CRYAB;HSPB2;HSPB2-C11orf52;C11orf52
sr2162	|L2695:f10260|L3044:f9076|L3289:f9076|Welsh:541_g_at|Uma:32243_g_at|Singh:32242_at	CRYAB;HSPB2;HSPB2-C11orf52;C11orf52
sr2167	|L2695:f10260|L3044:f9076|L3289:f9076|Welsh:32242_at|Uma:541_g_at|Singh:32242_at	CRYAB;HSPB2;HSPB2-C11orf52;C11orf52
sr2168	|L2695:f10260|L3044:f9076|L3289:f9076|Welsh:32243_g_at|Uma:541_g_at|Singh:32242_at	CRYAB;HSPB2;HSPB2-C11orf52;C11orf52
sr2170	|L2695:f10260|L3044:f9076|L3289:f9076|Welsh:541_g_at|Uma:541_g_at|Singh:32242_at	CRYAB;HSPB2;HSPB2-C11orf52;C11orf52
sr2171	|L2695:f10260|L3044:f9076|L3289:f9076|Welsh:32242_at|Uma:32242_at|Singh:32243_g_at	CRYAB;HSPB2;HSPB2-C11orf52;C11orf52
sr2172	|L2695:f10260|L3044:f9076|L3289:f9076|Welsh:32243_g_at|Uma:32242_at|Singh:32243_g_at	CRYAB;HSPB2;HSPB2-C11orf52;C11orf52
sr2173	|L2695:f10260|L3044:f9076|L3289:f9076|Welsh:540_at|Uma:32242_at|Singh:32243_g_at	CRYAB;HSPB2;HSPB2-C11orf52;C11orf52
sr2174	|L2695:f10260|L3044:f9076|L3289:f9076|Welsh:541_g_at|Uma:32242_at|Singh:32243_g_at	CRYAB;HSPB2;HSPB2-C11orf52;C11orf52
sr2175	|L2695:f10260|L3044:f9076|L3289:f9076|Welsh:32242_at|Uma:32243_g_at|Singh:32243_g_at	CRYAB;HSPB2;HSPB2-C11orf52;C11orf52
sr2176	|L2695:f10260|L3044:f9076|L3289:f9076|Welsh:32243_g_at|Uma:32243_g_at|Singh:32243_g_at	CRYAB;HSPB2;HSPB2-C11orf52;C11orf52
sr2177	|L2695:f10260|L3044:f9076|L3289:f9076|Welsh:540_at|Uma:32243_g_at|Singh:32243_g_at	CRYAB;HSPB2;HSPB2-C11orf52;C11orf52
sr2178	|L2695:f10260|L3044:f9076|L3289:f9076|Welsh:541_g_at|Uma:32243_g_at|Singh:32243_g_at	CRYAB;HSPB2;HSPB2-C11orf52;C11orf52
sr2179	|L2695:f10260|L3044:f9076|L3289:f9076|Welsh:32242_at|Uma:540_at|Singh:32243_g_at	CRYAB;HSPB2;HSPB2-C11orf52;C11orf52
sr2180	|L2695:f10260|L3044:f9076|L3289:f9076|Welsh:32243_g_at|Uma:540_at|Singh:32243_g_at	CRYAB;HSPB2;HSPB2-C11orf52;C11orf52
sr2181	|L2695:f10260|L3044:f9076|L3289:f9076|Welsh:540_at|Uma:540_at|Singh:32243_g_at	CRYAB;HSPB2;HSPB2-C11orf52;C11orf52
sr2182	|L2695:f10260|L3044:f9076|L3289:f9076|Welsh:541_g_at|Uma:540_at|Singh:32243_g_at	CRYAB;HSPB2;HSPB2-C11orf52;C11orf52
sr2183	|L2695:f10260|L3044:f9076|L3289:f9076|Welsh:32242_at|Uma:541_g_at|Singh:32243_g_at	CRYAB;HSPB2;HSPB2-C11orf52;C11orf52
sr2184	|L2695:f10260|L3044:f9076|L3289:f9076|Welsh:32243_g_at|Uma:541_g_at|Singh:32243_g_at	CRYAB;HSPB2;HSPB2-C11orf52;C11orf52
sr2185	|L2695:f10260|L3044:f9076|L3289:f9076|Welsh:540_at|Uma:541_g_at|Singh:32243_g_at	CRYAB;HSPB2;HSPB2-C11orf52;C11orf52
sr2186	|L2695:f10260|L3044:f9076|L3289:f9076|Welsh:541_g_at|Uma:541_g_at|Singh:32243_g_at	CRYAB;HSPB2;HSPB2-C11orf52;C11orf52
sr2211	|L2695:f16003|L3044:f19215|L3289:f19215|Welsh:41289_at|Singh:41289_at	NCAM1;LOC100288346
sr2212	|Uma:37032_at|Singh:37032_at	NNMT
sr2214	|L2695:f33780|L3289:f15900|Welsh:35829_at|Uma:35829_at|Singh:35829_at	CADM1
sr2215	|L2695:f16064|L3289:f15900|Welsh:35829_at|Uma:35829_at|Singh:35829_at	CADM1
sr2216	|L2695:f35746|L3289:f15900|Welsh:35829_at|Uma:35829_at|Singh:35829_at	CADM1
sr2217	|L2695:f33780|L3289:f15900|Welsh:37929_at|Uma:35829_at|Singh:35829_at	CADM1
sr2218	|L2695:f16064|L3289:f15900|Welsh:37929_at|Uma:35829_at|Singh:35829_at	CADM1
sr2219	|L2695:f35746|L3289:f15900|Welsh:37929_at|Uma:35829_at|Singh:35829_at	CADM1
sr2220	|L2695:f33780|L3289:f15900|Welsh:35829_at|Uma:35829_at|Singh:37929_at	CADM1
sr2221	|L2695:f16064|L3289:f15900|Welsh:35829_at|Uma:35829_at|Singh:37929_at	CADM1
sr2222	|L2695:f35746|L3289:f15900|Welsh:35829_at|Uma:35829_at|Singh:37929_at	CADM1
sr2223	|L2695:f33780|L3289:f15900|Welsh:37929_at|Uma:35829_at|Singh:37929_at	CADM1
sr2224	|L2695:f16064|L3289:f15900|Welsh:37929_at|Uma:35829_at|Singh:37929_at	CADM1
sr2225	|L2695:f35746|L3289:f15900|Welsh:37929_at|Uma:35829_at|Singh:37929_at	CADM1
sr2229	|L2695:f20625|L3044:f20917|L3289:f20917|Singh:34808_at	SIK3
sr2230	|L2695:f20625|L3044:f20917|L3289:f37087|Singh:34808_at	SIK3
sr2245	|Singh:1062_g_at	IL10RA
sr2268	|L2695:f10399|L3044:f9987|L3289:f9987|Welsh:1898_at|Singh:1898_at	TRIM29
sr2280	|Uma:38152_at|Singh:38151_at	VWA5A
sr2281	|Uma:38151_at|Singh:38152_at	VWA5A
sr2282	|Uma:38152_at|Singh:38152_at	VWA5A
sr2285	|Welsh:37743_at|Uma:37743_at|Singh:37743_at	FEZ1
sr2286	|Welsh:37991_at|Singh:37991_at	STT3A
sr2290	|L2695:f26063|L3044:f23091|Uma:36679_at	RPUSD4;FAM118B;SRPR;FOXRED1
sr2301	|L2695:f15822|Welsh:35309_at|Uma:35309_at|Singh:35309_at	ST14
sr2305	|L2695:f3820|L3044:f4712|L3289:f4712|Welsh:32526_at|Uma:32526_at|Singh:32526_at	JAM3;NCAPD3;VPS26B;THYN1;ACAD8
sr2306	|L2695:f508|L3044:f4712|L3289:f4712|Welsh:32526_at|Uma:32526_at|Singh:32526_at	JAM3;NCAPD3;VPS26B;THYN1;ACAD8
sr2307	|L2695:f3820|L3044:f4712|L3289:f4712|Welsh:32526_at|Uma:41862_at|Singh:32526_at	JAM3;NCAPD3;VPS26B;THYN1;ACAD8
sr2308	|L2695:f508|L3044:f4712|L3289:f4712|Welsh:32526_at|Uma:41862_at|Singh:32526_at	JAM3;NCAPD3;VPS26B;THYN1;ACAD8
sr2317	|Welsh:38001_at|Uma:33623_g_at|Singh:38001_at	CACNA1C
sr2318	|Welsh:38729_at|Uma:38729_at|Singh:38729_at	FKBP4
sr2326	|Uma:607_s_at	VWF
sr2333	|L2695:f28013|Welsh:36030_at|Uma:36030_at|Singh:36030_at	IFFO1;NOP2
sr2336	|L2695:f39023|L3044:f42427|L3289:f24436|Welsh:40193_at|Singh:40193_at	LRRC23;ENO2;ATN1
sr2337	|L2695:f39023|L3044:f42427|L3289:f42427|Welsh:40193_at|Singh:40193_at	LRRC23;ENO2;ATN1
sr2340	|Welsh:33710_at|Singh:33710_at	PHB2;SCARNA12;EMG1;LPCAT3
sr2346	|Uma:31438_s_at	CD163
sr2347	|L2695:f17993|Welsh:41649_at|Singh:41649_at	FOXJ2
sr2355	|Uma:37645_at	CD69
sr2369	|L2695:f20593|L3044:f21180|Uma:33848_r_at	CDKN1B
sr2380	|Welsh:38028_at|Singh:38028_at	LMO3
sr2387	|L2695:f16672|L3044:f19748|L3289:f19748|Welsh:33819_at|Uma:33819_at|Singh:33820_g_at	LDHB
sr2388	|L2695:f16672|L3044:f19748|L3289:f19748|Welsh:33820_g_at|Uma:33819_at|Singh:33820_g_at	LDHB
sr2389	|L2695:f8533|L3044:f10253|Welsh:34428_at|Singh:34428_at	KCNJ8
sr2395	|L2695:f26569|L3289:f36604|Welsh:33302_at|Singh:33303_at	SSPN
sr2396	|L2695:f26569|L3289:f26669|Welsh:33302_at|Singh:33303_at	SSPN
sr2397	|L2695:f26569|L3289:f36604|Welsh:33303_at|Singh:33303_at	SSPN
sr2398	|L2695:f26569|L3289:f26669|Welsh:33303_at|Singh:33303_at	SSPN
sr2426	|L3289:f27064|Welsh:34356_at|Singh:34356_at	MED21
sr2427	|L3289:f27064|Welsh:34357_g_at|Singh:34356_at	MED21
sr2428	|L3044:f41776|L3289:f41024|Singh:32182_at	STK38L
sr2429	|L3044:f41776|L3289:f41776|Singh:32182_at	STK38L
sr2807	|L2695:f4277|L3044:f30348|L3289:f5320|Welsh:40548_at|Uma:40548_at	BICD1
sr2808	|L2695:f12804|L3044:f30348|L3289:f5320|Welsh:40548_at|Uma:40548_at	BICD1
sr2809	|L2695:f24712|L3044:f30348|L3289:f5320|Welsh:40548_at|Uma:40548_at	BICD1
sr2810	|L2695:f16550|L3044:f30348|L3289:f5320|Welsh:40548_at|Uma:40548_at	BICD1
sr2811	|L2695:f33480|L3044:f30348|L3289:f5320|Welsh:40548_at|Uma:40548_at	BICD1
sr2812	|L2695:f32971|L3044:f30348|L3289:f5320|Welsh:40548_at|Uma:40548_at	BICD1
sr2813	|L2695:f13329|L3044:f30348|L3289:f5320|Welsh:40548_at|Uma:40548_at	BICD1
sr2814	|L2695:f12940|L3044:f30348|L3289:f5320|Welsh:40548_at|Uma:40548_at	BICD1
sr2815	|L2695:f30950|L3044:f30348|L3289:f5320|Welsh:40548_at|Uma:40548_at	BICD1
sr2816	|L2695:f27259|L3044:f30348|L3289:f5320|Welsh:40548_at|Uma:40548_at	BICD1
sr2837	|L2695:f4277|L3044:f5320|L3289:f5320|Welsh:40548_at|Uma:40548_at	BICD1
sr2839	|L2695:f24712|L3044:f5320|L3289:f5320|Welsh:40548_at|Uma:40548_at	BICD1
sr2840	|L2695:f16550|L3044:f5320|L3289:f5320|Welsh:40548_at|Uma:40548_at	BICD1
sr2841	|L2695:f33480|L3044:f5320|L3289:f5320|Welsh:40548_at|Uma:40548_at	BICD1
sr2842	|L2695:f32971|L3044:f5320|L3289:f5320|Welsh:40548_at|Uma:40548_at	BICD1
sr2845	|L2695:f30950|L3044:f5320|L3289:f5320|Welsh:40548_at|Uma:40548_at	BICD1
sr2846	|L2695:f27259|L3044:f5320|L3289:f5320|Welsh:40548_at|Uma:40548_at	BICD1
sr2877	|L2695:f4277|L3044:f30348|L3289:f22647|Welsh:40548_at|Uma:40548_at	BICD1
sr2878	|L2695:f12804|L3044:f30348|L3289:f22647|Welsh:40548_at|Uma:40548_at	BICD1
sr2879	|L2695:f24712|L3044:f30348|L3289:f22647|Welsh:40548_at|Uma:40548_at	BICD1
sr2880	|L2695:f16550|L3044:f30348|L3289:f22647|Welsh:40548_at|Uma:40548_at	BICD1
sr2881	|L2695:f33480|L3044:f30348|L3289:f22647|Welsh:40548_at|Uma:40548_at	BICD1
sr2882	|L2695:f32971|L3044:f30348|L3289:f22647|Welsh:40548_at|Uma:40548_at	BICD1
sr2883	|L2695:f13329|L3044:f30348|L3289:f22647|Welsh:40548_at|Uma:40548_at	BICD1
sr2884	|L2695:f12940|L3044:f30348|L3289:f22647|Welsh:40548_at|Uma:40548_at	BICD1
sr2885	|L2695:f30950|L3044:f30348|L3289:f22647|Welsh:40548_at|Uma:40548_at	BICD1
sr2886	|L2695:f27259|L3044:f30348|L3289:f22647|Welsh:40548_at|Uma:40548_at	BICD1
sr2907	|L2695:f4277|L3044:f5320|L3289:f22647|Welsh:40548_at|Uma:40548_at	BICD1
sr2909	|L2695:f24712|L3044:f5320|L3289:f22647|Welsh:40548_at|Uma:40548_at	BICD1
sr2910	|L2695:f16550|L3044:f5320|L3289:f22647|Welsh:40548_at|Uma:40548_at	BICD1
sr2911	|L2695:f33480|L3044:f5320|L3289:f22647|Welsh:40548_at|Uma:40548_at	BICD1
sr2912	|L2695:f32971|L3044:f5320|L3289:f22647|Welsh:40548_at|Uma:40548_at	BICD1
sr2915	|L2695:f30950|L3044:f5320|L3289:f22647|Welsh:40548_at|Uma:40548_at	BICD1
sr2916	|L2695:f27259|L3044:f5320|L3289:f22647|Welsh:40548_at|Uma:40548_at	BICD1
sr3297	|L2695:f4277|L3044:f30348|L3289:f5320|Welsh:32127_at|Uma:40548_at	BICD1
sr3299	|L2695:f24712|L3044:f30348|L3289:f5320|Welsh:32127_at|Uma:40548_at	BICD1
sr3300	|L2695:f16550|L3044:f30348|L3289:f5320|Welsh:32127_at|Uma:40548_at	BICD1
sr3301	|L2695:f33480|L3044:f30348|L3289:f5320|Welsh:32127_at|Uma:40548_at	BICD1
sr3302	|L2695:f32971|L3044:f30348|L3289:f5320|Welsh:32127_at|Uma:40548_at	BICD1
sr3367	|L2695:f4277|L3044:f30348|L3289:f22647|Welsh:32127_at|Uma:40548_at	BICD1
sr3369	|L2695:f24712|L3044:f30348|L3289:f22647|Welsh:32127_at|Uma:40548_at	BICD1
sr3371	|L2695:f33480|L3044:f30348|L3289:f22647|Welsh:32127_at|Uma:40548_at	BICD1
sr3375	|L2695:f30950|L3044:f30348|L3289:f22647|Welsh:32127_at|Uma:40548_at	BICD1
sr3376	|L2695:f27259|L3044:f30348|L3289:f22647|Welsh:32127_at|Uma:40548_at	BICD1
sr3787	|L2695:f4277|L3044:f30348|L3289:f5320|Welsh:40548_at|Uma:32127_at	BICD1
sr3789	|L2695:f24712|L3044:f30348|L3289:f5320|Welsh:40548_at|Uma:32127_at	BICD1
sr3790	|L2695:f16550|L3044:f30348|L3289:f5320|Welsh:40548_at|Uma:32127_at	BICD1
sr3791	|L2695:f33480|L3044:f30348|L3289:f5320|Welsh:40548_at|Uma:32127_at	BICD1
sr3795	|L2695:f30950|L3044:f30348|L3289:f5320|Welsh:40548_at|Uma:32127_at	BICD1
sr3796	|L2695:f27259|L3044:f30348|L3289:f5320|Welsh:40548_at|Uma:32127_at	BICD1
sr3857	|L2695:f4277|L3044:f30348|L3289:f22647|Welsh:40548_at|Uma:32127_at	BICD1
sr3861	|L2695:f33480|L3044:f30348|L3289:f22647|Welsh:40548_at|Uma:32127_at	BICD1
sr3865	|L2695:f30950|L3044:f30348|L3289:f22647|Welsh:40548_at|Uma:32127_at	BICD1
sr3866	|L2695:f27259|L3044:f30348|L3289:f22647|Welsh:40548_at|Uma:32127_at	BICD1
sr4404	|L3289:f31564|Singh:32598_at	NELL2
sr4411	|L2695:f35846|L3044:f9326|L3289:f9326|Singh:38655_at	TMEM106C
sr4414	|L2695:f7163|Welsh:36196_at|Uma:36196_at|Singh:36196_at	SENP1;PFKM
sr4416	|Uma:37785_at|Singh:37785_at	RND1
sr4439	|Singh:35320_at	SLC11A2
sr4440	|Singh:40085_s_at	TFCP2
sr4441	|L3289:f29999|Uma:36616_at|Singh:36616_at	DAZAP2;SMAGP
sr4443	|Uma:279_at	NR4A1
sr4444	|Uma:280_g_at	NR4A1
sr4465	|Singh:40935_at	MFSD5
sr4476	|Welsh:39753_at|Uma:39753_at	ITGA5
sr4481	|Uma:39200_s_at|Singh:39201_r_at	GDF11;SARNP;ORMDL2;DNAJC14;LOC440104;MMP19
sr4491	|L2695:f26422|L3289:f28793|Welsh:1585_at|Uma:33638_at|Singh:1585_at	ERBB3;PA2G4
sr4492	|L2695:f26422|L3289:f28793|Welsh:32787_at|Uma:33638_at|Singh:1585_at	ERBB3;PA2G4
sr4493	|L2695:f26422|L3289:f28793|Welsh:2089_s_at|Uma:33638_at|Singh:1585_at	ERBB3;PA2G4
sr4494	|L2695:f26422|L3289:f28793|Welsh:1585_at|Uma:2089_s_at|Singh:1585_at	ERBB3;PA2G4
sr4495	|L2695:f26422|L3289:f28793|Welsh:32787_at|Uma:2089_s_at|Singh:1585_at	ERBB3;PA2G4
sr4496	|L2695:f26422|L3289:f28793|Welsh:2089_s_at|Uma:2089_s_at|Singh:1585_at	ERBB3;PA2G4
sr4503	|L2695:f26422|L3289:f28793|Welsh:1585_at|Uma:33638_at|Singh:32787_at	ERBB3;PA2G4
sr4504	|L2695:f26422|L3289:f28793|Welsh:32787_at|Uma:33638_at|Singh:32787_at	ERBB3;PA2G4
sr4505	|L2695:f26422|L3289:f28793|Welsh:2089_s_at|Uma:33638_at|Singh:32787_at	ERBB3;PA2G4
sr4506	|L2695:f26422|L3289:f28793|Welsh:1585_at|Uma:2089_s_at|Singh:32787_at	ERBB3;PA2G4
sr4507	|L2695:f26422|L3289:f28793|Welsh:32787_at|Uma:2089_s_at|Singh:32787_at	ERBB3;PA2G4
sr4508	|L2695:f26422|L3289:f28793|Welsh:2089_s_at|Uma:2089_s_at|Singh:32787_at	ERBB3;PA2G4
sr4511	|L2695:f8387|L3044:f11703|L3289:f11703|Welsh:33994_g_at|Uma:38251_at|Singh:33994_g_at	MYL6B;MYL6;SMARCC2
sr4512	|L2695:f25093|L3044:f11703|L3289:f11703|Welsh:33994_g_at|Uma:38251_at|Singh:33994_g_at	MYL6B;MYL6;SMARCC2
sr4513	|L2695:f8387|L3044:f27905|L3289:f11703|Welsh:33994_g_at|Uma:38251_at|Singh:33994_g_at	MYL6B;MYL6;SMARCC2
sr4514	|L2695:f25093|L3044:f27905|L3289:f11703|Welsh:33994_g_at|Uma:38251_at|Singh:33994_g_at	MYL6B;MYL6;SMARCC2
sr4515	|L2695:f8387|L3044:f11703|L3289:f27905|Welsh:33994_g_at|Uma:38251_at|Singh:33994_g_at	MYL6B;MYL6;SMARCC2
sr4516	|L2695:f25093|L3044:f11703|L3289:f27905|Welsh:33994_g_at|Uma:38251_at|Singh:33994_g_at	MYL6B;MYL6;SMARCC2
sr4517	|L2695:f8387|L3044:f27905|L3289:f27905|Welsh:33994_g_at|Uma:38251_at|Singh:33994_g_at	MYL6B;MYL6;SMARCC2
sr4518	|L2695:f25093|L3044:f27905|L3289:f27905|Welsh:33994_g_at|Uma:38251_at|Singh:33994_g_at	MYL6B;MYL6;SMARCC2
sr4519	|L2695:f9491|L3044:f9251|L3289:f9251|Welsh:37955_at|Uma:37955_at|Singh:37955_at	CNPY2;PAN2
sr4520	|L2695:f9491|L3044:f29121|L3289:f9251|Welsh:37955_at|Uma:37955_at|Singh:37955_at	CNPY2;PAN2
sr4521	|L2695:f9491|L3044:f9251|L3289:f9251|Welsh:37955_at|Uma:34801_at|Singh:37955_at	CNPY2;PAN2
sr4522	|L2695:f9491|L3044:f29121|L3289:f9251|Welsh:37955_at|Uma:34801_at|Singh:37955_at	CNPY2;PAN2
sr4531	|Uma:38475_at	MBD6;DCTN2
sr4543	|L2695:f29819|L3044:f26446|L3289:f29975|Welsh:33358_at|Uma:33358_at|Singh:33358_at	PPM1H
sr4544	|L2695:f40766|L3044:f26446|L3289:f29975|Welsh:33358_at|Uma:33358_at|Singh:33358_at	PPM1H
sr4545	|L2695:f23266|L3044:f26446|L3289:f29975|Welsh:33358_at|Uma:33358_at|Singh:33358_at	PPM1H
sr4546	|L2695:f29819|L3044:f26446|L3289:f5946|Welsh:33358_at|Uma:33358_at|Singh:33358_at	PPM1H
sr4547	|L2695:f40766|L3044:f26446|L3289:f5946|Welsh:33358_at|Uma:33358_at|Singh:33358_at	PPM1H
sr4548	|L2695:f23266|L3044:f26446|L3289:f5946|Welsh:33358_at|Uma:33358_at|Singh:33358_at	PPM1H
sr4549	|L2695:f29819|L3044:f26446|L3289:f26446|Welsh:33358_at|Uma:33358_at|Singh:33358_at	PPM1H
sr4550	|L2695:f40766|L3044:f26446|L3289:f26446|Welsh:33358_at|Uma:33358_at|Singh:33358_at	PPM1H
sr4551	|L2695:f23266|L3044:f26446|L3289:f26446|Welsh:33358_at|Uma:33358_at|Singh:33358_at	PPM1H
sr4553	|L2695:f31697|L3289:f34545|Welsh:37445_at|Singh:37445_at	TMEM5
sr4554	|L2695:f5788|Welsh:38753_at|Singh:38753_at	XPOT
sr4555	|L2695:f40245|Welsh:38753_at|Singh:38753_at	XPOT
sr4558	|L2695:f15991|L3044:f14855|L3289:f14855|Singh:35178_at	WIF1
sr4566	|L3044:f22816|Welsh:33867_s_at|Uma:31671_at|Singh:38510_at	IRAK3
sr4567	|L3044:f22816|Welsh:31671_at|Uma:31671_at|Singh:38510_at	IRAK3
sr4568	|L3044:f22816|Welsh:31672_g_at|Uma:31671_at|Singh:38510_at	IRAK3
sr4569	|L3044:f22816|Welsh:38510_at|Uma:31671_at|Singh:38510_at	IRAK3
sr4570	|L3044:f22816|Welsh:33867_s_at|Uma:31672_g_at|Singh:38510_at	IRAK3
sr4571	|L3044:f22816|Welsh:31671_at|Uma:31672_g_at|Singh:38510_at	IRAK3
sr4572	|L3044:f22816|Welsh:31672_g_at|Uma:31672_g_at|Singh:38510_at	IRAK3
sr4573	|L3044:f22816|Welsh:38510_at|Uma:31672_g_at|Singh:38510_at	IRAK3
sr4575	|Singh:40604_at	DYRK2
sr4577	|L2695:f27226|Welsh:37819_at|Singh:37819_at	MDM1
sr4578	|L2695:f18893|Welsh:37819_at|Singh:37819_at	MDM1
sr4590	|L3044:f11917|L3289:f39248	CPM
sr4599	|L3044:f19017|Singh:38469_at	TSPAN8
sr4606	|L2695:f7464|L3044:f10808|L3289:f39278|Uma:40252_g_at	GLIPR1;KRR1
sr4607	|L2695:f14212|L3044:f10808|L3289:f39278|Uma:40252_g_at	GLIPR1;KRR1
sr4608	|L2695:f30670|L3044:f10808|L3289:f39278|Uma:40252_g_at	GLIPR1;KRR1
sr4609	|L2695:f7464|L3044:f10808|L3289:f33378|Uma:40252_g_at	GLIPR1;KRR1
sr4610	|L2695:f14212|L3044:f10808|L3289:f33378|Uma:40252_g_at	GLIPR1;KRR1
sr4611	|L2695:f30670|L3044:f10808|L3289:f33378|Uma:40252_g_at	GLIPR1;KRR1
sr4612	|L2695:f7464|L3044:f10808|L3289:f8386|Uma:40252_g_at	GLIPR1;KRR1
sr4613	|L2695:f14212|L3044:f10808|L3289:f8386|Uma:40252_g_at	GLIPR1;KRR1
sr4614	|L2695:f30670|L3044:f10808|L3289:f8386|Uma:40252_g_at	GLIPR1;KRR1
sr4617	|Singh:33235_at	NAV3
sr4618	|Singh:40075_at	SYT1;MIR1252
sr4645	|Uma:221_s_at|Singh:221_s_at	GAS2L3
sr4649	|L2695:f5223|L3044:f14546|Singh:1975_s_at	IGF1
sr4650	|L2695:f36776|L3044:f14546|Singh:1975_s_at	IGF1
sr4651	|L2695:f5223|L3044:f18894|Singh:1975_s_at	IGF1
sr4652	|L2695:f36776|L3044:f18894|Singh:1975_s_at	IGF1
sr4665	|L3044:f6930|L3289:f6930|Singh:33787_at	NUAK1
sr4702	|L2695:f1145|Welsh:31952_at|Uma:31952_at|Singh:31952_at	RPL6
sr4712	|Welsh:40166_at|Singh:40167_s_at	RFC5;WSB2
sr4713	|Welsh:40167_s_at|Singh:40167_s_at	RFC5;WSB2
sr4714	|L2695:f7531|Welsh:41646_at|Uma:41646_at|Singh:41646_at	TAOK3
sr4715	|L2695:f7531|Welsh:41646_at|Uma:41647_at|Singh:41646_at	TAOK3
sr4728	|L2695:f30148|L3044:f29068|L3289:f29068|Welsh:38716_at|Uma:38716_at|Singh:38716_at	CAMKK2
sr4729	|L2695:f30148|L3044:f3024|L3289:f29068|Welsh:38716_at|Uma:38716_at|Singh:38716_at	CAMKK2
sr4730	|L2695:f7816|L3289:f8324|Welsh:35835_at|Uma:35835_at|Singh:35835_at	ANAPC5
sr4737	|Uma:38340_at	HIP1R
sr4746	|Welsh:31709_at|Uma:31709_at	NCOR2
sr4751	|Uma:36747_at|Singh:36750_at	RIMBP2
sr4752	|L2695:f5772|L3044:f5852|L3289:f5852|Singh:41864_at	STX2
sr4761	|L3044:f15695|Uma:40451_at	POLE;PXMP2
sr4771	|Welsh:41277_at|Singh:41277_at	SAP18
sr4776	|L2695:f1488|L3289:f20319|Welsh:32102_at|Uma:32102_at|Singh:32102_at	SACS
sr4782	|Welsh:34803_at|Uma:34803_at|Singh:34803_at	USP12
sr4787	|L2695:f44074|L3044:f41754|L3289:f41754|Welsh:39748_at|Uma:39748_at|Singh:39748_at	SLC7A1
sr4788	|L2695:f44074|L3044:f16527|L3289:f41754|Welsh:39748_at|Uma:39748_at|Singh:39748_at	SLC7A1
sr4805	|L2695:f33551|L3044:f32879|L3289:f32879|Welsh:39852_at|Uma:39852_at|Singh:39852_at	SPG20
sr4806	|L2695:f12195|L3044:f32879|L3289:f32879|Welsh:39852_at|Uma:39852_at|Singh:39852_at	SPG20
sr4807	|L2695:f2267|L3044:f32879|L3289:f32879|Welsh:39852_at|Uma:39852_at|Singh:39852_at	SPG20
sr4808	|L2695:f5679|L3044:f32879|L3289:f32879|Welsh:39852_at|Uma:39852_at|Singh:39852_at	SPG20
sr4809	|L2695:f16253|L3044:f32879|L3289:f32879|Welsh:39852_at|Uma:39852_at|Singh:39852_at	SPG20
sr4810	|L2695:f33551|L3044:f6515|L3289:f32879|Welsh:39852_at|Uma:39852_at|Singh:39852_at	SPG20
sr4811	|L2695:f12195|L3044:f6515|L3289:f32879|Welsh:39852_at|Uma:39852_at|Singh:39852_at	SPG20
sr4812	|L2695:f2267|L3044:f6515|L3289:f32879|Welsh:39852_at|Uma:39852_at|Singh:39852_at	SPG20
sr4813	|L2695:f5679|L3044:f6515|L3289:f32879|Welsh:39852_at|Uma:39852_at|Singh:39852_at	SPG20
sr4814	|L2695:f16253|L3044:f6515|L3289:f32879|Welsh:39852_at|Uma:39852_at|Singh:39852_at	SPG20
sr4815	|L2695:f33551|L3044:f32879|L3289:f6515|Welsh:39852_at|Uma:39852_at|Singh:39852_at	SPG20
sr4816	|L2695:f12195|L3044:f32879|L3289:f6515|Welsh:39852_at|Uma:39852_at|Singh:39852_at	SPG20
sr4817	|L2695:f2267|L3044:f32879|L3289:f6515|Welsh:39852_at|Uma:39852_at|Singh:39852_at	SPG20
sr4818	|L2695:f5679|L3044:f32879|L3289:f6515|Welsh:39852_at|Uma:39852_at|Singh:39852_at	SPG20
sr4819	|L2695:f16253|L3044:f32879|L3289:f6515|Welsh:39852_at|Uma:39852_at|Singh:39852_at	SPG20
sr4820	|L2695:f33551|L3044:f6515|L3289:f6515|Welsh:39852_at|Uma:39852_at|Singh:39852_at	SPG20
sr4821	|L2695:f12195|L3044:f6515|L3289:f6515|Welsh:39852_at|Uma:39852_at|Singh:39852_at	SPG20
sr4822	|L2695:f2267|L3044:f6515|L3289:f6515|Welsh:39852_at|Uma:39852_at|Singh:39852_at	SPG20
sr4823	|L2695:f5679|L3044:f6515|L3289:f6515|Welsh:39852_at|Uma:39852_at|Singh:39852_at	SPG20
sr4824	|L2695:f16253|L3044:f6515|L3289:f6515|Welsh:39852_at|Uma:39852_at|Singh:39852_at	SPG20
sr4825	|L2695:f41398|Singh:1451_s_at	POSTN
sr4842	|L2695:f36166|L3044:f35970|L3289:f35970|Welsh:35213_at|Uma:35213_at|Singh:35213_at	WBP4
sr4843	|L2695:f13471|L3044:f35970|L3289:f35970|Welsh:35213_at|Uma:35213_at|Singh:35213_at	WBP4
sr4864	|L2695:f16886|L3289:f16214|Singh:1900_at	RB1;LPAR6
sr4865	|L2695:f16886|L3289:f10895|Singh:1900_at	RB1;LPAR6
sr4872	|Singh:36017_at	SPRYD7
sr4879	|L2695:f10408|L3044:f9924|Welsh:37930_at|Uma:37930_at	ATP7B;ALG11;UTP14C
sr4887	|L2695:f22551|L3044:f13435|L3289:f43119|Welsh:39878_at|Singh:39878_at	PCDH9
sr4888	|L2695:f44491|L3044:f13435|L3289:f43119|Welsh:39878_at|Singh:39878_at	PCDH9
sr4889	|L2695:f14803|L3044:f13435|L3289:f43119|Welsh:39878_at|Singh:39878_at	PCDH9
sr4892	|L2695:f14803|L3044:f43119|L3289:f13435|Welsh:39878_at|Singh:39878_at	PCDH9
sr4893	|L2695:f22551|L3044:f13435|L3289:f13435|Welsh:39878_at|Singh:39878_at	PCDH9
sr4894	|L2695:f44491|L3044:f13435|L3289:f13435|Welsh:39878_at|Singh:39878_at	PCDH9
sr4895	|L2695:f14803|L3044:f13435|L3289:f13435|Welsh:39878_at|Singh:39878_at	PCDH9
sr4918	|L3044:f42435|L3289:f42435|Singh:33700_at	SPRY2
sr4930	|L2695:f38194|L3044:f39970|L3289:f39970|Welsh:36521_at|Singh:36521_at	CLDN10;DZIP1
sr4931	|L2695:f33557|L3044:f39970|L3289:f39970|Welsh:36521_at|Singh:36521_at	CLDN10;DZIP1
sr4932	|L2695:f38194|L3044:f30193|L3289:f39970|Welsh:36521_at|Singh:36521_at	CLDN10;DZIP1
sr4933	|L2695:f33557|L3044:f30193|L3289:f39970|Welsh:36521_at|Singh:36521_at	CLDN10;DZIP1
sr4934	|L2695:f38194|L3044:f39970|L3289:f30193|Welsh:36521_at|Singh:36521_at	CLDN10;DZIP1
sr4935	|L2695:f33557|L3044:f39970|L3289:f30193|Welsh:36521_at|Singh:36521_at	CLDN10;DZIP1
sr4936	|L2695:f38194|L3044:f30193|L3289:f30193|Welsh:36521_at|Singh:36521_at	CLDN10;DZIP1
sr4937	|L2695:f33557|L3044:f30193|L3289:f30193|Welsh:36521_at|Singh:36521_at	CLDN10;DZIP1
sr4979	|L3044:f10791|L3289:f10791|Welsh:39333_at|Uma:39333_at	COL4A1;COL4A2
sr4985	|L3044:f10791|L3289:f10791|Welsh:36659_at|Uma:39333_at	COL4A1;COL4A2
sr4989	|L3044:f10791|L3289:f1886|Welsh:36659_at|Uma:39333_at	COL4A1;COL4A2
sr5014	|L2695:f2616|Uma:35147_at|Singh:35147_at	MCF2L-AS1;MCF2L
sr5015	|Singh:39979_at	F10
sr5018	|L2695:f37695|Welsh:37658_at|Uma:1597_at|Singh:1598_g_at	GAS6
sr5019	|L2695:f37695|Welsh:1597_at|Uma:1597_at|Singh:1598_g_at	GAS6
sr5020	|L2695:f37695|Welsh:1598_g_at|Uma:1597_at|Singh:1598_g_at	GAS6
sr5038	|Welsh:32246_g_at|Singh:32246_g_at	RAB2B;TOX4;METTL3
sr5049	|L3044:f35351|L3289:f35351|Singh:33883_at	EFS
sr5061	|L2695:f18032|Welsh:38835_at|Uma:38835_at	REC8;IPO4;TM9SF1
sr5064	|Singh:37370_i_at	NFATC4
sr5069	|Welsh:185_at|Singh:185_at	NOVA1
sr5071	|Uma:123_at	MIR548AI;PRKD1
sr5072	|Welsh:33930_at|Singh:33930_at	SCFD1
sr5073	|Welsh:34190_at|Uma:34190_at	COCH;LOC100506071
sr5079	|L2695:f12200|L3044:f7440|Uma:33399_at	C14orf147
sr5119	|L2695:f40706|Uma:35278_at|Singh:35278_at	RPS29
sr5120	|L2695:f8402|Uma:35278_at|Singh:35278_at	RPS29
sr5127	|Welsh:40027_at|Uma:40026_g_at|Singh:40026_g_at	L2HGDH;ATP5S
sr5135	|L2695:f40205|L3044:f39273|L3289:f39273|Uma:37215_at	ABHD12B;PYGL
sr5141	|L2695:f29981|L3044:f959|Welsh:753_at|Singh:753_at	C14orf166;NID2
sr5142	|L2695:f939|L3044:f959|Welsh:753_at|Singh:753_at	C14orf166;NID2
sr5150	|Welsh:40333_at|Singh:40333_at	BMP4
sr5151	|Welsh:1114_at|Singh:40333_at	BMP4
sr5153	|L2695:f41010|Singh:36514_at	CGRRF1
sr5160	|Welsh:39814_s_at|Uma:39814_s_at|Singh:39814_s_at	DHRS7
sr5172	|Uma:33616_at|Singh:33617_s_at	ZBTB25;ZBTB1
sr5173	|Uma:33616_at|Singh:34750_r_at	ZBTB25;ZBTB1
sr5174	|Welsh:36925_at|Uma:36925_at|Singh:36925_at	HSPA2
sr5175	|Welsh:36925_at|Uma:645_at|Singh:36925_at	HSPA2
sr5185	|L2695:f4064|L3044:f35224|L3289:f34007|Welsh:35194_at	CHURC1;CHURC1-FNTB;GPX2;RAB15;FNTB;MAX;MIR4706
sr5186	|L2695:f31596|L3044:f35224|L3289:f34007|Welsh:35194_at	CHURC1;CHURC1-FNTB;GPX2;RAB15;FNTB;MAX;MIR4706
sr5197	|L2695:f4064|L3044:f35224|L3289:f34007|Welsh:39948_at	CHURC1;CHURC1-FNTB;GPX2;RAB15;FNTB;MAX;MIR4706
sr5198	|L2695:f31596|L3044:f35224|L3289:f34007|Welsh:39948_at	CHURC1;CHURC1-FNTB;GPX2;RAB15;FNTB;MAX;MIR4706
sr5209	|L2695:f24146|Welsh:38740_at|Singh:38740_at	ZFP36L1
sr5210	|L2695:f6606|Welsh:38740_at|Singh:38740_at	ZFP36L1
sr5240	|L3289:f26096|Uma:1915_s_at	FOS
sr5241	|L3289:f26096|Uma:1916_s_at	FOS
sr5242	|L3289:f26096|Uma:2094_s_at	FOS
sr5246	|L2695:f14725|L3044:f14393|L3289:f14393|Welsh:1767_s_at|Uma:1767_s_at|Singh:1767_s_at	TGFB3
sr5247	|L2695:f17538|L3044:f14393|L3289:f14393|Welsh:1767_s_at|Uma:1767_s_at|Singh:1767_s_at	TGFB3
sr5248	|L2695:f14725|L3044:f34268|L3289:f14393|Welsh:1767_s_at|Uma:1767_s_at|Singh:1767_s_at	TGFB3
sr5249	|L2695:f17538|L3044:f34268|L3289:f14393|Welsh:1767_s_at|Uma:1767_s_at|Singh:1767_s_at	TGFB3
sr5250	|L2695:f14725|L3044:f37987|L3289:f14393|Welsh:1767_s_at|Uma:1767_s_at|Singh:1767_s_at	TGFB3
sr5251	|L2695:f17538|L3044:f37987|L3289:f14393|Welsh:1767_s_at|Uma:1767_s_at|Singh:1767_s_at	TGFB3
sr5252	|L2695:f14725|L3044:f14393|L3289:f34268|Welsh:1767_s_at|Uma:1767_s_at|Singh:1767_s_at	TGFB3
sr5253	|L2695:f17538|L3044:f14393|L3289:f34268|Welsh:1767_s_at|Uma:1767_s_at|Singh:1767_s_at	TGFB3
sr5254	|L2695:f14725|L3044:f34268|L3289:f34268|Welsh:1767_s_at|Uma:1767_s_at|Singh:1767_s_at	TGFB3
sr5255	|L2695:f17538|L3044:f34268|L3289:f34268|Welsh:1767_s_at|Uma:1767_s_at|Singh:1767_s_at	TGFB3
sr5256	|L2695:f14725|L3044:f37987|L3289:f34268|Welsh:1767_s_at|Uma:1767_s_at|Singh:1767_s_at	TGFB3
sr5257	|L2695:f17538|L3044:f37987|L3289:f34268|Welsh:1767_s_at|Uma:1767_s_at|Singh:1767_s_at	TGFB3
sr5258	|L2695:f14725|L3044:f14393|L3289:f14393|Welsh:1734_at|Uma:1767_s_at|Singh:1767_s_at	TGFB3
sr5259	|L2695:f17538|L3044:f14393|L3289:f14393|Welsh:1734_at|Uma:1767_s_at|Singh:1767_s_at	TGFB3
sr5260	|L2695:f14725|L3044:f34268|L3289:f14393|Welsh:1734_at|Uma:1767_s_at|Singh:1767_s_at	TGFB3
sr5261	|L2695:f17538|L3044:f34268|L3289:f14393|Welsh:1734_at|Uma:1767_s_at|Singh:1767_s_at	TGFB3
sr5262	|L2695:f14725|L3044:f37987|L3289:f14393|Welsh:1734_at|Uma:1767_s_at|Singh:1767_s_at	TGFB3
sr5263	|L2695:f17538|L3044:f37987|L3289:f14393|Welsh:1734_at|Uma:1767_s_at|Singh:1767_s_at	TGFB3
sr5264	|L2695:f14725|L3044:f14393|L3289:f34268|Welsh:1734_at|Uma:1767_s_at|Singh:1767_s_at	TGFB3
sr5265	|L2695:f17538|L3044:f14393|L3289:f34268|Welsh:1734_at|Uma:1767_s_at|Singh:1767_s_at	TGFB3
sr5266	|L2695:f14725|L3044:f34268|L3289:f34268|Welsh:1734_at|Uma:1767_s_at|Singh:1767_s_at	TGFB3
sr5267	|L2695:f17538|L3044:f34268|L3289:f34268|Welsh:1734_at|Uma:1767_s_at|Singh:1767_s_at	TGFB3
sr5268	|L2695:f14725|L3044:f37987|L3289:f34268|Welsh:1734_at|Uma:1767_s_at|Singh:1767_s_at	TGFB3
sr5269	|L2695:f17538|L3044:f37987|L3289:f34268|Welsh:1734_at|Uma:1767_s_at|Singh:1767_s_at	TGFB3
sr5291	|L2695:f25692|Welsh:34853_at|Singh:34853_at	FLRT2
sr5302	|L2695:f20532|L3044:f19996|L3289:f19996|Welsh:41143_at|Uma:41288_at|Singh:41144_g_at	CALM1
sr5303	|L2695:f20532|L3044:f19996|L3289:f19996|Welsh:41144_g_at|Uma:41288_at|Singh:41144_g_at	CALM1
sr5304	|L2695:f20532|L3044:f19996|L3289:f19996|Welsh:41288_at|Uma:41288_at|Singh:41144_g_at	CALM1
sr5305	|L2695:f20532|L3044:f19996|L3289:f19996|Welsh:41143_at|Uma:41288_at|Singh:41288_at	CALM1
sr5306	|L2695:f20532|L3044:f19996|L3289:f19996|Welsh:41144_g_at|Uma:41288_at|Singh:41288_at	CALM1
sr5307	|L2695:f20532|L3044:f19996|L3289:f19996|Welsh:41288_at|Uma:41288_at|Singh:41288_at	CALM1
sr5314	|L2695:f31722|Uma:36820_r_at|Singh:36820_r_at	ATXN3
sr5318	|L2695:f28456|L3044:f18959|L3289:f18959	ITPK1;ITPK1-AS1
sr5323	|L2695:f4063|L3289:f22450|Singh:37008_r_at	SERPINA5
sr5325	|Singh:34525_at	TCL1B
sr5326	|L3044:f369|Singh:41837_at	C14orf132
sr5328	|Singh:34855_at	PAPOLA
sr5329	|Singh:39980_at	VRK1
sr5335	|L2695:f991|L3044:f3911|Uma:39026_r_at|Singh:39026_r_at	MEG3;MIR770
sr5336	|L2695:f4808|L3044:f3911|Uma:39026_r_at|Singh:39026_r_at	MEG3;MIR770
sr5337	|L2695:f33036|L3044:f3911|Uma:39026_r_at|Singh:39026_r_at	MEG3;MIR770
sr5346	|Welsh:32171_at|Uma:32171_at	EIF5;SNORA28
sr5347	|Welsh:32171_at|Uma:167_at	EIF5;SNORA28
sr5348	|Welsh:32171_at|Uma:32171_at	MARK3
sr5356	|Welsh:36497_at|Singh:36497_at	AHNAK2
sr5359	|Uma:37864_s_at	KIAA0125
sr5361	|Uma:41165_g_at	KIAA0125
sr5363	|Uma:37864_s_at	ADAM6
sr5365	|Uma:41165_g_at	ADAM6
sr5367	|Uma:37864_s_at	NCRNA00226
sr5369	|Uma:37864_s_at	NCRNA00221
sr5410	|Uma:41410_at	NDUFAF1
sr5490	|Singh:35606_at	HDC
sr5507	|Singh:33348_at	LOC145783;TCF12
sr5519	|L2695:f23178|L3044:f32334|L3289:f32334|Welsh:769_s_at|Uma:757_at|Singh:769_s_at	ANXA2
sr5520	|L2695:f37082|L3044:f32334|L3289:f32334|Welsh:769_s_at|Uma:757_at|Singh:769_s_at	ANXA2
sr5591	|Welsh:1955_s_at|Singh:1955_s_at	SMAD6
sr5592	|L2695:f36345|L3044:f35333|L3289:f35333|Welsh:38944_at|Uma:1433_g_at	SMAD3
sr5593	|L2695:f2040|L3044:f35333|L3289:f35333|Welsh:38944_at|Uma:1433_g_at	SMAD3
sr5594	|L2695:f8879|L3044:f35333|L3289:f35333|Welsh:38944_at|Uma:1433_g_at	SMAD3
sr5595	|L2695:f36345|L3044:f35333|L3289:f1816|Welsh:38944_at|Uma:1433_g_at	SMAD3
sr5596	|L2695:f2040|L3044:f35333|L3289:f1816|Welsh:38944_at|Uma:1433_g_at	SMAD3
sr5597	|L2695:f8879|L3044:f35333|L3289:f1816|Welsh:38944_at|Uma:1433_g_at	SMAD3
sr5598	|L2695:f36345|L3044:f35333|L3289:f35333|Welsh:1433_g_at|Uma:1433_g_at	SMAD3
sr5599	|L2695:f2040|L3044:f35333|L3289:f35333|Welsh:1433_g_at|Uma:1433_g_at	SMAD3
sr5600	|L2695:f8879|L3044:f35333|L3289:f35333|Welsh:1433_g_at|Uma:1433_g_at	SMAD3
sr5601	|L2695:f36345|L3044:f35333|L3289:f1816|Welsh:1433_g_at|Uma:1433_g_at	SMAD3
sr5602	|L2695:f2040|L3044:f35333|L3289:f1816|Welsh:1433_g_at|Uma:1433_g_at	SMAD3
sr5603	|L2695:f8879|L3044:f35333|L3289:f1816|Welsh:1433_g_at|Uma:1433_g_at	SMAD3
sr5611	|Singh:31956_f_at	RPLP1
sr5621	|L2695:f24060|Singh:40925_at	PKM2
sr5634	|Welsh:38636_at|Singh:38636_at	ISLR
sr5637	|Singh:36115_at	CLK3;EDC3
sr5638	|Welsh:1768_s_at|Uma:1768_s_at	CSK;MIR4513
sr5653	|Uma:34914_at	PSTPIP1
sr5655	|L2695:f20822|L3044:f11200|L3289:f11200|Singh:34140_at	PEAK1;C15orf5;HMG20A
sr5656	|L2695:f20822|L3044:f11200|L3289:f17426|Singh:34140_at	PEAK1;C15orf5;HMG20A
sr5671	|L2695:f4111|Welsh:41163_at|Uma:41163_at|Singh:41163_at	TMED3
sr5675	|Singh:36876_at	FAH
sr5678	|Welsh:34593_g_at|Uma:34592_at|Singh:34592_at	RPS17;RPS17L
sr5679	|Welsh:34593_g_at|Uma:34593_g_at|Singh:34592_at	RPS17;RPS17L
sr5680	|Welsh:34593_g_at|Uma:34592_at|Singh:34593_g_at	RPS17;RPS17L
sr5681	|Welsh:34593_g_at|Uma:34593_g_at|Singh:34593_g_at	RPS17;RPS17L
sr5682	|Welsh:34593_g_at|Uma:34592_at|Singh:34592_at	RPS17;RPS17L
sr5683	|Welsh:34593_g_at|Uma:34593_g_at|Singh:34592_at	RPS17;RPS17L
sr5684	|Welsh:34593_g_at|Uma:34592_at|Singh:34593_g_at	RPS17;RPS17L
sr5685	|Welsh:34593_g_at|Uma:34593_g_at|Singh:34593_g_at	RPS17;RPS17L
sr5687	|L2695:f37390|Welsh:38292_at|Uma:38292_at|Singh:38292_at	HOMER2
sr5695	|Singh:33304_at	ISG20
sr5700	|L3044:f20343|L3289:f20343|Welsh:37589_at|Uma:39891_at|Singh:37590_g_at	ZNF710
sr5701	|L3044:f20343|L3289:f20343|Welsh:37590_g_at|Uma:39891_at|Singh:37590_g_at	ZNF710
sr5723	|L2695:f16333|L3044:f18929|L3289:f18929|Welsh:32001_s_at|Uma:32001_s_at|Singh:32001_s_at	PCSK6
sr5736	|L2695:f29603|L3044:f23833|Singh:34260_at	TELO2;IFT140;TMEM204
sr5740	|L2695:f29297|Welsh:31527_at|Uma:31527_at|Singh:31527_at	NDUFB10;RPS2;SNORA10;SNORA64;SNHG9;SNORA78
sr5742	|Welsh:41117_s_at|Uma:40325_at|Singh:897_at	SLC9A3R2;NTHL1;TSC2;PKD1;MIR1225;MIR4516;MIR3180-5
sr5743	|Welsh:897_at|Uma:40325_at|Singh:897_at	SLC9A3R2;NTHL1;TSC2;PKD1;MIR1225;MIR4516;MIR3180-5
sr5746	|L2695:f17832|Uma:35183_at	ABCA3;ABCA17P
sr5747	|Welsh:1925_at|Uma:35907_at|Singh:35907_at	CCNF
sr5751	|Uma:37238_s_at|Singh:480_at	KREMEN2;PAQR4;PKMYT1
sr5753	|Uma:480_at|Singh:480_at	KREMEN2;PAQR4;PKMYT1
sr5755	|Uma:34928_at	MGC3771;ZNF205
sr5776	|Welsh:32028_at|Singh:32028_at	TMEM186;PMM2
sr5782	|Singh:33479_g_at	TNP2
sr5791	|Singh:36003_at	PARN
sr5793	|L2695:f13032|L3044:f6712|L3289:f29947|Welsh:40765_at|Singh:40765_at	PDXDC1;NTAN1
sr5794	|L2695:f7084|L3044:f6712|L3289:f29947|Welsh:40765_at|Singh:40765_at	PDXDC1;NTAN1
sr5795	|L2695:f2263|L3044:f6712|L3289:f29947|Welsh:40765_at|Singh:40765_at	PDXDC1;NTAN1
sr5796	|L2695:f13032|L3044:f29947|L3289:f29947|Welsh:40765_at|Singh:40765_at	PDXDC1;NTAN1
sr5797	|L2695:f7084|L3044:f29947|L3289:f29947|Welsh:40765_at|Singh:40765_at	PDXDC1;NTAN1
sr5798	|L2695:f2263|L3044:f29947|L3289:f29947|Welsh:40765_at|Singh:40765_at	PDXDC1;NTAN1
sr5803	|L2695:f19611|L3044:f10818|L3289:f26937|Welsh:32582_at|Uma:32582_at|Singh:773_at	KIAA0430;NDE1;MIR484;MYH11
sr5804	|L2695:f19611|L3044:f26937|L3289:f26937|Welsh:32582_at|Uma:32582_at|Singh:773_at	KIAA0430;NDE1;MIR484;MYH11
sr5807	|L2695:f19611|L3044:f10818|L3289:f26937|Welsh:767_at|Uma:32582_at|Singh:773_at	KIAA0430;NDE1;MIR484;MYH11
sr5808	|L2695:f19611|L3044:f26937|L3289:f26937|Welsh:767_at|Uma:32582_at|Singh:773_at	KIAA0430;NDE1;MIR484;MYH11
sr5811	|L2695:f19611|L3044:f10818|L3289:f26937|Welsh:37407_s_at|Uma:32582_at|Singh:773_at	KIAA0430;NDE1;MIR484;MYH11
sr5812	|L2695:f19611|L3044:f26937|L3289:f26937|Welsh:37407_s_at|Uma:32582_at|Singh:773_at	KIAA0430;NDE1;MIR484;MYH11
sr5815	|L2695:f19611|L3044:f10818|L3289:f26937|Welsh:773_at|Uma:32582_at|Singh:773_at	KIAA0430;NDE1;MIR484;MYH11
sr5816	|L2695:f19611|L3044:f26937|L3289:f26937|Welsh:773_at|Uma:32582_at|Singh:773_at	KIAA0430;NDE1;MIR484;MYH11
sr5819	|L2695:f19611|L3044:f10818|L3289:f26937|Welsh:774_g_at|Uma:32582_at|Singh:773_at	KIAA0430;NDE1;MIR484;MYH11
sr5820	|L2695:f19611|L3044:f26937|L3289:f26937|Welsh:774_g_at|Uma:32582_at|Singh:773_at	KIAA0430;NDE1;MIR484;MYH11
sr5823	|L2695:f19611|L3044:f10818|L3289:f26937|Welsh:32582_at|Uma:773_at|Singh:773_at	KIAA0430;NDE1;MIR484;MYH11
sr5824	|L2695:f19611|L3044:f26937|L3289:f26937|Welsh:32582_at|Uma:773_at|Singh:773_at	KIAA0430;NDE1;MIR484;MYH11
sr5827	|L2695:f19611|L3044:f10818|L3289:f26937|Welsh:767_at|Uma:773_at|Singh:773_at	KIAA0430;NDE1;MIR484;MYH11
sr5828	|L2695:f19611|L3044:f26937|L3289:f26937|Welsh:767_at|Uma:773_at|Singh:773_at	KIAA0430;NDE1;MIR484;MYH11
sr5831	|L2695:f19611|L3044:f10818|L3289:f26937|Welsh:37407_s_at|Uma:773_at|Singh:773_at	KIAA0430;NDE1;MIR484;MYH11
sr5832	|L2695:f19611|L3044:f26937|L3289:f26937|Welsh:37407_s_at|Uma:773_at|Singh:773_at	KIAA0430;NDE1;MIR484;MYH11
sr5835	|L2695:f19611|L3044:f10818|L3289:f26937|Welsh:773_at|Uma:773_at|Singh:773_at	KIAA0430;NDE1;MIR484;MYH11
sr5836	|L2695:f19611|L3044:f26937|L3289:f26937|Welsh:773_at|Uma:773_at|Singh:773_at	KIAA0430;NDE1;MIR484;MYH11
sr5839	|L2695:f19611|L3044:f10818|L3289:f26937|Welsh:774_g_at|Uma:773_at|Singh:773_at	KIAA0430;NDE1;MIR484;MYH11
sr5840	|L2695:f19611|L3044:f26937|L3289:f26937|Welsh:774_g_at|Uma:773_at|Singh:773_at	KIAA0430;NDE1;MIR484;MYH11
sr5843	|L2695:f19611|L3044:f10818|L3289:f26937|Welsh:32582_at|Uma:774_g_at|Singh:773_at	KIAA0430;NDE1;MIR484;MYH11
sr5844	|L2695:f19611|L3044:f26937|L3289:f26937|Welsh:32582_at|Uma:774_g_at|Singh:773_at	KIAA0430;NDE1;MIR484;MYH11
sr5847	|L2695:f19611|L3044:f10818|L3289:f26937|Welsh:767_at|Uma:774_g_at|Singh:773_at	KIAA0430;NDE1;MIR484;MYH11
sr5848	|L2695:f19611|L3044:f26937|L3289:f26937|Welsh:767_at|Uma:774_g_at|Singh:773_at	KIAA0430;NDE1;MIR484;MYH11
sr5851	|L2695:f19611|L3044:f10818|L3289:f26937|Welsh:37407_s_at|Uma:774_g_at|Singh:773_at	KIAA0430;NDE1;MIR484;MYH11
sr5852	|L2695:f19611|L3044:f26937|L3289:f26937|Welsh:37407_s_at|Uma:774_g_at|Singh:773_at	KIAA0430;NDE1;MIR484;MYH11
sr5855	|L2695:f19611|L3044:f10818|L3289:f26937|Welsh:773_at|Uma:774_g_at|Singh:773_at	KIAA0430;NDE1;MIR484;MYH11
sr5856	|L2695:f19611|L3044:f26937|L3289:f26937|Welsh:773_at|Uma:774_g_at|Singh:773_at	KIAA0430;NDE1;MIR484;MYH11
sr5859	|L2695:f19611|L3044:f10818|L3289:f26937|Welsh:774_g_at|Uma:774_g_at|Singh:773_at	KIAA0430;NDE1;MIR484;MYH11
sr5860	|L2695:f19611|L3044:f26937|L3289:f26937|Welsh:774_g_at|Uma:774_g_at|Singh:773_at	KIAA0430;NDE1;MIR484;MYH11
sr5863	|L2695:f19611|L3044:f10818|L3289:f26937|Welsh:32582_at|Uma:32582_at|Singh:774_g_at	KIAA0430;NDE1;MIR484;MYH11
sr5864	|L2695:f19611|L3044:f26937|L3289:f26937|Welsh:32582_at|Uma:32582_at|Singh:774_g_at	KIAA0430;NDE1;MIR484;MYH11
sr5867	|L2695:f19611|L3044:f10818|L3289:f26937|Welsh:767_at|Uma:32582_at|Singh:774_g_at	KIAA0430;NDE1;MIR484;MYH11
sr5868	|L2695:f19611|L3044:f26937|L3289:f26937|Welsh:767_at|Uma:32582_at|Singh:774_g_at	KIAA0430;NDE1;MIR484;MYH11
sr5872	|L2695:f19611|L3044:f26937|L3289:f26937|Welsh:37407_s_at|Uma:32582_at|Singh:774_g_at	KIAA0430;NDE1;MIR484;MYH11
sr5875	|L2695:f19611|L3044:f10818|L3289:f26937|Welsh:773_at|Uma:32582_at|Singh:774_g_at	KIAA0430;NDE1;MIR484;MYH11
sr5876	|L2695:f19611|L3044:f26937|L3289:f26937|Welsh:773_at|Uma:32582_at|Singh:774_g_at	KIAA0430;NDE1;MIR484;MYH11
sr5879	|L2695:f19611|L3044:f10818|L3289:f26937|Welsh:774_g_at|Uma:32582_at|Singh:774_g_at	KIAA0430;NDE1;MIR484;MYH11
sr5880	|L2695:f19611|L3044:f26937|L3289:f26937|Welsh:774_g_at|Uma:32582_at|Singh:774_g_at	KIAA0430;NDE1;MIR484;MYH11
sr5883	|L2695:f19611|L3044:f10818|L3289:f26937|Welsh:32582_at|Uma:773_at|Singh:774_g_at	KIAA0430;NDE1;MIR484;MYH11
sr5884	|L2695:f19611|L3044:f26937|L3289:f26937|Welsh:32582_at|Uma:773_at|Singh:774_g_at	KIAA0430;NDE1;MIR484;MYH11
sr5887	|L2695:f19611|L3044:f10818|L3289:f26937|Welsh:767_at|Uma:773_at|Singh:774_g_at	KIAA0430;NDE1;MIR484;MYH11
sr5888	|L2695:f19611|L3044:f26937|L3289:f26937|Welsh:767_at|Uma:773_at|Singh:774_g_at	KIAA0430;NDE1;MIR484;MYH11
sr5892	|L2695:f19611|L3044:f26937|L3289:f26937|Welsh:37407_s_at|Uma:773_at|Singh:774_g_at	KIAA0430;NDE1;MIR484;MYH11
sr5895	|L2695:f19611|L3044:f10818|L3289:f26937|Welsh:773_at|Uma:773_at|Singh:774_g_at	KIAA0430;NDE1;MIR484;MYH11
sr5896	|L2695:f19611|L3044:f26937|L3289:f26937|Welsh:773_at|Uma:773_at|Singh:774_g_at	KIAA0430;NDE1;MIR484;MYH11
sr5899	|L2695:f19611|L3044:f10818|L3289:f26937|Welsh:774_g_at|Uma:773_at|Singh:774_g_at	KIAA0430;NDE1;MIR484;MYH11
sr5900	|L2695:f19611|L3044:f26937|L3289:f26937|Welsh:774_g_at|Uma:773_at|Singh:774_g_at	KIAA0430;NDE1;MIR484;MYH11
sr5903	|L2695:f19611|L3044:f10818|L3289:f26937|Welsh:32582_at|Uma:774_g_at|Singh:774_g_at	KIAA0430;NDE1;MIR484;MYH11
sr5904	|L2695:f19611|L3044:f26937|L3289:f26937|Welsh:32582_at|Uma:774_g_at|Singh:774_g_at	KIAA0430;NDE1;MIR484;MYH11
sr5907	|L2695:f19611|L3044:f10818|L3289:f26937|Welsh:767_at|Uma:774_g_at|Singh:774_g_at	KIAA0430;NDE1;MIR484;MYH11
sr5908	|L2695:f19611|L3044:f26937|L3289:f26937|Welsh:767_at|Uma:774_g_at|Singh:774_g_at	KIAA0430;NDE1;MIR484;MYH11
sr5912	|L2695:f19611|L3044:f26937|L3289:f26937|Welsh:37407_s_at|Uma:774_g_at|Singh:774_g_at	KIAA0430;NDE1;MIR484;MYH11
sr5915	|L2695:f19611|L3044:f10818|L3289:f26937|Welsh:773_at|Uma:774_g_at|Singh:774_g_at	KIAA0430;NDE1;MIR484;MYH11
sr5916	|L2695:f19611|L3044:f26937|L3289:f26937|Welsh:773_at|Uma:774_g_at|Singh:774_g_at	KIAA0430;NDE1;MIR484;MYH11
sr5919	|L2695:f19611|L3044:f10818|L3289:f26937|Welsh:774_g_at|Uma:774_g_at|Singh:774_g_at	KIAA0430;NDE1;MIR484;MYH11
sr5920	|L2695:f19611|L3044:f26937|L3289:f26937|Welsh:774_g_at|Uma:774_g_at|Singh:774_g_at	KIAA0430;NDE1;MIR484;MYH11
sr5931	|L2695:f21247|Uma:34316_at|Singh:34317_g_at	RPS15A
sr5932	|L2695:f11483|Uma:34316_at|Singh:34317_g_at	RPS15A
sr5933	|L2695:f24451|Uma:34316_at|Singh:34317_g_at	RPS15A
sr5940	|Singh:37438_at	CCP110
sr5942	|L2695:f26547|Singh:40238_at	C16orf88;IQCK
sr5943	|L2695:f29906|Singh:40238_at	C16orf88;IQCK
sr5944	|L2695:f31966|Singh:40238_at	C16orf88;IQCK
sr5945	|L2695:f24202|L3044:f23826|L3289:f23826|Welsh:40240_at|Singh:40240_at	GPRC5B
sr5946	|L2695:f6129|L3044:f23826|L3289:f23826|Welsh:40240_at|Singh:40240_at	GPRC5B
sr5949	|L2695:f11412|L3044:f12464|L3289:f12464|Welsh:34050_at|Uma:34050_at|Singh:34050_at	ACSM1
sr5950	|L2695:f31567|Welsh:33278_at|Uma:33278_at|Singh:33278_at	ACSM3;ERI2;LOC81691
sr5951	|L2695:f31567|Welsh:33279_s_at|Uma:33278_at|Singh:33278_at	ACSM3;ERI2;LOC81691
sr5955	|Uma:40951_at	NPIPL3
sr5963	|Uma:40951_at	LOC100132247
sr5980	|L2695:f39171|L3044:f38171|L3289:f38171|Welsh:1336_s_at|Singh:160029_at	PRKCB
sr5981	|L2695:f39171|L3044:f38171|L3289:f38171|Welsh:1336_s_at|Singh:1336_s_at	PRKCB
sr5991	|Welsh:35830_at|Singh:35830_at	XPO6
sr6004	|Welsh:41733_at|Uma:40951_at	LOC606724
sr6005	|L2695:f33034|Welsh:41733_at|Uma:40951_at|Singh:41732_at	BOLA2;BOLA2B;SLX1A;SLX1B;SLX1A-SULT1A3;SLX1B-SULT1A4;SULT1A4;SULT1A3;LOC388242;LOC613038
sr6006	|L2695:f33034|Welsh:41732_at|Uma:40951_at|Singh:41732_at	BOLA2;BOLA2B;SLX1A;SLX1B;SLX1A-SULT1A3;SLX1B-SULT1A4;SULT1A4;SULT1A3;LOC388242;LOC613038
sr6007	|L2695:f33034|Welsh:41733_at|Uma:41732_at|Singh:41732_at	BOLA2;BOLA2B;SLX1A;SLX1B;SLX1A-SULT1A3;SLX1B-SULT1A4;SULT1A4;SULT1A3;LOC388242;LOC613038
sr6008	|L2695:f33034|Welsh:41732_at|Uma:41732_at|Singh:41732_at	BOLA2;BOLA2B;SLX1A;SLX1B;SLX1A-SULT1A3;SLX1B-SULT1A4;SULT1A4;SULT1A3;LOC388242;LOC613038
sr6017	|Singh:1000_at	GDPD3;MAPK3;LOC100271831
sr6018	|L2695:f33034|Welsh:41732_at|Uma:41732_at|Singh:41732_at	BOLA2;BOLA2B;SLX1A;SLX1B;SLX1A-SULT1A3;SLX1B-SULT1A4;SULT1A4;SULT1A3;LOC388242;LOC613038
sr6022	|Welsh:39078_at|Uma:39078_at|Singh:39078_at	SEPHS2
sr6027	|Welsh:634_at|Uma:634_at|Singh:634_at	MYST1;PRSS8
sr6031	|L3044:f11833|Welsh:35146_at|Uma:35146_at|Singh:35146_at	TGFB1I1
sr6036	|Welsh:34950_at|Singh:34950_at	ZNF423
sr6037	|L2695:f11856|L3044:f40740|Singh:40585_at	ADCY7;BRD7
sr6038	|L2695:f14884|L3044:f40740|Singh:40585_at	ADCY7;BRD7
sr6041	|L2695:f29095|L3044:f36679|L3289:f24787|Welsh:39582_at|Singh:39582_at	CYLD
sr6043	|Singh:37426_at	TOX3
sr6056	|Singh:37203_at	CES1P1
sr6057	|L3289:f32578|Singh:37203_at	CES1
sr6058	|L3289:f27018|Singh:37203_at	CES1
sr6059	|Welsh:236_at|Singh:236_at	LOC283856;GNAO1;DKFZP434H168;MIR3935
sr6069	|L3044:f31562|Uma:609_f_at	MT1B
sr6071	|L3044:f24525|Uma:41446_f_at	MT1F
sr6073	|L3044:f24525|Uma:31622_f_at	MT1F
sr6076	|L3044:f27139|L3289:f27139|Uma:39120_at	MT1X
sr6124	|Singh:32735_at	PHLPP2;SNORA70D
sr6129	|L2695:f27737|Uma:40276_at|Singh:40276_at	PSMD7
sr6130	|L2695:f40729|Uma:40276_at|Singh:40276_at	PSMD7
sr6131	|L2695:f5465|Uma:40276_at|Singh:40276_at	PSMD7
sr6153	|L3044:f3680|Singh:31864_at	MPHOSPH6
sr6154	|L2695:f40492|Welsh:31906_at|Singh:31906_at	HSBP1
sr6155	|L2695:f7886|Welsh:31906_at|Singh:31906_at	HSBP1
sr6163	|Uma:38735_at|Singh:38735_at	KIAA0513
sr6170	|Uma:39027_at	COX4NB;COX4I1
sr6174	|Singh:38101_at	ZCCHC14
sr6176	|L2695:f34380|Welsh:34310_at|Uma:34310_at|Singh:34310_at	CDT1;APRT
sr6193	|Singh:35753_at	SCARF1;RILP;PRPF8
sr6197	|Uma:40856_at|Singh:40856_at	SERPINF1
sr6199	|Singh:38477_at	DPH1;OVCA2
sr6200	|L2695:f43833|L3289:f15917|Welsh:40982_at|Uma:36129_at|Singh:36129_at	HIC1;SMG6;SRR;TSR1;SNORD91B;SNORD91A;SGSM2
sr6203	|Singh:39654_at	ASPA
sr6204	|L3289:f18399|Uma:39416_at|Singh:36566_at	TRPV1;SHPK;CTNS;TAX1BP3;P2RX5-TAX1BP3;TMEM93;P2RX5
sr6209	|Uma:34636_at	ALOX15
sr6211	|Uma:941_at	PSMB6
sr6215	|L2695:f33986|Welsh:37668_at|Singh:32741_at	RABEP1;NUP88;RPAIN;C1QBP
sr6222	|L2695:f22226|L3044:f10980|L3289:f10980|Uma:38482_at|Singh:38482_at	CTDNEP1;C17orf81;CLDN7
sr6223	|L2695:f7652|L3044:f10980|L3289:f10980|Uma:38482_at|Singh:38482_at	CTDNEP1;C17orf81;CLDN7
sr6242	|Singh:41043_at	MPDU1;SOX15
sr6243	|Uma:36328_at	FXR2;SHBG;SAT2
sr6248	|Singh:34707_at	CHD3;SCARNA21;LOC284023
sr6251	|L3289:f13|Uma:33266_at|Singh:33266_at	AURKB
sr6253	|Welsh:32444_at|Uma:32444_at|Singh:32444_at	RPL26
sr6262	|L3044:f23449|L3289:f23449|Welsh:38653_at|Uma:38653_at|Singh:38653_at	PMP22;MIR4731
sr6263	|L3044:f41808|L3289:f23449|Welsh:38653_at|Uma:38653_at|Singh:38653_at	PMP22;MIR4731
sr6264	|L3044:f23449|L3289:f41808|Welsh:38653_at|Uma:38653_at|Singh:38653_at	PMP22;MIR4731
sr6265	|L3044:f41808|L3289:f41808|Welsh:38653_at|Uma:38653_at|Singh:38653_at	PMP22;MIR4731
sr6296	|Welsh:39776_at|Singh:39776_at	ULK2
sr6303	|Uma:40212_at	KSR1
sr6304	|Singh:39557_at	C17orf108
sr6308	|L2695:f24141|Welsh:39783_at|Uma:32120_at|Singh:39783_at	ALDOC;SPAG5;LOC100506436;SGK494;KIAA0100
sr6309	|Welsh:41627_at|Singh:41659_at	SDF2;SUPT6H
sr6310	|Welsh:41659_at|Singh:41659_at	SDF2;SUPT6H
sr6313	|L2695:f29737|Welsh:37912_at|Uma:37912_at	TRAF4
sr6314	|L2695:f16948|Welsh:37912_at|Uma:37912_at	TRAF4
sr6324	|Welsh:34876_at|Singh:34876_at	CPD
sr6330	|Singh:800_g_at	CDK5R1
sr6344	|Uma:33790_at|Singh:33790_at	CCL14;CCL14-CCL15;CCL15
sr6345	|Uma:36103_at	CCL3
sr6346	|Uma:36103_at|Singh:36674_at	CCL4
sr6347	|Uma:36674_at|Singh:36674_at	CCL4
sr6348	|Uma:36103_at	TBC1D3B
sr6349	|Uma:36103_at	CCL3L3;CCL3L1
sr6350	|Uma:36674_at|Singh:36674_at	CCL4L1;CCL4L2
sr6351	|Uma:36674_at|Singh:36674_at	CCL4L1;CCL4L2
sr6384	|Uma:1334_s_at|Singh:1334_s_at	CSF3
sr6406	|Welsh:40881_at|Uma:40881_at|Singh:40881_at	ACLY
sr6409	|L3044:f20949|L3289:f20949|Welsh:33869_at|Singh:33869_at	STAT5B
sr6410	|L3044:f34660|L3289:f20949|Welsh:33869_at|Singh:33869_at	STAT5B
sr6411	|L3044:f23917|L3289:f20949|Welsh:33869_at|Singh:33869_at	STAT5B
sr6412	|L3044:f20949|L3289:f25337|Welsh:33869_at|Singh:33869_at	STAT5B
sr6413	|L3044:f34660|L3289:f25337|Welsh:33869_at|Singh:33869_at	STAT5B
sr6414	|L3044:f23917|L3289:f25337|Welsh:33869_at|Singh:33869_at	STAT5B
sr6415	|L3044:f20949|L3289:f23917|Welsh:33869_at|Singh:33869_at	STAT5B
sr6416	|L3044:f34660|L3289:f23917|Welsh:33869_at|Singh:33869_at	STAT5B
sr6417	|L3044:f23917|L3289:f23917|Welsh:33869_at|Singh:33869_at	STAT5B
sr6419	|L2695:f14530|L3044:f31870|Uma:39708_at	STAT3
sr6439	|Welsh:36126_at|Singh:32578_at	COASY;MLX;PSMC3IP
sr6440	|Welsh:36127_g_at|Singh:32578_at	COASY;MLX;PSMC3IP
sr6441	|Welsh:32578_at|Singh:32578_at	COASY;MLX;PSMC3IP
sr6494	|Welsh:39000_at|Uma:38999_s_at|Singh:39000_at	DCAKD;NMT1
sr6495	|L2695:f3703|Uma:40219_at	HEXIM1
sr6496	|Singh:113_i_at	LOC100128977;IMP5;MAPT;LOC100130148;STH
sr6506	|Welsh:39610_at|Singh:39610_at	HOXB2
sr6508	|L2695:f865|Welsh:40327_at|Uma:40327_at|Singh:40327_at	PRAC;HOXB13-AS1;MIR3185;HOXB13
sr6509	|L2695:f9210|Welsh:40327_at|Uma:40327_at|Singh:40327_at	PRAC;HOXB13-AS1;MIR3185;HOXB13
sr6510	|L2695:f29117|Welsh:40327_at|Uma:40327_at|Singh:40327_at	PRAC;HOXB13-AS1;MIR3185;HOXB13
sr6523	|L3044:f42295|L3289:f42295|Welsh:885_g_at|Singh:885_g_at	LOC284080;ITGA3
sr6534	|L2695:f17851|L3044:f32526|Welsh:39073_at|Singh:39073_at	NME1-NME2;NME1;NME2
sr6535	|L2695:f20439|L3044:f32526|Welsh:39073_at|Singh:39073_at	NME1-NME2;NME1;NME2
sr6536	|L2695:f33582|L3044:f32526|Welsh:39073_at|Singh:39073_at	NME1-NME2;NME1;NME2
sr6537	|L2695:f17851|L3044:f32526|Welsh:1521_at|Singh:39073_at	NME1-NME2;NME1;NME2
sr6538	|L2695:f20439|L3044:f32526|Welsh:1521_at|Singh:39073_at	NME1-NME2;NME1;NME2
sr6539	|L2695:f33582|L3044:f32526|Welsh:1521_at|Singh:39073_at	NME1-NME2;NME1;NME2
sr6540	|L2695:f17851|L3044:f32526|Welsh:1985_s_at|Singh:39073_at	NME1-NME2;NME1;NME2
sr6541	|L2695:f20439|L3044:f32526|Welsh:1985_s_at|Singh:39073_at	NME1-NME2;NME1;NME2
sr6542	|L2695:f33582|L3044:f32526|Welsh:1985_s_at|Singh:39073_at	NME1-NME2;NME1;NME2
sr6543	|L2695:f17851|L3044:f32526|Welsh:33415_at|Singh:39073_at	NME1-NME2;NME1;NME2
sr6544	|L2695:f20439|L3044:f32526|Welsh:33415_at|Singh:39073_at	NME1-NME2;NME1;NME2
sr6545	|L2695:f33582|L3044:f32526|Welsh:33415_at|Singh:39073_at	NME1-NME2;NME1;NME2
sr6546	|L2695:f17851|L3044:f32526|Welsh:1980_s_at|Singh:39073_at	NME1-NME2;NME1;NME2
sr6547	|L2695:f20439|L3044:f32526|Welsh:1980_s_at|Singh:39073_at	NME1-NME2;NME1;NME2
sr6548	|L2695:f33582|L3044:f32526|Welsh:1980_s_at|Singh:39073_at	NME1-NME2;NME1;NME2
sr6579	|L2695:f17851|L3044:f32526|Welsh:39073_at|Singh:33415_at	NME1-NME2;NME1;NME2
sr6580	|L2695:f20439|L3044:f32526|Welsh:39073_at|Singh:33415_at	NME1-NME2;NME1;NME2
sr6581	|L2695:f33582|L3044:f32526|Welsh:39073_at|Singh:33415_at	NME1-NME2;NME1;NME2
sr6582	|L2695:f17851|L3044:f32526|Welsh:1521_at|Singh:33415_at	NME1-NME2;NME1;NME2
sr6583	|L2695:f20439|L3044:f32526|Welsh:1521_at|Singh:33415_at	NME1-NME2;NME1;NME2
sr6584	|L2695:f33582|L3044:f32526|Welsh:1521_at|Singh:33415_at	NME1-NME2;NME1;NME2
sr6585	|L2695:f17851|L3044:f32526|Welsh:1985_s_at|Singh:33415_at	NME1-NME2;NME1;NME2
sr6586	|L2695:f20439|L3044:f32526|Welsh:1985_s_at|Singh:33415_at	NME1-NME2;NME1;NME2
sr6587	|L2695:f33582|L3044:f32526|Welsh:1985_s_at|Singh:33415_at	NME1-NME2;NME1;NME2
sr6588	|L2695:f17851|L3044:f32526|Welsh:33415_at|Singh:33415_at	NME1-NME2;NME1;NME2
sr6589	|L2695:f20439|L3044:f32526|Welsh:33415_at|Singh:33415_at	NME1-NME2;NME1;NME2
sr6590	|L2695:f33582|L3044:f32526|Welsh:33415_at|Singh:33415_at	NME1-NME2;NME1;NME2
sr6591	|L2695:f17851|L3044:f32526|Welsh:1980_s_at|Singh:33415_at	NME1-NME2;NME1;NME2
sr6592	|L2695:f20439|L3044:f32526|Welsh:1980_s_at|Singh:33415_at	NME1-NME2;NME1;NME2
sr6593	|L2695:f33582|L3044:f32526|Welsh:1980_s_at|Singh:33415_at	NME1-NME2;NME1;NME2
sr6594	|L2695:f17851|L3044:f32526|Welsh:39073_at|Singh:1980_s_at	NME1-NME2;NME1;NME2
sr6595	|L2695:f20439|L3044:f32526|Welsh:39073_at|Singh:1980_s_at	NME1-NME2;NME1;NME2
sr6596	|L2695:f33582|L3044:f32526|Welsh:39073_at|Singh:1980_s_at	NME1-NME2;NME1;NME2
sr6597	|L2695:f17851|L3044:f32526|Welsh:1521_at|Singh:1980_s_at	NME1-NME2;NME1;NME2
sr6598	|L2695:f20439|L3044:f32526|Welsh:1521_at|Singh:1980_s_at	NME1-NME2;NME1;NME2
sr6599	|L2695:f33582|L3044:f32526|Welsh:1521_at|Singh:1980_s_at	NME1-NME2;NME1;NME2
sr6600	|L2695:f17851|L3044:f32526|Welsh:1985_s_at|Singh:1980_s_at	NME1-NME2;NME1;NME2
sr6601	|L2695:f20439|L3044:f32526|Welsh:1985_s_at|Singh:1980_s_at	NME1-NME2;NME1;NME2
sr6602	|L2695:f33582|L3044:f32526|Welsh:1985_s_at|Singh:1980_s_at	NME1-NME2;NME1;NME2
sr6603	|L2695:f17851|L3044:f32526|Welsh:33415_at|Singh:1980_s_at	NME1-NME2;NME1;NME2
sr6604	|L2695:f20439|L3044:f32526|Welsh:33415_at|Singh:1980_s_at	NME1-NME2;NME1;NME2
sr6605	|L2695:f33582|L3044:f32526|Welsh:33415_at|Singh:1980_s_at	NME1-NME2;NME1;NME2
sr6606	|L2695:f17851|L3044:f32526|Welsh:1980_s_at|Singh:1980_s_at	NME1-NME2;NME1;NME2
sr6607	|L2695:f20439|L3044:f32526|Welsh:1980_s_at|Singh:1980_s_at	NME1-NME2;NME1;NME2
sr6608	|L2695:f33582|L3044:f32526|Welsh:1980_s_at|Singh:1980_s_at	NME1-NME2;NME1;NME2
sr6610	|L2695:f1482|L3044:f27094|Welsh:40229_at|Singh:40229_at	TOM1L1;COX11;STXBP4
sr6650	|Uma:38453_at|Singh:38454_g_at	C17orf72;ICAM2
sr6651	|Uma:38454_g_at|Singh:38454_g_at	C17orf72;ICAM2
sr6654	|Uma:33354_at|Singh:33354_at	SMURF2
sr6680	|Singh:33436_at	SOX9
sr6689	|L2695:f34963|Singh:40758_at	ICT1
sr6703	|L3289:f38763|Uma:37338_at	PRPSAP1
sr6705	|L2695:f41990|L3044:f37162|L3289:f37162|Welsh:34693_at|Singh:34693_at	LOC100507246;SNORD1C;SNORD1B;SNORD1A;ST6GALNAC2
sr6706	|L2695:f5102|L3044:f37162|L3289:f37162|Welsh:34693_at|Singh:34693_at	LOC100507246;SNORD1C;SNORD1B;SNORD1A;ST6GALNAC2
sr6707	|L2695:f43653|L3044:f37162|L3289:f37162|Welsh:34693_at|Singh:34693_at	LOC100507246;SNORD1C;SNORD1B;SNORD1A;ST6GALNAC2
sr6708	|L2695:f41990|L3044:f3958|L3289:f37162|Welsh:34693_at|Singh:34693_at	LOC100507246;SNORD1C;SNORD1B;SNORD1A;ST6GALNAC2
sr6709	|L2695:f5102|L3044:f3958|L3289:f37162|Welsh:34693_at|Singh:34693_at	LOC100507246;SNORD1C;SNORD1B;SNORD1A;ST6GALNAC2
sr6710	|L2695:f43653|L3044:f3958|L3289:f37162|Welsh:34693_at|Singh:34693_at	LOC100507246;SNORD1C;SNORD1B;SNORD1A;ST6GALNAC2
sr6711	|L2695:f41990|L3044:f23552|L3289:f37162|Welsh:34693_at|Singh:34693_at	LOC100507246;SNORD1C;SNORD1B;SNORD1A;ST6GALNAC2
sr6712	|L2695:f5102|L3044:f23552|L3289:f37162|Welsh:34693_at|Singh:34693_at	LOC100507246;SNORD1C;SNORD1B;SNORD1A;ST6GALNAC2
sr6713	|L2695:f43653|L3044:f23552|L3289:f37162|Welsh:34693_at|Singh:34693_at	LOC100507246;SNORD1C;SNORD1B;SNORD1A;ST6GALNAC2
sr6714	|L2695:f41990|L3044:f37869|L3289:f37162|Welsh:34693_at|Singh:34693_at	LOC100507246;SNORD1C;SNORD1B;SNORD1A;ST6GALNAC2
sr6715	|L2695:f5102|L3044:f37869|L3289:f37162|Welsh:34693_at|Singh:34693_at	LOC100507246;SNORD1C;SNORD1B;SNORD1A;ST6GALNAC2
sr6716	|L2695:f43653|L3044:f37869|L3289:f37162|Welsh:34693_at|Singh:34693_at	LOC100507246;SNORD1C;SNORD1B;SNORD1A;ST6GALNAC2
sr6717	|L2695:f41990|L3044:f37162|L3289:f3958|Welsh:34693_at|Singh:34693_at	LOC100507246;SNORD1C;SNORD1B;SNORD1A;ST6GALNAC2
sr6718	|L2695:f5102|L3044:f37162|L3289:f3958|Welsh:34693_at|Singh:34693_at	LOC100507246;SNORD1C;SNORD1B;SNORD1A;ST6GALNAC2
sr6719	|L2695:f43653|L3044:f37162|L3289:f3958|Welsh:34693_at|Singh:34693_at	LOC100507246;SNORD1C;SNORD1B;SNORD1A;ST6GALNAC2
sr6720	|L2695:f41990|L3044:f3958|L3289:f3958|Welsh:34693_at|Singh:34693_at	LOC100507246;SNORD1C;SNORD1B;SNORD1A;ST6GALNAC2
sr6721	|L2695:f5102|L3044:f3958|L3289:f3958|Welsh:34693_at|Singh:34693_at	LOC100507246;SNORD1C;SNORD1B;SNORD1A;ST6GALNAC2
sr6722	|L2695:f43653|L3044:f3958|L3289:f3958|Welsh:34693_at|Singh:34693_at	LOC100507246;SNORD1C;SNORD1B;SNORD1A;ST6GALNAC2
sr6723	|L2695:f41990|L3044:f23552|L3289:f3958|Welsh:34693_at|Singh:34693_at	LOC100507246;SNORD1C;SNORD1B;SNORD1A;ST6GALNAC2
sr6724	|L2695:f5102|L3044:f23552|L3289:f3958|Welsh:34693_at|Singh:34693_at	LOC100507246;SNORD1C;SNORD1B;SNORD1A;ST6GALNAC2
sr6725	|L2695:f43653|L3044:f23552|L3289:f3958|Welsh:34693_at|Singh:34693_at	LOC100507246;SNORD1C;SNORD1B;SNORD1A;ST6GALNAC2
sr6726	|L2695:f41990|L3044:f37869|L3289:f3958|Welsh:34693_at|Singh:34693_at	LOC100507246;SNORD1C;SNORD1B;SNORD1A;ST6GALNAC2
sr6727	|L2695:f5102|L3044:f37869|L3289:f3958|Welsh:34693_at|Singh:34693_at	LOC100507246;SNORD1C;SNORD1B;SNORD1A;ST6GALNAC2
sr6728	|L2695:f43653|L3044:f37869|L3289:f3958|Welsh:34693_at|Singh:34693_at	LOC100507246;SNORD1C;SNORD1B;SNORD1A;ST6GALNAC2
sr6729	|L2695:f41990|L3044:f37162|L3289:f23552|Welsh:34693_at|Singh:34693_at	LOC100507246;SNORD1C;SNORD1B;SNORD1A;ST6GALNAC2
sr6730	|L2695:f5102|L3044:f37162|L3289:f23552|Welsh:34693_at|Singh:34693_at	LOC100507246;SNORD1C;SNORD1B;SNORD1A;ST6GALNAC2
sr6731	|L2695:f43653|L3044:f37162|L3289:f23552|Welsh:34693_at|Singh:34693_at	LOC100507246;SNORD1C;SNORD1B;SNORD1A;ST6GALNAC2
sr6732	|L2695:f41990|L3044:f3958|L3289:f23552|Welsh:34693_at|Singh:34693_at	LOC100507246;SNORD1C;SNORD1B;SNORD1A;ST6GALNAC2
sr6733	|L2695:f5102|L3044:f3958|L3289:f23552|Welsh:34693_at|Singh:34693_at	LOC100507246;SNORD1C;SNORD1B;SNORD1A;ST6GALNAC2
sr6734	|L2695:f43653|L3044:f3958|L3289:f23552|Welsh:34693_at|Singh:34693_at	LOC100507246;SNORD1C;SNORD1B;SNORD1A;ST6GALNAC2
sr6735	|L2695:f41990|L3044:f23552|L3289:f23552|Welsh:34693_at|Singh:34693_at	LOC100507246;SNORD1C;SNORD1B;SNORD1A;ST6GALNAC2
sr6736	|L2695:f5102|L3044:f23552|L3289:f23552|Welsh:34693_at|Singh:34693_at	LOC100507246;SNORD1C;SNORD1B;SNORD1A;ST6GALNAC2
sr6737	|L2695:f43653|L3044:f23552|L3289:f23552|Welsh:34693_at|Singh:34693_at	LOC100507246;SNORD1C;SNORD1B;SNORD1A;ST6GALNAC2
sr6738	|L2695:f41990|L3044:f37869|L3289:f23552|Welsh:34693_at|Singh:34693_at	LOC100507246;SNORD1C;SNORD1B;SNORD1A;ST6GALNAC2
sr6739	|L2695:f5102|L3044:f37869|L3289:f23552|Welsh:34693_at|Singh:34693_at	LOC100507246;SNORD1C;SNORD1B;SNORD1A;ST6GALNAC2
sr6740	|L2695:f43653|L3044:f37869|L3289:f23552|Welsh:34693_at|Singh:34693_at	LOC100507246;SNORD1C;SNORD1B;SNORD1A;ST6GALNAC2
sr6741	|L2695:f41990|L3044:f37162|L3289:f37869|Welsh:34693_at|Singh:34693_at	LOC100507246;SNORD1C;SNORD1B;SNORD1A;ST6GALNAC2
sr6742	|L2695:f5102|L3044:f37162|L3289:f37869|Welsh:34693_at|Singh:34693_at	LOC100507246;SNORD1C;SNORD1B;SNORD1A;ST6GALNAC2
sr6743	|L2695:f43653|L3044:f37162|L3289:f37869|Welsh:34693_at|Singh:34693_at	LOC100507246;SNORD1C;SNORD1B;SNORD1A;ST6GALNAC2
sr6744	|L2695:f41990|L3044:f3958|L3289:f37869|Welsh:34693_at|Singh:34693_at	LOC100507246;SNORD1C;SNORD1B;SNORD1A;ST6GALNAC2
sr6745	|L2695:f5102|L3044:f3958|L3289:f37869|Welsh:34693_at|Singh:34693_at	LOC100507246;SNORD1C;SNORD1B;SNORD1A;ST6GALNAC2
sr6746	|L2695:f43653|L3044:f3958|L3289:f37869|Welsh:34693_at|Singh:34693_at	LOC100507246;SNORD1C;SNORD1B;SNORD1A;ST6GALNAC2
sr6747	|L2695:f41990|L3044:f23552|L3289:f37869|Welsh:34693_at|Singh:34693_at	LOC100507246;SNORD1C;SNORD1B;SNORD1A;ST6GALNAC2
sr6748	|L2695:f5102|L3044:f23552|L3289:f37869|Welsh:34693_at|Singh:34693_at	LOC100507246;SNORD1C;SNORD1B;SNORD1A;ST6GALNAC2
sr6749	|L2695:f43653|L3044:f23552|L3289:f37869|Welsh:34693_at|Singh:34693_at	LOC100507246;SNORD1C;SNORD1B;SNORD1A;ST6GALNAC2
sr6750	|L2695:f41990|L3044:f37869|L3289:f37869|Welsh:34693_at|Singh:34693_at	LOC100507246;SNORD1C;SNORD1B;SNORD1A;ST6GALNAC2
sr6751	|L2695:f5102|L3044:f37869|L3289:f37869|Welsh:34693_at|Singh:34693_at	LOC100507246;SNORD1C;SNORD1B;SNORD1A;ST6GALNAC2
sr6752	|L2695:f43653|L3044:f37869|L3289:f37869|Welsh:34693_at|Singh:34693_at	LOC100507246;SNORD1C;SNORD1B;SNORD1A;ST6GALNAC2
sr6754	|Welsh:35849_at|Singh:35849_at	JMJD6;METTL23;SRSF2;MIR636;MFSD11
sr6755	|Welsh:35851_g_at|Singh:35849_at	JMJD6;METTL23;SRSF2;MIR636;MFSD11
sr6779	|Welsh:39812_at|Singh:39812_at	MRPL12
sr6813	|Welsh:37741_at|Uma:37741_at|Singh:37741_at	PYCR1
sr6819	|L2695:f23219|L3289:f21659|Welsh:38429_at|Uma:39965_at|Singh:38429_at	STRA13;LRRC45;RAC3
sr6820	|L2695:f23219|L3289:f21659|Welsh:35710_s_at|Uma:39965_at|Singh:38429_at	STRA13;LRRC45;RAC3
sr6821	|L2695:f23219|L3289:f21659|Welsh:38429_at|Uma:38429_at|Singh:35710_s_at	STRA13;LRRC45;RAC3
sr6822	|L2695:f23219|L3289:f21659|Welsh:35710_s_at|Uma:38429_at|Singh:35710_s_at	STRA13;LRRC45;RAC3
sr6825	|L2695:f23219|L3289:f21659|Welsh:38429_at|Uma:39965_at|Singh:35710_s_at	STRA13;LRRC45;RAC3
sr6826	|L2695:f23219|L3289:f21659|Welsh:35710_s_at|Uma:39965_at|Singh:35710_s_at	STRA13;LRRC45;RAC3
sr6832	|Uma:41045_at	SECTM1
sr6838	|Uma:1505_at	CLUL1;C18orf56;TYMS;ENOSF1
sr6846	|L2695:f2416|Singh:40388_at	DLGAP1;FLJ35776;LOC201477;LOC284215
sr6848	|L2695:f27244|L3044:f21940|L3289:f21940|Welsh:41385_at|Uma:41385_at|Singh:41385_at	EPB41L3
sr6852	|Welsh:35208_at|Singh:35208_at	ANKRD12
sr6886	|L2695:f29642|Singh:40045_g_at	C18orf1;LOC100288122;MIR4526
sr6896	|Welsh:34069_s_at|Uma:31872_at	SS18
sr6913	|Welsh:36470_s_at|Uma:36467_g_at|Singh:36466_at	DTNA
sr6914	|Welsh:36471_f_at|Uma:36467_g_at|Singh:36466_at	DTNA
sr6922	|Welsh:1798_at|Uma:1798_at|Singh:1798_at	SLC39A6;ELP2
sr6924	|Singh:33429_at	C18orf10;KIAA1328
sr6995	|Welsh:1857_at|Uma:1857_at	SMAD7
sr7016	|L2695:f10347|L3044:f35540|L3289:f9515	ZNF532
sr7019	|L2695:f10347|L3044:f35540|L3289:f35540	ZNF532
sr7033	|L2695:f6372|L3044:f38719|L3289:f38719|Welsh:1909_at|Singh:1909_at	BCL2
sr7034	|L2695:f41476|L3044:f38719|L3289:f38719|Welsh:1909_at|Singh:1909_at	BCL2
sr7035	|L2695:f18704|L3044:f38719|L3289:f38719|Welsh:1909_at|Singh:1909_at	BCL2
sr7036	|L2695:f6372|L3044:f6292|L3289:f38719|Welsh:1909_at|Singh:1909_at	BCL2
sr7037	|L2695:f41476|L3044:f6292|L3289:f38719|Welsh:1909_at|Singh:1909_at	BCL2
sr7038	|L2695:f18704|L3044:f6292|L3289:f38719|Welsh:1909_at|Singh:1909_at	BCL2
sr7039	|L2695:f6372|L3044:f38719|L3289:f6292|Welsh:1909_at|Singh:1909_at	BCL2
sr7040	|L2695:f41476|L3044:f38719|L3289:f6292|Welsh:1909_at|Singh:1909_at	BCL2
sr7041	|L2695:f18704|L3044:f38719|L3289:f6292|Welsh:1909_at|Singh:1909_at	BCL2
sr7042	|L2695:f6372|L3044:f6292|L3289:f6292|Welsh:1909_at|Singh:1909_at	BCL2
sr7043	|L2695:f41476|L3044:f6292|L3289:f6292|Welsh:1909_at|Singh:1909_at	BCL2
sr7044	|L2695:f18704|L3044:f6292|L3289:f6292|Welsh:1909_at|Singh:1909_at	BCL2
sr7045	|L2695:f6372|L3044:f38719|L3289:f38719|Welsh:1909_at|Singh:2060_at	BCL2
sr7046	|L2695:f41476|L3044:f38719|L3289:f38719|Welsh:1909_at|Singh:2060_at	BCL2
sr7047	|L2695:f18704|L3044:f38719|L3289:f38719|Welsh:1909_at|Singh:2060_at	BCL2
sr7048	|L2695:f6372|L3044:f6292|L3289:f38719|Welsh:1909_at|Singh:2060_at	BCL2
sr7059	|L2695:f41638|L3044:f40494|L3289:f40494|Welsh:862_at|Singh:862_at	SERPINB5
sr7060	|L2695:f41638|L3044:f40494|L3289:f40494|Welsh:863_g_at|Singh:862_at	SERPINB5
sr7070	|Welsh:38458_at|Uma:38458_at|Singh:38460_at	CYB5A
sr7076	|L2695:f18241|L3044:f18118|L3289:f18118|Welsh:34843_at|Singh:34844_at	ZNF516
sr7079	|Uma:35979_at	CTDP1
sr7081	|Welsh:33631_at|Singh:33631_at	TXNL4A
sr7082	|Welsh:33632_g_at|Singh:33631_at	TXNL4A
sr7086	|Uma:34771_at|Singh:34771_at	PPAP2C
sr7093	|L2695:f6960|Welsh:33900_at|Singh:33900_at	FSTL3
sr7096	|Singh:40282_s_at	CFD
sr7097	|Welsh:35983_at|Singh:35983_at	WDR18
sr7101	|Welsh:37992_s_at|Uma:37993_at|Singh:37992_s_at	ATP5D
sr7109	|Uma:33685_at	ATP8B3
sr7118	|Welsh:40837_at|Singh:40837_at	TLE2
sr7122	|Uma:33602_at	S1PR4
sr7129	|L2695:f24|L3044:f4668|L3289:f4668|Welsh:36587_at|Uma:36587_at|Singh:36587_at	EEF2;SNORD37
sr7130	|L2695:f42729|Singh:39539_at	ZBTB7A
sr7134	|Welsh:38969_at|Singh:38969_at	C19orf10
sr7143	|Welsh:38829_r_at|Singh:38829_r_at	KHSRP;MIR3940
sr7147	|Singh:1572_s_at	INSR
sr7153	|Uma:41664_at|Singh:41664_at	CTXN1;TIMM44
sr7154	|L3289:f192|Uma:39798_at|Singh:32752_at	NDUFA7;RPS28;KANK3
sr7155	|L3289:f192|Uma:39798_at|Singh:39798_at	NDUFA7;RPS28;KANK3
sr7162	|Singh:37333_at	DNMT1
sr7165	|Welsh:402_s_at|Uma:402_s_at|Singh:402_s_at	ZGLP1;FDX1L;RAVER1;ICAM3
sr7169	|L2695:f16643|L3044:f16103|L3289:f16103|Welsh:32579_at	SMARCA4
sr7170	|L2695:f38914|L3044:f16103|L3289:f16103|Welsh:32579_at	SMARCA4
sr7182	|Uma:32786_at|Singh:32786_at	JUNB
sr7183	|Welsh:39729_at|Singh:39729_at	PRDX2
sr7186	|Welsh:34291_at|Singh:34291_at	FARSA
sr7188	|L2695:f9601|Singh:41537_r_at	NFIX;LYL1
sr7189	|Uma:36097_at	STX10;IER2
sr7194	|Welsh:41418_at|Singh:41418_at	LPHN1
sr7209	|L3044:f2946|L3289:f2946|Welsh:39705_at|Singh:39705_at	SIN3B
sr7217	|Welsh:925_at|Singh:925_at	CCDC124
sr7218	|Welsh:925_at|Singh:925_at	KCNN1
sr7219	|Welsh:925_at|Singh:925_at	ARRDC2
sr7220	|Welsh:925_at|Singh:925_at	IL12RB1
sr7221	|Welsh:925_at|Singh:925_at	MAST3
sr7222	|Welsh:925_at|Singh:925_at	PIK3R2
sr7223	|Welsh:925_at|Singh:925_at	IFI30
sr7224	|Uma:41483_s_at	JUND;MIR3188
sr7226	|Uma:1612_s_at	JUND;MIR3188
sr7235	|L2695:f21793|L3044:f927|Welsh:32223_at|Uma:32223_at	SUGP2;ARMC6
sr7238	|L2695:f31874|Uma:36054_at|Singh:36056_g_at	SUGP1;MAU2
sr7246	|Uma:932_i_at	ZNF91
sr7266	|L2695:f26968|L3044:f25344|L3289:f25344|Welsh:37639_at|Uma:37639_at|Singh:37639_at	SCN1B;HPN;LOC100128675
sr7268	|L3289:f29710|Welsh:32109_at|Uma:32109_at|Singh:32109_at	FXYD1;FXYD7;FXYD5
sr7272	|Uma:36888_at|Singh:36888_at	HAUS5
sr7275	|L3044:f26478|Welsh:36095_at|Singh:36095_at	C19orf46;ALKBH6;CLIP3
sr7287	|Welsh:34348_at|Uma:34348_at|Singh:34348_at	SPINT2
sr7288	|Singh:32584_at	PSMD8;GGN
sr7294	|L2695:f21361|Welsh:33215_g_at|Singh:33214_at	SARS2;MRPS12
sr7297	|Uma:40448_at	ZFP36;MIR4530
sr7302	|Welsh:33137_at|Singh:33137_at	LTBP4
sr7314	|L2695:f8249|L3044:f29686|L3289:f29686|Welsh:31330_at	RPS19
sr7315	|L2695:f34239|L3044:f29686|L3289:f29686|Welsh:31330_at	RPS19
sr7318	|L2695:f8249|L3044:f36886|L3289:f29686|Welsh:31330_at	RPS19
sr7319	|L2695:f34239|L3044:f36886|L3289:f29686|Welsh:31330_at	RPS19
sr7320	|L2695:f8249|L3044:f29686|L3289:f8081|Welsh:31330_at	RPS19
sr7321	|L2695:f34239|L3044:f29686|L3289:f8081|Welsh:31330_at	RPS19
sr7324	|L2695:f8249|L3044:f36886|L3289:f8081|Welsh:31330_at	RPS19
sr7325	|L2695:f34239|L3044:f36886|L3289:f8081|Welsh:31330_at	RPS19
sr7329	|Uma:37418_at	POU2F2;LOC100505622;MIR4323
sr7334	|Welsh:35800_at|Singh:35800_at	PAFAH1B3;PRR19
sr7342	|L3044:f39383|Welsh:33758_f_at|Singh:33758_f_at	PSG11
sr7346	|Singh:36170_at	ETHE1
sr7354	|Uma:1796_s_at	BCL3
sr7355	|Welsh:40093_at|Uma:40093_at|Singh:40093_at	BCAM
sr7359	|L2695:f13548|Welsh:41764_at|Uma:41764_at|Singh:41764_at	APOC1
sr7366	|Welsh:1878_g_at|Singh:1878_g_at	PPP1R13L;CD3EAP;ERCC1
sr7367	|Welsh:1902_at|Singh:1878_g_at	PPP1R13L;CD3EAP;ERCC1
sr7368	|Welsh:36519_at|Singh:1878_g_at	PPP1R13L;CD3EAP;ERCC1
sr7369	|Uma:36669_at	FOSB
sr7373	|Welsh:37996_s_at|Uma:37996_s_at|Singh:37996_s_at	SIX5;DMPK;DMWD
sr7381	|L3289:f32530|Welsh:39182_at|Uma:39182_at|Singh:39182_at	EMP3
sr7383	|Welsh:37386_i_at|Uma:37386_i_at|Singh:37386_i_at	KDELR1
sr7384	|Welsh:37387_r_at|Uma:37386_i_at|Singh:37386_i_at	KDELR1
sr7385	|Welsh:31546_at|Uma:40274_at	RPL18;SPHK2;DBP;CA11;SEC1;NTN5
sr7386	|Welsh:40274_at|Uma:40274_at	RPL18;SPHK2;DBP;CA11;SEC1;NTN5
sr7387	|Singh:33547_i_at	FUT2
sr7390	|Uma:37028_at	PPP1R15A
sr7401	|Welsh:35119_at|Uma:35119_at|Singh:35119_at	RPL13A;RPL13AP5;SNORD32A;SNORD33;SNORD34;SNORD35A
sr7413	|Uma:371_at	SCAF1;IRF3;BCL2L12
sr7421	|L2695:f34299|L3289:f6218|Welsh:1805_g_at|Uma:40794_at|Singh:40794_at	KLK3
sr7422	|L2695:f34299|L3289:f6218|Welsh:1805_g_at|Uma:1804_at|Singh:40794_at	KLK3
sr7423	|L2695:f34299|L3289:f6218|Welsh:1805_g_at|Uma:1805_g_at|Singh:40794_at	KLK3
sr7424	|L2695:f34299|L3289:f6218|Welsh:1805_g_at|Uma:40794_at|Singh:1804_at	KLK3
sr7425	|L2695:f34299|L3289:f6218|Welsh:1805_g_at|Uma:1804_at|Singh:1804_at	KLK3
sr7426	|L2695:f34299|L3289:f6218|Welsh:1805_g_at|Uma:1805_g_at|Singh:1804_at	KLK3
sr7434	|Singh:37500_at	ZNF175
sr7438	|Uma:35587_at	FPR3
sr7442	|L2695:f22124|L3289:f18371|Uma:35587_at	ZNF350
sr7443	|L2695:f3437|L3289:f18371|Uma:35587_at	ZNF350
sr7452	|L3289:f29672|Singh:31511_at	RPS9
sr7465	|L2695:f31177|L3044:f33325|L3289:f33325|Welsh:39701_at|Uma:39701_at|Singh:39701_at	ZIM2;PEG3;PEG3-AS1;MIMT1
sr7466	|L2695:f25104|L3044:f33325|L3289:f33325|Welsh:39701_at|Uma:39701_at|Singh:39701_at	ZIM2;PEG3;PEG3-AS1;MIMT1
sr7467	|L2695:f31177|L3044:f33325|L3289:f27980|Welsh:39701_at|Uma:39701_at|Singh:39701_at	ZIM2;PEG3;PEG3-AS1;MIMT1
sr7468	|L2695:f25104|L3044:f33325|L3289:f27980|Welsh:39701_at|Uma:39701_at|Singh:39701_at	ZIM2;PEG3;PEG3-AS1;MIMT1
sr7470	|L3044:f9868|L3289:f9868|Singh:36295_at	ZNF134
sr7481	|L3044:f32647|L3289:f32647|Uma:33895_at|Singh:33895_at	SH3YL1;ACP1
sr7506	|Welsh:35984_at|Singh:35984_at	E2F6
sr7508	|L2695:f9313|L3044:f12601|L3289:f12601|Welsh:38098_at|Uma:38098_at|Singh:38098_at	LPIN1
sr7515	|Singh:36694_at	KCNS3
sr7535	|L2695:f1279|Welsh:174_s_at|Uma:174_s_at|Singh:36420_at	ITSN2
sr7537	|L2695:f12698|Welsh:33134_at|Singh:33134_at	PTRHD1;CENPO;ADCY3
sr7538	|L2695:f17295|Welsh:33134_at|Singh:33134_at	PTRHD1;CENPO;ADCY3
sr7547	|Uma:749_at	SLC5A6;C2orf28;CAD
sr7549	|Uma:37181_at	MPV17
sr7551	|L2695:f26600|L3044:f14586|Welsh:32659_at|Singh:32659_at	EIF2B4;SNX17;ZNF513;PPM1G;FTH1P3
sr7552	|L2695:f35667|L3044:f14586|Welsh:32659_at|Singh:32659_at	EIF2B4;SNX17;ZNF513;PPM1G;FTH1P3
sr7553	|L2695:f1279|L3044:f14586|Welsh:32659_at|Singh:32659_at	EIF2B4;SNX17;ZNF513;PPM1G;FTH1P3
sr7578	|L2695:f7290|Welsh:565_at|Singh:565_at	SRD5A2
sr7579	|L2695:f18975|Welsh:565_at|Singh:565_at	SRD5A2
sr7590	|L2695:f3021|Singh:40071_at	FAM82A1;CYP1B1
sr7591	|L2695:f26787|Singh:40071_at	FAM82A1;CYP1B1
sr7592	|L2695:f3021|Singh:859_at	FAM82A1;CYP1B1
sr7593	|L2695:f26787|Singh:859_at	FAM82A1;CYP1B1
sr7606	|Welsh:37166_at|Singh:37166_at	HAAO
sr7610	|L3289:f822|Singh:38984_at	SLC3A1;PREPL;CAMKMT;MIR548AD
sr7646	|L3044:f14683|L3289:f14683	PNPT1
sr7647	|L3289:f31079|Welsh:32551_at|Singh:32551_at	EFEMP1
sr7648	|Singh:34704_r_at	VRK2;FANCL
sr7649	|L2695:f31289|L3044:f29441|Welsh:41356_at|Singh:41355_at	BCL11A
sr7650	|Uma:33663_at	FAM161A
sr7672	|Welsh:32626_at|Singh:32626_at	GFPT1
sr7673	|L2695:f43576|L3289:f3957|Singh:39456_at	AAK1;SNORA36C
sr7674	|L2695:f4603|L3289:f3957|Singh:39456_at	AAK1;SNORA36C
sr7675	|L2695:f43576|L3289:f9647|Singh:39456_at	AAK1;SNORA36C
sr7676	|L2695:f4603|L3289:f9647|Singh:39456_at	AAK1;SNORA36C
sr7678	|Uma:34305_at	ASPRV1;LOC400960;PCBP1
sr7698	|L2695:f2820|L3044:f6304|L3289:f6304|Singh:40074_at	MTHFD2;SLC4A5
sr7699	|L2695:f44183|L3044:f6304|L3289:f6304|Singh:40074_at	MTHFD2;SLC4A5
sr7700	|L2695:f39294|L3044:f6304|L3289:f6304|Singh:40074_at	MTHFD2;SLC4A5
sr7701	|L2695:f2820|L3044:f41630|L3289:f6304|Singh:40074_at	MTHFD2;SLC4A5
sr7702	|L2695:f44183|L3044:f41630|L3289:f6304|Singh:40074_at	MTHFD2;SLC4A5
sr7703	|L2695:f39294|L3044:f41630|L3289:f6304|Singh:40074_at	MTHFD2;SLC4A5
sr7704	|L2695:f2820|L3044:f6304|L3289:f41630|Singh:40074_at	MTHFD2;SLC4A5
sr7705	|L2695:f44183|L3044:f6304|L3289:f41630|Singh:40074_at	MTHFD2;SLC4A5
sr7706	|L2695:f39294|L3044:f6304|L3289:f41630|Singh:40074_at	MTHFD2;SLC4A5
sr7707	|L2695:f2820|L3044:f41630|L3289:f41630|Singh:40074_at	MTHFD2;SLC4A5
sr7708	|L2695:f44183|L3044:f41630|L3289:f41630|Singh:40074_at	MTHFD2;SLC4A5
sr7709	|L2695:f39294|L3044:f41630|L3289:f41630|Singh:40074_at	MTHFD2;SLC4A5
sr7711	|L2695:f21536|L3044:f20788|L3289:f20788|Welsh:38464_at|Uma:38464_at|Singh:38464_at	INO80B;INO80B-WBP1;WBP1;MOGS
sr7716	|Singh:34433_at	TLX2;DQX1;AUP1;HTRA2;LOXL3;DOK1;C2orf65
sr7719	|L2695:f37151|L3289:f19662|Welsh:37174_at|Singh:33315_at	MRPL19;C2orf3
sr7720	|L2695:f4770|L3289:f19662|Welsh:37174_at|Singh:33315_at	MRPL19;C2orf3
sr7723	|Singh:31479_f_at	LOC1720
sr7731	|Welsh:32715_at|Singh:32715_at	VAMP8
sr7765	|Uma:40540_at	C2orf55
sr7767	|L3289:f31469|Welsh:379_at|Uma:40537_at|Singh:40536_f_at	TXNDC9;EIF5B;REV1
sr7771	|L3289:f29711|Singh:39549_at	NPAS2
sr7784	|Uma:33004_g_at	NCK2
sr7802	|Welsh:1520_s_at|Singh:1520_s_at	IL1B
sr7803	|Uma:31343_at|Singh:37603_at	IL1RN
sr7828	|L3289:f15446|Singh:38275_at	CCDC115;IMP4
sr7834	|Uma:685_f_at	TUBA3D
sr7845	|Uma:649_s_at	CXCR4
sr7864	|Singh:1372_at	TNFAIP6;MIR4773-1;MIR4773-2
sr7868	|L2695:f32445|L3044:f2337|L3289:f37106	FMNL2
sr7869	|L2695:f11450|L3044:f2337|L3289:f37106	FMNL2
sr7874	|Uma:37623_at	NR4A2
sr7875	|Uma:547_s_at	NR4A2
sr7925	|L2695:f33094|L3044:f5482|L3289:f5482|Welsh:36484_at|Uma:36483_at|Singh:36483_at	GALNT3
sr7926	|L2695:f33094|L3044:f35138|L3289:f5482|Welsh:36484_at|Uma:36483_at|Singh:36483_at	GALNT3
sr7927	|L2695:f33094|L3044:f5482|L3289:f35138|Welsh:36484_at|Uma:36483_at|Singh:36483_at	GALNT3
sr7928	|L2695:f33094|L3044:f35138|L3289:f35138|Welsh:36484_at|Uma:36483_at|Singh:36483_at	GALNT3
sr7929	|L2695:f33094|L3044:f5482|L3289:f5482|Welsh:36483_at|Uma:36483_at|Singh:36483_at	GALNT3
sr7930	|L2695:f33094|L3044:f35138|L3289:f5482|Welsh:36483_at|Uma:36483_at|Singh:36483_at	GALNT3
sr7931	|L2695:f33094|L3044:f5482|L3289:f35138|Welsh:36483_at|Uma:36483_at|Singh:36483_at	GALNT3
sr7932	|L2695:f33094|L3044:f35138|L3289:f35138|Welsh:36483_at|Uma:36483_at|Singh:36483_at	GALNT3
sr7966	|L2695:f32533|L3044:f931|Welsh:40512_at|Singh:40512_at	CHN1
sr7967	|Singh:38902_r_at	ATF2;MIR933
sr7970	|L3289:f6677|Singh:35642_at	MTX2
sr7971	|Welsh:33817_at|Uma:33817_at	HNRNPA3
sr8173	|L3289:f27070|Uma:40767_at|Singh:40767_at	TFPI
sr8174	|L3289:f7523|Uma:40767_at|Singh:40767_at	TFPI
sr8183	|L2695:f29698|Uma:656_at|Singh:656_at	INPP1
sr8197	|L2695:f13036|Welsh:37720_at|Uma:37720_at|Singh:39353_at	HSPD1;HSPE1-MOBKL3;HSPE1;MOBKL3
sr8198	|L2695:f13036|Welsh:39353_at|Uma:37720_at|Singh:39353_at	HSPD1;HSPE1-MOBKL3;HSPE1;MOBKL3
sr8199	|L2695:f10646|L3289:f2764|Welsh:1182_at|Singh:1182_at	PLCL1
sr8200	|L2695:f10646|L3289:f12926|Welsh:1182_at|Singh:1182_at	PLCL1
sr8207	|Singh:1766_g_at	CASP10
sr8214	|L2695:f18714|L3044:f39692|L3289:f39692|Welsh:33222_at|Singh:33222_at	FZD7
sr8215	|L2695:f18714|L3044:f15630|L3289:f39692|Welsh:33222_at|Singh:33222_at	FZD7
sr8216	|L2695:f18714|L3044:f39692|L3289:f15630|Welsh:33222_at|Singh:33222_at	FZD7
sr8217	|L2695:f18714|L3044:f15630|L3289:f15630|Welsh:33222_at|Singh:33222_at	FZD7
sr8231	|Uma:39023_at|Singh:39023_at	IDH1
sr8241	|L3044:f13667|L3289:f25023|Welsh:31719_at|Uma:31719_at	FN1
sr8243	|L3044:f13667|L3289:f26961|Welsh:31719_at|Uma:31719_at	FN1
sr8245	|L3044:f13667|L3289:f13667|Welsh:31719_at|Uma:31719_at	FN1
sr8249	|L3044:f13667|L3289:f25023|Welsh:31720_s_at|Uma:31719_at	FN1
sr8251	|L3044:f13667|L3289:f26961|Welsh:31720_s_at|Uma:31719_at	FN1
sr8253	|L3044:f13667|L3289:f13667|Welsh:31720_s_at|Uma:31719_at	FN1
sr8257	|L3044:f13667|L3289:f25023|Welsh:31719_at|Uma:31720_s_at	FN1
sr8258	|L3044:f30088|L3289:f25023|Welsh:31719_at|Uma:31720_s_at	FN1
sr8259	|L3044:f13667|L3289:f26961|Welsh:31719_at|Uma:31720_s_at	FN1
sr8261	|L3044:f13667|L3289:f13667|Welsh:31719_at|Uma:31720_s_at	FN1
sr8263	|L3044:f13667|L3289:f38368|Welsh:31719_at|Uma:31720_s_at	FN1
sr8265	|L3044:f13667|L3289:f25023|Welsh:31720_s_at|Uma:31720_s_at	FN1
sr8266	|L3044:f30088|L3289:f25023|Welsh:31720_s_at|Uma:31720_s_at	FN1
sr8267	|L3044:f13667|L3289:f26961|Welsh:31720_s_at|Uma:31720_s_at	FN1
sr8269	|L3044:f13667|L3289:f13667|Welsh:31720_s_at|Uma:31720_s_at	FN1
sr8270	|L3044:f30088|L3289:f13667|Welsh:31720_s_at|Uma:31720_s_at	FN1
sr8271	|L3044:f13667|L3289:f38368|Welsh:31720_s_at|Uma:31720_s_at	FN1
sr8275	|Uma:31962_at|Singh:31962_at	RPL37A
sr8281	|Singh:1032_at	CXCR2
sr8285	|L2695:f13374|Welsh:31842_at|Singh:31842_at	PLCD4;ZNF142;BCS1L;RNF25;STK36
sr8286	|L2695:f187|Welsh:999_at|Singh:999_at	CYP27A1
sr8299	|L2695:f39538|L3044:f17678|L3289:f9089|Welsh:36591_at|Uma:36591_at	ZFAND2B;ABCB6;ATG9A;ANKZF1;GLB1L;STK16;TUBA4A;TUBA4B
sr8300	|L2695:f10615|L3044:f17678|L3289:f9089|Welsh:36591_at|Uma:36591_at	ZFAND2B;ABCB6;ATG9A;ANKZF1;GLB1L;STK16;TUBA4A;TUBA4B
sr8301	|L2695:f39538|L3044:f9089|L3289:f34269|Welsh:36591_at|Uma:36591_at	ZFAND2B;ABCB6;ATG9A;ANKZF1;GLB1L;STK16;TUBA4A;TUBA4B
sr8302	|L2695:f10615|L3044:f9089|L3289:f34269|Welsh:36591_at|Uma:36591_at	ZFAND2B;ABCB6;ATG9A;ANKZF1;GLB1L;STK16;TUBA4A;TUBA4B
sr8303	|L2695:f39538|L3044:f17678|L3289:f34269|Welsh:36591_at|Uma:36591_at	ZFAND2B;ABCB6;ATG9A;ANKZF1;GLB1L;STK16;TUBA4A;TUBA4B
sr8304	|L2695:f10615|L3044:f17678|L3289:f34269|Welsh:36591_at|Uma:36591_at	ZFAND2B;ABCB6;ATG9A;ANKZF1;GLB1L;STK16;TUBA4A;TUBA4B
sr8305	|L2695:f39538|L3044:f9089|L3289:f17678|Welsh:36591_at|Uma:36591_at	ZFAND2B;ABCB6;ATG9A;ANKZF1;GLB1L;STK16;TUBA4A;TUBA4B
sr8306	|L2695:f10615|L3044:f9089|L3289:f17678|Welsh:36591_at|Uma:36591_at	ZFAND2B;ABCB6;ATG9A;ANKZF1;GLB1L;STK16;TUBA4A;TUBA4B
sr8307	|L2695:f39538|L3044:f17678|L3289:f17678|Welsh:36591_at|Uma:36591_at	ZFAND2B;ABCB6;ATG9A;ANKZF1;GLB1L;STK16;TUBA4A;TUBA4B
sr8308	|L2695:f10615|L3044:f17678|L3289:f17678|Welsh:36591_at|Uma:36591_at	ZFAND2B;ABCB6;ATG9A;ANKZF1;GLB1L;STK16;TUBA4A;TUBA4B
sr8310	|Welsh:34218_at|Uma:34218_at|Singh:34218_at	SPEG
sr8312	|Welsh:32566_at|Uma:38544_at	ACCN4;CHPF;TMEM198;MIR3132;OBSL1;INHA
sr8317	|L2695:f33682|Welsh:33880_at|Singh:33880_at	ACSL3
sr8318	|L2695:f17139|Welsh:33880_at|Singh:33880_at	ACSL3
sr8319	|L2695:f19173|Welsh:33880_at|Singh:33880_at	ACSL3
sr8320	|L2695:f32693|Welsh:33880_at|Singh:33880_at	ACSL3
sr8322	|L2695:f31688|L3044:f33472|Uma:41246_at|Singh:41246_at	SERPINE2
sr8323	|L3044:f30725|L3289:f30725|Welsh:851_s_at|Uma:41049_at	IRS1
sr8324	|L3044:f42580|L3289:f30725|Welsh:851_s_at|Uma:41049_at	IRS1
sr8325	|L3044:f30725|L3289:f30725|Welsh:872_i_at|Uma:41049_at	IRS1
sr8326	|L3044:f42580|L3289:f30725|Welsh:872_i_at|Uma:41049_at	IRS1
sr8327	|L3044:f30725|L3289:f30725|Welsh:851_s_at|Uma:851_s_at	IRS1
sr8328	|L3044:f42580|L3289:f30725|Welsh:851_s_at|Uma:851_s_at	IRS1
sr8329	|L3044:f30725|L3289:f30725|Welsh:872_i_at|Uma:851_s_at	IRS1
sr8330	|L3044:f42580|L3289:f30725|Welsh:872_i_at|Uma:851_s_at	IRS1
sr8344	|L2695:f41831|L3289:f37139|Welsh:39394_at|Uma:39394_at|Singh:39394_at	C2orf72
sr8360	|L2695:f28805|Singh:172_at	INPP5D
sr8361	|Singh:34152_at	SAG
sr8362	|L2695:f37168|Welsh:39044_s_at|Uma:39044_s_at	DGKD
sr8371	|L3044:f8159|L3289:f8159|Welsh:34288_at|Singh:34288_at	CXCR7
sr8389	|Welsh:33929_at|Singh:33929_at	GPC1;PP14571;MIR149
sr8392	|Singh:41540_at	PPP1R7
sr8397	|L3044:f31685|L3289:f3164|Welsh:32203_at|Uma:32203_at|Singh:32203_at	RBCK1
sr8416	|L3044:f2758|Uma:1649_at	SMOX
sr8421	|L3044:f21685|Singh:33426_at	CHGB
sr8447	|L3289:f32415|Uma:33178_at	JAG1
sr8481	|Singh:33605_at	NKX2-2
sr8482	|L3044:f31987|Uma:35036_at	CD93
sr8484	|Uma:35506_s_at	CST1
sr8491	|L2695:f9283|Welsh:36617_at|Singh:36619_r_at	ID1;MIR3193
sr8492	|L2695:f9283|Welsh:36618_g_at|Singh:36619_r_at	ID1;MIR3193
sr8493	|L2695:f9283|Welsh:36619_r_at|Singh:36619_r_at	ID1;MIR3193
sr8529	|Welsh:36676_at|Uma:36676_at|Singh:36676_at	C20orf132;RPN2
sr8557	|Uma:32481_at	WFDC8
sr8559	|Welsh:41748_at|Uma:41748_at|Singh:41748_at	TNNC2
sr8564	|Singh:41368_at	SLC13A3;TP53RK
sr8625	|L2695:f43655|L3044:f3291|L3289:f3291|Uma:36957_at	ZMYND8;LOC100131496
sr8626	|L2695:f5647|L3044:f3291|L3289:f3291|Uma:36957_at	ZMYND8;LOC100131496
sr8627	|L2695:f12051|L3044:f3291|L3289:f3291|Uma:36957_at	ZMYND8;LOC100131496
sr8628	|L2695:f35881|L3044:f3291|L3289:f3291|Uma:36957_at	ZMYND8;LOC100131496
sr8629	|L2695:f3630|L3044:f3291|L3289:f3291|Uma:36957_at	ZMYND8;LOC100131496
sr8631	|L2695:f28870|L3044:f3291|L3289:f3291|Uma:36957_at	ZMYND8;LOC100131496
sr8632	|L2695:f6370|L3044:f3291|L3289:f3291|Uma:36957_at	ZMYND8;LOC100131496
sr8633	|L2695:f36286|L3044:f3291|L3289:f3291|Uma:36957_at	ZMYND8;LOC100131496
sr8634	|L2695:f4519|L3044:f3291|L3289:f3291|Uma:36957_at	ZMYND8;LOC100131496
sr8636	|L2695:f5647|L3044:f6270|L3289:f3291|Uma:36957_at	ZMYND8;LOC100131496
sr8638	|L2695:f35881|L3044:f6270|L3289:f3291|Uma:36957_at	ZMYND8;LOC100131496
sr8639	|L2695:f3630|L3044:f6270|L3289:f3291|Uma:36957_at	ZMYND8;LOC100131496
sr8642	|L2695:f6370|L3044:f6270|L3289:f3291|Uma:36957_at	ZMYND8;LOC100131496
sr8643	|L2695:f36286|L3044:f6270|L3289:f3291|Uma:36957_at	ZMYND8;LOC100131496
sr8655	|L2695:f43655|L3044:f4495|L3289:f3291|Uma:36957_at	ZMYND8;LOC100131496
sr8656	|L2695:f5647|L3044:f4495|L3289:f3291|Uma:36957_at	ZMYND8;LOC100131496
sr8657	|L2695:f12051|L3044:f4495|L3289:f3291|Uma:36957_at	ZMYND8;LOC100131496
sr8658	|L2695:f35881|L3044:f4495|L3289:f3291|Uma:36957_at	ZMYND8;LOC100131496
sr8659	|L2695:f3630|L3044:f4495|L3289:f3291|Uma:36957_at	ZMYND8;LOC100131496
sr8660	|L2695:f34234|L3044:f4495|L3289:f3291|Uma:36957_at	ZMYND8;LOC100131496
sr8661	|L2695:f28870|L3044:f4495|L3289:f3291|Uma:36957_at	ZMYND8;LOC100131496
sr8662	|L2695:f6370|L3044:f4495|L3289:f3291|Uma:36957_at	ZMYND8;LOC100131496
sr8663	|L2695:f36286|L3044:f4495|L3289:f3291|Uma:36957_at	ZMYND8;LOC100131496
sr8664	|L2695:f4519|L3044:f4495|L3289:f3291|Uma:36957_at	ZMYND8;LOC100131496
sr8978	|L2695:f7291|L3044:f14964|L3289:f14964|Welsh:32034_at|Uma:32034_at|Singh:32034_at	ZNF217
sr8979	|L2695:f7291|L3044:f14964|L3289:f2691|Welsh:32034_at|Uma:32034_at|Singh:32034_at	ZNF217
sr8980	|L3044:f22490|Uma:37821_at	BCAS1;MIR4756
sr8981	|L2695:f8006|Singh:660_at	CYP24A1
sr8982	|L2695:f6960|L3044:f17475|L3289:f17475|Welsh:32723_at|Uma:34851_at	C20orf108;AURKA;CSTF1
sr8983	|L2695:f21927|L3044:f17475|L3289:f17475|Welsh:32723_at|Uma:34851_at	C20orf108;AURKA;CSTF1
sr8984	|L2695:f13938|L3044:f17475|L3289:f17475|Welsh:32723_at|Uma:34851_at	C20orf108;AURKA;CSTF1
sr8985	|L2695:f6960|L3044:f9114|L3289:f17475|Welsh:32723_at|Uma:34851_at	C20orf108;AURKA;CSTF1
sr8986	|L2695:f21927|L3044:f9114|L3289:f17475|Welsh:32723_at|Uma:34851_at	C20orf108;AURKA;CSTF1
sr8987	|L2695:f13938|L3044:f9114|L3289:f17475|Welsh:32723_at|Uma:34851_at	C20orf108;AURKA;CSTF1
sr8988	|L2695:f6960|L3044:f17475|L3289:f9114|Welsh:32723_at|Uma:34851_at	C20orf108;AURKA;CSTF1
sr8989	|L2695:f21927|L3044:f17475|L3289:f9114|Welsh:32723_at|Uma:34851_at	C20orf108;AURKA;CSTF1
sr8990	|L2695:f13938|L3044:f17475|L3289:f9114|Welsh:32723_at|Uma:34851_at	C20orf108;AURKA;CSTF1
sr8991	|L2695:f6960|L3044:f9114|L3289:f9114|Welsh:32723_at|Uma:34851_at	C20orf108;AURKA;CSTF1
sr8992	|L2695:f21927|L3044:f9114|L3289:f9114|Welsh:32723_at|Uma:34851_at	C20orf108;AURKA;CSTF1
sr8993	|L2695:f13938|L3044:f9114|L3289:f9114|Welsh:32723_at|Uma:34851_at	C20orf108;AURKA;CSTF1
sr8999	|L2695:f5080|L3044:f30807|L3289:f30807|Welsh:33716_at|Singh:33716_at	PPP4R1L;RAB22A
sr9002	|Uma:37448_s_at	MIR296;MIR298;GNAS-AS1;GNAS
sr9003	|Uma:37449_i_at	MIR296;MIR298;GNAS-AS1;GNAS
sr9007	|L2695:f25081|L3289:f24421|Singh:37865_at	EDN3
sr9014	|Welsh:32744_at|Uma:32744_at|Singh:32744_at	RPS21;CABLES2
sr9020	|Uma:35765_at|Singh:35765_at	RTEL1;RTEL1-TNFRSF6B;TNFRSF6B;ARFRP1;ZGPAT;LIME1;SLC2A4RG;ZBTB46
sr9025	|Singh:34268_at	TCEA2;RGS19;OPRL1;C20orf201
sr9044	|Welsh:39767_at|Singh:39767_at	CCT8
sr9046	|L2695:f4571|Welsh:33610_at|Uma:33611_g_at|Singh:33610_at	CLDN8
sr9047	|L2695:f4571|Welsh:33611_g_at|Uma:33611_g_at|Singh:33610_at	CLDN8
sr9048	|L2695:f4571|Welsh:33610_at|Uma:33611_g_at|Singh:33611_g_at	CLDN8
sr9049	|L2695:f4571|Welsh:33611_g_at|Uma:33611_g_at|Singh:33611_g_at	CLDN8
sr9054	|Welsh:33227_at|Uma:33227_at|Singh:33228_g_at	LOC100288432;IL10RB
sr9055	|Welsh:33228_g_at|Uma:33227_at|Singh:33228_g_at	LOC100288432;IL10RB
sr9065	|L2695:f24159|L3044:f38922|L3289:f30147|Welsh:35776_at|Uma:39096_at|Singh:488_at	GART;SON;DONSON;CRYZL1;ITSN1
sr9066	|L2695:f23246|L3044:f38922|L3289:f30147|Welsh:35776_at|Uma:39096_at|Singh:488_at	GART;SON;DONSON;CRYZL1;ITSN1
sr9067	|L2695:f24159|L3044:f38922|L3289:f38922|Welsh:35776_at|Uma:39096_at|Singh:488_at	GART;SON;DONSON;CRYZL1;ITSN1
sr9068	|L2695:f23246|L3044:f38922|L3289:f38922|Welsh:35776_at|Uma:39096_at|Singh:488_at	GART;SON;DONSON;CRYZL1;ITSN1
sr9078	|L2695:f24046|L3289:f35963|Welsh:39608_at|Uma:39609_at|Singh:39608_at	SIM2;HLCS
sr9079	|L2695:f37023|L3289:f35963|Welsh:39608_at|Uma:39609_at|Singh:39608_at	SIM2;HLCS
sr9080	|L2695:f43452|L3289:f35963|Welsh:39608_at|Uma:39609_at|Singh:39608_at	SIM2;HLCS
sr9081	|L2695:f31193|L3289:f35963|Welsh:39608_at|Uma:39609_at|Singh:39608_at	SIM2;HLCS
sr9085	|L2695:f31193|L3289:f35963|Welsh:39608_at|Uma:39608_at|Singh:39608_at	SIM2;HLCS
sr9087	|Welsh:1512_at|Uma:1512_at|Singh:36946_at	DYRK1A
sr9088	|Welsh:1512_at|Uma:1512_at|Singh:36947_s_at	DYRK1A
sr9091	|L2695:f1260|L3044:f1256|L3289:f1256|Uma:914_g_at|Singh:2046_at	ERG
sr9092	|L2695:f1260|L3044:f5919|L3289:f1256|Uma:914_g_at|Singh:2046_at	ERG
sr9093	|L2695:f1260|L3044:f1256|L3289:f5919|Uma:914_g_at|Singh:2046_at	ERG
sr9094	|L2695:f1260|L3044:f5919|L3289:f5919|Uma:914_g_at|Singh:2046_at	ERG
sr9095	|L2695:f1260|L3044:f1256|L3289:f1256|Uma:914_g_at|Singh:914_g_at	ERG
sr9096	|L2695:f1260|L3044:f5919|L3289:f1256|Uma:914_g_at|Singh:914_g_at	ERG
sr9097	|L2695:f1260|L3044:f1256|L3289:f5919|Uma:914_g_at|Singh:914_g_at	ERG
sr9098	|L2695:f1260|L3044:f5919|L3289:f5919|Uma:914_g_at|Singh:914_g_at	ERG
sr9099	|L3044:f19014|Welsh:1519_at|Uma:1519_at	ETS2
sr9126	|L2695:f36808|Singh:37555_at	TRAPPC10;PWP2
sr9130	|L2695:f12413|L3044:f8249|L3289:f8249|Welsh:38722_at|Uma:38722_at|Singh:38722_at	COL6A1
sr9131	|L2695:f22151|L3044:f8249|L3289:f8249|Welsh:38722_at|Uma:38722_at|Singh:38722_at	COL6A1
sr9132	|L2695:f12413|L3044:f21595|L3289:f8249|Welsh:38722_at|Uma:38722_at|Singh:38722_at	COL6A1
sr9133	|L2695:f22151|L3044:f21595|L3289:f8249|Welsh:38722_at|Uma:38722_at|Singh:38722_at	COL6A1
sr9134	|Welsh:32098_at|Singh:34802_at	COL6A2
sr9135	|Welsh:34802_at|Singh:34802_at	COL6A2
sr9137	|L3044:f28856|Welsh:39107_at|Uma:40469_at	LSS;MCM3AP-AS1;MCM3AP
sr9151	|Singh:32032_at	DGCR14;TSSK2
sr9166	|L3289:f42581|Welsh:223_at|Singh:38701_at	UBE2L3
sr9171	|Uma:33273_f_at|Singh:33273_f_at	ZNF280B
sr9172	|Uma:33273_f_at|Singh:33273_f_at	ZNF280A
sr9173	|Uma:33273_f_at|Singh:33273_f_at	PRAME;LOC648691
sr9174	|Welsh:736_f_at|Uma:33273_f_at|Singh:33273_f_at	POM121L1P
sr9175	|Welsh:736_f_at|Uma:33273_f_at|Singh:736_f_at	POM121L1P
sr9176	|Uma:33273_f_at|Singh:33273_f_at	GGTLC2
sr9178	|Uma:33273_f_at|Singh:715_s_at	GGTLC2
sr9180	|Welsh:31315_at|Uma:33273_f_at|Singh:33273_f_at	MIR650
sr9181	|Welsh:31315_at|Uma:33274_f_at|Singh:33273_f_at	MIR650
sr9182	|Welsh:31315_at|Uma:33273_f_at|Singh:33274_f_at	MIR650
sr9183	|Welsh:31315_at|Uma:33274_f_at|Singh:33274_f_at	MIR650
sr9184	|Welsh:31315_at|Uma:33273_f_at|Singh:33273_f_at	IGLL5
sr9185	|Welsh:31315_at|Uma:33274_f_at|Singh:33273_f_at	IGLL5
sr9186	|Welsh:31315_at|Uma:33273_f_at|Singh:33274_f_at	IGLL5
sr9187	|Welsh:31315_at|Uma:33274_f_at|Singh:33274_f_at	IGLL5
sr9190	|Welsh:38514_at|Uma:41827_f_at	IGLL1
sr9191	|Welsh:31596_f_at|Uma:41827_f_at|Singh:31596_f_at	GUSBP11;RGL4
sr9194	|L2695:f17582|L3044:f40627|L3289:f40627|Welsh:374_f_at|Uma:41181_r_at|Singh:41180_i_at	DDTL;DDT;GSTT2
sr9195	|L2695:f37167|L3044:f40627|L3289:f40627|Welsh:374_f_at|Uma:41181_r_at|Singh:41180_i_at	DDTL;DDT;GSTT2
sr9196	|L2695:f17582|L3044:f40627|L3289:f40627|Welsh:41180_i_at|Uma:41181_r_at|Singh:41180_i_at	DDTL;DDT;GSTT2
sr9197	|L2695:f37167|L3044:f40627|L3289:f40627|Welsh:41180_i_at|Uma:41181_r_at|Singh:41180_i_at	DDTL;DDT;GSTT2
sr9198	|L2695:f17582|L3044:f40627|L3289:f40627|Welsh:33689_s_at|Uma:41181_r_at|Singh:41180_i_at	DDTL;DDT;GSTT2
sr9199	|L2695:f37167|L3044:f40627|L3289:f40627|Welsh:33689_s_at|Uma:41181_r_at|Singh:41180_i_at	DDTL;DDT;GSTT2
sr9200	|L2695:f17582|L3044:f40627|L3289:f40627|Welsh:374_f_at|Uma:41181_r_at|Singh:41181_r_at	DDTL;DDT;GSTT2
sr9201	|L2695:f37167|L3044:f40627|L3289:f40627|Welsh:374_f_at|Uma:41181_r_at|Singh:41181_r_at	DDTL;DDT;GSTT2
sr9202	|L2695:f17582|L3044:f40627|L3289:f40627|Welsh:41180_i_at|Uma:41181_r_at|Singh:41181_r_at	DDTL;DDT;GSTT2
sr9203	|L2695:f37167|L3044:f40627|L3289:f40627|Welsh:41180_i_at|Uma:41181_r_at|Singh:41181_r_at	DDTL;DDT;GSTT2
sr9204	|L2695:f17582|L3044:f40627|L3289:f40627|Welsh:33689_s_at|Uma:41181_r_at|Singh:41181_r_at	DDTL;DDT;GSTT2
sr9205	|L2695:f37167|L3044:f40627|L3289:f40627|Welsh:33689_s_at|Uma:41181_r_at|Singh:41181_r_at	DDTL;DDT;GSTT2
sr9206	|L2695:f17582|L3044:f40627|L3289:f40627|Welsh:374_f_at|Uma:41181_r_at|Singh:33689_s_at	DDTL;DDT;GSTT2
sr9207	|L2695:f37167|L3044:f40627|L3289:f40627|Welsh:374_f_at|Uma:41181_r_at|Singh:33689_s_at	DDTL;DDT;GSTT2
sr9208	|L2695:f17582|L3044:f40627|L3289:f40627|Welsh:41180_i_at|Uma:41181_r_at|Singh:33689_s_at	DDTL;DDT;GSTT2
sr9209	|L2695:f37167|L3044:f40627|L3289:f40627|Welsh:41180_i_at|Uma:41181_r_at|Singh:33689_s_at	DDTL;DDT;GSTT2
sr9210	|L2695:f17582|L3044:f40627|L3289:f40627|Welsh:33689_s_at|Uma:41181_r_at|Singh:33689_s_at	DDTL;DDT;GSTT2
sr9211	|L2695:f37167|L3044:f40627|L3289:f40627|Welsh:33689_s_at|Uma:41181_r_at|Singh:33689_s_at	DDTL;DDT;GSTT2
sr9223	|Welsh:41478_at|Uma:41478_at|Singh:41478_at	PITPNB;TTC28-AS1;MIR3199-1;MIR3199-2;TTC28
sr9235	|Uma:40866_at	NIPSNAP1
sr9236	|Uma:35739_at	MTMR3
sr9237	|L3044:f20817|L3289:f20817|Welsh:37922_at|Singh:41869_at	PES1;TCN2
sr9242	|Welsh:38618_at|Singh:38618_at	LIMK2
sr9244	|L2695:f13309|L3044:f9181|L3289:f9181|Uma:34299_at	PATZ1
sr9245	|L2695:f13309|L3044:f9181|L3289:f9181|Uma:34300_at	PATZ1
sr9250	|Uma:38689_at	C22orf28
sr9260	|L2695:f4811|L3044:f3|L3289:f4496|Welsh:1035_g_at|Uma:1034_at	SYN3;TIMP3
sr9261	|L2695:f4520|L3044:f3|L3289:f4496|Welsh:1035_g_at|Uma:1034_at	SYN3;TIMP3
sr9262	|L2695:f37667|L3044:f3|L3289:f4496|Welsh:1035_g_at|Uma:1034_at	SYN3;TIMP3
sr9269	|L2695:f4811|L3044:f3|L3289:f39691|Welsh:1035_g_at|Uma:1034_at	SYN3;TIMP3
sr9270	|L2695:f4520|L3044:f3|L3289:f39691|Welsh:1035_g_at|Uma:1034_at	SYN3;TIMP3
sr9271	|L2695:f37667|L3044:f3|L3289:f39691|Welsh:1035_g_at|Uma:1034_at	SYN3;TIMP3
sr9275	|L2695:f4811|L3044:f39691|L3289:f39691|Welsh:1035_g_at|Uma:1034_at	SYN3;TIMP3
sr9278	|L2695:f17610|L3044:f39736|L3289:f39736|Welsh:41346_at|Singh:41346_at	LARGE;MIR4764;LOC100506195
sr9279	|L2695:f17610|L3044:f17026|L3289:f39736|Welsh:41346_at|Singh:41346_at	LARGE;MIR4764;LOC100506195
sr9282	|Singh:39134_at	TOM1;MIR3909
sr9285	|Uma:32485_at|Singh:32485_at	MB
sr9307	|Welsh:36076_g_at|Uma:36076_g_at|Singh:36075_at	IFT27
sr9308	|Welsh:36076_g_at|Uma:36077_at|Singh:36075_at	IFT27
sr9311	|L2695:f33436|Welsh:36124_at|Singh:36123_at	TST;MPST
sr9312	|L2695:f33436|Welsh:36124_at|Singh:36124_at	TST;MPST
sr9319	|Welsh:33412_at|Uma:33412_at|Singh:33412_at	LGALS1
sr9321	|Singh:33386_at	H1F0;GCAT
sr9331	|L2695:f27411|Welsh:37940_f_at|Singh:37940_f_at	APOBEC3C
sr9332	|L2695:f4866|Welsh:41472_at|Singh:41472_at	APOBEC3G
sr9336	|Uma:41235_at	ATF4
sr9341	|L3044:f22009|L3289:f22009|Singh:36549_at	SLC25A17;MIR4766
sr9343	|Uma:39286_at	TOB2
sr9349	|Welsh:33332_at|Uma:33332_at|Singh:33332_at	SERHL;RRP7A
sr9357	|Welsh:37648_at|Uma:37648_at|Singh:37648_at	TTLL12
sr9359	|Singh:40930_at	SULT4A1
sr9360	|L2695:f39081|L3044:f38041|Welsh:37117_at|Uma:37117_at|Singh:37117_at	PRR5;PRR5-ARHGAP8;ARHGAP8
sr9364	|Singh:39375_g_at	CN5H6.4;GTSE1
sr9368	|Singh:36897_at	MLC1
sr9373	|Uma:36755_s_at|Singh:36755_s_at	IL5RA
sr9394	|L2695:f3360|L3044:f24302|Welsh:38175_at|Uma:38175_at|Singh:38175_at	CAND2;RPL32;SNORA7A
sr9395	|L2695:f24154|L3044:f24302|Welsh:38175_at|Uma:38175_at|Singh:38175_at	CAND2;RPL32;SNORA7A
sr9396	|L2695:f3360|L3044:f640|Welsh:38175_at|Uma:38175_at|Singh:38175_at	CAND2;RPL32;SNORA7A
sr9397	|L2695:f24154|L3044:f640|Welsh:38175_at|Uma:38175_at|Singh:38175_at	CAND2;RPL32;SNORA7A
sr9398	|L2695:f3360|L3044:f24302|Welsh:38175_at|Uma:32276_at|Singh:38175_at	CAND2;RPL32;SNORA7A
sr9399	|L2695:f24154|L3044:f24302|Welsh:38175_at|Uma:32276_at|Singh:38175_at	CAND2;RPL32;SNORA7A
sr9400	|L2695:f3360|L3044:f640|Welsh:38175_at|Uma:32276_at|Singh:38175_at	CAND2;RPL32;SNORA7A
sr9401	|L2695:f24154|L3044:f640|Welsh:38175_at|Uma:32276_at|Singh:38175_at	CAND2;RPL32;SNORA7A
sr9406	|L2695:f3360|L3044:f24302|Welsh:38175_at|Uma:32276_at|Singh:32276_at	CAND2;RPL32;SNORA7A
sr9407	|L2695:f24154|L3044:f24302|Welsh:38175_at|Uma:32276_at|Singh:32276_at	CAND2;RPL32;SNORA7A
sr9408	|L2695:f3360|L3044:f640|Welsh:38175_at|Uma:32276_at|Singh:32276_at	CAND2;RPL32;SNORA7A
sr9409	|L2695:f24154|L3044:f640|Welsh:38175_at|Uma:32276_at|Singh:32276_at	CAND2;RPL32;SNORA7A
sr9410	|Welsh:41812_s_at|Uma:41812_s_at|Singh:41812_s_at	NUP210
sr9422	|L2695:f17111|Uma:41796_at|Singh:41796_at	PLCL2;MIR3714
sr9433	|L2695:f12272|L3044:f19958|L3289:f7364|Welsh:32694_at|Singh:32694_at	RARB;TOP2B;MIR4442
sr9434	|L2695:f21894|L3044:f19958|L3289:f7364|Welsh:32694_at|Singh:32694_at	RARB;TOP2B;MIR4442
sr9571	|Singh:36525_at	FBXL2
sr9573	|Welsh:40024_at|Singh:40024_at	STAC
sr9585	|L2695:f17663|Singh:40646_at	CX3CR1
sr9586	|Uma:256_s_at|Singh:256_s_at	RPSA;SNORA6;SNORA62
sr9590	|L2695:f499|L3044:f30866|L3289:f21807|Welsh:39602_at|Uma:39602_at	MYRIP;FLJ33065;EIF1B
sr9591	|L2695:f32002|L3044:f30866|L3289:f21807|Welsh:39602_at|Uma:39602_at	MYRIP;FLJ33065;EIF1B
sr9592	|L2695:f26215|L3044:f30866|L3289:f21807|Welsh:39602_at|Uma:39602_at	MYRIP;FLJ33065;EIF1B
sr9595	|Singh:35789_at	TRAK1
sr9596	|L3044:f36908|L3289:f36908|Singh:37572_at	CCK
sr9613	|L3044:f26565|L3289:f26565|Welsh:35692_at|Singh:35692_at	TMEM158
sr9615	|L3289:f40946|Uma:36293_at	FYCO1;CXCR6
sr9623	|L2695:f4131|Welsh:40810_at|Singh:40810_at	SMARCC1
sr9633	|L3044:f31901|L3289:f31901|Uma:40020_at	SLC26A6;CELSR3;MIR4793
sr9634	|L2695:f38469|L3044:f36541|L3289:f26587|Welsh:34347_at|Singh:36624_at	P4HTM;WDR6;DALRD3;MIR425;NDUFAF3;MIR191;IMPDH2;QRICH1
sr9635	|L2695:f38469|L3044:f36541|L3289:f26587|Welsh:36624_at|Singh:36624_at	P4HTM;WDR6;DALRD3;MIR425;NDUFAF3;MIR191;IMPDH2;QRICH1
sr9638	|L3044:f6324|L3289:f6324|Welsh:37033_s_at|Singh:37033_s_at	GPX1;RHOA;TCTA;AMT;NICN1
sr9639	|L3044:f6324|L3289:f6324|Welsh:1394_at|Singh:37033_s_at	GPX1;RHOA;TCTA;AMT;NICN1
sr9640	|L3044:f6324|L3289:f6324|Welsh:41120_at|Singh:37033_s_at	GPX1;RHOA;TCTA;AMT;NICN1
sr9641	|L3044:f6324|L3289:f6324|Welsh:37033_s_at|Singh:41120_at	GPX1;RHOA;TCTA;AMT;NICN1
sr9642	|L3044:f6324|L3289:f6324|Welsh:1394_at|Singh:41120_at	GPX1;RHOA;TCTA;AMT;NICN1
sr9643	|L3044:f6324|L3289:f6324|Welsh:41120_at|Singh:41120_at	GPX1;RHOA;TCTA;AMT;NICN1
sr9644	|Singh:33728_at	LOC100132677;BSN
sr9649	|L3289:f38710|Welsh:36613_at|Uma:37176_at	C3orf45;IFRD2;HYAL3;NAT6;HYAL1
sr9650	|L3044:f38130|L3289:f37046|Welsh:40499_r_at|Singh:40499_r_at	NPRL2;CYB561D2;TMEM115
sr9651	|L3044:f38130|L3289:f37046|Welsh:39752_at|Singh:40499_r_at	NPRL2;CYB561D2;TMEM115
sr9652	|L3044:f38130|L3289:f37046|Welsh:40499_r_at|Singh:39752_at	NPRL2;CYB561D2;TMEM115
sr9653	|L3044:f38130|L3289:f37046|Welsh:39752_at|Singh:39752_at	NPRL2;CYB561D2;TMEM115
sr9656	|L2695:f3895|L3044:f3615|L3289:f3615|Welsh:1637_at|Singh:1637_at	MAPKAPK3
sr9657	|L3044:f20709|L3289:f20709|Welsh:36844_at|Singh:36844_at	MIR4787;DOCK3
sr9668	|Welsh:33916_at|Uma:33916_at	NISCH
sr9669	|L2695:f25379|L3044:f38878|L3289:f38878|Welsh:33126_at|Uma:33126_at	PBRM1;GNL3;SNORD19;SNORD19B;SNORD69;GLT8D1;SPCS1
sr9670	|L2695:f43730|L3044:f38878|L3289:f38878|Welsh:33126_at|Uma:33126_at	PBRM1;GNL3;SNORD19;SNORD19B;SNORD69;GLT8D1;SPCS1
sr9688	|L2695:f522|Welsh:33457_at|Singh:33457_at	CCDC66;C3orf63
sr9701	|L2695:f13098|L3044:f23372|L3289:f13710|Singh:38348_at	ACOX2
sr9702	|L2695:f13098|L3044:f13710|L3289:f13710|Singh:38348_at	ACOX2
sr9703	|L2695:f32138|L3044:f30824|L3289:f34762|Welsh:38044_at|Singh:38044_at	FAM107A
sr9704	|L2695:f36560|L3044:f30824|L3289:f34762|Welsh:38044_at|Singh:38044_at	FAM107A
sr9705	|L2695:f32138|L3044:f30824|L3289:f30824|Welsh:38044_at|Singh:38044_at	FAM107A
sr9706	|L2695:f36560|L3044:f30824|L3289:f30824|Welsh:38044_at|Singh:38044_at	FAM107A
sr9708	|L2695:f33368|Singh:491_at	PTPRG;ID2B;LOC100506994;C3orf14
sr9709	|Singh:31848_at	CADPS
sr9720	|L2695:f43841|L3044:f23335|Welsh:34800_at|Singh:34800_at	SLC25A26;LRIG1
sr9721	|L2695:f27803|L3044:f23335|Welsh:34800_at|Singh:34800_at	SLC25A26;LRIG1
sr9774	|Singh:35752_s_at	PROS1
sr9775	|L2695:f32562|L3044:f26485|Singh:41274_at	MINA
sr9780	|L2695:f37394|L3044:f29774|L3289:f29774|Uma:40227_at	DCBLD2
sr9848	|L2695:f6689|L3044:f2925|L3289:f2925|Welsh:37716_at|Singh:37716_at	CD200
sr9861	|L2695:f16032|L3044:f9446|L3289:f35500|Singh:36256_at	LSAMP
sr9862	|L2695:f43477|L3044:f9446|L3289:f35500|Singh:36256_at	LSAMP
sr9863	|L2695:f15630|L3044:f9446|L3289:f35500|Singh:36256_at	LSAMP
sr9864	|L2695:f16196|L3044:f9446|L3289:f35500|Singh:36256_at	LSAMP
sr9865	|L2695:f35728|L3044:f9446|L3289:f35500|Singh:36256_at	LSAMP
sr9866	|L2695:f2200|L3044:f9446|L3289:f35500|Singh:36256_at	LSAMP
sr9867	|L2695:f26772|L3044:f9446|L3289:f35500|Singh:36256_at	LSAMP
sr9868	|L2695:f16032|L3044:f35500|L3289:f35500|Singh:36256_at	LSAMP
sr9869	|L2695:f43477|L3044:f35500|L3289:f35500|Singh:36256_at	LSAMP
sr9870	|L2695:f15630|L3044:f35500|L3289:f35500|Singh:36256_at	LSAMP
sr9871	|L2695:f16196|L3044:f35500|L3289:f35500|Singh:36256_at	LSAMP
sr9872	|L2695:f35728|L3044:f35500|L3289:f35500|Singh:36256_at	LSAMP
sr9873	|L2695:f2200|L3044:f35500|L3289:f35500|Singh:36256_at	LSAMP
sr9874	|L2695:f26772|L3044:f35500|L3289:f35500|Singh:36256_at	LSAMP
sr9875	|L2695:f16032|L3044:f3268|L3289:f35500|Singh:36256_at	LSAMP
sr9876	|L2695:f43477|L3044:f3268|L3289:f35500|Singh:36256_at	LSAMP
sr9877	|L2695:f15630|L3044:f3268|L3289:f35500|Singh:36256_at	LSAMP
sr9878	|L2695:f16196|L3044:f3268|L3289:f35500|Singh:36256_at	LSAMP
sr9879	|L2695:f35728|L3044:f3268|L3289:f35500|Singh:36256_at	LSAMP
sr9880	|L2695:f2200|L3044:f3268|L3289:f35500|Singh:36256_at	LSAMP
sr9881	|L2695:f26772|L3044:f3268|L3289:f35500|Singh:36256_at	LSAMP
sr9895	|L2695:f11153|L3289:f8165|Singh:31820_at	HCLS1
sr9934	|Uma:37194_at	GATA2
sr9936	|Welsh:33424_at|Uma:33424_at|Singh:33424_at	RPN1
sr9944	|L2695:f37182|Welsh:38684_at|Uma:38684_at|Singh:38684_at	ATP2C1;ASTE1;NEK11;LOC339874;NUDT16P1;NUDT16
sr9945	|L2695:f17083|Welsh:38684_at|Uma:38684_at|Singh:38684_at	ATP2C1;ASTE1;NEK11;LOC339874;NUDT16P1;NUDT16
sr9967	|Welsh:539_at|Singh:37756_at	RYK
sr10077	|Welsh:38634_at|Singh:38634_at	RBP1
sr10088	|Welsh:39123_s_at|Singh:39123_s_at	TRPC1
sr10089	|Welsh:39124_r_at|Singh:39123_s_at	TRPC1
sr10090	|Welsh:39123_s_at|Singh:39124_r_at	TRPC1
sr10091	|Welsh:39124_r_at|Singh:39124_r_at	TRPC1
sr10093	|Singh:38030_at	LOC100289361;U2SURP
sr10094	|L2695:f31008|Singh:37960_at	CHST2
sr10097	|Singh:34795_at	PLOD2
sr10100	|Uma:40876_at	GYG1
sr10101	|L2695:f25078|L3044:f23462|L3289:f23462|Welsh:34327_at|Uma:34327_at	HLTF
sr10102	|Singh:892_at	TM4SF1
sr10107	|L2695:f30069|L3289:f29085|Welsh:37035_at|Singh:37035_at	SERP1;EIF2A
sr10108	|L2695:f1176|L3289:f29085|Welsh:37035_at|Singh:37035_at	SERP1;EIF2A
sr10109	|L2695:f43813|L3289:f29085|Welsh:37035_at|Singh:37035_at	SERP1;EIF2A
sr10110	|L2695:f30069|L3289:f4748|Welsh:37035_at|Singh:37035_at	SERP1;EIF2A
sr10111	|L2695:f1176|L3289:f4748|Welsh:37035_at|Singh:37035_at	SERP1;EIF2A
sr10112	|L2695:f43813|L3289:f4748|Welsh:37035_at|Singh:37035_at	SERP1;EIF2A
sr10129	|L2695:f24007|L3044:f23395|L3289:f23395|Singh:1389_at	MME
sr10145	|Welsh:33505_at|Uma:33505_at	RARRES1
sr10146	|Welsh:33505_at|Uma:1042_at	RARRES1
sr10150	|L2695:f7951|L3289:f37266|Welsh:32487_s_at|Singh:38154_at	KPNA4;SCARNA7
sr10199	|Singh:1715_at	TNFSF10
sr10207	|L2695:f26302|L3289:f21782|Welsh:41278_at|Singh:41278_at	ACTL6A;MRPL47;NDUFB5
sr10211	|Singh:35513_r_at	MCF2L2;B3GNT5
sr10220	|L2695:f30313|Welsh:1248_at|Uma:35631_at|Singh:1248_at	POLR2H
sr10221	|L2695:f30313|Welsh:35631_at|Uma:35631_at|Singh:1248_at	POLR2H
sr10228	|Singh:140_s_at	TRA2B
sr10229	|L2695:f39024|L3044:f42428|L3289:f42428|Welsh:34818_at|Singh:34818_at	ETV5
sr10235	|Uma:41352_at|Singh:41352_at	ST6GAL1
sr10241	|L2695:f41168|L3044:f40780|L3289:f40780|Welsh:31791_at|Singh:31791_at	TP63;MIR944
sr10270	|Singh:34778_at	LRRC15
sr10279	|L3044:f41468|L3289:f35093	TFRC
sr10296	|Uma:40773_at|Singh:40773_at	MYL5;MFSD7
sr10310	|L2695:f34664|L3289:f30188|Uma:34225_at|Singh:34225_at	WHSC1;SCARNA22;WHSC2;MIR943
sr10311	|L2695:f26438|L3289:f30188|Uma:34225_at|Singh:34225_at	WHSC1;SCARNA22;WHSC2;MIR943
sr10326	|L3044:f26995|L3289:f26995	S100P
sr10328	|Welsh:37578_at|Singh:37578_at	AFAP1-AS1;AFAP1
sr10330	|L3289:f21716|Uma:37248_at	CPZ
sr10338	|Singh:38489_at	FGFBP1
sr10348	|Uma:41585_at|Singh:41585_at	SEL1L3
sr10375	|L2695:f10144|L3044:f9848|L3289:f27319	PCDH7
sr10376	|L2695:f32982|L3044:f9848|L3289:f27319	PCDH7
sr10377	|L2695:f2177|L3044:f9848|L3289:f27319	PCDH7
sr10378	|L2695:f28079|L3044:f9848|L3289:f27319	PCDH7
sr10438	|L2695:f36277|L3044:f35553|L3289:f35553|Welsh:35214_at|Uma:35214_at|Singh:35214_at	UGDH
sr10439	|L2695:f20946|L3044:f35553|L3289:f35553|Welsh:35214_at|Uma:35214_at|Singh:35214_at	UGDH
sr10443	|Uma:36990_at|Singh:36990_at	UCHL1
sr10444	|Singh:35020_at	PHOX2B
sr10447	|L2695:f12646|L3289:f8474|Welsh:33267_at|Uma:33267_at|Singh:33267_at	ATP8A1
sr10448	|L2695:f32670|L3289:f8474|Welsh:33267_at|Uma:33267_at|Singh:33267_at	ATP8A1
sr10449	|L2695:f6183|L3289:f8474|Welsh:33267_at|Uma:33267_at|Singh:33267_at	ATP8A1
sr10450	|L2695:f8075|L3289:f8474|Welsh:33267_at|Uma:33267_at|Singh:33267_at	ATP8A1
sr10451	|L2695:f12646|L3289:f8474|Welsh:34973_at|Uma:33267_at|Singh:33267_at	ATP8A1
sr10452	|L2695:f32670|L3289:f8474|Welsh:34973_at|Uma:33267_at|Singh:33267_at	ATP8A1
sr10453	|L2695:f6183|L3289:f8474|Welsh:34973_at|Uma:33267_at|Singh:33267_at	ATP8A1
sr10454	|L2695:f8075|L3289:f8474|Welsh:34973_at|Uma:33267_at|Singh:33267_at	ATP8A1
sr10548	|L3289:f13709|Welsh:1731_at|Uma:1731_at|Singh:1731_at	PDGFRA
sr10549	|L3289:f13709|Welsh:1988_at|Uma:1731_at|Singh:1731_at	PDGFRA
sr10551	|L2695:f9281|Singh:1954_at	KDR
sr10578	|L2695:f27940|L3289:f24584|Singh:38025_r_at	RUFY3
sr10580	|Uma:35285_at|Singh:35285_at	SLC4A4
sr10590	|L2695:f20649|L3044:f20113|L3289:f20113|Uma:41402_at	PARM1
sr10592	|Singh:37356_r_at	USO1
sr10593	|L2695:f15413|Singh:31970_r_at	PPEF2
sr10597	|L3289:f17234|Uma:38975_at|Singh:33823_at	SCARB2;FAM47E;FAM47E-STBD1;STBD1
sr10600	|Uma:41104_at|Singh:41104_at	CXCL13
sr10604	|Welsh:31792_at|Singh:31792_at	ANXA3
sr10615	|L2695:f27253|L3289:f2874|Welsh:40576_f_at|Uma:32393_s_at|Singh:32393_s_at	HNRPDL;ENOPH1
sr10616	|L2695:f27253|L3289:f2874|Welsh:32393_s_at|Uma:32393_s_at|Singh:32393_s_at	HNRPDL;ENOPH1
sr10642	|L3044:f26167|Welsh:38120_at|Singh:38120_at	PKD2
sr10643	|L3044:f6558|L3289:f6558|Welsh:33733_at|Singh:33733_at	ABCG2
sr10644	|L3044:f24856|L3289:f6558|Welsh:33733_at|Singh:33733_at	ABCG2
sr10645	|L3044:f6558|L3289:f24856|Welsh:33733_at|Singh:33733_at	ABCG2
sr10646	|L3044:f24856|L3289:f24856|Welsh:33733_at|Singh:33733_at	ABCG2
sr10651	|Singh:34704_r_at	SMARCAD1
sr10724	|L2695:f7512|L3044:f7792|L3289:f7792|Welsh:40060_r_at|Uma:40060_r_at|Singh:40059_r_at	PDLIM5
sr10725	|L2695:f24692|L3044:f7792|L3289:f7792|Welsh:40060_r_at|Uma:40060_r_at|Singh:40059_r_at	PDLIM5
sr10726	|L2695:f3928|L3044:f7792|L3289:f7792|Welsh:40060_r_at|Uma:40060_r_at|Singh:40059_r_at	PDLIM5
sr10727	|L2695:f7512|L3044:f4724|L3289:f7792|Welsh:40060_r_at|Uma:40060_r_at|Singh:40059_r_at	PDLIM5
sr10728	|L2695:f24692|L3044:f4724|L3289:f7792|Welsh:40060_r_at|Uma:40060_r_at|Singh:40059_r_at	PDLIM5
sr10729	|L2695:f3928|L3044:f4724|L3289:f7792|Welsh:40060_r_at|Uma:40060_r_at|Singh:40059_r_at	PDLIM5
sr10730	|L2695:f7512|L3044:f7792|L3289:f4724|Welsh:40060_r_at|Uma:40060_r_at|Singh:40059_r_at	PDLIM5
sr10731	|L2695:f24692|L3044:f7792|L3289:f4724|Welsh:40060_r_at|Uma:40060_r_at|Singh:40059_r_at	PDLIM5
sr10732	|L2695:f3928|L3044:f7792|L3289:f4724|Welsh:40060_r_at|Uma:40060_r_at|Singh:40059_r_at	PDLIM5
sr10733	|L2695:f7512|L3044:f4724|L3289:f4724|Welsh:40060_r_at|Uma:40060_r_at|Singh:40059_r_at	PDLIM5
sr10734	|L2695:f24692|L3044:f4724|L3289:f4724|Welsh:40060_r_at|Uma:40060_r_at|Singh:40059_r_at	PDLIM5
sr10735	|L2695:f3928|L3044:f4724|L3289:f4724|Welsh:40060_r_at|Uma:40060_r_at|Singh:40059_r_at	PDLIM5
sr10736	|L2695:f7512|L3044:f7792|L3289:f7792|Welsh:37366_at|Uma:40060_r_at|Singh:40059_r_at	PDLIM5
sr10737	|L2695:f24692|L3044:f7792|L3289:f7792|Welsh:37366_at|Uma:40060_r_at|Singh:40059_r_at	PDLIM5
sr10738	|L2695:f3928|L3044:f7792|L3289:f7792|Welsh:37366_at|Uma:40060_r_at|Singh:40059_r_at	PDLIM5
sr10739	|L2695:f7512|L3044:f4724|L3289:f7792|Welsh:37366_at|Uma:40060_r_at|Singh:40059_r_at	PDLIM5
sr10740	|L2695:f24692|L3044:f4724|L3289:f7792|Welsh:37366_at|Uma:40060_r_at|Singh:40059_r_at	PDLIM5
sr10741	|L2695:f3928|L3044:f4724|L3289:f7792|Welsh:37366_at|Uma:40060_r_at|Singh:40059_r_at	PDLIM5
sr10742	|L2695:f7512|L3044:f7792|L3289:f4724|Welsh:37366_at|Uma:40060_r_at|Singh:40059_r_at	PDLIM5
sr10743	|L2695:f24692|L3044:f7792|L3289:f4724|Welsh:37366_at|Uma:40060_r_at|Singh:40059_r_at	PDLIM5
sr10744	|L2695:f3928|L3044:f7792|L3289:f4724|Welsh:37366_at|Uma:40060_r_at|Singh:40059_r_at	PDLIM5
sr10745	|L2695:f7512|L3044:f4724|L3289:f4724|Welsh:37366_at|Uma:40060_r_at|Singh:40059_r_at	PDLIM5
sr10746	|L2695:f24692|L3044:f4724|L3289:f4724|Welsh:37366_at|Uma:40060_r_at|Singh:40059_r_at	PDLIM5
sr10747	|L2695:f3928|L3044:f4724|L3289:f4724|Welsh:37366_at|Uma:40060_r_at|Singh:40059_r_at	PDLIM5
sr10775	|L2695:f7512|L3044:f4724|L3289:f7792|Welsh:40060_r_at|Uma:37366_at|Singh:40059_r_at	PDLIM5
sr10776	|L2695:f24692|L3044:f4724|L3289:f7792|Welsh:40060_r_at|Uma:37366_at|Singh:40059_r_at	PDLIM5
sr10777	|L2695:f3928|L3044:f4724|L3289:f7792|Welsh:40060_r_at|Uma:37366_at|Singh:40059_r_at	PDLIM5
sr10781	|L2695:f7512|L3044:f4724|L3289:f4724|Welsh:40060_r_at|Uma:37366_at|Singh:40059_r_at	PDLIM5
sr10782	|L2695:f24692|L3044:f4724|L3289:f4724|Welsh:40060_r_at|Uma:37366_at|Singh:40059_r_at	PDLIM5
sr10783	|L2695:f3928|L3044:f4724|L3289:f4724|Welsh:40060_r_at|Uma:37366_at|Singh:40059_r_at	PDLIM5
sr10784	|L2695:f7512|L3044:f7792|L3289:f7792|Welsh:37366_at|Uma:37366_at|Singh:40059_r_at	PDLIM5
sr10785	|L2695:f24692|L3044:f7792|L3289:f7792|Welsh:37366_at|Uma:37366_at|Singh:40059_r_at	PDLIM5
sr10786	|L2695:f3928|L3044:f7792|L3289:f7792|Welsh:37366_at|Uma:37366_at|Singh:40059_r_at	PDLIM5
sr10787	|L2695:f7512|L3044:f4724|L3289:f7792|Welsh:37366_at|Uma:37366_at|Singh:40059_r_at	PDLIM5
sr10788	|L2695:f24692|L3044:f4724|L3289:f7792|Welsh:37366_at|Uma:37366_at|Singh:40059_r_at	PDLIM5
sr10789	|L2695:f3928|L3044:f4724|L3289:f7792|Welsh:37366_at|Uma:37366_at|Singh:40059_r_at	PDLIM5
sr10790	|L2695:f7512|L3044:f7792|L3289:f4724|Welsh:37366_at|Uma:37366_at|Singh:40059_r_at	PDLIM5
sr10791	|L2695:f24692|L3044:f7792|L3289:f4724|Welsh:37366_at|Uma:37366_at|Singh:40059_r_at	PDLIM5
sr10792	|L2695:f3928|L3044:f7792|L3289:f4724|Welsh:37366_at|Uma:37366_at|Singh:40059_r_at	PDLIM5
sr10793	|L2695:f7512|L3044:f4724|L3289:f4724|Welsh:37366_at|Uma:37366_at|Singh:40059_r_at	PDLIM5
sr10794	|L2695:f24692|L3044:f4724|L3289:f4724|Welsh:37366_at|Uma:37366_at|Singh:40059_r_at	PDLIM5
sr10795	|L2695:f3928|L3044:f4724|L3289:f4724|Welsh:37366_at|Uma:37366_at|Singh:40059_r_at	PDLIM5
sr10818	|L2695:f24692|L3044:f4724|L3289:f4724|Welsh:37366_at|Uma:40060_r_at|Singh:37366_at	PDLIM5
sr10890	|Welsh:35730_at|Uma:35730_at|Singh:35730_at	ADH1B
sr10891	|Uma:36247_f_at|Singh:36247_f_at	ADH1C
sr10924	|Welsh:40456_at|Singh:40456_at	SLC39A8
sr10926	|Uma:37472_at	MANBA
sr10952	|L3289:f34596|Singh:35845_at	1/2-SBSRNA4;SEC24B
sr11170	|L2695:f37165|L3044:f40625|L3289:f40625|Welsh:1593_at|Singh:41806_at	FGF2;NUDT6;SPATA5
sr11171	|L2695:f37165|L3044:f40625|L3289:f40625|Welsh:41806_at|Singh:41806_at	FGF2;NUDT6;SPATA5
sr11196	|Welsh:41024_f_at|Singh:41025_r_at	GYPE
sr11198	|Uma:32163_f_at|Singh:34704_r_at	ZNF827
sr11202	|L2695:f22283|Uma:35371_at|Singh:35371_at	LRBA;MAB21L2
sr11203	|L2695:f3769|Uma:1653_at|Singh:1653_at	RPS3A;SNORD73A
sr11214	|L2695:f11222|L3044:f8642|L3289:f8642|Welsh:36918_at|Uma:36918_at|Singh:36918_at	GUCY1A3
sr11215	|L2695:f4146|L3044:f8642|L3289:f8642|Welsh:36918_at|Uma:36918_at|Singh:36918_at	GUCY1A3
sr11216	|L2695:f13198|L3044:f8642|L3289:f8642|Welsh:36918_at|Uma:36918_at|Singh:36918_at	GUCY1A3
sr11217	|L2695:f1130|L3044:f8642|L3289:f8642|Welsh:36918_at|Uma:36918_at|Singh:36918_at	GUCY1A3
sr11218	|L2695:f26317|L3044:f8642|L3289:f8642|Welsh:36918_at|Uma:36918_at|Singh:36918_at	GUCY1A3
sr11219	|L2695:f11222|L3044:f3874|L3289:f8642|Welsh:36918_at|Uma:36918_at|Singh:36918_at	GUCY1A3
sr11220	|L2695:f4146|L3044:f3874|L3289:f8642|Welsh:36918_at|Uma:36918_at|Singh:36918_at	GUCY1A3
sr11221	|L2695:f13198|L3044:f3874|L3289:f8642|Welsh:36918_at|Uma:36918_at|Singh:36918_at	GUCY1A3
sr11222	|L2695:f1130|L3044:f3874|L3289:f8642|Welsh:36918_at|Uma:36918_at|Singh:36918_at	GUCY1A3
sr11223	|L2695:f26317|L3044:f3874|L3289:f8642|Welsh:36918_at|Uma:36918_at|Singh:36918_at	GUCY1A3
sr11224	|L2695:f11222|L3044:f13054|L3289:f8642|Welsh:36918_at|Uma:36918_at|Singh:36918_at	GUCY1A3
sr11225	|L2695:f4146|L3044:f13054|L3289:f8642|Welsh:36918_at|Uma:36918_at|Singh:36918_at	GUCY1A3
sr11226	|L2695:f13198|L3044:f13054|L3289:f8642|Welsh:36918_at|Uma:36918_at|Singh:36918_at	GUCY1A3
sr11227	|L2695:f1130|L3044:f13054|L3289:f8642|Welsh:36918_at|Uma:36918_at|Singh:36918_at	GUCY1A3
sr11228	|L2695:f26317|L3044:f13054|L3289:f8642|Welsh:36918_at|Uma:36918_at|Singh:36918_at	GUCY1A3
sr11229	|L2695:f11222|L3044:f1198|L3289:f8642|Welsh:36918_at|Uma:36918_at|Singh:36918_at	GUCY1A3
sr11230	|L2695:f4146|L3044:f1198|L3289:f8642|Welsh:36918_at|Uma:36918_at|Singh:36918_at	GUCY1A3
sr11231	|L2695:f13198|L3044:f1198|L3289:f8642|Welsh:36918_at|Uma:36918_at|Singh:36918_at	GUCY1A3
sr11232	|L2695:f1130|L3044:f1198|L3289:f8642|Welsh:36918_at|Uma:36918_at|Singh:36918_at	GUCY1A3
sr11233	|L2695:f26317|L3044:f1198|L3289:f8642|Welsh:36918_at|Uma:36918_at|Singh:36918_at	GUCY1A3
[truncated: 1,191 more rows]

## Sheet: Annotation
Gene Symbol	Gene Name	HGNC ID	Cytoband
SBSRNA4	Data not found
AAK1	AP2 associated kinase 1	HGNC:19679	2p13.3
ABCA17P	ATP-binding cassette, sub-family A (ABC1), member 17, pseudogene	HGNC:32972	16p13.3
ABCA3	ATP-binding cassette, sub-family A (ABC1), member 3	HGNC:33	16p13.3
ABCB1	ATP-binding cassette, sub-family B (MDR/TAP), member 1	HGNC:40	7q21.12
ABCB6	ATP-binding cassette, sub-family B (MDR/TAP), member 6 (Langereis blood group)	HGNC:47	2q36
ABCB8	ATP-binding cassette, sub-family B (MDR/TAP), member 8	HGNC:49	7q36.1
ABCC8	ATP-binding cassette, sub-family C (CFTR/MRP), member 8	HGNC:59	11p15.1
ABCG2	ATP-binding cassette, sub-family G (WHITE), member 2 (Junior blood group)	HGNC:74	4q22.1
ABHD12B	abhydrolase domain containing 12B	HGNC:19837	14q21.3
ABL1	ABL proto-oncogene 1, non-receptor tyrosine kinase	HGNC:76	9q34.1
ACAD8	acyl-CoA dehydrogenase family, member 8	HGNC:87	11q25
ACCN3	acid-sensing (proton-gated) ion channel 3	HGNC:101	7q35
ACCN4	acid-sensing (proton-gated) ion channel family member 4	HGNC:21263	2q36.1
ACLY	ATP citrate lyase	HGNC:115	17q21.2
ACO1	aconitase 1, soluble	HGNC:117	9p21.1
ACOX2	acyl-CoA oxidase 2, branched chain	HGNC:120	3p14.3
ACP1	acid phosphatase 1, soluble	HGNC:122	2p25
ACRC	acidic repeat containing	HGNC:15805	Xq13.1
ACSL3	acyl-CoA synthetase long-chain family member 3	HGNC:3570	2q34-q35
ACSL4	acyl-CoA synthetase long-chain family member 4	HGNC:3571	Xq22.3-q23
ACSM1	acyl-CoA synthetase medium-chain family member 1	HGNC:18049	16p12.3
ACSM3	acyl-CoA synthetase medium-chain family member 3	HGNC:10522	16p13.11
ACTA1	actin, alpha 1, skeletal muscle	HGNC:129	1q42.13
ACTL6A	actin-like 6A	HGNC:24124	3q26.33
ADAM6	ADAM metallopeptidase domain 6, pseudogene	HGNC:213	14q32.33
ADAMTS4	ADAM metallopeptidase with thrombospondin type 1 motif, 4	HGNC:220	1q31-q32
ADCY3	adenylate cyclase 3	HGNC:234	2p23.3
ADCY7	adenylate cyclase 7	HGNC:238	16q12.1
ADH1B	alcohol dehydrogenase 1B (class I), beta polypeptide	HGNC:250	4q23
ADH1C	alcohol dehydrogenase 1C (class I), gamma polypeptide	HGNC:251	4q23
ADRBK1	adrenergic, beta, receptor kinase 1	HGNC:289	11q13
AFAP1	actin filament associated protein 1	HGNC:24017	4p16
AFAP1-AS1	AFAP1 antisense RNA 1	HGNC:28141	4p16.1
AGER	advanced glycosylation end product-specific receptor	HGNC:320	6p21.3
AGPAT1	1-acylglycerol-3-phosphate O-acyltransferase 1	HGNC:324	6p21.3
AGR2	anterior gradient 2	HGNC:328	7p21.3
AHNAK2	AHNAK nucleoprotein 2	HGNC:20125	14q32.33
AIM1	absent in melanoma 1	HGNC:356	6q21
AIMP2	aminoacyl tRNA synthetase complex-interacting multifunctional protein 2	HGNC:20609	7p22.1
AKR1A1	aldo-keto reductase family 1, member A1 (aldehyde reductase)	HGNC:380	1p33-p32
AKT3	v-akt murine thymoma viral oncogene homolog 3	HGNC:393	1q44
ALDH4A1	aldehyde dehydrogenase 4 family, member A1	HGNC:406	1p36
ALDOC	aldolase C, fructose-bisphosphate	HGNC:418	17q11.2
ALG11	ALG11, alpha-1,2-mannosyltransferase	HGNC:32456	13q14.3
ALG8	ALG8, alpha-1,3-glucosyltransferase	HGNC:23161	11q14.1
ALKBH6	alkB, alkylation repair homolog 6 (E. coli)	HGNC:28243	19q13.12
ALOX15	arachidonate 15-lipoxygenase	HGNC:433	17p13.3
AMACR	alpha-methylacyl-CoA racemase	HGNC:451	5p13.2
AMD1	adenosylmethionine decarboxylase 1	HGNC:457	6q21
AMT	aminomethyltransferase	HGNC:473	3p21.2-p21.1
ANAPC5	anaphase promoting complex subunit 5	HGNC:15713	12q24.31
ANGPT1	angiopoietin 1	HGNC:484	8q23.1
ANGPTL2	angiopoietin-like 2	HGNC:490	9q34
ANK3	ankyrin 3, node of Ranvier (ankyrin G)	HGNC:494	10q21
ANKRD12	ankyrin repeat domain 12	HGNC:29135	18p11.22
ANKS1A	ankyrin repeat and sterile alpha motif domain containing 1A	HGNC:20961	6p21.31
ANKZF1	ankyrin repeat and zinc finger domain containing 1	HGNC:25527	2q35
ANO9	anoctamin 9	HGNC:20679	11p15.5
ANXA2	annexin A2	HGNC:537	15q22.2
ANXA2P3	annexin A2 pseudogene 3	HGNC:540	10q21.3
ANXA3	annexin A3	HGNC:541	4q21.21
ANXA8	annexin A8	HGNC:546	10q11.22
ANXA8L1	annexin A8-like 1	HGNC:23334	10q11.22
ANXA8L2	annexin A8-like 1	HGNC:23334	10q11.22
AP1S2	adaptor-related protein complex 1, sigma 2 subunit	HGNC:560	Xp22
AP3S1	adaptor-related protein complex 3, sigma 1 subunit	HGNC:2013	5q22
APBB1	amyloid beta (A4) precursor protein-binding, family B, member 1 (Fe65)	HGNC:581	11p15
APOBEC3C	apolipoprotein B mRNA editing enzyme, catalytic polypeptide-like 3C	HGNC:17353	22q13.1-q13.2
APOBEC3G	apolipoprotein B mRNA editing enzyme, catalytic polypeptide-like 3G	HGNC:17357	22q13.1-q13.2
APOBEC4	apolipoprotein B mRNA editing enzyme, catalytic polypeptide-like 4 (putative)	HGNC:32152	1q25.3
APOC1	apolipoprotein C-I	HGNC:607	19q13.2
APOM	apolipoprotein M	HGNC:13916	6p21
APRT	adenine phosphoribosyltransferase	HGNC:626	16q24
ARAF	A-Raf proto-oncogene, serine/threonine kinase	HGNC:646	Xp11.3-p11.23
ARAP1	ArfGAP with RhoGAP domain, ankyrin repeat and PH domain 1	HGNC:16925	11q13.3
ARF1	ADP-ribosylation factor 1	HGNC:652	1q42.13
ARFIP2	ADP-ribosylation factor interacting protein 2	HGNC:17160	11p15
ARFRP1	ADP-ribosylation factor related protein 1	HGNC:662	20q13.3
ARHGAP1	Rho GTPase activating protein 1	HGNC:673	11p11.2
ARHGAP8	Rho GTPase activating protein 8	HGNC:677	22q13.3
ARHGEF2	Rho/Rac guanine nucleotide exchange factor (GEF) 2	HGNC:682	1q21-q22
ARHGEF6	Rac/Cdc42 guanine nucleotide exchange factor (GEF) 6	HGNC:685	Xq26
ARMC6	armadillo repeat containing 6	HGNC:25049	19p13
ARPC1B	actin related protein 2/3 complex, subunit 1B, 41kDa	HGNC:704	7q22.1
ARPC5	actin related protein 2/3 complex, subunit 5, 16kDa	HGNC:708	1q
ARRDC2	arrestin domain containing 2	HGNC:25225	19p13.12
ARSB	arylsulfatase B	HGNC:714	5q14.1
AS3MT	arsenite methyltransferase	HGNC:17452	10q24.33
ASAH1	N-acylsphingosine amidohydrolase (acid ceramidase) 1	HGNC:735	8p22
ASB9	ankyrin repeat and SOCS box containing 9	HGNC:17184	Xp22.2
ASPA	aspartoacylase	HGNC:756	17p13.3
ASPN	asporin	HGNC:14872	9q22.31
ASPRV1	aspartic peptidase, retroviral-like 1	HGNC:26321	2p13.3
ASTE1	asteroid homolog 1 (Drosophila)	HGNC:25021	3q21.3
ATF2	activating transcription factor 2	HGNC:784	2q32
ATF3	activating transcription factor 3	HGNC:785	1q32.3
ATF4	activating transcription factor 4	HGNC:786	22q13.1
ATG12	autophagy related 12	HGNC:588	5q21-q22
ATG4A	autophagy related 4A, cysteine peptidase	HGNC:16489	Xq22.1-q22.3
ATG5	autophagy related 5	HGNC:589	6q21
ATG9A	autophagy related 9A	HGNC:22408	2q35
ATN1	atrophin 1	HGNC:3033	12p
ATP1A2	ATPase, Na+/K+ transporting, alpha 2 polypeptide	HGNC:800	1q23.2
ATP1B1	ATPase, Na+/K+ transporting, beta 1 polypeptide	HGNC:804	1q24.2
ATP2C1	ATPase, Ca++ transporting, type 2C, member 1	HGNC:13211	3q21.3
ATP5D	ATP synthase, H+ transporting, mitochondrial F1 complex, delta subunit	HGNC:837	19p13.3
ATP5J2	ATP synthase, H+ transporting, mitochondrial Fo complex, subunit F2	HGNC:848	7q22.1
ATP5J2-PTCD1	ATP5J2-PTCD1 readthrough	HGNC:38844	7q22.1
ATP5S	ATP synthase, H+ transporting, mitochondrial Fo complex, subunit s (factor B)	HGNC:18799	14q21.3
ATP6V0E1	ATPase, H+ transporting, lysosomal 9kDa, V0 subunit e1	HGNC:863	5q35.2
ATP6V0E2	ATPase, H+ transporting V0 subunit e2	HGNC:21723	7q36.1
ATP7B	ATPase, Cu++ transporting, beta polypeptide	HGNC:870	13q14.3
ATP8A1	ATPase, aminophospholipid transporter (APLT), class I, type 8A, member 1	HGNC:13531	4p13
ATP8B3	ATPase, aminophospholipid transporter, class I, type 8B, member 3	HGNC:13535	19p13.3
ATRNL1	attractin-like 1	HGNC:29063	10q26
ATXN3	ataxin 3	HGNC:7106	14q21
AUH	AU RNA binding protein/enoyl-CoA hydratase	HGNC:890	9q22
AUP1	ancient ubiquitous protein 1	HGNC:891	2p13
AURKA	aurora kinase A	HGNC:11393	20q13
AURKB	aurora kinase B	HGNC:11390	17p13.1
B3GALT4	UDP-Gal:betaGlcNAc beta 1,3-galactosyltransferase, polypeptide 4	HGNC:919	6p21.3
B3GNT5	UDP-GlcNAc:betaGal beta-1,3-N-acetylglucosaminyltransferase 5	HGNC:15684	3q28
BAG1	BCL2-associated athanogene	HGNC:937	9p12
BASP1	brain abundant, membrane attached signal protein 1	HGNC:957	5p15.1
BCAM	basal cell adhesion molecule (Lutheran blood group)	HGNC:6722	19q12-q13
BCAR3	breast cancer anti-estrogen resistance 3	HGNC:973	1p22.1
BCAS1	breast carcinoma amplified sequence 1	HGNC:974	20q13.2
BCL11A	B-cell CLL/lymphoma 11A (zinc finger protein)	HGNC:13221	2p16.1
BCL2	B-cell CLL/lymphoma 2	HGNC:990	18q21.3
BCL2L12	BCL2-like 12 (proline rich)	HGNC:13787	19q13.3
BCL3	B-cell CLL/lymphoma 3	HGNC:998	19q13.1-q13.2
BCS1L	BC1 (ubiquinol-cytochrome c reductase) synthesis-like	HGNC:1020	2q35
BCYRN1	brain cytoplasmic RNA 1	HGNC:1022	2p16
BDNF	brain-derived neurotrophic factor	HGNC:1033	11p14.1
BDNF-AS1	BDNF antisense RNA	HGNC:20608	11p14.1
BHMT	betaine--homocysteine S-methyltransferase	HGNC:1047	5q14.1
BICD1	bicaudal D homolog 1 (Drosophila)	HGNC:1049	12p11.2-p11.1
BLZF1	basic leucine zipper nuclear factor 1	HGNC:1065	1q24
BMP4	bone morphogenetic protein 4	HGNC:1071	14q22-q23
BOLA2	bolA family member 2	HGNC:29488	16p11.2
BOLA2B	bolA family member 2B	HGNC:32479	16p11.2
BRD3	bromodomain containing 3	HGNC:1104	9q34
BRD7	bromodomain containing 7	HGNC:14310	16q12.1
BRP44	mitochondrial pyruvate carrier 2	HGNC:24515	1q24
BSCL2	Berardinelli-Seip congenital lipodystrophy 2 (seipin)	HGNC:15832	11q13
BSN	bassoon presynaptic cytomatrix protein	HGNC:1117	3p21
BTBD18	BTB (POZ) domain containing 18	HGNC:37214	11q12.1
BTG2	BTG family, member 2	HGNC:1131	1q32
BUD31	BUD31 homolog (S. cerevisiae)	HGNC:29629	7q22.1
BYSL	bystin-like	HGNC:1157	6p21.1
C10orf122	testis expressed 36	HGNC:31653	10q26.13
C10orf137	erythroid differentiation regulatory factor 1	HGNC:24640	10q26.2
C10orf32	chromosome 10 open reading frame 32	HGNC:23516	10q24.33
C10orf32-AS3MT	Data not found
C11orf31	chromosome 11 open reading frame 31	HGNC:18251	11q12.1
C11orf51	anaphase promoting complex subunit 15	HGNC:24531	11q13.4
C11orf52	chromosome 11 open reading frame 52	HGNC:30531	11q23.1
C11orf80	chromosome 11 open reading frame 80	HGNC:26197	11q13.2
C14orf132	chromosome 14 open reading frame 132	HGNC:20346	14q32.2
C14orf147	serine palmitoyltransferase, small subunit A	HGNC:20361	14q13.1
C14orf166	chromosome 14 open reading frame 166	HGNC:23169	14q22.1
C15orf5	long intergenic non-protein coding RNA 597	HGNC:1193	15q23-q24
C16orf88	lysine-rich nucleolar protein 1	HGNC:34404	16p12.3
C17orf108	LYR motif containing 9	HGNC:27314	17q11.2
C17orf72	proline rich 29	HGNC:25673	17q23.3
C17orf81	elongator acetyltransferase complex subunit 5	HGNC:30617	17p13.1
C18orf1	low density lipoprotein receptor class A domain containing 4	HGNC:1224	18p11.21
C18orf10	tubulin polyglutamylase complex subunit 2	HGNC:24561	18q12.2
C18orf56	TYMS opposite strand	HGNC:29553	18p11.32
C19orf10	chromosome 19 open reading frame 10	HGNC:16948	19p13.3
C19orf46	spectrin repeat containing, nuclear envelope family member 4	HGNC:26703	19q13.12
C1orf114	coiled-coil domain containing 181	HGNC:28051	1q24
C1orf126	TMEM51 antisense RNA 1	HGNC:26301	1p36.21
C1orf201	sperm-tail PG-rich repeat containing 1	HGNC:28070	1p36.11
C1orf63	arginine/serine-rich protein 1	HGNC:25234	1p36.13-p35.1
C1QBP	complement component 1, q subcomponent binding protein	HGNC:1243	17p13.3
C1QTNF3	C1q and tumor necrosis factor related protein 3	HGNC:14326	5p13
C1QTNF3-AMACR	C1QTNF3-AMACR readthrough (NMD candidate)	HGNC:49198	5p13.2
C20orf108	family with sequence similarity 210, member B	HGNC:16102	20q13.2
C20orf132	maestro heat-like repeat family member 8	HGNC:16125	20q11.22
C20orf201	LKAAEAR motif containing 1	HGNC:33718	20q13.33
C22orf28	RNA 2',3'-cyclic phosphate and 5'-OH ligase	HGNC:26935	22q12.3
C2orf28	all-trans retinoic acid-induced differentiation factor	HGNC:24090	2p23.3
C2orf3	GC-rich sequence DNA-binding factor 2	HGNC:1317	2p12
C2orf55	KIAA1211-like	HGNC:33454	2q11.2
C2orf65	meiosis 1 associated protein	HGNC:25183	2p13.1
C2orf72	chromosome 2 open reading frame 72	HGNC:27418	2q37.1
C3orf14	chromosome 3 open reading frame 14	HGNC:25024	3p14.2
C3orf45	leucine-rich single-pass membrane protein 2	HGNC:26781	3p21.31
C3orf63	family with sequence similarity 208, member A	HGNC:30314	3p14.3
C5orf4	fatty acid hydroxylase domain containing 2	HGNC:1334	5q31-q32
C5orf44	trafficking protein particle complex 13	HGNC:25828	5q12.3
C5orf45	chromosome 5 open reading frame 45	HGNC:30817	5q35.3
C6orf10	chromosome 6 open reading frame 10	HGNC:13922	6p21.32
C6orf108	2'-deoxynucleoside 5'-phosphate N-hydrolase 1	HGNC:21218	6p21.1
C6orf47	chromosome 6 open reading frame 47	HGNC:19076	6p21.3
C7	complement component 7	HGNC:1346	5p13.1
C8orf40	small integral membrane protein 19	HGNC:25166	8p11.21
C8orf84	somatomedin B and thrombospondin, type 1 domain containing	HGNC:30362	8q21.11
C9orf114	chromosome 9 open reading frame 114	HGNC:26933	9q34.11
C9orf119	SWI5 recombination repair homolog (yeast)	HGNC:31412	9q34.13
C9orf91	chromosome 9 open reading frame 91	HGNC:24513	9q33.1
CA11	carbonic anhydrase XI	HGNC:1370	19q13.3
CA9	carbonic anhydrase IX	HGNC:1383	9p13.3
CABLES2	Cdk5 and Abl enzyme substrate 2	HGNC:16143	20q13.33
CACNA1C	calcium channel, voltage-dependent, L type, alpha 1C subunit	HGNC:1390	12p13.3
CAD	carbamoyl-phosphate synthetase 2, aspartate transcarbamylase, and dihydroorotase	HGNC:1424	2p22-p21
CADM1	cell adhesion molecule 1	HGNC:5951	11q23.2
CADM3	cell adhesion molecule 3	HGNC:17601	1q21.2-q22
CADPS	Ca++-dependent secretion activator	HGNC:1426	3p21.1
CALD1	caldesmon 1	HGNC:1441	7q33
CALM1	calmodulin 1 (phosphorylase kinase, delta)	HGNC:1442	14q32.11
CAMK2G	calcium/calmodulin-dependent protein kinase II gamma	HGNC:1463	10q22
CAMKK2	calcium/calmodulin-dependent protein kinase kinase 2, beta	HGNC:1470	12q24.2
CAMKMT	calmodulin-lysine N-methyltransferase	HGNC:26276	2p21
CAND2	cullin-associated and neddylation-dissociated 2 (putative)	HGNC:30689	3p25.2
CANX	calnexin	HGNC:1473	5q35
CAPZA2	capping protein (actin filament) muscle Z-line, alpha 2	HGNC:1490	7q31.2-q31.3
CASP10	caspase 10, apoptosis-related cysteine peptidase	HGNC:1500	2q33-q34
CASP3	caspase 3, apoptosis-related cysteine peptidase	HGNC:1504	4q34
CAST	calpastatin	HGNC:1515	5q15
CAV1	caveolin 1, caveolae protein, 22kDa	HGNC:1527	7q31
CBX3	chromobox homolog 3	HGNC:1553	7p15.2
CCDC111	primase and polymerase (DNA-directed)	HGNC:26575	4q35.1
CCDC115	coiled-coil domain containing 115	HGNC:28178	2q21.1
CCDC124	coiled-coil domain containing 124	HGNC:25171	19p13.11
CCDC163P	coiled-coil domain containing 163, pseudogene	HGNC:27003	1p34.1
CCDC66	coiled-coil domain containing 66	HGNC:27709	3p14.3
CCK	cholecystokinin	HGNC:1569	3p22.1
CCL14	chemokine (C-C motif) ligand 14	HGNC:10612	17q11.2
CCL14-CCL15	Data not found
CCL15	chemokine (C-C motif) ligand 15	HGNC:10613	17q11.2
CCL3	chemokine (C-C motif) ligand 3	HGNC:10627	17q12
CCL3L1	chemokine (C-C motif) ligand 3-like 1	HGNC:10628	17q12
CCL3L3	chemokine (C-C motif) ligand 3-like 3	HGNC:30554	17q21.1
CCL4	chemokine (C-C motif) ligand 4	HGNC:10630	17q21-q23
CCL4L1	chemokine (C-C motif) ligand 4-like 1	HGNC:10631	17q12
CCL4L2	chemokine (C-C motif) ligand 4-like 2	HGNC:24066	17q12
CCND1	cyclin D1	HGNC:1582	11q13
CCNF	cyclin F	HGNC:1591	16p13.3
CCP110	centriolar coiled coil protein 110kDa	HGNC:24342	16p12.3
CCR6	chemokine (C-C motif) receptor 6	HGNC:1607	6q27
CCT8	chaperonin containing TCP1, subunit 8 (theta)	HGNC:1623	21q21.3
CD163	CD163 molecule	HGNC:1631	12p13
CD2	CD2 molecule	HGNC:1639	1p13
CD200	CD200 molecule	HGNC:7203	3q13.2
CD2AP	CD2-associated protein	HGNC:14258	6p12
CD3EAP	CD3e molecule, epsilon associated protein	HGNC:24219	19q13.3
CD44	CD44 molecule (Indian blood group)	HGNC:1681	11p13
CD5	CD5 molecule	HGNC:1685	11q13
CD69	CD69 molecule	HGNC:1694	12p13
CD93	CD93 molecule	HGNC:15855	20p11.21
CDC40	cell division cycle 40	HGNC:17350	6q22.1
CDC42BPA	CDC42 binding protein kinase alpha (DMPK-like)	HGNC:1737	1q42.11
CDK11A	cyclin-dependent kinase 11A	HGNC:1730	1p36.33
CDK11B	cyclin-dependent kinase 11B	HGNC:1729	1p36.33
CDK5R1	cyclin-dependent kinase 5, regulatory subunit 1 (p35)	HGNC:1775	17q12
CDK6	cyclin-dependent kinase 6	HGNC:1777	7q21-q22
CDK7	cyclin-dependent kinase 7	HGNC:1778	5q12.1
CDKN1B	cyclin-dependent kinase inhibitor 1B (p27, Kip1)	HGNC:1785	12p13.1-p12
CDKN1C	cyclin-dependent kinase inhibitor 1C (p57, Kip2)	HGNC:1786	11p15.5
CDT1	chromatin licensing and DNA replication factor 1	HGNC:24576	16q24.3
CELF1	CUGBP, Elav-like family member 1	HGNC:2549	11p11
CELF2	CUGBP, Elav-like family member 2	HGNC:2550	10p13
CELSR3	cadherin, EGF LAG seven-pass G-type receptor 3	HGNC:3230	3p21.31
CENPO	centromere protein O	HGNC:28152	2p23.3
CENPP	centromere protein P	HGNC:32933	9q22.31
CEP170	centrosomal protein 170kDa	HGNC:28920	1q44
CES1	carboxylesterase 1	HGNC:1863	16q22.2
CES1P1	carboxylesterase 1 pseudogene 1	HGNC:18546	16q12.2
CFD	complement factor D (adipsin)	HGNC:2771	19p13.3
CFH	complement factor H	HGNC:4883	1q32
CGRRF1	cell growth regulator with ring finger domain 1	HGNC:15528	14q22.2
CHD1L	chromodomain helicase DNA binding protein 1-like	HGNC:1916	1q21.1
CHD3	chromodomain helicase DNA binding protein 3	HGNC:1918	17p13
CHGB	chromogranin B (secretogranin 1)	HGNC:1930	20p12.3
CHMP5	charged multivesicular body protein 5	HGNC:26942	9p13.3
CHN1	chimerin 1	HGNC:1943	2q31-q32.1
CHN2	chimerin 2	HGNC:1944	7p15.3
CHPF	chondroitin polymerizing factor	HGNC:24291	2q35
CHST2	carbohydrate (N-acetylglucosamine-6-O) sulfotransferase 2	HGNC:1970	3q24
CHURC1	churchill domain containing 1	HGNC:20099	14q23.3
CHURC1-FNTB	CHURC1-FNTB readthrough	HGNC:42960	14q23.3
CIZ1	CDKN1A interacting zinc finger protein 1	HGNC:16744	9q34.1
CKS1B	CDC28 protein kinase regulatory subunit 1B	HGNC:19083	1q21.2
CLDN10	claudin 10	HGNC:2033	13q31-q34
CLDN4	claudin 4	HGNC:2046	7q11.23
CLDN7	claudin 7	HGNC:2049	17p13.1
CLDN8	claudin 8	HGNC:2050	21q22.1
CLIP2	CAP-GLY domain containing linker protein 2	HGNC:2586	7q11.23
CLIP3	CAP-GLY domain containing linker protein 3	HGNC:24314	19q13.12
CLK3	CDC-like kinase 3	HGNC:2071	15q24
CLU	clusterin	HGNC:2095	8p21-p12
CLUL1	clusterin-like 1 (retinal)	HGNC:2096	18p11.32
CMAHP	cytidine monophospho-N-acetylneuraminic acid hydroxylase, pseudogene	HGNC:2098	6p23-p22
CN5H6.4	Data not found
CNN3	calponin 3, acidic	HGNC:2157	1p22-p21
CNOT7	CCR4-NOT transcription complex, subunit 7	HGNC:14101	8p22-p21.3
CNPY2	canopy FGF signaling regulator 2	HGNC:13529	12q15
COASY	CoA synthase	HGNC:29932	17q12-q21
COCH	cochlin	HGNC:2180	14q11.2-q13
COL13A1	collagen, type XIII, alpha 1	HGNC:2190	10q22
COL14A1	collagen, type XIV, alpha 1	HGNC:2191	8q23
COL16A1	collagen, type XVI, alpha 1	HGNC:2193	1p35-p34
COL17A1	collagen, type XVII, alpha 1	HGNC:2194	10q24.3
COL4A1	collagen, type IV, alpha 1	HGNC:2202	13q34
COL4A2	collagen, type IV, alpha 2	HGNC:2203	13q34
COL4A5	collagen, type IV, alpha 5	HGNC:2207	Xq22
COL4A6	collagen, type IV, alpha 6	HGNC:2208	Xq22
COL6A1	collagen, type VI, alpha 1	HGNC:2211	21q22.3
COL6A2	collagen, type VI, alpha 2	HGNC:2212	21q22.3
COL9A2	collagen, type IX, alpha 2	HGNC:2218	1p33-p32
COX11	cytochrome c oxidase assembly homolog 11 (yeast)	HGNC:2261	17q22
COX4I1	cytochrome c oxidase subunit IV isoform 1	HGNC:2265	16q24.1
COX4NB	ER membrane protein complex subunit 8	HGNC:7864	16q24
CPD	carboxypeptidase D	HGNC:2301	17q11.2
CPM	carboxypeptidase M	HGNC:2311	12q15
CPSF4	cleavage and polyadenylation specific factor 4, 30kDa	HGNC:2327	7q22
CPZ	carboxypeptidase Z	HGNC:2333	4p16.1
CROT	carnitine O-octanoyltransferase	HGNC:2366	7q21.1
CRY2	cryptochrome circadian clock 2	HGNC:2385	11p11.2
CRYAB	crystallin, alpha B	HGNC:2389	11q22.3-q23.1
CRYZL1	crystallin, zeta (quinone reductase)-like 1	HGNC:2420	21q22.1
CSF2	colony stimulating factor 2 (granulocyte-macrophage)	HGNC:2434	5q23-q31
CSF3	colony stimulating factor 3 (granulocyte)	HGNC:2438	17q11.2-q12
CSK	c-src tyrosine kinase	HGNC:2444	15q24.1
CSNK2B	casein kinase 2, beta polypeptide	HGNC:2460	6p21.33
CST1	cystatin SN	HGNC:2473	20p11.2
CSTF1	cleavage stimulation factor, 3' pre-RNA, subunit 1, 50kDa	HGNC:2483	20q13.31
CTAG1A	cancer/testis antigen 1A	HGNC:24198	Xq28
CTAG1B	cancer/testis antigen 1B	HGNC:2491	Xq28
CTDNEP1	CTD nuclear envelope phosphatase 1	HGNC:19085	17p13
CTDP1	CTD (carboxy-terminal domain, RNA polymerase II, polypeptide A) phosphatase, subunit 1	HGNC:2498	18q23
CTNNAL1	catenin (cadherin-associated protein), alpha-like 1	HGNC:2512	9q31.2
CTNND1	catenin (cadherin-associated protein), delta 1	HGNC:2515	11q12.1
CTNND2	catenin (cadherin-associated protein), delta 2	HGNC:2516	5p15.2
CTNS	cystinosin, lysosomal cystine transporter	HGNC:2518	17p13
CTXN1	cortexin 1	HGNC:31108	19p13.2
CUEDC2	CUE domain containing 2	HGNC:28352	10q24.32
CX3CR1	chemokine (C-X3-C motif) receptor 1	HGNC:2558	3p21.3
CXCL13	chemokine (C-X-C motif) ligand 13	HGNC:10639	4q21
CXCR2	chemokine (C-X-C motif) receptor 2	HGNC:6027	2q35
CXCR3	chemokine (C-X-C motif) receptor 3	HGNC:4540	Xq13
CXCR4	chemokine (C-X-C motif) receptor 4	HGNC:2561	2q21
CXCR6	chemokine (C-X-C motif) receptor 6	HGNC:16647	3p21
CXCR7	atypical chemokine receptor 3	HGNC:23692	2q37.3
CXorf23	chromosome X open reading frame 23	HGNC:27413	Xp22.13
CXorf40B	chromosome X open reading frame 40B	HGNC:17402	Xq28
CXorf49	chromosome X open reading frame 49	HGNC:30891	Xq13.1
CXorf49B	chromosome X open reading frame 49B	HGNC:34229	Xq13.1
CYB561D2	cytochrome b561 family, member D2	HGNC:30253	3p21.3
CYB5A	cytochrome b5 type A (microsomal)	HGNC:2570	18q23
CYFIP2	cytoplasmic FMR1 interacting protein 2	HGNC:13760	5q34
CYLD	cylindromatosis (turban tumor syndrome)	HGNC:2584	16q12-q13
CYP1B1	cytochrome P450, family 1, subfamily B, polypeptide 1	HGNC:2597	2p22.2
CYP24A1	cytochrome P450, family 24, subfamily A, polypeptide 1	HGNC:2602	20q13.2-q13.3
CYP27A1	cytochrome P450, family 27, subfamily A, polypeptide 1	HGNC:2605	2q35
CYP3A5	cytochrome P450, family 3, subfamily A, polypeptide 5	HGNC:2638	7q21.1
CYP3A7	cytochrome P450, family 3, subfamily A, polypeptide 7	HGNC:2640	7q21-q22.1
CYR61	cysteine-rich, angiogenic inducer, 61	HGNC:2654	1p22.3
DALRD3	DALR anticodon binding domain containing 3	HGNC:25536	3p21.31
DAPK1	death-associated protein kinase 1	HGNC:2674	9q34.1
DARC	atypical chemokine receptor 1 (Duffy blood group)	HGNC:4035	1q21-q22
DAXX	death-domain associated protein	HGNC:2681	6p21.3
DAZAP2	DAZ associated protein 2	HGNC:2684	12q13.13
DBF4	DBF4 zinc finger	HGNC:17364	7q21.3
DBP	D site of albumin promoter (albumin D-box) binding protein	HGNC:2697	19q13.33
DCAF6	DDB1 and CUL4 associated factor 6	HGNC:30002	1q23.3
DCAKD	dephospho-CoA kinase domain containing	HGNC:26238	17q21.31
DCBLD2	discoidin, CUB and LCCL domain containing 2	HGNC:24627	3q12.2
DCTN2	dynactin 2 (p50)	HGNC:2712	12q13.3
DDR2	discoidin domain receptor tyrosine kinase 2	HGNC:2731	1q12-q23
DDT	D-dopachrome tautomerase	HGNC:2732	22q11.23
DDTL	D-dopachrome tautomerase-like	HGNC:33446	22q11.23
DEAF1	DEAF1 transcription factor	HGNC:14677	11p15.5
DENND5A	DENN/MADD domain containing 5A	HGNC:19344	11p15.3
DFNA5	deafness, autosomal dominant 5	HGNC:2810	7p15
DGCR14	DiGeorge syndrome critical region gene 14	HGNC:16817	22q11.21
DGKD	diacylglycerol kinase, delta 130kDa	HGNC:2851	2q37
DHCR24	24-dehydrocholesterol reductase	HGNC:2859	1p32.3
DHRS7	dehydrogenase/reductase (SDR family) member 7	HGNC:21524	14q23.1
DHRSX	dehydrogenase/reductase (SDR family) X-linked	HGNC:18399	Xp22.33 and Yp11.2
DIAPH1	diaphanous-related formin 1	HGNC:2876	5q31
DKFZP434H168	Data not found
DLG5	discs, large homolog 5 (Drosophila)	HGNC:2904	10q23
DLGAP1	discs, large (Drosophila) homolog-associated protein 1	HGNC:2905	18p11.3
DMPK	dystrophia myotonica-protein kinase	HGNC:2933	19q13.3
DMWD	dystrophia myotonica, WD repeat containing	HGNC:2936	19q13.32
DNAJB5	DnaJ (Hsp40) homolog, subfamily B, member 5	HGNC:14887	9p
DNAJB6	DnaJ (Hsp40) homolog, subfamily B, member 6	HGNC:14888	7q36.3
DNAJC14	DnaJ (Hsp40) homolog, subfamily C, member 14	HGNC:24581	12q12
DNAJC2	DnaJ (Hsp40) homolog, subfamily C, member 2	HGNC:13192	7q22-q32
DNASE1L1	deoxyribonuclease I-like 1	HGNC:2957	Xq28
DNM1	dynamin 1	HGNC:2972	9q34
DNMT1	DNA (cytosine-5-)-methyltransferase 1	HGNC:2976	19p13.2
DOCK3	dedicator of cytokinesis 3	HGNC:2989	3p21
DOK1	docking protein 1, 62kDa (downstream of tyrosine kinase 1)	HGNC:2990	2p13
DONSON	downstream neighbor of SON	HGNC:2993	21q22.1
DPH1	diphthamide biosynthesis 1	HGNC:3003	17p13.3
DPM2	dolichyl-phosphate mannosyltransferase polypeptide 2, regulatory subunit	HGNC:3006	9q34.13
DPT	dermatopontin	HGNC:3011	1q12-q23
DPYD	dihydropyrimidine dehydrogenase	HGNC:3012	1p22
DQX1	DEAQ box RNA-dependent ATPase 1	HGNC:20410	2p12
DTNA	dystrobrevin, alpha	HGNC:3057	18q12
DTNBP1	dystrobrevin binding protein 1	HGNC:17328	6p22.3
DUSP1	dual specificity phosphatase 1	HGNC:3064	5q35.1
DYRK1A	dual-specificity tyrosine-(Y)-phosphorylation regulated kinase 1A	HGNC:3091	21q22.13
DYRK2	dual-specificity tyrosine-(Y)-phosphorylation regulated kinase 2	HGNC:3093	12q15
DZIP1	DAZ interacting zinc finger protein 1	HGNC:20908	13q32.1
E2F6	E2F transcription factor 6	HGNC:3120	2p25.1
EBNA1BP2	EBNA1 binding protein 2	HGNC:15531	1p35-p33
ECM1	extracellular matrix protein 1	HGNC:3153	1q21
ECM2	extracellular matrix protein 2, female organ and adipocyte specific	HGNC:3154	9q22.3
EDC3	enhancer of mRNA decapping 3	HGNC:26114	15q24.1
EDN3	endothelin 3	HGNC:3178	20q13.2-q13.3
EEF1A1	eukaryotic translation elongation factor 1 alpha 1	HGNC:3189	6q14.1
EEF1G	eukaryotic translation elongation factor 1 gamma	HGNC:3213	11q12.3
EEF2	eukaryotic translation elongation factor 2	HGNC:3214	19p13.3
EFEMP1	EGF containing fibulin-like extracellular matrix protein 1	HGNC:3218	2p16
EFEMP2	EGF containing fibulin-like extracellular matrix protein 2	HGNC:3219	11q13
EFNA1	ephrin-A1	HGNC:3221	1q21-q22
EFS	embryonal Fyn-associated substrate	HGNC:16898	14q11.2-q12
EGFL8	EGF-like-domain, multiple 8	HGNC:13944	6p21
EGR1	early growth response 1	HGNC:3238	5q23-q31
EGR2	early growth response 2	HGNC:3239	10q21.1
EGR3	early growth response 3	HGNC:3240	8p23-p21
EIF1B	eukaryotic translation initiation factor 1B	HGNC:30792	3p22.1
EIF2A	eukaryotic translation initiation factor 2A, 65kDa	HGNC:3254	3q25.1
EIF2AK1	eukaryotic translation initiation factor 2-alpha kinase 1	HGNC:24921	7p22
EIF2B4	eukaryotic translation initiation factor 2B, subunit 4 delta, 67kDa	HGNC:3260	2p23.3
EIF4EBP2	eukaryotic translation initiation factor 4E binding protein 2	HGNC:3289	10q21-q22
EIF5	eukaryotic translation initiation factor 5	HGNC:3299	14q32.32
EIF5B	eukaryotic translation initiation factor 5B	HGNC:30793	2q11.2
ELAVL2	ELAV like neuron-specific RNA binding protein 2	HGNC:3313	9p21
ELAVL4	ELAV like neuron-specific RNA binding protein 4	HGNC:3315	1p34
ELF3	E74-like factor 3 (ets domain transcription factor, epithelial-specific )	HGNC:3318	1q32.2
ELF4	E74-like factor 4 (ets domain transcription factor)	HGNC:3319	Xq26
ELK4	ELK4, ETS-domain protein (SRF accessory protein 1)	HGNC:3326	1q32
ELMO1	engulfment and cell motility 1	HGNC:16286	7p14.1
ELN	elastin	HGNC:3327	7q11.1-q21.1
ELP2	elongator acetyltransferase complex subunit 2	HGNC:18248	18q12.1
EMG1	EMG1 N1-specific pseudouridine methyltransferase	HGNC:16912	12p13
EMP3	epithelial membrane protein 3	HGNC:3335	19q13.3
ENC1	ectodermal-neural cortex 1 (with BTB domain)	HGNC:3345	5q13
ENDOG	endonuclease G	HGNC:3346	9q34.1
ENG	endoglin	HGNC:3349	9q34.11
ENO2	enolase 2 (gamma, neuronal)	HGNC:3353	12p13
ENOPH1	enolase-phosphatase 1	HGNC:24599	4q21.3
ENOSF1	enolase superfamily member 1	HGNC:30365	18p11.32
ENPP2	ectonucleotide pyrophosphatase/phosphodiesterase 2	HGNC:3357	8q24.12
EPB41L3	erythrocyte membrane protein band 4.1-like 3	HGNC:3380	18p11.32
ERAP1	endoplasmic reticulum aminopeptidase 1	HGNC:18173	5q15
ERBB3	v-erb-b2 avian erythroblastic leukemia viral oncogene homolog 3	HGNC:3431	12q13
ERCC1	excision repair cross-complementation group 1	HGNC:3433	19q13.32
ERG	v-ets avian erythroblastosis virus E26 oncogene homolog	HGNC:3446	21q22.3
ERI2	ERI1 exoribonuclease family member 2	HGNC:30541	16p12.3
ERV3-1	endogenous retrovirus group 3, member 1	HGNC:3454	7p12-q11
ESR1	estrogen receptor 1	HGNC:3467	6q24-q27
ETHE1	ethylmalonic encephalopathy 1	HGNC:23287	19q13.32
ETS2	v-ets avian erythroblastosis virus E26 oncogene homolog 2	HGNC:3489	21q22.3
ETV5	ets variant 5	HGNC:3494	3q28
EXOSC1	exosome component 1	HGNC:17286	10q24
EXTL2	exostosin-like glycosyltransferase 2	HGNC:3516	1p21
F10	coagulation factor X	HGNC:3528	13q34
F2RL2	coagulation factor II (thrombin) receptor-like 2	HGNC:3539	5q13
F3	coagulation factor III (thromboplastin, tissue factor)	HGNC:3541	1p22-p21
F8	coagulation factor VIII, procoagulant component	HGNC:3546	Xq28
F8A1	coagulation factor VIII-associated 1	HGNC:3547	Xq28
F8A2	coagulation factor VIII-associated 2	HGNC:31849	Xq28
F8A3	coagulation factor VIII-associated 3	HGNC:31850	Xq28
FAAH	fatty acid amide hydrolase	HGNC:3553	1p35-p34
FABP5	fatty acid binding protein 5 (psoriasis-associated)	HGNC:3560	8q21.13
FADS1	fatty acid desaturase 1	HGNC:3574	11q12-q13.1
FAH	fumarylacetoacetate hydrolase (fumarylacetoacetase)	HGNC:3579	15q25.1
FAM107A	family with sequence similarity 107, member A	HGNC:30827	3p14.2
FAM118B	family with sequence similarity 118, member B	HGNC:26110	11q24.2
FAM161A	family with sequence similarity 161, member A	HGNC:25808	2p15
FAM164A	zinc finger, C2HC-type containing 1A	HGNC:24277	8q21.11
FAM166A	family with sequence similarity 166, member A	HGNC:33818	9q34.3
FAM171A1	family with sequence similarity 171, member A1	HGNC:23522	10p13
FAM47E	family with sequence similarity 47, member E	HGNC:34343	4q21.1
FAM47E-STBD1	FAM47E-STBD1 readthrough	HGNC:44667	4q21.1
FAM82A1	regulator of microtubule dynamics 2	HGNC:26567	2p22.2
FANCL	Fanconi anemia, complementation group L	HGNC:20748	2p16.1
FARSA	phenylalanyl-tRNA synthetase, alpha subunit	HGNC:3592	19p13.2
FASLG	Fas ligand (TNF superfamily, member 6)	HGNC:11936	1q23
FBP1	fructose-1,6-bisphosphatase 1	HGNC:3606	9q22.3
FBXL15	F-box and leucine-rich repeat protein 15	HGNC:28155	10q24.32
FBXL2	F-box and leucine-rich repeat protein 2	HGNC:13598	3p22.3
FCER1G	Fc fragment of IgE, high affinity I, receptor for; gamma polypeptide	HGNC:3611	1q23
FCHSD2	FCH and double SH3 domains 2	HGNC:29114	11q13.3
FDPS	farnesyl diphosphate synthase	HGNC:3631	1q22
FDX1L	ferredoxin 1-like	HGNC:30546	19p13.2
FER	fer (fps/fes related) tyrosine kinase	HGNC:3655	5q21
FEZ1	fasciculation and elongation protein zeta 1 (zygin I)	HGNC:3659	11q24.2
FGD1	FYVE, RhoGEF and PH domain containing 1	HGNC:3663	Xp11.21
FGF2	fibroblast growth factor 2 (basic)	HGNC:3676	4q26
FGFBP1	fibroblast growth factor binding protein 1	HGNC:19695	4p15.32
FGFR1	fibroblast growth factor receptor 1	HGNC:3688	8p11.23-p11.22
FGFR2	fibroblast growth factor receptor 2	HGNC:3689	10q25.3-q26
FGFR4	fibroblast growth factor receptor 4	HGNC:3691	5q35.2
FKBP4	FK506 binding protein 4, 59kDa	HGNC:3720	12p13.33
FLJ23867	Data not found
FLJ33065	EIF1B antisense RNA 1	HGNC:44555	3p22.1
FLJ33630	long intergenic non-protein coding RNA 1184	HGNC:49565	5q23.3
FLJ35776	DLGAP1 antisense RNA 1	HGNC:31676	18p11.31
FLJ37035	Data not found
FLJ39739	long intergenic non-protein coding RNA 1138	HGNC:49454	1q21.2
FLJ46446	long intergenic non-protein coding RNA 891	HGNC:48577	Xq13.1
FLRT2	fibronectin leucine rich transmembrane protein 2	HGNC:3761	14q24-q32
FMNL2	formin-like 2	HGNC:18267	2q23.3
FMO5	flavin containing monooxygenase 5	HGNC:3773	1q21.1
FMOD	fibromodulin	HGNC:3774	1q32
FN1	fibronectin 1	HGNC:3778	2q34
FNDC9	fibronectin type III domain containing 9	HGNC:33547	5q33.3
FNTA	farnesyltransferase, CAAX box, alpha	HGNC:3782	8p11.21
FNTB	farnesyltransferase, CAAX box, beta	HGNC:3785	14q23.3
FOS	FBJ murine osteosarcoma viral oncogene homolog	HGNC:3796	14q24.3
FOSB	FBJ murine osteosarcoma viral oncogene homolog B	HGNC:3797	19q13.3
FOXF2	forkhead box F2	HGNC:3810	6p25.3
FOXJ2	forkhead box J2	HGNC:24818	12p13.31
FOXRED1	FAD-dependent oxidoreductase domain containing 1	HGNC:26927	11q24.2
FPGS	folylpolyglutamate synthase	HGNC:3824	9q34.11
FPR3	formyl peptide receptor 3	HGNC:3828	19q13.3-q13.4
FSCN1	fascin actin-bundling protein 1	HGNC:11148	7p22
FSTL3	follistatin-like 3 (secreted glycoprotein)	HGNC:3973	19p13
FTH1P3	ferritin, heavy polypeptide 1 pseudogene 3	HGNC:3990	2p23.3
FUT2	fucosyltransferase 2 (secretor status included)	HGNC:4013	19q13.33
FXC1	translocase of inner mitochondrial membrane 10 homolog B (yeast)	HGNC:4022	11p15.4
FXR2	fragile X mental retardation, autosomal homolog 2	HGNC:4024	17p13.3
FXYD1	FXYD domain containing ion transport regulator 1	HGNC:4025	19q13.1
FXYD5	FXYD domain containing ion transport regulator 5	HGNC:4029	19q13.12
FXYD7	FXYD domain containing ion transport regulator 7	HGNC:4034	19q13.1
FYCO1	FYVE and coiled-coil domain containing 1	HGNC:14673	3p21.3
FYN	FYN proto-oncogene, Src family tyrosine kinase	HGNC:4037	6q21
FZD7	frizzled class receptor 7	HGNC:4045	2q33
G0S2	G0/G1 switch 2	HGNC:30229	1q32.2
GADD45G	growth arrest and DNA-damage-inducible, gamma	HGNC:4097	9q22.1-q22.2
GALE	UDP-galactose-4-epimerase	HGNC:4116	1p36-p35
GALNT3	polypeptide N-acetylgalactosaminyltransferase 3	HGNC:4125	2q24-q31
GALT	galactose-1-phosphate uridylyltransferase	HGNC:4135	9p13
GART	phosphoribosylglycinamide formyltransferase, phosphoribosylglycinamide synthetase, phosphoribosylaminoimidazole synthetase	HGNC:4163	21q22.11
GAS1	growth arrest-specific 1	HGNC:4165	9q21.3-q22
GAS2L3	growth arrest-specific 2 like 3	HGNC:27475	12q23.1
GAS6	growth arrest-specific 6	HGNC:4168	13q34
GATA2	GATA binding protein 2	HGNC:4171	3q21
GATA3	GATA binding protein 3	HGNC:4172	10p15
GBP1	guanylate binding protein 1, interferon-inducible	HGNC:4182	1p22.2
GBP2	guanylate binding protein 2, interferon-inducible	HGNC:4183	1p22.2
GCAT	glycine C-acetyltransferase	HGNC:4188	22q13.1
GCNT1	glucosaminyl (N-acetyl) transferase 1, core 2	HGNC:4203	9q13
GDF11	growth differentiation factor 11	HGNC:4216	12q13.13
GDPD3	glycerophosphodiester phosphodiesterase domain containing 3	HGNC:28638	16p11.2
GFPT1	glutamine--fructose-6-phosphate transaminase 1	HGNC:4241	2p13
GGN	gametogenetin	HGNC:18869	19q13.2
GGTLC2	gamma-glutamyltransferase light chain 2	HGNC:18596	22q11.21
GIF	gastric intrinsic factor (vitamin B synthesis)	HGNC:4268	11q12.1
GJA1	gap junction protein, alpha 1, 43kDa	HGNC:4274	6q22.31
GJB1	gap junction protein, beta 1, 32kDa	HGNC:4283	Xq13.1
GK3P	glycerol kinase 3 pseudogene	HGNC:4292	4q32.1
GLA	galactosidase, alpha	HGNC:4296	Xq21.3-q22
GLB1L	galactosidase, beta 1-like	HGNC:28129	2q36.1
GLIPR1	GLI pathogenesis-related 1	HGNC:17001	12q14.1
GLRX	glutaredoxin (thioltransferase)	HGNC:4330	5q14
GLRX3	glutaredoxin 3	HGNC:15987	10q26
GLT25D2	collagen beta(1-O)galactosyltransferase 2	HGNC:16790	1q25
GLT8D1	glycosyltransferase 8 domain containing 1	HGNC:24870	3p21.1
GMDS	GDP-mannose 4,6-dehydratase	HGNC:4369	6p25
GNAO1	guanine nucleotide binding protein (G protein), alpha activating activity polypeptide O	HGNC:4389	16q13
GNAS	GNAS complex locus	HGNC:4392	20q13.2-q13.3
GNAS-AS1	GNAS antisense RNA 1	HGNC:24872	20q13.32
GNB2L1	guanine nucleotide binding protein (G protein), beta polypeptide 2-like 1	HGNC:4399	5q35.3
GNG3	guanine nucleotide binding protein (G protein), gamma 3	HGNC:4405	11p11
GNG5	guanine nucleotide binding protein (G protein), gamma 5	HGNC:4408	1p22
GNL3	guanine nucleotide binding protein-like 3 (nucleolar)	HGNC:29931	3p21.1
GNRHR2	gonadotropin-releasing hormone (type 2) receptor 2, pseudogene	HGNC:16341	1q12
GOLGA2	golgin A2	HGNC:4425	9q34.13
GPANK1	G patch domain and ankyrin repeats 1	HGNC:13920	6p21.3
GPC1	glypican 1	HGNC:4449	2q35-q37
GPM6A	glycoprotein M6A	HGNC:4460	4q34
GPR161	G protein-coupled receptor 161	HGNC:23694	1q23.3
GPRC5B	G protein-coupled receptor, class C, group 5, member B	HGNC:13308	16p12
GPSM3	G-protein signaling modulator 3	HGNC:13945	6p21.3
GPX1	glutathione peroxidase 1	HGNC:4553	3p21.3
GPX2	glutathione peroxidase 2 (gastrointestinal)	HGNC:4554	14q23.3
GPX3	glutathione peroxidase 3 (plasma)	HGNC:4555	5q23
GRHL3	grainyhead-like 3 (Drosophila)	HGNC:25839	1p36
GRK5	G protein-coupled receptor kinase 5	HGNC:4544	10q26.11
GRM5	glutamate receptor, metabotropic 5	HGNC:4597	11q14.3
GSTM1	glutathione S-transferase mu 1	HGNC:4632	1p13.3
GSTM3	glutathione S-transferase mu 3 (brain)	HGNC:4635	1p13.3
GSTM4	glutathione S-transferase mu 4	HGNC:4636	1p13.3
GSTM5	glutathione S-transferase mu 5	HGNC:4637	1p13.3
GSTT2	glutathione S-transferase theta 2 (gene/pseudogene)	HGNC:4642	22q11.23
GTF2H2	general transcription factor IIH, polypeptide 2, 44kDa	HGNC:4656	5q13.2
GTF2H2B	general transcription factor IIH, polypeptide 2B (pseudogene)	HGNC:31393	5q13.2
GTF2H2C	GTF2H2 family member C	HGNC:31394	5q13.2
GTF2H2D	GTF2H2 family member C, copy 2	HGNC:35418	5q13.2 alternate reference locus
GTSE1	G-2 and S-phase expressed 1	HGNC:13698	22q13.2-q13.3
GUCY1A3	guanylate cyclase 1, soluble, alpha 3	HGNC:4685	4q31.3-q33
GUSB	glucuronidase, beta	HGNC:4696	7q11.21
GUSBP11	glucuronidase, beta pseudogene 11	HGNC:42325	22q11.23
GUSBP3	glucuronidase, beta pseudogene 3	HGNC:37301	5q13.2
GUSBP9	glucuronidase, beta pseudogene 9	HGNC:42323	5q13.2
GYG1	glycogenin 1	HGNC:4699	3q24-q25.1
GYPE	glycophorin E (MNS blood group)	HGNC:4705	4q31.21
H1F0	H1 histone family, member 0	HGNC:4714	22q13.1
H2AFB1	H2A histone family, member B1	HGNC:22516	Xq28
H2AFB3	H2A histone family, member B3	HGNC:14455	Xq28
H3F3A	H3 histone, family 3A	HGNC:4764	1q42.12
HAAO	3-hydroxyanthranilate 3,4-dioxygenase	HGNC:4796	2p
HABP2	hyaluronan binding protein 2	HGNC:4798	10q25.3
HAUS5	HAUS augmin-like complex, subunit 5	HGNC:29130	19q13.12
HAX1	HCLS1 associated protein X-1	HGNC:16915	1q21.3
HBXIP	late endosomal/lysosomal adaptor, MAPK and MTOR activator 5	HGNC:17955	1p12
HCLS1	hematopoietic cell-specific Lyn substrate 1	HGNC:4844	3q13
HDC	histidine decarboxylase	HGNC:4855	15q21.2
HDDC2	HD domain containing 2	HGNC:21078	6q13-q24.3
HDGF	hepatoma-derived growth factor	HGNC:4856	1q23.1
HEPH	hephaestin	HGNC:4866	Xq11-q12
HEXIM1	hexamethylene bis-acetamide inducible 1	HGNC:24953	17q21.31
HIC1	hypermethylated in cancer 1	HGNC:4909	17p13.3
HIGD2A	HIG1 hypoxia inducible domain family, member 2A	HGNC:28311	5q35.2
HINT2	histidine triad nucleotide binding protein 2	HGNC:18344	9p11.2
HIP1R	huntingtin interacting protein 1 related	HGNC:18415	12q24
HIPK1	homeodomain interacting protein kinase 1	HGNC:19006	1p13.1
HIST1H1C	histone cluster 1, H1c	HGNC:4716	6p21.3
HIST1H2AG	histone cluster 1, H2ag	HGNC:4737	6p22.1
HIST1H2AH	histone cluster 1, H2ah	HGNC:13671	6p22.1
HIST1H2AI	histone cluster 1, H2ai	HGNC:4725	6p22.1
HIST1H2AJ	histone cluster 1, H2aj	HGNC:4727	6p22.1
HIST1H2AK	histone cluster 1, H2ak	HGNC:4726	6p22.1
HIST1H2BD	histone cluster 1, H2bd	HGNC:4747	6p22.1
HIST1H2BJ	histone cluster 1, H2bj	HGNC:4761	6p22.1
HIST1H2BK	histone cluster 1, H2bk	HGNC:13954	6p22.1
HIST1H2BL	histone cluster 1, H2bl	HGNC:4748	6p22.1
HIST1H2BM	histone cluster 1, H2bm	HGNC:4750	6p22.1
HIST1H2BN	histone cluster 1, H2bn	HGNC:4749	6p22.1
HIST1H4I	histone cluster 1, H4i	HGNC:4793	6p22.1
HIST2H2AB	histone cluster 2, H2ab	HGNC:20508	1q21.2
HIST2H2AC	histone cluster 2, H2ac	HGNC:4738	1q21.2
HIST2H2BE	histone cluster 2, H2be	HGNC:4760	1q21.2
HLA-J	major histocompatibility complex, class I, J (pseudogene)	HGNC:4967	6p21.3
HLCS	holocarboxylase synthetase (biotin-(proprionyl-CoA-carboxylase (ATP-hydrolysing)) ligase)	HGNC:4976	21q22.1
HLTF	helicase-like transcription factor	HGNC:11099	3q25.1-q26.1
HMG20A	high mobility group 20A	HGNC:5001	15q24
HMGCL	3-hydroxymethyl-3-methylglutaryl-CoA lyase	HGNC:5005	1p36.1-p35
HMGN4	high mobility group nucleosomal binding domain 4	HGNC:4989	6p21.3
HNRNPA2B1	heterogeneous nuclear ribonucleoprotein A2/B1	HGNC:5033	7p15
HNRNPA3	heterogeneous nuclear ribonucleoprotein A3	HGNC:24941	2q31.2
HNRNPA3P1	heterogeneous nuclear ribonucleoprotein A3 pseudogene 1	HGNC:13729	10q11.21
HNRNPH2	heterogeneous nuclear ribonucleoprotein H2 (H')	HGNC:5042	Xq22
HNRNPUL2	heterogeneous nuclear ribonucleoprotein U-like 2	HGNC:25451	11q12
HNRNPUL2-BSCL2	HNRNPUL2-BSCL2 readthrough (NMD candidate)	HGNC:49189	11q12.3
HNRPDL	heterogeneous nuclear ribonucleoprotein D-like	HGNC:5037	4q21.22
HOMER2	homer homolog 2 (Drosophila)	HGNC:17513	15q24.3
HOXB13	homeobox B13	HGNC:5112	17q21.32
HOXB13-AS1	prostate cancer susceptibility candidate 2	HGNC:30143	17q21.3
HOXB2	homeobox B2	HGNC:5113	17q21.32
HPDL	4-hydroxyphenylpyruvate dioxygenase-like	HGNC:28242	1p34.1
HPN	hepsin	HGNC:5155	19q13.12
HSBP1	heat shock factor binding protein 1	HGNC:5203	16q23.3
HSD17B10	hydroxysteroid (17-beta) dehydrogenase 10	HGNC:4800	Xp11.2
HSD17B8	hydroxysteroid (17-beta) dehydrogenase 8	HGNC:3554	6p21.3
HSPA2	heat shock 70kDa protein 2	HGNC:5235	14q23
HSPB2	heat shock 27kDa protein 2	HGNC:5247	11q22-q23
HSPB2-C11orf52	HSPB2-C11orf52 readthrough (NMD candidate)	HGNC:41996	11q23.1
HSPD1	heat shock 60kDa protein 1 (chaperonin)	HGNC:5261	2q33.1
HSPE1	heat shock 10kDa protein 1	HGNC:5269	2q33.1
HSPE1-MOBKL3	Data not found
HTRA2	HtrA serine peptidase 2	HGNC:14348	2p13.1
HYAL1	hyaluronoglucosaminidase 1	HGNC:5320	3p21.31
HYAL3	hyaluronoglucosaminidase 3	HGNC:5322	3p21.3
HYMAI	hydatidiform mole associated and imprinted (non-protein coding)	HGNC:5326	6q24.2
ICA1	islet cell autoantigen 1, 69kDa	HGNC:5343	7p22
ICAM2	intercellular adhesion molecule 2	HGNC:5345	17q23.3
ICAM3	intercellular adhesion molecule 3	HGNC:5346	19p13.3-p13.2
ICT1	immature colon carcinoma transcript 1	HGNC:5359	17q25
ID1	inhibitor of DNA binding 1, dominant negative helix-loop-helix protein	HGNC:5360	20q11
ID2B	inhibitor of DNA binding 2B, dominant negative helix-loop-helix protein (pseudogene)	HGNC:30656	3p21.1
ID4	inhibitor of DNA binding 4, dominant negative helix-loop-helix protein	HGNC:5363	6p22.3
IDH1	isocitrate dehydrogenase 1 (NADP+), soluble	HGNC:5382	2q34
IER2	immediate early response 2	HGNC:28871	19p13.13
IFFO1	intermediate filament family orphan 1	HGNC:24970	12p13.31
IFI16	interferon, gamma-inducible protein 16	HGNC:5395	1q22
IFI30	interferon, gamma-inducible protein 30	HGNC:5398	19p13.1
IFITM1	interferon induced transmembrane protein 1	HGNC:5412	11p15.5
IFITM3	interferon induced transmembrane protein 3	HGNC:5414	11p15.5
IFRD1	interferon-related developmental regulator 1	HGNC:5456	7q31.1
IFRD2	interferon-related developmental regulator 2	HGNC:5457	3p21.3
IFT140	intraflagellar transport 140	HGNC:29077	16p13.3
IFT27	intraflagellar transport 27	HGNC:18626	22q13.1
IGBP1	immunoglobulin (CD79A) binding protein 1	HGNC:5461	Xq13.1-q13.3
IGF1	insulin-like growth factor 1 (somatomedin C)	HGNC:5464	12q23.2
IGF2	insulin-like growth factor 2	HGNC:5466	11p15.5
IGF2AS	IGF2 antisense RNA	HGNC:14062	11p15.5
IGLL1	immunoglobulin lambda-like polypeptide 1	HGNC:5870	22q11.23
IGLL5	immunoglobulin lambda-like polypeptide 5	HGNC:38476	22q11.22
IGSF1	immunoglobulin superfamily, member 1	HGNC:5948	Xq25
IK	IK cytokine, down-regulator of HLA II	HGNC:5958	5q31.3
IL10RA	interleukin 10 receptor, alpha	HGNC:5964	11q23
IL10RB	interleukin 10 receptor, beta	HGNC:5965	21q22.11
IL12RB1	interleukin 12 receptor, beta 1	HGNC:5971	19p13.1
IL18BP	interleukin 18 binding protein	HGNC:5987	11q13
IL1B	interleukin 1, beta	HGNC:5992	2q14
IL1RN	interleukin 1 receptor antagonist	HGNC:6000	2q14.2
IL5RA	interleukin 5 receptor, alpha	HGNC:6017	3p26-p24
IL7	interleukin 7	HGNC:6023	8q12-q13
IMP4	IMP4, U3 small nucleolar ribonucleoprotein	HGNC:30856	2q21.1
IMPDH1	IMP (inosine 5'-monophosphate) dehydrogenase 1	HGNC:6052	7q31.3-q32
IMPDH2	IMP (inosine 5'-monophosphate) dehydrogenase 2	HGNC:6053	3p21.2
INGX	inhibitor of growth family, X-linked, pseudogene	HGNC:6064	Xq12
INHA	inhibin, alpha	HGNC:6065	2q35
INO80B	INO80 complex subunit B	HGNC:13324	2p13.1
INO80B-WBP1	INO80B-WBP1 readthrough (NMD candidate)	HGNC:49199	2p13.1
INPP1	inositol polyphosphate-1-phosphatase	HGNC:6071	2q32
INPP5D	inositol polyphosphate-5-phosphatase, 145kDa	HGNC:6079	2q37.1
INS	insulin	HGNC:6081	11p15.5
INS-IGF2	INS-IGF2 readthrough	HGNC:33527	11p15.5
INSR	insulin receptor	HGNC:6091	19p13.3-p13.2
IPO4	importin 4	HGNC:19426	14q11.2
IPPK	inositol 1,3,4,5,6-pentakisphosphate 2-kinase	HGNC:14645	9q22.31
IQCK	IQ motif containing K	HGNC:28556	16p12.3
IQGAP2	IQ motif containing GTPase activating protein 2	HGNC:6111	5q
IRAK3	interleukin-1 receptor-associated kinase 3	HGNC:17020	12q13.13
IRF3	interferon regulatory factor 3	HGNC:6118	19q13.3-q13.4
IRS1	insulin receptor substrate 1	HGNC:6125	2q36
ISG20	interferon stimulated exonuclease gene 20kDa	HGNC:6130	15q26
ISG20L2	interferon stimulated exonuclease gene 20kDa-like 2	HGNC:25745	1q23.1
ISLR	immunoglobulin superfamily containing leucine-rich repeat	HGNC:6133	15q23-q24
ITGA1	integrin, alpha 1	HGNC:6134	5q11.1
ITGA3	integrin, alpha 3 (antigen CD49C, alpha 3 subunit of VLA-3 receptor)	HGNC:6139	17q21.33
ITGA5	integrin, alpha 5 (fibronectin receptor, alpha polypeptide)	HGNC:6141	12q11-q13
ITGB1	integrin, beta 1 (fibronectin receptor, beta polypeptide, antigen CD29 includes MDF2, MSK12)	HGNC:6153	10p11.2
ITGB1BP2	integrin beta 1 binding protein (melusin) 2	HGNC:6154	Xq12.1-q13
ITPK1	inositol-tetrakisphosphate 1-kinase	HGNC:6177	14q32.12
ITPK1-AS1	ITPK1 antisense RNA 1	HGNC:20132	14q32.12
ITSN1	intersectin 1 (SH3 domain protein)	HGNC:6183	21q22.1-q22.2
ITSN2	intersectin 2	HGNC:6184	2p23.3
JAG1	jagged 1	HGNC:6188	20p12.1-p11.23
JAM3	junctional adhesion molecule 3	HGNC:15532	11q25
JARID2	jumonji, AT rich interactive domain 2	HGNC:6196	6p24-p23
JMJD6	jumonji domain containing 6	HGNC:19355	17q25
JUN	jun proto-oncogene	HGNC:6204	1p32-p31
JUNB	jun B proto-oncogene	HGNC:6205	19p13.13
JUND	jun D proto-oncogene	HGNC:6206	19p13.2
KANK1	KN motif and ankyrin repeat domains 1	HGNC:19309	9p24.3
KANK3	KN motif and ankyrin repeat domains 3	HGNC:24796	19p13.2
KAZN	kazrin, periplakin interacting protein	HGNC:29173	1p36.21
KCNH2	potassium voltage-gated channel, subfamily H (eag-related), member 2	HGNC:6251	7q36.1
KCNIP1	Kv channel interacting protein 1	HGNC:15521	5q35
KCNJ8	potassium inwardly-rectifying channel, subfamily J, member 8	HGNC:6269	12p12.1
KCNMB1	potassium large conductance calcium-activated channel, subfamily M, beta member 1	HGNC:6285	5q34
KCNN1	potassium intermediate/small conductance calcium-activated channel, subfamily N, member 1	HGNC:6290	19p13.1
KCNS3	potassium voltage-gated channel, delayed-rectifier, subfamily S, member 3	HGNC:6302	2p24
KCTD7	potassium channel tetramerization domain containing 7	HGNC:21957	7q11.21
KDELR1	KDEL (Lys-Asp-Glu-Leu) endoplasmic reticulum protein retention receptor 1	HGNC:6304	19q13.33
KDM5B	lysine (K)-specific demethylase 5B	HGNC:18039	1q32.1
KDR	kinase insert domain receptor (a type III receptor tyrosine kinase)	HGNC:6307	4q11-q12
KHSRP	KH-type splicing regulatory protein	HGNC:6316	19p13.3
KIAA0100	KIAA0100	HGNC:28960	17q11.2
KIAA0125	KIAA0125	HGNC:19955	14q32.33
KIAA0430	KIAA0430	HGNC:29562	16p13.11
KIAA0513	KIAA0513	HGNC:29058	16q24.1
KIAA0913	zinc finger, SWIM-type containing 8	HGNC:23528	10q22.3
KIAA1328	KIAA1328	HGNC:29248	18q12.2
KIF13B	kinesin family member 13B	HGNC:14405	8p21
KLF6	Kruppel-like factor 6	HGNC:2235	10p15
KLHDC3	kelch domain containing 3	HGNC:20704	6p21.1
KLHL2	kelch-like family member 2	HGNC:6353	4q21.2
KLK3	kallikrein-related peptidase 3	HGNC:6364	19q13.41
KLLN	killin, p53-regulated DNA replication inhibitor	HGNC:37212	10q23
KNCN	kinocilin	HGNC:26488	1p33
KPNA4	karyopherin alpha 4 (importin alpha 3)	HGNC:6397	3q25.33
KREMEN2	kringle containing transmembrane protein 2	HGNC:18797	16p13.11
KRR1	KRR1, small subunit (SSU) processome component, homolog (yeast)	HGNC:5176	12q
KSR1	kinase suppressor of ras 1	HGNC:6465	17q11.2
L2HGDH	L-2-hydroxyglutarate dehydrogenase	HGNC:20499	14q22.1
LAMA2	laminin, alpha 2	HGNC:6482	6q22-q23
LAMB1	laminin, beta 1	HGNC:6486	7q22
LAMTOR1	late endosomal/lysosomal adaptor, MAPK and MTOR activator 1	HGNC:26068	11q13.4
LARGE	like-glycosyltransferase	HGNC:6511	22q12.3
LARP1	La ribonucleoprotein domain family, member 1	HGNC:29531	5q33.2
LDHA	lactate dehydrogenase A	HGNC:6535	11p15.1
LDHB	lactate dehydrogenase B	HGNC:6541	12p12.2-p12.1
LGALS1	lectin, galactoside-binding, soluble, 1	HGNC:6561	22q13.1
LIME1	Lck interacting transmembrane adaptor 1	HGNC:26016	20q13.33
LIMK2	LIM domain kinase 2	HGNC:6614	22q12
LIN7C	lin-7 homolog C (C. elegans)	HGNC:17789	11p14
LMO3	LIM domain only 3 (rhombotin-like 2)	HGNC:6643	12p13
LOXL3	lysyl oxidase-like 3	HGNC:13869	2p13
LPAL2	lipoprotein, Lp(a)-like 2, pseudogene	HGNC:21210	6q26-q27
LPAR6	lysophosphatidic acid receptor 6	HGNC:15520	13q14
LPCAT3	lysophosphatidylcholine acyltransferase 3	HGNC:30244	12p13.31
LPHN1	latrophilin 1	HGNC:20973	19p13.2
LPHN2	latrophilin 2	HGNC:18582	1p31.1
LPIN1	lipin 1	HGNC:13345	2p25.1
LRBA	LPS-responsive vesicle trafficking, beach and anchor containing	HGNC:1742	4q13
LRIG1	leucine-rich repeats and immunoglobulin-like domains 1	HGNC:17360	3p14
LRRC15	leucine rich repeat containing 15	HGNC:20818	3q29
LRRC23	leucine rich repeat containing 23	HGNC:19138	12p13
LRRC45	leucine rich repeat containing 45	HGNC:28302	17q25.3
LRRN4CL	LRRN4 C-terminal like	HGNC:33724	11q12.3
LRTOMT	leucine rich transmembrane and O-methyltransferase domain containing	HGNC:25033	11q13.4
LSAMP	limbic system-associated membrane protein	HGNC:6705	3q13.2-q21
LSS	lanosterol synthase (2,3-oxidosqualene-lanosterol cyclase)	HGNC:6708	21q22.3
LTBP4	latent transforming growth factor beta binding protein 4	HGNC:6717	19q13.1-q13.2
LY6G5B	lymphocyte antigen 6 complex, locus G5B	HGNC:13931	6p21.3
LYL1	lymphoblastic leukemia associated hematopoiesis regulator 1	HGNC:6734	19p13.2
LYPLA1	lysophospholipase I	HGNC:6737	8q11.23-q12.1
LYPLA2	lysophospholipase II	HGNC:6738	1p36.11
MAB21L2	mab-21-like 2 (C. elegans)	HGNC:6758	4q31.3
MANBA	mannosidase, beta A, lysosomal	HGNC:6831	4q24
MAP3K8	mitogen-activated protein kinase kinase kinase 8	HGNC:6860	10p11.2
MAP7	microtubule-associated protein 7	HGNC:6869	6q23.2
MAPK3	mitogen-activated protein kinase 3	HGNC:6877	16p11.2
MAPKAPK3	mitogen-activated protein kinase-activated protein kinase 3	HGNC:6888	3p21.3
MAPT	microtubule-associated protein tau	HGNC:6893	17q21
MARK3	MAP/microtubule affinity-regulating kinase 3	HGNC:6897	14q32.32
MARVELD2	MARVEL domain containing 2	HGNC:26401	5q13.1
MAST3	microtubule associated serine/threonine kinase 3	HGNC:19036	19p13
MAU2	MAU2 sister chromatid cohesion factor	HGNC:29140	19p13.11
MAX	MYC associated factor X	HGNC:6913	14q23
MB	myoglobin	HGNC:6915	22q13.1
MBD6	methyl-CpG binding domain protein 6	HGNC:20445	12q13.2
MCCC2	methylcrotonoyl-CoA carboxylase 2 (beta)	HGNC:6937	5q12-q13
MCF2L	MCF.2 cell line derived transforming sequence-like	HGNC:14576	13q34
MCF2L2	MCF.2 cell line derived transforming sequence-like 2	HGNC:30319	3q27
MCF2L-AS1	MCF2L antisense RNA 1	HGNC:39825	13q34
MCM3	minichromosome maintenance complex component 3	HGNC:6945	6p12
MCM3AP	minichromosome maintenance complex component 3 associated protein	HGNC:6946	21q22.3
MCM3AP-AS1	MCM3AP antisense RNA 1	HGNC:16417	21q22.3
MDC1	mediator of DNA-damage checkpoint 1	HGNC:21163	6p21.3
MDM1	Mdm1 nuclear protein homolog (mouse)	HGNC:29917	12q15
ME1	malic enzyme 1, NADP(+)-dependent, cytosolic	HGNC:6983	6q12
MEA1	male-enhanced antigen 1	HGNC:6986	6p21.3-p21.1
MED19	mediator complex subunit 19	HGNC:29600	11q12.1
MED20	mediator complex subunit 20	HGNC:16840	6p21.1
MED21	mediator complex subunit 21	HGNC:11473	12p12
MEG3	maternally expressed 3 (non-protein coding)	HGNC:14575	14q32.2
METTL23	methyltransferase like 23	HGNC:26988	17q25.2
METTL3	methyltransferase like 3	HGNC:17563	14q11.1
MFSD11	major facilitator superfamily domain containing 11	HGNC:25458	17q25.1
MFSD5	major facilitator superfamily domain containing 5	HGNC:28156	12q13.13
MFSD7	major facilitator superfamily domain containing 7	HGNC:26177	4p16.3
MGAT4B	mannosyl (alpha-1,3-)-glycoprotein beta-1,4-N-acetylglucosaminyltransferase, isozyme B	HGNC:7048	5q35
MGC3771	ZNF205 antisense RNA 1	HGNC:28586	16p13.3
MGST3	microsomal glutathione S-transferase 3	HGNC:7064	1q23
MID1	midline 1	HGNC:7095	Xp22
MID2	midline 2	HGNC:7096	Xq22.1-q22.2
MIMT1	MER1 repeat containing imprinted transcript 1 (non-protein coding)	HGNC:33464	19q13.43
MINA	MYC induced nuclear antigen	HGNC:19441	3q22.1
MIR1184-1	microRNA 1184-1	HGNC:35265	Xq28
MIR1184-2	microRNA 1184-2	HGNC:38211	X
MIR1184-3	microRNA 1184-3	HGNC:38389	X
MIR1200	microRNA 1200	HGNC:35266	7p14.2
MIR1225	microRNA 1225	HGNC:33931	16p13.3
MIR1229	microRNA 1229	HGNC:33924	5
MIR1252	microRNA 1252	HGNC:35365	12q24.23
MIR149	microRNA 149	HGNC:31536	2q37.3
MIR153-2	microRNA 153-2	HGNC:31540	7q36.3
MIR1908	microRNA 1908	HGNC:35392	11
MIR191	microRNA 191	HGNC:31561	3p21.31
MIR199B	microRNA 199b	HGNC:31573	9q34.11
MIR218-2	microRNA 218-2	HGNC:31596	5q34
MIR296	microRNA 296	HGNC:31617	20q13.32
MIR298	microRNA 298	HGNC:33634	20q13.32
MIR3132	microRNA 3132	HGNC:38373	2
MIR3143	microRNA 3143	HGNC:38284	6
MIR3154	microRNA 3154	HGNC:38176	9
MIR3165	microRNA 3165	HGNC:38335	11
MIR3180-5	microRNA 3180-5	HGNC:38969	16
MIR3185	microRNA 3185	HGNC:38391	17
MIR3188	microRNA 3188	HGNC:38226	19
MIR3193	microRNA 3193	HGNC:38204	20
MIR3199-1	microRNA 3199-1	HGNC:38294	22
MIR3199-2	microRNA 3199-2	HGNC:38205	22
MIR3620	microRNA 3620	HGNC:38917	1
MIR3654	microRNA 3654	HGNC:38896	7
MIR3655	microRNA 3655	HGNC:38960	5
MIR3658	microRNA 3658	HGNC:38963	1
MIR3714	microRNA 3714	HGNC:38928	3
MIR3909	microRNA 3909	HGNC:38987	22
MIR3935	microRNA 3935	HGNC:38918	16
MIR3940	microRNA 3940	HGNC:38893	19
MIR425	microRNA 425	HGNC:31882	3p21.31
MIR4258	microRNA 4258	HGNC:38281	1
MIR4323	microRNA 4323	HGNC:38394	19
MIR4442	microRNA 4442	HGNC:41718	3
MIR4513	microRNA 4513	HGNC:41855	15
MIR4516	microRNA 4516	HGNC:41617	16
MIR4526	microRNA 4526	HGNC:41618	18
MIR4530	microRNA 4530	HGNC:41764	19
MIR4636	microRNA 4636	HGNC:41798	5
MIR4670	microRNA 4670	HGNC:41862	9
MIR4677	microRNA 4677	HGNC:41844	1
MIR4681	microRNA 4681	HGNC:41753	10
MIR4695	microRNA 4695	HGNC:41573	1
MIR4706	microRNA 4706	HGNC:41576	14
MIR4731	microRNA 4731	HGNC:41597	17
MIR4756	microRNA 4756	HGNC:41529	20
MIR4764	microRNA 4764	HGNC:41714	22
MIR4766	microRNA 4766	HGNC:41680	22
MIR4769	microRNA 4769	HGNC:41694	X
MIR4773-1	microRNA 4773-1	HGNC:41699	2
MIR4773-2	microRNA 4773-2	HGNC:41790	2
MIR4787	microRNA 4787	HGNC:41653	3
MIR4793	microRNA 4793	HGNC:41538	3
MIR483	microRNA 483	HGNC:32340	11p15.5
MIR484	microRNA 484	HGNC:32341	16p13.11
MIR548AD	microRNA 548ad	HGNC:41683	2
MIR548AI	microRNA 548ai	HGNC:41854	6
MIR554	microRNA 554	HGNC:32810	1q21.3
MIR585	microRNA 585	HGNC:32841	5q35.1
MIR595	microRNA 595	HGNC:32851	7q36.3
MIR604	microRNA 604	HGNC:32860	10p11.23
MIR636	microRNA 636	HGNC:32892	17q25.1
MIR650	microRNA 650	HGNC:32906	22q11.22
MIR770	microRNA 770	HGNC:33143	14q32.2
MIR933	microRNA 933	HGNC:33676	2q31.1
MIR936	microRNA 936	HGNC:33679	10q25.1
MIR938	microRNA 938	HGNC:33681	10p11.23
MIR943	microRNA 943	HGNC:33689	4p16.3
MIR944	microRNA 944	HGNC:33690	3q28
MKNK1	MAP kinase interacting serine/threonine kinase 1	HGNC:7110	1p33
MLC1	megalencephalic leukoencephalopathy with subcortical cysts 1	HGNC:17082	22q13.33
MLF1IP	centromere protein U	HGNC:21348	4q35.1
MLX	MLX, MAX dimerization protein	HGNC:11645	17q21.1
MMACHC	methylmalonic aciduria (cobalamin deficiency) cblC type, with homocystinuria	HGNC:24525	1p34.1
MME	membrane metallo-endopeptidase	HGNC:7154	3q25.2
MMP19	matrix metallopeptidase 19	HGNC:7165	12q14
MMP23A	matrix metallopeptidase 23A (pseudogene)	HGNC:7170	1p36.3
MMP23B	matrix metallopeptidase 23B	HGNC:7171	1p36.3
MMS19	MMS19 nucleotide excision repair homolog (S. cerevisiae)	HGNC:13824	10q24-q25
MNX1	motor neuron and pancreas homeobox 1	HGNC:4979	7q36
MOBKL3	MOB family member 4, phocein	HGNC:17261	2q33.1
MOGS	mannosyl-oligosaccharide glucosidase	HGNC:24862	2p13.1
MPDU1	mannose-P-dolichol utilization defect 1	HGNC:7207	17p13.1-p12
MPHOSPH6	M-phase phosphoprotein 6	HGNC:7214	16q23.3
MPST	mercaptopyruvate sulfurtransferase	HGNC:7223	22q13.1
MPV17	MpV17 mitochondrial inner membrane protein	HGNC:7224	2p23.3
MR1	major histocompatibility complex, class I-related	HGNC:4975	1q25.3
MRPL12	mitochondrial ribosomal protein L12	HGNC:10378	17q25
MRPL19	mitochondrial ribosomal protein L19	HGNC:14052	2p11.1-q11.2
MRPL24	mitochondrial ribosomal protein L24	HGNC:14037	1q23.1
MRPL47	mitochondrial ribosomal protein L47	HGNC:16652	3q26.33
MRPS12	mitochondrial ribosomal protein S12	HGNC:10380	19q13.1-q13.2
MST1P2	macrophage stimulating 1 (hepatocyte growth factor-like) pseudogene 2	HGNC:7383	1p36.13
MST1P9	macrophage stimulating 1-like	HGNC:7390	1p36.33
MSX2	msh homeobox 2	HGNC:7392	5q35.2
MT1B	metallothionein 1B	HGNC:7394	16q13
MT1F	metallothionein 1F	HGNC:7398	16q13
MT1X	metallothionein 1X	HGNC:7405	16q13
MTF2	metal response element binding transcription factor 2	HGNC:29535	1p22.1
MTHFD2	methylenetetrahydrofolate dehydrogenase (NADP+ dependent) 2, methenyltetrahydrofolate cyclohydrolase	HGNC:7434	2p13.1
MTMR11	myotubularin related protein 11	HGNC:24307	1q12-q21
MTMR3	myotubularin related protein 3	HGNC:7451	22q12.2
MTMR7	myotubularin related protein 7	HGNC:7454	8p22
MTMR9	myotubularin related protein 9	HGNC:14596	8p23-p22
MTRNR2L6	MT-RNR2-like 6	HGNC:37163	7q34
MTX2	metaxin 2	HGNC:7506	2q31.1
MUS81	MUS81 structure-specific endonuclease subunit	HGNC:29814	11q13
MUTYH	mutY homolog	HGNC:7527	1p34.1
MYC	v-myc avian myelocytomatosis viral oncogene homolog	HGNC:7553	8q24
MYH11	myosin, heavy chain 11, smooth muscle	HGNC:7569	16p13.11
MYL5	myosin, light chain 5, regulatory	HGNC:7586	4p16
MYL6	myosin, light chain 6, alkali, smooth muscle and non-muscle	HGNC:7587	12q13.13
MYL6B	myosin, light chain 6B, alkali, smooth muscle and non-muscle	HGNC:29823	12q13.2
MYO6	myosin VI	HGNC:7605	6q14.1
MYO7A	myosin VIIA	HGNC:7606	11q13.5
MYRIP	myosin VIIA and Rab interacting protein	HGNC:19156	3p21.33
MYST1	K(lysine) acetyltransferase 8	HGNC:17933	16p11.1
NAT1	N-acetyltransferase 1 (arylamine N-acetyltransferase)	HGNC:7645	8p22
NAT6	N-acetyltransferase 6 (GCN5-related)	HGNC:30252	3p21.3
NAV3	neuron navigator 3	HGNC:15998	12q14.3
NBPF11	neuroblastoma breakpoint family, member 11	HGNC:31993	1q21.1
NBPF24	neuroblastoma breakpoint family, member 11	HGNC:31993	1q21.1
NCALD	neurocalcin delta	HGNC:7655	8q22.3
NCAM1	neural cell adhesion molecule 1	HGNC:7656	11q23.2
NCAPD3	non-SMC condensin II complex, subunit D3	HGNC:28952	11q25
NCBP1	nuclear cap binding protein subunit 1, 80kDa	HGNC:7658	9q34.1
NCK2	NCK adaptor protein 2	HGNC:7665	2q12
NCOR2	nuclear receptor corepressor 2	HGNC:7673	12q24
NCRNA00094	long intergenic non-protein coding RNA 94	HGNC:24742	9q34
NCRNA00221	long intergenic non-protein coding RNA 221	HGNC:20169	14q32.33
NCRNA00226	long intergenic non-protein coding RNA 226	HGNC:20168	14q32.33
NDE1	nudE neurodevelopment protein 1	HGNC:17619	16p13.11
NDST2	N-deacetylase/N-sulfotransferase (heparan glucosaminyl) 2	HGNC:7681	10q22
NDUFA2	NADH dehydrogenase (ubiquinone) 1 alpha subcomplex, 2, 8kDa	HGNC:7685	5q31.2
NDUFA7	NADH dehydrogenase (ubiquinone) 1 alpha subcomplex, 7, 14.5kDa	HGNC:7691	19p13.2
NDUFAF1	NADH dehydrogenase (ubiquinone) complex I, assembly factor 1	HGNC:18828	15q11.2-q21.3
NDUFAF3	NADH dehydrogenase (ubiquinone) complex I, assembly factor 3	HGNC:29918	3p21.31
NDUFB10	NADH dehydrogenase (ubiquinone) 1 beta subcomplex, 10, 22kDa	HGNC:7696	16p13.3
NDUFB5	NADH dehydrogenase (ubiquinone) 1 beta subcomplex, 5, 16kDa	HGNC:7700	3q27.1
NDUFS2	NADH dehydrogenase (ubiquinone) Fe-S protein 2, 49kDa (NADH-coenzyme Q reductase)	HGNC:7708	1q23.3
NEK11	NIMA-related kinase 11	HGNC:18593	3q22.1
NELL2	NEL-like 2 (chicken)	HGNC:7751	12q12
NFATC4	nuclear factor of activated T-cells, cytoplasmic, calcineurin-dependent 4	HGNC:7778	14q11.2
NFIX	nuclear factor I/X (CCAAT-binding transcription factor)	HGNC:7788	19p13.3
NFKB2	nuclear factor of kappa light polypeptide gene enhancer in B-cells 2 (p49/p100)	HGNC:7795	10q24
NICN1	nicolin 1	HGNC:18317	3p21.31
NID1	nidogen 1	HGNC:7821	1q43
NID2	nidogen 2 (osteonidogen)	HGNC:13389	14q22.1
NIPAL3	NIPA-like domain containing 3	HGNC:25233	1p36.12-p35.1
NIPSNAP1	nipsnap homolog 1 (C. elegans)	HGNC:7827	22q12
NISCH	nischarin	HGNC:18006	3p21.1
NKX2-2	NK2 homeobox 2	HGNC:7835	20p11.22
NLN	neurolysin (metallopeptidase M3 family)	HGNC:16058	5q12.3
NLRP3	NLR family, pyrin domain containing 3	HGNC:16400	1q44
NME1	NME/NM23 nucleoside diphosphate kinase 1	HGNC:7849	17q21.33
NME1-NME2	NME1-NME2 readthrough	HGNC:33531	17q21.33
NME2	NME/NM23 nucleoside diphosphate kinase 2	HGNC:7850	17q21.33
NME7	NME/NM23 family member 7	HGNC:20461	1q24.2
NMT1	N-myristoyltransferase 1	HGNC:7857	17q21.31
NNMT	nicotinamide N-methyltransferase	HGNC:7861	11q23.1
NOC2L	nucleolar complex associated 2 homolog (S. cerevisiae)	HGNC:24517	1p36.33
NOL7	nucleolar protein 7, 27kDa	HGNC:21040	6p23
NOL8	nucleolar protein 8	HGNC:23387	9q22.32
NONO	non-POU domain containing, octamer-binding	HGNC:7871	Xq13.1
NOP16	NOP16 nucleolar protein	HGNC:26934	5q35.2
NOP2	NOP2 nucleolar protein	HGNC:7867	12p13
NOTCH4	notch 4	HGNC:7884	6p21.3
NOVA1	neuro-oncological ventral antigen 1	HGNC:7886	14q12
NPAS2	neuronal PAS domain protein 2	HGNC:7895	2q11.2
NPIPL3	nuclear pore complex interacting protein family, member B3	HGNC:28989	16p12.2
NPR2	natriuretic peptide receptor 2	HGNC:7944	9p21-p12
NPRL2	nitrogen permease regulator-like 2 (S. cerevisiae)	HGNC:24969	3p21.3
NPY	neuropeptide Y	HGNC:7955	7p15.3
NPY5R	neuropeptide Y receptor Y5	HGNC:7958	4q31-q32
NR0B2	nuclear receptor subfamily 0, group B, member 2	HGNC:7961	1p36.1
NR3C1	nuclear receptor subfamily 3, group C, member 1 (glucocorticoid receptor)	HGNC:7978	5q31-q32
NR4A1	nuclear receptor subfamily 4, group A, member 1	HGNC:7980	12q13
NR4A2	nuclear receptor subfamily 4, group A, member 2	HGNC:7981	2q22-q23
NRAP	nebulin-related anchoring protein	HGNC:7988	10q24-q26
NSUN5P1	NOP2/Sun domain family, member 5 pseudogene 1	HGNC:19146	7q11.23
NTAN1	N-terminal asparagine amidase	HGNC:29909	16p13
NTHL1	nth endonuclease III-like 1 (E. coli)	HGNC:8028	16p13.3
NTN5	netrin 5	HGNC:25208	19q13.33
NUAK1	NUAK family, SNF1-like kinase, 1	HGNC:14311	12q23.3
NUDT16	nudix (nucleoside diphosphate linked moiety X)-type motif 16	HGNC:26442	3q21.3
NUDT16P1	nudix (nucleoside diphosphate linked moiety X)-type motif 16 pseudogene 1	HGNC:27189	3q22.1
NUDT3	nudix (nucleoside diphosphate linked moiety X)-type motif 3	HGNC:8050	6p21.2
NUDT6	nudix (nucleoside diphosphate linked moiety X)-type motif 6	HGNC:8053	4q26
NUMA1	nuclear mitotic apparatus protein 1	HGNC:8059	11q13
NUP160	nucleoporin 160kDa	HGNC:18017	11p11.12
NUP210	nucleoporin 210kDa	HGNC:30052	3p25
NUP88	nucleoporin 88kDa	HGNC:8067	17p13
OBSL1	obscurin-like 1	HGNC:29092	2q35
OGN	osteoglycin	HGNC:8126	9q22
OGT	O-linked N-acetylglucosamine (GlcNAc) transferase	HGNC:8127	Xq13
OLFML1	olfactomedin-like 1	HGNC:24473	11p15
OLFML2A	olfactomedin-like 2A	HGNC:27270	9q34.11
OMD	osteomodulin	HGNC:8134	9q22.31
OPRL1	opiate receptor-like 1	HGNC:8155	20q13.33
OPTN	optineurin	HGNC:17142	10p14
ORMDL2	ORMDL sphingolipid biosynthesis regulator 2	HGNC:16037	12q13.2
OTUD3	OTU deubiquitinase 3	HGNC:29038	1p36.13
OVCA2	ovarian tumor suppressor candidate 2	HGNC:24203	17p13.3
P2RX5	purinergic receptor P2X, ligand-gated ion channel, 5	HGNC:8536	17p13.3
P2RX5-TAX1BP3	P2RX5-TAX1BP3 readthrough (NMD candidate)	HGNC:49191	17p13.2
P2RY2	purinergic receptor P2Y, G-protein coupled, 2	HGNC:8541	11q13.5-q14.1
P4HTM	prolyl 4-hydroxylase, transmembrane (endoplasmic reticulum)	HGNC:28858	3p21.31
PA2G4	proliferation-associated 2G4, 38kDa	HGNC:8550	12q13.2
PAFAH1B3	platelet-activating factor acetylhydrolase 1b, catalytic subunit 3 (29kDa)	HGNC:8576	19q13.1
PAN2	PAN2 poly(A) specific ribonuclease subunit	HGNC:20074	12q13.2
PAPOLA	poly(A) polymerase alpha	HGNC:14981	14q32.1-q32.2
PAQR4	progestin and adipoQ receptor family member IV	HGNC:26386	16p13
PARM1	prostate androgen-regulated mucin-like protein 1	HGNC:24536	4q13.3-q21.3
PARN	poly(A)-specific ribonuclease	HGNC:8609	16p13
PARVA	parvin, alpha	HGNC:14652	11p15.3
PATZ1	POZ (BTB) and AT hook containing zinc finger 1	HGNC:13071	22q12.2
PBRM1	polybromo 1	HGNC:30064	3p21
PBX2	pre-B-cell leukemia homeobox 2	HGNC:8633	6p21.32
PBXIP1	pre-B-cell leukemia homeobox interacting protein 1	HGNC:21199	1q22
PCBP1	poly(rC) binding protein 1	HGNC:8647	2p13-p12
PCDH1	protocadherin 1	HGNC:8655	5q31.3
PCDH11X	protocadherin 11 X-linked	HGNC:8656	Xq21.3
PCDH7	protocadherin 7	HGNC:8659	4p15
PCDH9	protocadherin 9	HGNC:8661	13q21.32
PCSK5	proprotein convertase subtilisin/kexin type 5	HGNC:8747	9q21.13
PCSK6	proprotein convertase subtilisin/kexin type 6	HGNC:8569	15q26
PDAP1	PDGFA associated protein 1	HGNC:14634	7q
PDE3B	phosphodiesterase 3B, cGMP-inhibited	HGNC:8779	11p15.2
PDGFRA	platelet-derived growth factor receptor, alpha polypeptide	HGNC:8803	4q12
PDIA4	protein disulfide isomerase family A, member 4	HGNC:30167	7q35
PDK3	pyruvate dehydrogenase kinase, isozyme 3	HGNC:8811	Xp22.12
PDLIM5	PDZ and LIM domain 5	HGNC:17468	4q22
PDPN	podoplanin	HGNC:29602	1p36.21
PDXDC1	pyridoxal-dependent decarboxylase domain containing 1	HGNC:28995	16p13.11
PDZK1IP1	PDZK1 interacting protein 1	HGNC:16887	1p33
PEAK1	pseudopodium-enriched atypical kinase 1	HGNC:29431	15q24.3
PEG10	paternally expressed 10	HGNC:14005	7q21
PEG3	paternally expressed 3	HGNC:8826	19q13.4
PEG3-AS1	PEG3 antisense RNA 1	HGNC:35127	19q13.43
PELO	pelota homolog (Drosophila)	HGNC:8829	5q11.2
PENK	proenkephalin	HGNC:8831	8q23-q24
PES1	pescadillo ribosomal biogenesis factor 1	HGNC:8848	22q12.1
PEX11B	peroxisomal biogenesis factor 11 beta	HGNC:8853	1q21
PFDN6	prefoldin subunit 6	HGNC:4926	6p21.3
PFKM	phosphofructokinase, muscle	HGNC:8877	12q13.11
PHB2	prohibitin 2	HGNC:30306	12p13
PHF15	jade family PHD finger 2	HGNC:22984	5q31.2
PHLPP2	PH domain and leucine rich repeat protein phosphatase 2	HGNC:29149	16q22.2
PHOX2B	paired-like homeobox 2b	HGNC:9143	4p13
PIK3R2	phosphoinositide-3-kinase, regulatory subunit 2 (beta)	HGNC:8980	19p13.11
PITHD1	PITH (C-terminal proteasome-interacting domain of thioredoxin-like) domain containing 1	HGNC:25022	1p36.11
PITPNB	phosphatidylinositol transfer protein, beta	HGNC:9002	22q12.1
PITX1	paired-like homeodomain 1	HGNC:9004	5q31.1
PKD1	polycystic kidney disease 1 (autosomal dominant)	HGNC:9008	16p13.3
PKD2	polycystic kidney disease 2 (autosomal dominant)	HGNC:9009	4q22.1
PKM2	pyruvate kinase, muscle	HGNC:9021	15q23
PKMYT1	protein kinase, membrane associated tyrosine/threonine 1	HGNC:29650	16p13.3
PKP3	plakophilin 3	HGNC:9025	11p15
PLA2G16	phospholipase A2, group XVI	HGNC:17825	11q12.3
PLA2G2A	phospholipase A2, group IIA (platelets, synovial fluid)	HGNC:9031	1p35
PLA2G7	phospholipase A2, group VII (platelet-activating factor acetylhydrolase, plasma)	HGNC:9040	6p21.2-p12
PLAGL1	pleiomorphic adenoma gene-like 1	HGNC:9046	6q24-q25
PLCD4	phospholipase C, delta 4	HGNC:9062	2q35
PLCL1	phospholipase C-like 1	HGNC:9063	2q33
PLCL2	phospholipase C-like 2	HGNC:9064	3p25.3-p25.1
PLOD2	procollagen-lysine, 2-oxoglutarate 5-dioxygenase 2	HGNC:9082	3q24
PLP2	proteolipid protein 2 (colonic epithelium-enriched)	HGNC:9087	Xp11.23
PLS3	plastin 3	HGNC:9091	Xq23
PMM2	phosphomannomutase 2	HGNC:9115	16p13
PMP22	peripheral myelin protein 22	HGNC:9118	17p12
PMPCB	peptidase (mitochondrial processing) beta	HGNC:9119	7q22.1
PMS2	PMS2 postmeiotic segregation increased 2 (S. cerevisiae)	HGNC:9122	7p22.1
PNPT1	polyribonucleotide nucleotidyltransferase 1	HGNC:23166	2p15
POGZ	pogo transposable element with ZNF domain	HGNC:18801	1q21.1
POLB	polymerase (DNA directed), beta	HGNC:9174	8p12-p11
POLE	polymerase (DNA directed), epsilon, catalytic subunit	HGNC:9177	12q24.3
POLR2H	polymerase (RNA) II (DNA directed) polypeptide H	HGNC:9195	3q28
POLR2K	polymerase (RNA) II (DNA directed) polypeptide K, 7.0kDa	HGNC:9198	8q22
POM121C	POM121 transmembrane nucleoporin C	HGNC:34005	7q11.23
POM121L1P	POM121 transmembrane nucleoporin-like 1, pseudogene	HGNC:16439	22q11.22
POSTN	periostin, osteoblast specific factor	HGNC:16953	13q13.3
POU2F2	POU class 2 homeobox 2	HGNC:9213	19q13.2
POU6F2	POU class 6 homeobox 2	HGNC:21694	7p14.1
PP14571	Data not found
PPAP2B	phosphatidic acid phosphatase type 2B	HGNC:9229	1p32.2
PPAP2C	phosphatidic acid phosphatase type 2C	HGNC:9230	19p13
PPEF2	protein phosphatase, EF-hand calcium binding domain 2	HGNC:9244	4q21.1
PPM1G	protein phosphatase, Mg2+/Mn2+ dependent, 1G	HGNC:9278	2p23.3
PPM1H	protein phosphatase, Mg2+/Mn2+ dependent, 1H	HGNC:18583	12q14.1
PPP1R13L	protein phosphatase 1, regulatory subunit 13 like	HGNC:18838	19q13.32
PPP1R15A	protein phosphatase 1, regulatory subunit 15A	HGNC:14375	19q13.2
PPP1R3C	protein phosphatase 1, regulatory subunit 3C	HGNC:9293	10q23-q24
PPP1R7	protein phosphatase 1, regulatory subunit 7	HGNC:9295	2q37.3
PPP2R5D	protein phosphatase 2, regulatory subunit B', delta	HGNC:9312	6p21.1
PPP4R1L	protein phosphatase 4, regulatory subunit 1-like (pseudogene)	HGNC:15755	20q13.32
PPT2	palmitoyl-protein thioesterase 2	HGNC:9326	6p21.3
PPT2-EGFL8	PPT2-EGFL8 readthrough (NMD candidate)	HGNC:48343	6p21.32
PRAC	prostate cancer susceptibility candidate 1	HGNC:30591	17q21
PRAME	preferentially expressed antigen in melanoma	HGNC:9336	22q11.22
PRDX1	peroxiredoxin 1	HGNC:9352	1p34.1
PRDX2	peroxiredoxin 2	HGNC:9353	19p13.2
PREPL	prolyl endopeptidase-like	HGNC:30228	2p22.1
PRICKLE3	prickle homolog 3 (Drosophila)	HGNC:6645	Xp11.23
PRIM2	primase, DNA, polypeptide 2 (58kDa)	HGNC:9370	6p12-p11.1
PRKCB	protein kinase C, beta	HGNC:9395	16p12
PRKCQ	protein kinase C, theta	HGNC:9410	10p15
PRKD1	protein kinase D1	HGNC:9407	14q11
PRKRIR	protein-kinase, interferon-inducible double stranded RNA dependent inhibitor, repressor of (P58 repressor)	HGNC:9440	11q13.5
PROS1	protein S (alpha)	HGNC:9456	3q11.1
PRPF8	pre-mRNA processing factor 8	HGNC:17340	17p13.3
PRPSAP1	phosphoribosyl pyrophosphate synthetase-associated protein 1	HGNC:9466	17q24-q25
PRR19	proline rich 19	HGNC:33728	19q13.2
PRR5	proline rich 5 (renal)	HGNC:31682	22q13.3
PRR5-ARHGAP8	PRR5-ARHGAP8 readthrough	HGNC:34512	22q13
PRRT1	proline-rich transmembrane protein 1	HGNC:13943	6p21.32
PRSS1	protease, serine, 1 (trypsin 1)	HGNC:9475	7q34
PRSS2	protease, serine, 2 (trypsin 2)	HGNC:9483	7q34
PRSS8	protease, serine, 8	HGNC:9491	16p11.2
PSD	pleckstrin and Sec7 domain containing	HGNC:9507	10q24
PSG11	pregnancy specific beta-1-glycoprotein 11	HGNC:9516	19q13.2
PSIP1	PC4 and SFRS1 interacting protein 1	HGNC:9527	9p22.2
PSMA1	proteasome (prosome, macropain) subunit, alpha type, 1	HGNC:9530	11p15.1
PSMA5	proteasome (prosome, macropain) subunit, alpha type, 5	HGNC:9534	1p13
PSMB4	proteasome (prosome, macropain) subunit, beta type, 4	HGNC:9541	1q21
PSMB6	proteasome (prosome, macropain) subunit, beta type, 6	HGNC:9543	17p13
PSMB7	proteasome (prosome, macropain) subunit, beta type, 7	HGNC:9544	9q34.11-q34.12
PSMC3IP	PSMC3 interacting protein	HGNC:17928	17q21.2
PSMD10	proteasome (prosome, macropain) 26S subunit, non-ATPase, 10	HGNC:9555	Xq22.3
PSMD7	proteasome (prosome, macropain) 26S subunit, non-ATPase, 7	HGNC:9565	16q22.3
PSMD8	proteasome (prosome, macropain) 26S subunit, non-ATPase, 8	HGNC:9566	19q13.2
PSTPIP1	proline-serine-threonine phosphatase interacting protein 1	HGNC:9580	15q24.3
PTCD1	pentatricopeptide repeat domain 1	HGNC:22198	7q22.1
PTEN	phosphatase and tensin homolog	HGNC:9588	10q23
PTENP1	phosphatase and tensin homolog pseudogene 1 (functional)	HGNC:9589	9p13.3
PTGDS	prostaglandin D2 synthase 21kDa (brain)	HGNC:9592	9q34.2-q34.3
PTP4A2	protein tyrosine phosphatase type IVA, member 2	HGNC:9635	1p35
PTP4A3	protein tyrosine phosphatase type IVA, member 3	HGNC:9636	8q24.3
PTPRG	protein tyrosine phosphatase, receptor type, G	HGNC:9671	3p21-p14
PTPRN2	protein tyrosine phosphatase, receptor type, N polypeptide 2	HGNC:9677	7q36
PTRHD1	peptidyl-tRNA hydrolase domain containing 1	HGNC:33782	2p23.3
PWP2	PWP2 periodic tryptophan protein homolog (yeast)	HGNC:9711	21q22.3
PXMP2	peroxisomal membrane protein 2, 22kDa	HGNC:9716	12q24
PYCR1	pyrroline-5-carboxylate reductase 1	HGNC:9721	17q25.3
PYGL	phosphorylase, glycogen, liver	HGNC:9725	14q11.2-q24.3
PYGO2	pygopus family PHD finger 2	HGNC:30257	1q22
QRICH1	glutamine-rich 1	HGNC:24713	3p21.31
QRSL1	glutaminyl-tRNA synthase (glutamine-hydrolyzing)-like 1	HGNC:21020	6q21
QSOX1	quiescin Q6 sulfhydryl oxidase 1	HGNC:9756	1q24
RAB15	RAB15, member RAS oncogene family	HGNC:20150	14q23.2
RAB22A	RAB22A, member RAS oncogene family	HGNC:9764	20q13
RAB2B	RAB2B, member RAS oncogene family	HGNC:20246	14q11.1
RABEP1	rabaptin, RAB GTPase binding effector protein 1	HGNC:17677	17p13.2
RAC3	ras-related C3 botulinum toxin substrate 3 (rho family, small GTP binding protein Rac3)	HGNC:9803	17q25.3
RAD17	RAD17 homolog (S. pombe)	HGNC:9807	5q13
RALGPS1	Ral GEF with PH domain and SH3 binding motif 1	HGNC:16851	9q33.3
RANBP17	RAN binding protein 17	HGNC:14428	5q34
RANBP9	RAN binding protein 9	HGNC:13727	6p23
RAP1A	RAP1A, member of RAS oncogene family	HGNC:9855	1p13.3
RARB	retinoic acid receptor, beta	HGNC:9865	3p24
RARRES1	retinoic acid receptor responder (tazarotene induced) 1	HGNC:9867	3q25.32
RAVER1	ribonucleoprotein, PTB-binding 1	HGNC:30296	19p13.2
RB1	retinoblastoma 1	HGNC:9884	13q14.2
RBCK1	RanBP-type and C3HC4-type zinc finger containing 1	HGNC:15864	20p13
RBM34	RNA binding motif protein 34	HGNC:28965	1q42.3
RBM8A	RNA binding motif protein 8A	HGNC:9905	1q21.1
RBP1	retinol binding protein 1, cellular	HGNC:9919	3q21-q23
RBPMS	RNA binding protein with multiple splicing	HGNC:19097	8p12
RCAN2	regulator of calcineurin 2	HGNC:3041	6p12.3
RCE1	Ras converting CAAX endopeptidase 1	HGNC:13721	11q13
REC8	REC8 meiotic recombination protein	HGNC:16879	14q11.2-q12
RECK	reversion-inducing-cysteine-rich protein with kazal motifs	HGNC:11345	9p13.3
REV1	REV1, polymerase (DNA directed)	HGNC:14060	2q11.1-q11.2
REV3L	REV3-like, polymerase (DNA directed), zeta, catalytic subunit	HGNC:9968	6q22
RFC5	replication factor C (activator 1) 5, 36.5kDa	HGNC:9973	12q24.3
RGL1	ral guanine nucleotide dissociation stimulator-like 1	HGNC:30281	1q25.2
RGL2	ral guanine nucleotide dissociation stimulator-like 2	HGNC:9769	6p21.3
RGL4	ral guanine nucleotide dissociation stimulator-like 4	HGNC:31911	22q11.23
RGS1	regulator of G-protein signaling 1	HGNC:9991	1q31
RGS10	regulator of G-protein signaling 10	HGNC:9992	10q25
RGS16	regulator of G-protein signaling 16	HGNC:9997	1q25-q31
RGS19	regulator of G-protein signaling 19	HGNC:13735	20q13.33
RHD	Rh blood group, D antigen	HGNC:10009	1p36.11
RHEB	Ras homolog enriched in brain	HGNC:10011	7q36
RHOA	ras homolog family member A	HGNC:667	3p21.3
RHOBTB1	Rho-related BTB domain containing 1	HGNC:18738	10q22.1
RIBC1	RIB43A domain with coiled-coils 1	HGNC:26537	Xp11.23
RILP	Rab interacting lysosomal protein	HGNC:30266	17p13.3
RIMBP2	RIMS binding protein 2	HGNC:30339	12q24.33
RND1	Rho family GTPase 1	HGNC:18314	12q12
RNF121	ring finger protein 121	HGNC:21070	11q13.3
RNF14	ring finger protein 14	HGNC:10058	5q23.3-q31.1
RNF169	ring finger protein 169	HGNC:26961	11q13.4
RNF25	ring finger protein 25	HGNC:14662	2q35
RNF5	ring finger protein 5, E3 ubiquitin protein ligase	HGNC:10068	6p21.31
RNF5P1	ring finger protein 5, E3 ubiquitin protein ligase pseudogene 1	HGNC:31053	8p11.23
ROR2	receptor tyrosine kinase-like orphan receptor 2	HGNC:10257	9q22
RPAIN	RPA interacting protein	HGNC:28641	17p13.2
RPF1	ribosome production factor 1 homolog (S. cerevisiae)	HGNC:30350	1p22.3
RPL10	ribosomal protein L10	HGNC:10298	Xq28
RPL11	ribosomal protein L11	HGNC:10301	1p36.1-p35
RPL13A	ribosomal protein L13a	HGNC:10304	19q13.3
RPL13AP5	ribosomal protein L13a pseudogene 5	HGNC:23736	10q24.1
RPL18	ribosomal protein L18	HGNC:10310	19q13
RPL26	ribosomal protein L26	HGNC:10327	17p13
RPL32	ribosomal protein L32	HGNC:10336	3q13.3-q21
RPL36A	ribosomal protein L36a	HGNC:10359	Xq22.1
RPL36A-HNRNPH2	RPL36A-HNRNPH2 readthrough	HGNC:48349	Xq22.1
RPL37A	ribosomal protein L37a	HGNC:10348	2q35
RPL6	ribosomal protein L6	HGNC:10362	12q24.13
RPLP1	ribosomal protein, large, P1	HGNC:10372	15q22
RPN1	ribophorin I	HGNC:10381	3q21.3
RPN2	ribophorin II	HGNC:10382	20q12-q13.1
RPS10	ribosomal protein S10	HGNC:10383	6p21.31
RPS10-NUDT3	RPS10-NUDT3 readthrough	HGNC:49181	6p21.31
RPS15A	ribosomal protein S15a	HGNC:10389	16p12.3
RPS17	ribosomal protein S17	HGNC:10397	15q25.2
RPS17L	ribosomal protein S17	HGNC:10397	15q25.2
RPS18	ribosomal protein S18	HGNC:10401	6p21.3
RPS19	ribosomal protein S19	HGNC:10402	19q13.2
RPS2	ribosomal protein S2	HGNC:10404	16p13.3
RPS21	ribosomal protein S21	HGNC:10409	20q13.3
RPS28	ribosomal protein S28	HGNC:10418	19p13.2
RPS29	ribosomal protein S29	HGNC:10419	14q21.3
RPS3A	ribosomal protein S3A	HGNC:10421	4q31.2-q31.3
RPS4X	ribosomal protein S4, X-linked	HGNC:10424	Xq13.1
RPS8	ribosomal protein S8	HGNC:10441	1p34.1-p32
RPS9	ribosomal protein S9	HGNC:10442	19q13.4
RPSA	ribosomal protein SA	HGNC:6502	3p21.3
RPUSD4	RNA pseudouridylate synthase domain containing 4	HGNC:25898	11q24.2
RRAGB	Ras-related GTP binding B	HGNC:19901	Xp11.21
RRNAD1	ribosomal RNA adenine dimethylase domain containing 1	HGNC:24273	1q23.1
RRP36	ribosomal RNA processing 36 homolog (S. cerevisiae)	HGNC:21374	6p21.1
RRP7A	ribosomal RNA processing 7 homolog A (S. cerevisiae)	HGNC:24286	22q13.2
RRS1	RRS1 ribosome biogenesis regulator homolog (S. cerevisiae)	HGNC:17083	8q13.1
RTEL1	regulator of telomere elongation helicase 1	HGNC:15888	20q13.3
RTEL1-TNFRSF6B	RTEL1-TNFRSF6B readthrough (NMD candidate)	HGNC:44095	20q13.33
RTN4IP1	reticulon 4 interacting protein 1	HGNC:18647	6q21
RUFY3	RUN and FYVE domain containing 3	HGNC:30285	4q13.3
RUNDC3B	RUN domain containing 3B	HGNC:30286	7q21.12
RUSC1	RUN and SH3 domain containing 1	HGNC:17153	1q21-q22
RUSC1-AS1	RUSC1 antisense RNA 1	HGNC:26680	1q22
RXRB	retinoid X receptor, beta	HGNC:10478	6p21.3
RYK	receptor-like tyrosine kinase	HGNC:10481	3q22.1
RYR2	ryanodine receptor 2 (cardiac)	HGNC:10484	1q43
S100A4	S100 calcium binding protein A4	HGNC:10494	1q12-q22
S100A7A	S100 calcium binding protein A7A	HGNC:21657	1q22
S100A8	S100 calcium binding protein A8	HGNC:10498	1q12-q22
S100A9	S100 calcium binding protein A9	HGNC:10499	1q21
S100P	S100 calcium binding protein P	HGNC:10504	4p16
S1PR4	sphingosine-1-phosphate receptor 4	HGNC:3170	19p13.3
SACS	sacsin molecular chaperone	HGNC:10519	13q11
SAG	S-antigen; retina and pineal gland (arrestin)	HGNC:10521	2q37.1
SAMD11	sterile alpha motif domain containing 11	HGNC:28706	1p36.33
SAP18	Sin3A-associated protein, 18kDa	HGNC:10530	13q12.11
SARNP	SAP domain containing ribonucleoprotein	HGNC:24432	12q13.2
SARS2	seryl-tRNA synthetase 2, mitochondrial	HGNC:17697	19q13.2
SAT1	spermidine/spermine N1-acetyltransferase 1	HGNC:10540	Xp22.1
SAT2	spermidine/spermine N1-acetyltransferase family member 2	HGNC:23160	17p13.2
SC4MOL	methylsterol monooxygenase 1	HGNC:10545	4q32-q34
SCAF1	SR-related CTD-associated factor 1	HGNC:30403	19q13.3-q13.4
SCARB2	scavenger receptor class B, member 2	HGNC:1665	4q21.1
SCARF1	scavenger receptor class F, member 1	HGNC:16820	17p13.3
SCARNA12	small Cajal body-specific RNA 12	HGNC:32569	12p13.31
SCARNA21	small Cajal body-specific RNA 21	HGNC:32579	17p13.1
SCARNA22	small Cajal body-specific RNA 22	HGNC:32580	4p16.3
SCARNA7	small Cajal body-specific RNA 7	HGNC:32563	3q25.22
SCFD1	sec1 family domain containing 1	HGNC:20726	14q12
SCML2	sex comb on midleg-like 2 (Drosophila)	HGNC:10581	Xp22
SCN1B	sodium channel, voltage-gated, type I, beta subunit	HGNC:10586	19q13.12
SDC3	syndecan 3	HGNC:10660	1p35.2
SDCCAG8	serologically defined colon cancer antigen 8	HGNC:10671	1q43
SDF2	stromal cell-derived factor 2	HGNC:10675	17q11.2
SEC1	Data not found
SEC22B	SEC22 vesicle trafficking protein homolog B (S. cerevisiae) (gene/pseudogene)	HGNC:10700	1q21.1
SEC24B	SEC24 family member B	HGNC:10704	4q25
SEC61G	Sec61 gamma subunit	HGNC:18277	7p11.2
SECTM1	secreted and transmembrane 1	HGNC:10707	17q25
SEL1L3	sel-1 suppressor of lin-12-like 3 (C. elegans)	HGNC:29108	4p15.2
SEMA4D	sema domain, immunoglobulin domain (Ig), transmembrane domain (TM) and short cytoplasmic domain, (semaphorin) 4D	HGNC:10732	9q22-q31
SEMA5A	sema domain, seven thrombospondin repeats (type 1 and type 1-like), transmembrane domain (TM) and short cytoplasmic domain, (semaphorin) 5A	HGNC:10736	5p15.2
SENP1	SUMO1/sentrin specific peptidase 1	HGNC:17927	12q13.11
SEPHS2	selenophosphate synthetase 2	HGNC:19686	16p11.2
SERHL	serine hydrolase-like (pseudogene)	HGNC:14408	22q13.2
SERINC5	serine incorporator 5	HGNC:18825	5q14.1
SERP1	stress-associated endoplasmic reticulum protein 1	HGNC:10759	3q25.1
SERPINA5	serpin peptidase inhibitor, clade A (alpha-1 antiproteinase, antitrypsin), member 5	HGNC:8723	14q32.1
SERPINB5	serpin peptidase inhibitor, clade B (ovalbumin), member 5	HGNC:8949	18q21.33
SERPINE1	serpin peptidase inhibitor, clade E (nexin, plasminogen activator inhibitor type 1), member 1	HGNC:8583	7q22.1
SERPINE2	serpin peptidase inhibitor, clade E (nexin, plasminogen activator inhibitor type 1), member 2	HGNC:8951	2q36.1
SERPINF1	serpin peptidase inhibitor, clade F (alpha-2 antiplasmin, pigment epithelium derived factor), member 1	HGNC:8824	17p13.3
SF1	splicing factor 1	HGNC:12950	11q13
SF3B4	splicing factor 3b, subunit 4, 49kDa	HGNC:10771	1q21.2
SFPQ	splicing factor proline/glutamine-rich	HGNC:10774	1p34.3
SFRP1	secreted frizzled-related protein 1	HGNC:10776	8p11.21
SGCD	sarcoglycan, delta (35kDa dystrophin-associated glycoprotein)	HGNC:10807	5q33-q34
SGCE	sarcoglycan, epsilon	HGNC:10808	7q21.3
SGK494	Data not found
SGSM2	small G protein signaling modulator 2	HGNC:29026	17p13.3
SGTB	small glutamine-rich tetratricopeptide repeat (TPR)-containing, beta	HGNC:23567	5q12.3
SH3GLB1	SH3-domain GRB2-like endophilin B1	HGNC:10833	1p22.3
SH3YL1	SH3 and SYLF domain containing 1	HGNC:29546	2p25.3
SHBG	sex hormone-binding globulin	HGNC:10839	17p13.1
SHC1	SHC (Src homology 2 domain containing) transforming protein 1	HGNC:10840	1q21
SHPK	sedoheptulokinase	HGNC:1492	17p13
SIGIRR	single immunoglobulin and toll-interleukin 1 receptor (TIR) domain	HGNC:30575	11p15.5
SIK3	SIK family kinase 3	HGNC:29165	11q23.3
SIM2	single-minded family bHLH transcription factor 2	HGNC:10883	21q22.2
SIN3B	SIN3 transcription regulator family member B	HGNC:19354	19p13.12
SIRT5	sirtuin 5	HGNC:14933	6p23
SIX5	SIX homeobox 5	HGNC:10891	19q13.32
SLC10A3	solute carrier family 10, member 3	HGNC:22979	Xq28
SLC11A2	solute carrier family 11 (proton-coupled divalent metal ion transporter), member 2	HGNC:10908	12q13
SLC12A2	solute carrier family 12 (sodium/potassium/chloride transporter), member 2	HGNC:10911	5q23.3
SLC13A3	solute carrier family 13 (sodium-dependent dicarboxylate transporter), member 3	HGNC:14430	20q13.12
SLC16A2	solute carrier family 16, member 2 (thyroid hormone transporter)	HGNC:10923	Xq13.2
SLC20A2	solute carrier family 20 (phosphate transporter), member 2	HGNC:10947	8p11.21
SLC25A17	solute carrier family 25 (mitochondrial carrier; peroxisomal membrane protein, 34kDa), member 17	HGNC:10987	22q13.2
SLC25A26	solute carrier family 25 (S-adenosylmethionine carrier), member 26	HGNC:20661	3p14.2
SLC25A4	solute carrier family 25 (mitochondrial carrier; adenine nucleotide translocator), member 4	HGNC:10990	4q35
SLC25A40	solute carrier family 25, member 40	HGNC:29680	7q21.12
SLC25A6	solute carrier family 25 (mitochondrial carrier; adenine nucleotide translocator), member 6	HGNC:10992	Xp22.32 and Yp11.3
SLC26A2	solute carrier family 26 (anion exchanger), member 2	HGNC:10994	5q31-q34
SLC26A6	solute carrier family 26 (anion exchanger), member 6	HGNC:14472	3p21.31
SLC29A2	solute carrier family 29 (equilibrative nucleoside transporter), member 2	HGNC:11004	11q13
SLC2A4RG	SLC2A4 regulator	HGNC:15930	20q13.33
SLC2A5	solute carrier family 2 (facilitated glucose/fructose transporter), member 5	HGNC:11010	1p36.2
SLC35E2	solute carrier family 35, member E2	HGNC:20863	1p36.33
SLC35E2B	solute carrier family 35, member E2B	HGNC:33941	1p36.33
SLC39A6	solute carrier family 39 (zinc transporter), member 6	HGNC:18607	18q12.2
SLC39A7	solute carrier family 39 (zinc transporter), member 7	HGNC:4927	6p21.3
SLC39A8	solute carrier family 39 (zinc transporter), member 8	HGNC:20862	4q22-q24
SLC3A1	solute carrier family 3 (amino acid transporter heavy chain), member 1	HGNC:11025	2p16.3
SLC43A1	solute carrier family 43 (amino acid system L transporter), member 1	HGNC:9225	11q12.1
SLC4A4	solute carrier family 4 (sodium bicarbonate cotransporter), member 4	HGNC:11030	4q13.3
SLC4A5	solute carrier family 4 (sodium bicarbonate cotransporter), member 5	HGNC:18168	2p13.1
SLC50A1	solute carrier family 50 (sugar efflux transporter), member 1	HGNC:30657	1q22
SLC5A6	solute carrier family 5 (sodium/multivitamin and iodide cotransporter), member 6	HGNC:11041	2p23
SLC7A1	solute carrier family 7 (cationic amino acid transporter, y+ system), member 1	HGNC:11057	13q12.3
SLC9A3R2	solute carrier family 9, subfamily A (NHE3, cation proton antiporter 3), member 3 regulator 2	HGNC:11076	16p13.3
SLC9A6	solute carrier family 9, subfamily A (NHE6, cation proton antiporter 6), member 6	HGNC:11079	Xq26.3
SLIT3	slit homolog 3 (Drosophila)	HGNC:11087	5q35
SLX1A	SLX1 structure-specific endonuclease subunit homolog A (S. cerevisiae)	HGNC:20922	16p11.2
SLX1A-SULT1A3	SLX1A-SULT1A3 readthrough (NMD candidate)	HGNC:44437	16p11.2
SLX1B	SLX1 structure-specific endonuclease subunit homolog B (S. cerevisiae)	HGNC:28748	16p11.2
SLX1B-SULT1A4	SLX1B-SULT1A4 readthrough (NMD candidate)	HGNC:48353	16p11.2
SMA5	Data not found
SMAD3	SMAD family member 3	HGNC:6769	15q21-q22
SMAD6	SMAD family member 6	HGNC:6772	15q22.31
SMAD7	SMAD family member 7	HGNC:6773	18q21.1
SMAGP	small cell adhesion glycoprotein	HGNC:26918	12q13.13
SMARCA4	SWI/SNF related, matrix associated, actin dependent regulator of chromatin, subfamily a, member 4	HGNC:11100	19p13.3
SMARCAD1	SWI/SNF-related, matrix-associated actin-dependent regulator of chromatin, subfamily a, containing DEAD/H box 1	HGNC:18398	4q22-q23
SMARCC1	SWI/SNF related, matrix associated, actin dependent regulator of chromatin, subfamily c, member 1	HGNC:11104	3p21.31
SMARCC2	SWI/SNF related, matrix associated, actin dependent regulator of chromatin, subfamily c, member 2	HGNC:11105	12q13.2
SMC1A	structural maintenance of chromosomes 1A	HGNC:11111	Xp11.22-p11.21
SMG6	SMG6 nonsense mediated mRNA decay factor	HGNC:17809	17p13.3
SMOX	spermine oxidase	HGNC:15862	20p13
SMPD1	sphingomyelin phosphodiesterase 1, acid lysosomal	HGNC:11120	11p15.4-p15.1
SMURF2	SMAD specific E3 ubiquitin protein ligase 2	HGNC:16809	17q22-q23
SMYD2	SET and MYND domain containing 2	HGNC:20982	1q32.3
SNHG9	small nucleolar RNA host gene 9 (non-protein coding)	HGNC:33102	16p13.3
SNORA10	small nucleolar RNA, H/ACA box 10	HGNC:32598	16p13.3
SNORA28	small nucleolar RNA, H/ACA box 28	HGNC:32618	14q32.32
SNORA36C	small nucleolar RNA, H/ACA box 36C	HGNC:33616	2p14
SNORA6	small nucleolar RNA, H/ACA box 6	HGNC:32591	3p22.2
SNORA62	small nucleolar RNA, H/ACA box 62	HGNC:10107	3p22.1
SNORA64	small nucleolar RNA, H/ACA box 64	HGNC:10221	16p13.3
SNORA70	small nucleolar RNA, H/ACA box 70	HGNC:10231	Xq28
SNORA70D	small nucleolar RNA, H/ACA box 70D	HGNC:34356	16q22.3
SNORA74B	small nucleolar RNA, H/ACA box 74B	HGNC:32660	5q35.1
SNORA78	small nucleolar RNA, H/ACA box 78	HGNC:32664	16p13.3
SNORA7A	small nucleolar RNA, H/ACA box 7A	HGNC:32592	3p25.2
SNORD19	small nucleolar RNA, C/D box 19	HGNC:32717	3p21.1
SNORD19B	small nucleolar RNA, C/D box 19B	HGNC:33570	3p21.1
SNORD1A	small nucleolar RNA, C/D box 1A	HGNC:32556	17q25.1
SNORD1B	small nucleolar RNA, C/D box 1B	HGNC:32676	17q25.1
SNORD1C	small nucleolar RNA, C/D box 1C	HGNC:32677	17q25.1
SNORD32A	small nucleolar RNA, C/D box 32A	HGNC:10159	19q13.33
SNORD33	small nucleolar RNA, C/D box 33	HGNC:10160	19q13.33
SNORD34	small nucleolar RNA, C/D box 34	HGNC:10161	19q13.33
SNORD35A	small nucleolar RNA, C/D box 35A	HGNC:10162	19q13.33
SNORD37	small nucleolar RNA, C/D box 37	HGNC:10166	19p13.3
SNORD38A	small nucleolar RNA, C/D box 38A	HGNC:30355	1p34.1
SNORD38B	small nucleolar RNA, C/D box 38B	HGNC:30356	1p34.1
SNORD46	small nucleolar RNA, C/D box 46	HGNC:10186	1p34.1
SNORD55	small nucleolar RNA, C/D box 55	HGNC:10205	1p34.1
SNORD69	small nucleolar RNA, C/D box 69	HGNC:32730	3p21.1
SNORD73A	small nucleolar RNA, C/D box 73A	HGNC:10235	4q31.3
SNORD91A	small nucleolar RNA, C/D box 91A	HGNC:32752	17p13.3
SNORD91B	small nucleolar RNA, C/D box 91B	HGNC:32753	17p13.3
SNORD95	small nucleolar RNA, C/D box 95	HGNC:32757	5q35.3
SNORD96A	small nucleolar RNA, C/D box 96A	HGNC:32758	5q35.3
SNRPE	small nuclear ribonucleoprotein polypeptide E	HGNC:11161	1q32
SNX17	sorting nexin 17	HGNC:14979	2p23-p22
SNX3	sorting nexin 3	HGNC:11174	6q21
SNX7	sorting nexin 7	HGNC:14971	1p21
SNX9	sorting nexin 9	HGNC:14973	6q25.1-q26
SON	SON DNA binding protein	HGNC:11183	21q22.1-q22.2
SOX15	SRY (sex determining region Y)-box 15	HGNC:11196	17p13.1
SOX4	SRY (sex determining region Y)-box 4	HGNC:11200	6p22.3
SOX9	SRY (sex determining region Y)-box 9	HGNC:11204	17q24.3
SPAG5	sperm associated antigen 5	HGNC:13452	17q11.2
SPAG8	sperm associated antigen 8	HGNC:14105	9p13.3
SPATA5	spermatogenesis associated 5	HGNC:18119	4q28.1
SPCS1	signal peptidase complex subunit 1 homolog (S. cerevisiae)	HGNC:23401	3p21.31
SPCS2	signal peptidase complex subunit 2 homolog (S. cerevisiae)	HGNC:28962	11q13.4
SPEG	SPEG complex locus	HGNC:16901	2q35
SPG20	spastic paraplegia 20 (Troyer syndrome)	HGNC:18514	13q13.1
SPHK2	sphingosine kinase 2	HGNC:18859	19q13.33
SPINT2	serine peptidase inhibitor, Kunitz type, 2	HGNC:11247	19q13.2
SPOCK3	sparc/osteonectin, cwcv and kazal-like domains proteoglycan (testican) 3	HGNC:13565	4q32.3
SPON1	spondin 1, extracellular matrix protein	HGNC:11252	11p15.2
SPRY2	sprouty homolog 2 (Drosophila)	HGNC:11270	13q31.1
SPRYD7	SPRY domain containing 7	HGNC:14297	13q14.3
SQSTM1	sequestosome 1	HGNC:11280	5q35
SRD5A2	steroid-5-alpha-reductase, alpha polypeptide 2 (3-oxo-5 alpha-steroid delta 4-dehydrogenase alpha 2)	HGNC:11285	2p23.1
SRM	spermidine synthase	HGNC:11296	1p36-p22
SRPR	signal recognition particle receptor (docking protein)	HGNC:11307	11q24-q25
SRPX	sushi-repeat containing protein, X-linked	HGNC:11309	Xp21.1
SRR	serine racemase	HGNC:14398	17p13
SRSF2	serine/arginine-rich splicing factor 2	HGNC:10783	17q25.2
SRSF8	serine/arginine-rich splicing factor 8	HGNC:16988	11q21
SS18	synovial sarcoma translocation, chromosome 18	HGNC:11340	18q11.2
SSPN	sarcospan	HGNC:11322	12p11.2
ST14	suppression of tumorigenicity 14 (colon carcinoma)	HGNC:11344	11q24-q25
ST3GAL1	ST3 beta-galactoside alpha-2,3-sialyltransferase 1	HGNC:10862	8q24.22
ST6GAL1	ST6 beta-galactosamide alpha-2,6-sialyltranferase 1	HGNC:10860	3q27-q28
ST6GALNAC2	ST6 (alpha-N-acetyl-neuraminyl-2,3-beta-galactosyl-1,3)-N-acetylgalactosaminide alpha-2,6-sialyltransferase 2	HGNC:10867	17q25.1
STAC	SH3 and cysteine rich domain	HGNC:11353	3p22.3
STAR	steroidogenic acute regulatory protein	HGNC:11359	8p11.2
STAT3	signal transducer and activator of transcription 3 (acute-phase response factor)	HGNC:11364	17q21
STAT5B	signal transducer and activator of transcription 5B	HGNC:11367	17q11.2
STAU2	staufen double-stranded RNA binding protein 2	HGNC:11371	8q21.11
STBD1	starch binding domain 1	HGNC:24854	4q21.1
STH	saitohin	HGNC:18839	17q21.31
STIL	SCL/TAL1 interrupting locus	HGNC:10879	1p32
STK16	serine/threonine kinase 16	HGNC:11394	2q35
STK36	serine/threonine kinase 36	HGNC:17209	2q35
STK38L	serine/threonine kinase 38 like	HGNC:17848	12p11.23
STRA13	stimulated by retinoic acid 13	HGNC:11422	17q25.3
STT3A	STT3A, subunit of the oligosaccharyltransferase complex (catalytic)	HGNC:6172	11q23.3
STX10	syntaxin 10	HGNC:11428	19p13.13
STX12	syntaxin 12	HGNC:11430	1p35.3
STX2	syntaxin 2	HGNC:3403	12q24
STXBP4	syntaxin binding protein 4	HGNC:19694	17q22
SUGP1	SURP and G patch domain containing 1	HGNC:18643	19p13
SUGP2	SURP and G patch domain containing 2	HGNC:18641	19p13
SULT1A3	sulfotransferase family, cytosolic, 1A, phenol-preferring, member 3	HGNC:11455	16p11.2
SULT1A4	sulfotransferase family, cytosolic, 1A, phenol-preferring, member 4	HGNC:30004	16p11.2
SULT4A1	sulfotransferase family 4A, member 1	HGNC:14903	22q13.2
SUPT6H	suppressor of Ty 6 homolog (S. cerevisiae)	HGNC:11470	17q11.2
SVIL	supervillin	HGNC:11480	10p11.2
SYN1	synapsin I	HGNC:11494	Xp11.2
SYN3	synapsin III	HGNC:11496	22q12.3
SYT1	synaptotagmin I	HGNC:11509	12q21.2
SYT11	synaptotagmin XI	HGNC:19239	1q22
TAF1	TAF1 RNA polymerase II, TATA box binding protein (TBP)-associated factor, 250kDa	HGNC:11535	Xq13.1
TAF5L	TAF5-like RNA polymerase II, p300/CBP-associated factor (PCAF)-associated factor, 65kDa	HGNC:17304	1q42.11-q42.3
TAF9	TAF9 RNA polymerase II, TATA box binding protein (TBP)-associated factor, 32kDa	HGNC:11542	5q13.2
TAOK3	TAO kinase 3	HGNC:18133	12q
TAPBP	TAP binding protein (tapasin)	HGNC:11566	6p21.3
TARP	Data not found
TARS2	threonyl-tRNA synthetase 2, mitochondrial (putative)	HGNC:30740	1q21.2
TAX1BP3	Tax1 (human T-cell leukemia virus type I) binding protein 3	HGNC:30684	17p13
TAZ	tafazzin	HGNC:11577	Xq28
TBC1D3B	TBC1 domain family, member 3B	HGNC:27011	17q12
TBL1X	transducin (beta)-like 1X-linked	HGNC:11585	Xp22.3
TCEA2	transcription elongation factor A (SII), 2	HGNC:11614	20q13.33
TCEB3	transcription elongation factor B (SIII), polypeptide 3 (110kDa, elongin A)	HGNC:11620	1p36.1
TCF12	transcription factor 12	HGNC:11623	15q21
TCF21	transcription factor 21	HGNC:11632	6q23.2
TCL1B	T-cell leukemia/lymphoma 1B	HGNC:11649	14q32.1
TCN2	transcobalamin II	HGNC:11653	22q12.2
TCTA	T-cell leukemia translocation altered	HGNC:11692	3p21
TDRD6	tudor domain containing 6	HGNC:21339	6p12.3
TELO2	telomere maintenance 2	HGNC:29099	16p13.3
TERF1	telomeric repeat binding factor (NIMA-interacting) 1	HGNC:11728	8q21.11
TESK2	testis-specific kinase 2	HGNC:11732	1p32
TFCP2	transcription factor CP2	HGNC:11748	12q13
TFE3	transcription factor binding to IGHM enhancer 3	HGNC:11752	Xp11.22
TFPI	tissue factor pathway inhibitor (lipoprotein-associated coagulation inhibitor)	HGNC:11760	2q32
TFRC	transferrin receptor	HGNC:11763	3q29
TGFB1I1	transforming growth factor beta 1 induced transcript 1	HGNC:11767	16p11
TGFB2	transforming growth factor, beta 2	HGNC:11768	1q41
TGFB3	transforming growth factor, beta 3	HGNC:11769	14q24
TGFBR3	transforming growth factor, beta receptor III	HGNC:11774	1p33-p32
THBS4	thrombospondin 4	HGNC:11788	5q13
THOC2	THO complex 2	HGNC:19073	Xq25-q26.3
THYN1	thymocyte nuclear protein 1	HGNC:29560	11q25
TIMM44	translocase of inner mitochondrial membrane 44 homolog (yeast)	HGNC:17316	19p13.2
TIMP1	TIMP metallopeptidase inhibitor 1	HGNC:11820	Xp11.3-p11.23
TIMP3	TIMP metallopeptidase inhibitor 3	HGNC:11822	22q12.3
TLE2	transducin-like enhancer of split 2	HGNC:11838	19p13.3
TLL2	tolloid-like 2	HGNC:11844	10q23-q24
TLX2	T-cell leukemia homeobox 2	HGNC:5057	2p13.1
TM4SF1	transmembrane 4 L six family member 1	HGNC:11853	3q21-q25
TM9SF1	transmembrane 9 superfamily member 1	HGNC:11864	14q11.2
TMCO6	transmembrane and coiled-coil domains 6	HGNC:28814	5q31.3
TMED3	transmembrane emp24 protein transport domain containing 3	HGNC:28889	15q24-q25
TMEM106C	transmembrane protein 106C	HGNC:28775	12q13.1
TMEM115	transmembrane protein 115	HGNC:30055	3p21.31
TMEM158	transmembrane protein 158 (gene/pseudogene)	HGNC:30293	3p21.31
TMEM186	transmembrane protein 186	HGNC:24530	16p13.2
TMEM198	transmembrane protein 198	HGNC:33704	2q35
TMEM204	transmembrane protein 204	HGNC:14158	16p13.3
TMEM5	transmembrane protein 5	HGNC:13530	12q14.1
TMEM51	transmembrane protein 51	HGNC:25488	1p36.21
TMEM80	transmembrane protein 80	HGNC:27453	11p15.5
TMEM93	ER membrane protein complex subunit 6	HGNC:28430	17p13.2
TMOD1	tropomodulin 1	HGNC:11871	9q22
TMSB15A	thymosin beta 15a	HGNC:30744	Xq21.33-q22.3
TMX2	thioredoxin-related transmembrane protein 2	HGNC:30739	11q12.1
TMX2-CTNND1	TMX2-CTNND1 readthrough (NMD candidate)	HGNC:41992	11q12.1
TNC	tenascin C	HGNC:5318	9q33.1
TNFAIP6	tumor necrosis factor, alpha-induced protein 6	HGNC:11898	2q23.3
TNFAIP8	tumor necrosis factor, alpha-induced protein 8	HGNC:17260	5q23.1
TNFRSF14	tumor necrosis factor receptor superfamily, member 14	HGNC:11912	1p36.32
TNFRSF6B	tumor necrosis factor receptor superfamily, member 6b, decoy	HGNC:11921	20q13.33
TNFSF10	tumor necrosis factor (ligand) superfamily, member 10	HGNC:11925	3q26
TNIP1	TNFAIP3 interacting protein 1	HGNC:16903	5q32-q33.1
TNNC2	troponin C type 2 (fast)	HGNC:11944	20q12-q13.11
TNP2	transition protein 2 (during histone to protamine replacement)	HGNC:11952	16p13.13
TOB2	transducer of ERBB2, 2	HGNC:11980	22q13.2
TOE1	target of EGR1, member 1 (nuclear)	HGNC:15954	1p33
TOM1	target of myb1 (chicken)	HGNC:11982	22q13.1
TOM1L1	target of myb1 (chicken)-like 1	HGNC:11983	17q23.2
TOP2B	topoisomerase (DNA) II beta 180kDa	HGNC:11990	3p24.2
TOR1AIP1	torsin A interacting protein 1	HGNC:29456	1q24.2
TOX	thymocyte selection-associated high mobility group box	HGNC:18988	8q12.2-q12.3
TOX3	TOX high mobility group box family member 3	HGNC:11972	16q12.1
TOX4	TOX high mobility group box family member 4	HGNC:20161	14q11.2
TP53RK	TP53 regulating kinase	HGNC:16197	20q13.2
TP53TG1	TP53 target 1 (non-protein coding)	HGNC:17026	7q21.1
TP63	tumor protein p63	HGNC:15979	3q27-q29
TPM2	tropomyosin 2 (beta)	HGNC:12011	9p13
TRA2B	transformer 2 beta homolog (Drosophila)	HGNC:10781	3q26.2-q27
TRAF1	TNF receptor-associated factor 1	HGNC:12031	9q33-q34
TRAF3IP2	TRAF3 interacting protein 2	HGNC:1343	6q21
TRAF3IP2-AS1	TRAF3IP2 antisense RNA 1	HGNC:40005	6q21
TRAF4	TNF receptor-associated factor 4	HGNC:12034	17q11-q21.3
TRAF5	TNF receptor-associated factor 5	HGNC:12035	1q32
TRAK1	trafficking protein, kinesin binding 1	HGNC:29947	3p22.1
TRAPPC10	trafficking protein particle complex 10	HGNC:11868	21q22.3
TRIB1	tribbles pseudokinase 1	HGNC:16891	8q24.13
TRIM22	tripartite motif containing 22	HGNC:16379	11p15
TRIM23	tripartite motif containing 23	HGNC:660	5q12.3
TRIM27	tripartite motif containing 27	HGNC:9975	6p22
TRIM29	tripartite motif containing 29	HGNC:17274	11q23.3
TRIM3	tripartite motif containing 3	HGNC:10064	11p15.5
TRO	trophinin	HGNC:12326	Xp11.22-p11.21
TRPC1	transient receptor potential cation channel, subfamily C, member 1	HGNC:12333	3q23
TRPV1	transient receptor potential cation channel, subfamily V, member 1	HGNC:12716	17p13.2
TRY6	protease, serine, 3 pseudogene 2	HGNC:43788	7q34
TSC2	tuberous sclerosis 2	HGNC:12363	16p13.3
TSPAN1	tetraspanin 1	HGNC:20657	1p33
TSPAN6	tetraspanin 6	HGNC:11858	Xq22
TSPAN7	tetraspanin 7	HGNC:11854	Xp11.4
TSPAN8	tetraspanin 8	HGNC:11855	12q14.1-q21.1
TSPYL4	TSPY-like 4	HGNC:21559	6q22.1
TSR1	TSR1, 20S rRNA accumulation, homolog (S. cerevisiae)	HGNC:25542	17p13.3
TSR2	TSR2, 20S rRNA accumulation, homolog (S. cerevisiae)	HGNC:25455	Xp11.22
TSSK2	testis-specific serine kinase 2	HGNC:11401	22q11.21
TST	thiosulfate sulfurtransferase (rhodanese)	HGNC:12388	22q13.1
TSTA3	tissue specific transplantation antigen P35B	HGNC:12390	8q24.3
TSTD2	thiosulfate sulfurtransferase (rhodanese)-like domain containing 2	HGNC:30087	9q22.33
TTC28	tetratricopeptide repeat domain 28	HGNC:29179	22q12.1
TTC28-AS1	TTC28 antisense RNA 1	HGNC:29336	22q12.1
TTLL12	tubulin tyrosine ligase-like family, member 12	HGNC:28974	22q13.31
TUBA3D	tubulin, alpha 3d	HGNC:24071	2q21.1
TUBA4A	tubulin, alpha 4a	HGNC:12407	2q36.1
TUBA4B	tubulin, alpha 4b (pseudogene)	HGNC:18637	2q35
TUBB2C	tubulin, beta 4B class IVb	HGNC:20771	9q34.3
TUFT1	tuftelin 1	HGNC:12422	1q21
TUSC3	tumor suppressor candidate 3	HGNC:30242	8p22
TXNDC9	thioredoxin domain containing 9	HGNC:24110	2q11.2
TXNIP	thioredoxin interacting protein	HGNC:16952	1q11
TXNL4A	thioredoxin-like 4A	HGNC:30551	18q23
TYMS	thymidylate synthetase	HGNC:12441	18p11.31-p11.21
U2SURP	U2 snRNP-associated SURP domain containing	HGNC:30855	3q23
UAP1	UDP-N-acetylglucosamine pyrophosphorylase 1	HGNC:12457	1q23.2
UBE2L3	ubiquitin-conjugating enzyme E2L 3	HGNC:12488	22q11.2
UBL4A	ubiquitin-like 4A	HGNC:12505	Xq28
UBTD1	ubiquitin domain containing 1	HGNC:25683	10q24.2
UCHL1	ubiquitin carboxyl-terminal esterase L1 (ubiquitin thiolesterase)	HGNC:12513	4p13
UCK2	uridine-cytidine kinase 2	HGNC:12562	1p32
UGDH	UDP-glucose 6-dehydrogenase	HGNC:12525	4p14
ULK2	unc-51 like autophagy activating kinase 2	HGNC:13480	17p11.2
UNC13B	unc-13 homolog B (C. elegans)	HGNC:12566	9p13.3
URB2	URB2 ribosome biogenesis 2 homolog (S. cerevisiae)	HGNC:28967	1q42.13
USO1	USO1 vesicle transport factor	HGNC:30904	4q21.1
USP11	ubiquitin specific peptidase 11	HGNC:12609	Xp11.23
USP12	ubiquitin specific peptidase 12	HGNC:20485	13q12.13
UTF1	undifferentiated embryonic cell transcription factor 1	HGNC:12634	10q26
UTP14C	UTP14, U3 small nucleolar ribonucleoprotein, homolog C (yeast)	HGNC:20321	13q12.2-q13.3
VAMP8	vesicle-associated membrane protein 8	HGNC:12647	2p12-p11.2
VDAC1	voltage-dependent anion channel 1	HGNC:12669	5q31
VDAC2	voltage-dependent anion channel 2	HGNC:12672	10q22
VPS13A	vacuolar protein sorting 13 homolog A (S. cerevisiae)	HGNC:1908	9q21
VPS26B	vacuolar protein sorting 26 homolog B (S. pombe)	HGNC:28119	11q25
VPS37A	vacuolar protein sorting 37 homolog A (S. cerevisiae)	HGNC:24928	8p22
VPS52	vacuolar protein sorting 52 homolog (S. cerevisiae)	HGNC:10518	6p21.3
VRK1	vaccinia related kinase 1	HGNC:12718	14q32.2
VRK2	vaccinia related kinase 2	HGNC:12719	2p16.1
VWA5A	von Willebrand factor A domain containing 5A	HGNC:6658	11q24.1
VWF	von Willebrand factor	HGNC:12726	12p13.3
WASF1	WAS protein family, member 1	HGNC:12732	6q21
WBP1	WW domain binding protein 1	HGNC:12737	2p12
WBP4	WW domain binding protein 4	HGNC:12739	13q13.3
WDR18	WD repeat domain 18	HGNC:17956	19p13.3
WDR46	WD repeat domain 46	HGNC:13923	6p21.3
WDR6	WD repeat domain 6	HGNC:12758	3p21.31
WDR65	cilia and flagella associated protein 57	HGNC:26485	1p34.2
WEE1	WEE1 G2 checkpoint kinase	HGNC:12761	11p15.4
WFDC8	WAP four-disulfide core domain 8	HGNC:16163	20q13.11
WHSC1	Wolf-Hirschhorn syndrome candidate 1	HGNC:12766	4p16.3
WHSC2	negative elongation factor complex member A	HGNC:12768	4p16.3
WIF1	WNT inhibitory factor 1	HGNC:18081	12q14.2
WNT11	wingless-type MMTV integration site family, member 11	HGNC:12776	11q13.5
WSB2	WD repeat and SOCS box containing 2	HGNC:19222	12q24.23
WT1	Wilms tumor 1	HGNC:12796	11p13
WT1-AS	WT1 antisense RNA	HGNC:18135	11p13
XPO6	exportin 6	HGNC:19733	16p11.2
XPOT	exportin, tRNA	HGNC:12826	12q14.1
XRRA1	X-ray radiation resistance associated 1	HGNC:18868	11q13.4
YBX1	Y box binding protein 1	HGNC:8014	1p34
YIPF1	Yip1 domain family, member 1	HGNC:25231	1p33-p32.1
ZBED1	zinc finger, BED-type containing 1	HGNC:447	Xp22.33 and Yp11
ZBTB1	zinc finger and BTB domain containing 1	HGNC:20259	14q23.3
ZBTB22	zinc finger and BTB domain containing 22	HGNC:13085	6p21.3
ZBTB25	zinc finger and BTB domain containing 25	HGNC:13112	14q23-q24
ZBTB46	zinc finger and BTB domain containing 46	HGNC:16094	20q13.33
ZBTB7A	zinc finger and BTB domain containing 7A	HGNC:18078	19p13.3
ZCCHC14	zinc finger, CCHC domain containing 14	HGNC:24134	16q24.2
ZDHHC16	zinc finger, DHHC-type containing 16	HGNC:20714	10q24.1
ZFAND2B	zinc finger, AN1-type domain 2B	HGNC:25206	2q35
ZFP36	ZFP36 ring finger protein	HGNC:12862	19q13.1
ZFP36L1	ZFP36 ring finger protein-like 1	HGNC:1107	14q22-q24
ZGLP1	zinc finger, GATA-like protein 1	HGNC:37245	19p13.2
ZGPAT	zinc finger, CCCH-type with G patch domain	HGNC:15948	20q13.3
ZIM2	zinc finger, imprinted 2	HGNC:12875	19q13.4
ZKSCAN1	zinc finger with KRAB and SCAN domains 1	HGNC:13101	7q22
ZMYM3	zinc finger, MYM-type 3	HGNC:13054	Xq13.1
ZMYND8	zinc finger, MYND-type containing 8	HGNC:9397	20q13.12
ZNF117	zinc finger protein 117	HGNC:12897	7q11.2
ZNF134	zinc finger protein 134	HGNC:12918	19q13.4
ZNF142	zinc finger protein 142	HGNC:12927	2q35
ZNF175	zinc finger protein 175	HGNC:12964	19q13.4
ZNF205	zinc finger protein 205	HGNC:12996	16p13.3
ZNF217	zinc finger protein 217	HGNC:13009	20q13.2
ZNF238	zinc finger and BTB domain containing 18	HGNC:13030	1q44
ZNF280A	zinc finger protein 280A	HGNC:18597	22q11.21
ZNF280B	zinc finger protein 280B	HGNC:23022	22q11.2
ZNF350	zinc finger protein 350	HGNC:16656	19q13.41
ZNF408	zinc finger protein 408	HGNC:20041	11p11.2
ZNF423	zinc finger protein 423	HGNC:16762	16q12
ZNF513	zinc finger protein 513	HGNC:26498	2p23.3
ZNF516	zinc finger protein 516	HGNC:28990	18q23
ZNF532	zinc finger protein 532	HGNC:30940	18q21.32
ZNF593	zinc finger protein 593	HGNC:30943	1p35.3
ZNF623	zinc finger protein 623	HGNC:29084	8q24.3
ZNF710	zinc finger protein 710	HGNC:25352	15q26.1
ZNF783	zinc finger family member 783	HGNC:27222	7q36.1
ZNF827	zinc finger protein 827	HGNC:27193	4q31.22
ZNF862	zinc finger protein 862	HGNC:34519	7q36.1
ZNF91	zinc finger protein 91	HGNC:13166	19p12
ZNRD1	zinc ribbon domain containing 1	HGNC:13182	6p21
ZNRD1-AS1	ZNRD1 antisense RNA 1	HGNC:13924	6p21.33
ZWINT	ZW10 interacting kinetochore protein	HGNC:13195	10q21-q22
