# Supplementary material for: A New Combinatorial Optimization Approach for Integrated Feature Selection Using Different Datasets: A Prostate Cancer Transcriptomic Study
Source: PLoS One. 2015 Jun 24;10(6):e0127702. doi: 10.1371/journal.pone.0127702 (PMC4480358; doi:10.1371/journal.pone.0127702)
Supplement: S5 Table — An XLS file contains the list of 120 genes which are common in all the six datasets and the annotation details with the heatmap in sheet 1 and the list of 186 genes common in five or more datasets with annotation details and heatmap in sheet 2. (XLS) [file pone.0127702.s005.xls]

## Sheet: Combined6
			Coloured Alfa Beta Result for the genes common in all six datasets													the genes captured only by CABK method is given in red colour.
			Normal vs. Primary tumour
															Combination of Probes(DatasetName:ProbeID)	Symbol	Name	RepProtAcc	Cytoband	SumFunc
															|L2695:f35369|L3044:f35309|L3289:f35309|Welsh:32634_s_at|Uma:32634_s_at|Singh:32634_s_at	ICA1	Islet cell autoantigen 1, 69kDa	NP_071683	7p22	The protein encoded by this gene is a 69-kD peptide autoantigen associated with insulin-dependent diabetes mellitus. Alternate splicing within the coding region generates 3 transcript variants. All three splice variants encode the conserved T-cell epitope (in exon 2) recognized by autoreactive T cells in diabetic children.
															|L2695:f33094|L3044:f5482|L3289:f35138|Welsh:36484_at|Uma:36483_at|Singh:36483_at	GALNT3	UDP-N-acetyl-alpha-D-galactosamine:polypeptide N-acetylgalactosaminyltransferase 3 (GalNAc-T3)	NP_004473	2q24-q31	This gene encodes UDP-GalNAc transferase 3, a member of the GalNAc-transferases family. This family transfers an N-acetyl galactosamine to the hydroxyl group of a serine or threonine residue in the first step of O-linked oligosaccharide biosynthesis. Individual GalNAc-transferases have distinct activities and initiation of O-glycosylation is regulated by a repertoire of GalNAc-transferases. The p…
															|L2695:f16333|L3044:f18929|L3289:f18929|Welsh:32001_s_at|Uma:32001_s_at|Singh:32001_s_at	PCSK6	proprotein convertase subtilisin/kexin type 6	NP_001278238.1	15q26.3	Likely to represent an endoprotease activity within the constitutive secretory pathway, with uniquerestricted distribution in both neuroendocrine and non-neuroendocrine tissues and capable of cleavage at theRX(K/R)R consensus motif
															|L2695:f35455|L3044:f34287|L3289:f34287|Welsh:39598_at|Uma:39598_at|Singh:38614_s_at	BCYRN1;GJB1;ZMYM3;NONO;ITGB1BP2;TAF1;INGX;OGT;ACRC;CXCR3;LOC100132741;FLJ46446;CXorf49B;CXorf49	brain cytoplasmic RNA 1 (non-protein coding) ;Gap junction protein, beta 1, 32kDa;Zinc finger, MYM-type 3;Non-POU domain containing, octamer-binding;Integrin beta 1 binding protein (melusin) 2;TAF1 RNA polymerase II, TATA box binding protein (TBP)-associated factor, 250kDa;Inhibitor of growth family, X-linked, pseudogene;O-linked N-acetylglucosamine (GlcNAc) transferase (UDP-N-acetylglucosamine:p…	NP_000157;NP_963893;NP_031389;NP_036410;NP_620278;;NP_858059;NP_443189;NP_001495;	Xq13.1;Xq13.1;Xq13.1;Xq12-q13.1;Xq13.1;Xq12;Xq13;Xq13.1;Xq13;Xq13.1;;Xq13.1;Xq13.1;	Initiation of transcription by RNA polymerase II requires the activities of more than 70 polypeptides. The protein that coordinates these activities is the basal transcription factor TFIID, which binds to the core promoter to position the polymerase properly, serves as the scaffold for assembly of the remainder of the transcription complex, and acts as a channel for regulatory signals. TFIID is c…
															|L2695:f44074|L3044:f16527|L3289:f41754|Welsh:39748_at|Uma:39748_at|Singh:39748_at	SLC7A1	Solute carrier family 7 (cationic amino acid transporter, y+ system), member 1	NP_003036	13q12-q14	This gene encodes UDP-GalNAc transferase 3, a member of the GalNAc-transferases family. This family transfers an N-acetyl galactosamine to the hydroxyl group of a serine or threonine residue in the first step of O-linked oligosaccharide biosynthesis. Individual GalNAc-transferases have distinct activities and initiation of O-glycosylation is regulated by a repertoire of GalNAc-transferases. The p…
															|L2695:f31570|L3044:f8994|L3289:f35262|Welsh:39732_at|Uma:39732_at|Singh:39732_at	MAP7	Microtubule-associated protein 7	NP_003971	6q23.3	The product of this gene is a microtubule-associated protein that is predominantly expressed in cells of epithelial origin. Microtubule-associated proteins are thought to be involved in microtubule dynamics, which is essential for cell polarization and differentiation. This protein has been shown to be able to stabilize microtubules, and may serve to modulate microtubule functions. Studies of the…
															|L2695:f32664|L3044:f27309|L3289:f27309|Welsh:33375_at|Uma:33375_at|Singh:33375_at	MYO6	Myosin VI	NP_004990	6q13	Myosin VI is a molecular motor involved in intracellular vesicle and organelle transport. It is one of the so-called unconventional myosins.[supplied by OMIM]
															|L2695:f2701|L3044:f31476|L3289:f31476|Welsh:39925_at|Uma:39925_at|Singh:39925_at	COL9A2	Collagen, type IX, alpha 2	NP_001843	1p33-p32	This gene encodes one of the three alpha chains of type IX collagen, the major collagen component of hyaline cartilage. Type IX collagen, a heterotrimeric molecule, is usually found in tissues containing type II collagen, a fibrillar collagen. This chain is unusual in that, unlike the other two type IX alpha chains, it contains a covalently attached glycosaminoglycan side chain. Mutations in this…
															|L2695:f44306|L3044:f7122|L3289:f37581|Welsh:38218_at|Uma:38218_at|Singh:38218_at	GCNT1	Glucosaminyl (N-acetyl) transferase 1, core 2	NP_001481	9q13	This gene is a member of the beta-1,6-N-acetylglucosaminyltransferase gene family. It is essential to the formation of Gal beta 1-3(GlcNAc beta 1-6)GalNAc structures and the core 2 O-glycan branch. The gene coding this enzyme was originally mapped to 9q21, but was later localized to 9q13 by another group.
															|L2695:f37438|L3044:f39830|L3289:f39830|Welsh:41706_at|Uma:41706_at|Singh:41706_at	C1QTNF3-AMACR;AMACR;C1QTNF3	Data not found;Alpha-methylacyl-CoA racemase;C1q and tumor necrosis factor related protein 3	NP_003971;NP_004990	5p13;5p13	Racemization of 2-methyl-branched fatty acid CoA esters. Responsible for the conversion ofpristanoyl-CoA and C27-bile acyl-CoAs to their (S)-stereoisomers
															|L2695:f11412|L3044:f12464|L3289:f12464|Welsh:34050_at|Uma:34050_at|Singh:34050_at	ACSM1	Acyl-CoA synthetase medium-chain family member 1	NP_443188	16p12.3	The product of this gene is a microtubule-associated protein that is predominantly expressed in cells of epithelial origin. Microtubule-associated proteins are thought to be involved in microtubule dynamics, which is essential for cell polarization and differentiation. This protein has been shown to be able to stabilize microtubules, and may serve to modulate microtubule functions. Studies of the…
															|L2695:f14927|L3044:f14831|L3289:f14831|Welsh:36965_at|Uma:36967_g_at|Singh:36965_at	ANK3	Ankyrin 3, node of Ranvier (ankyrin G)	NP_066267	10q21	Ankyrins are a family of proteins that are believed to link the integral membrane proteins to the underlying spectrin-actin cytoskeleton and play key roles in activities such as cell motility, activation, proliferation, contact, and the maintenance of specialized membrane domains. Multiple isoforms of ankyrin with different affinities for various target proteins are expressed in a tissue-specific…
															|L2695:f20946|L3044:f35553|L3289:f35553|Welsh:35214_at|Uma:35214_at|Singh:35214_at	UGDH	UDP-glucose 6-dehydrogenase	NP_003350	4p15.1	The protein encoded by this gene converts UDP-glucose to UDP-glucuronate and thereby participates in the biosynthesis of glycosaminoglycans such as hyaluronan, chondroitin sulfate, and heparan sulfate. These glycosylated compounds are common components of the extracellular matrix and likely play roles in signal transduction, cell migration, and cancer growth and metastasis. The expression of this…
															|L2695:f15006|L3044:f18342|L3289:f13629|Welsh:33131_at|Uma:33131_at|Singh:33131_at	SOX4	SRY (sex determining region Y)-box 4	NP_003098	6p22.3	This intronless gene encodes a member of the SOX (SRY-related HMG-box) family of transcription factors involved in the regulation of embryonic development and in the determination of the cell fate. The encoded protein may act as a transcriptional regulator after forming a protein complex with other proteins, such as syndecan binding protein (syntenin). The protein may function in the apoptosis pa…
															|L2695:f7291|L3044:f14964|L3289:f2691|Welsh:32034_at|Uma:32034_at|Singh:32034_at	ZNF217	zinc finger protein 217	NP_006517.1	20q13.2	Binds to the promoters of target genes and functions as repressor. Promotes cell proliferation andantagonizes cell death. Promotes phosphorylation of AKT1 at 'Ser-473'
															|L2695:f41979|L3044:f36211|L3289:f36211|Welsh:39542_at|Uma:39542_at|Singh:39542_at	ENC1	Ectodermal-neural cortex 1 (with BTB-like domain)	NP_003624	5q13	DNA damage and/or hyperproliferative signals activate wildtype p53 tumor suppressor protein (TP53; MIM 191170), inducing cell cycle arrest or apoptosis. Mutations that inactivate p53 occur in 50% of all tumors. Polyak et al. (1997) used serial analysis of gene expression (SAGE) to evaluate cellular mRNA levels in a colorectal cancer cell line transfected with p53. Of 7,202 transcripts identified,…
															|L2695:f11222|L3044:f13054|L3289:f8642|Welsh:36918_at|Uma:36918_at|Singh:36918_at	GUCY1A3	Guanylate cyclase 1, soluble, alpha 3	NP_000847	4q31.3-q33|4q31.1-q31.2	Soluble guanylate cyclase (sGC), a heterodimeric protein consisting of an alpha and a beta subunit, catalyzes the conversion of GTP to the second messenger cGMP and functions as the main receptor for nitric oxide and nitrovasodilator drugs (Zabel et al., 1998).[supplied by OMIM]
															|L2695:f40766|L3044:f26446|L3289:f26446|Welsh:33358_at|Uma:33358_at|Singh:33358_at	PPM1H	Protein phosphatase, Mg2+/Mn2+ dependent, 1H	NP_001011513.3	12q14.1	GO annotations related to this gene include phosphoprotein phosphatase activity
															|L2695:f3928|L3044:f7792|L3289:f7792|Welsh:37366_at|Uma:37366_at|Singh:40059_r_at	PDLIM5	PDZ and LIM domain 5	NP_006448	4q22	The protein encoded by this gene is a LIM domain protein. LIM domains are cysteine-rich double zinc fingers composed of 50 to 60 amino acids that are involved in protein-protein interactions. LIM domain-containing proteins are scaffolds for the formation of multiprotein complexes. The proteins are involved in cytoskeleton organization, cell lineage specification, organ development, and oncogenesi…
															|L2695:f40064|L3044:f16102|L3289:f16102|Welsh:41468_at|Uma:41468_at|Singh:41468_at	TARP	TCR gamma alternate reading frame protein	NP_001003806	7p15-p14	In some non-lymphoid tissues, the unrearranged T cell receptor gamma (TRG@) locus is expressed. The resulting transcript contains a subset of the TRG@ gene segments and is shorter than TRG@ transcripts expressed in lymphoid tissues. This RefSeq record represents the unrearranged TRG@ locus transcript; the complete TRG@ locus is represented by the genomic RefSeq NG_001336. The transcript represent…
															|L2695:f28778|L3044:f39224|L3289:f39224|Welsh:36160_s_at|Uma:36160_s_at|Singh:36160_s_at	PTPRN2;MIR153-2;LOC100506585;MIR595	Protein tyrosine phosphatase, receptor type, N polypeptide 2; data not found	NP_570858	7q36	The protein encoded by this gene is a member of the protein tyrosine phosphatase (PTP) family. PTPs are known to be signaling molecules that regulate a variety of cellular processes including cell growth, differentiation, mitotic cycle, and oncogenic transformation. This PTP possesses an extracellular region, a single transmembrane region, and a single intracellular catalytic domain, and thus rep…
															|L2695:f26255|L3044:f17467|L3289:f40139|Welsh:32684_at|Uma:32684_at|Singh:32684_at	C9orf91	Chromosome 9 open reading frame 91	NP_694590	9q32	DNA methylation
															|L2695:f30148|L3044:f29068|L3289:f29068|Welsh:38716_at|Uma:38716_at|Singh:38716_at	CAMKK2	Calcium/calmodulin-dependent protein kinase kinase 2, beta	NP_757380	12q24.2	The product of this gene belongs to the Serine/Threonine protein kinase family, and to the Ca(2+)/calmodulin-dependent protein kinase subfamily. This protein plays a role in the calcium/calmodulin-dependent (CaM) kinase cascade by phosphorylating the downstream kinases CaMK1 and CaMK4. Seven transcript variants encoding six distinct isoforms have been identified for this gene. Additional splice v…
															|L2695:f26968|L3044:f25344|L3289:f25344|Welsh:37639_at|Uma:37639_at|Singh:37639_at	SCN1B;HPN;LOC100128675	Sodium channel, voltage-gated, type I, beta;Hepsin	NP_950238;NP_892028	19q13.1;19q11-q13.2	Voltage-gated sodium channels are essential for the generation and propagation of action potentials in striated muscle and neuronal tissues. Biochemically, they consist of a large alpha subunit and 1 or 2 smaller beta subunits, such as SCN1B. The alpha subunit alone can exhibit all the functional attributes of a voltage-gated Na+ channel, but requires a beta-1 subunit for normal inactivation kine…
															|L2695:f21536|L3044:f20788|L3289:f20788|Welsh:38464_at|Uma:38464_at|Singh:38464_at	INO80B;INO80B-WBP1;WBP1;MOGS	INO80 complex subunit B;Data not found;WW domain binding protein 1;Mannosyl-oligosaccharide glucosidase	NP_112578;NP_036609;NP_006293	2p13.1;2p12	The globular WW domain is composed of 38 to 40 semiconserved amino acids shared by proteins of diverse functions including structural, regulatory, and signaling proteins. The domain is involved in mediating protein-protein interactions through the binding of polyproline ligands. This gene encodes a WW domain binding protein, which binds to the WW domain of Yes kinase-associated protein by a conse…
															|L2695:f9491|L3044:f9251|L3289:f9251|Welsh:37955_at|Uma:37955_at|Singh:37955_at	CNPY2;PAN2	Canopy 2 homolog (zebrafish);PAN2 poly(A) specific ribonuclease subunit homolog (S. cerevisiae)	NP_055070;NP_055686	12q15;12q13.2	Functions in cytoplasmic mRNA decay
															|L2695:f37167|L3044:f40627|L3289:f40627|Welsh:374_f_at|Uma:41181_r_at|Singh:33689_s_at	DDTL;DDT;GSTT2	D-dopachrome tautomerase-like;D-dopachrome tautomerase;Glutathione S-transferase theta 2	NP_001346;NP_000845	22q11.23	D-dopachrome tautomerase converts D-dopachrome into 5,6-dihydroxyindole. The DDT gene is related to the migration inhibitory factor (MIF) in terms of sequence, enzyme activity, and gene structure. DDT and MIF are closely linked on chromosome 22.Glutathione S-transferase (GSTs) theta 2 (GSTT2) is a member of a superfamily of proteins that catalyze the conjugation of reduced glutathione to a variet…
															|L2695:f24|L3044:f4668|L3289:f4668|Welsh:36587_at|Uma:36587_at|Singh:36587_at	EEF2;SNORD37	Eukaryotic translation elongation factor 2	NP_001952	19pter-q12	This gene encodes a member of the GTP-binding translation elongation factor family. This protein is an essential factor for protein synthesis. It promotes the GTP-dependent translocation of the nascent protein chain from the A-site to the P-site of the ribosome. This protein is completely inactivated by EF-2 kinase phosporylation.
															|L2695:f4266|L3044:f130|L3289:f130|Welsh:40435_at|Uma:40435_at|Singh:40435_at	SLC25A6	Solute carrier family 25 (mitochondrial carrier; adenine nucleotide translocator), member 6	NP_001627	Xp22.32 and Yp11.3	Catalyzes the exchange of cytoplasmic ADP with mitochondrial ATP across the mitochondrial innermembrane. May participate in the formation of the permeability transition pore complex (PTPC) responsible for therelease of mitochondrial products that triggers apoptosis
															|L2695:f3894|L3044:f6337|L3289:f3614|Welsh:31545_at|Uma:31545_at|Singh:31545_at	VPS52;RPS18;B3GALT4;WDR46;PFDN6;RGL2;TAPBP;ZBTB22;DAXX	Vacuolar protein sorting 52 homolog (S. cerevisiae) ;Ribosomal protein S18 ;UDP-Gal:betaGlcNAc beta 1,3-galactosyltransferase, polypeptide 4 ;WD repeat domain 46;Prefoldin subunit 6;Ral guanine nucleotide dissociation stimulator-like 2;TAP binding protein (tapasin);Data not found;Death-domain associated protein	NP_542131;NP_072045;NP_003773;NP_005443;NP_055075;NP_004752;NP_757346;NP_001341	6p21.3	This gene encodes a protein that is similar to the S. cerevisiae suppressor of actin mutations 2 gene. The rat, mouse, and human proteins share a high percentage of identity to each other (95-98%). This gene lies in a head-to-head orientation with the gene encoding ribosomal protein S18. Two transcript variants have been identified for this gene.Ribosomes, the organelles that catalyze protein syn…
															|L2695:f37436|L3044:f39828|L3289:f39828|Welsh:31568_at|Uma:31568_at|Singh:31568_at	RPS10-NUDT3;NUDT3;RPS10	Data not found;Nudix (nucleoside diphosphate linked moiety X)-type motif 3;In multiple clusters	NP_006694.1 ;NP_001005.1	6p21.2	NUDT3 belongs to the MutT, or Nudix, protein family. Nudix proteins act as homeostatic checkpoints at important stages in nucleoside phosphate metabolic pathways, guarding against elevated levels of potentially dangerous intermediates, like 8-oxo-dGTP, which promotes AT-to-CG transversions (Safrany et al., 1998).[supplied by OMIM]
															|L2695:f16672|L3044:f19748|L3289:f19748|Welsh:33820_g_at|Uma:33819_at|Singh:33820_g_at	LDHB	Lactate dehydrogenase B	NP_002291	12p12.2-p12.1	lactate dehydrogenase B,glycolysis,energy pathway
															|L2695:f25093|L3044:f11703|L3289:f11703|Welsh:33994_g_at|Uma:38251_at|Singh:33994_g_at	MYL6B;MYL6;SMARCC2	Myosin, light chain 6B, alkali, smooth muscle and non-muscle;Myosin, light chain 6, alkali, smooth muscle and non-muscle;SWI/SNF related, matrix associated, actin dependent regulator of chromatin, subfamily c, member 2	NP_002466;NP_524149;NP_620706	12q13.13;12q13.2;12q13.2	Myosin is a hexameric ATPase cellular motor protein. It is composed of two heavy chains, two nonphosphorylatable alkali light chains, and two phosphorylatable regulatory light chains. This gene encodes a myosin alkali light chain expressed in both slow-twitch skeletal muscle and in nonmuscle tissue.Myosin is a hexameric ATPase cellular motor protein. It is composed of two heavy chains, two nonpho…
															|L2695:f6668|L3044:f1804|L3289:f1804|Welsh:32314_g_at|Uma:32314_g_at|Singh:32314_g_at	CA9	Carbonic anhydrase IX	NP_001207	9p12	Carbonic anhydrases (CAs) are a large family of zinc metalloenzymes that catalyze the reversible hydration of carbon dioxide. They participate in a variety of biological processes, including respiration, calcification, acid-base balance, bone resorption, and the formation of aqueous humor, cerebrospinal fluid, saliva, and gastric acid. They show extensive diversity in tissue distribution and in t…
															|L2695:f10260|L3044:f9076|L3289:f9076|Welsh:32243_g_at|Uma:32243_g_at|Singh:32243_g_at	CRYAB;HSPB2;HSPB2-C11orf52;C11orf52	Crystallin, alpha B;Heat shock 27kDa protein 2;Data not found;Chromosome 11 open reading frame 52	NP_001876;NP_001532;NP_542390	11q22.3-q23.1;11q22-q23;11q23.1	Crystallins are separated into two classes: taxon-specific, or enzyme, and ubiquitous. The latter class constitutes the major proteins of vertebrate eye lens and maintains the transparency and refractive index of the lens. Since lens central fiber cells lose their nuclei during development, these crystallins are made and then retained throughout life, making them extremely stable proteins. Mammal…
															|L2695:f3215|L3044:f1883|L3289:f1883|Welsh:38057_at|Uma:38057_at|Singh:38059_g_at	DPT	Dermatopontin	NP_001928	1q12-q23	Dermatopontin is an extracellular matrix protein with possible functions in cell-matrix interactions and matrix assembly. The protein is found in various tissues and many of its tyrosine residues are sulphated. Dermatopontin is postulated to modify the behavior of TGF-beta through interaction with decorin.
															|L2695:f17538|L3044:f34268|L3289:f34268|Welsh:1734_at|Uma:1767_s_at|Singh:1767_s_at	TGFB3	Transforming growth factor, beta 3	NP_003230	14q24	Involved in embryogenesis and cell differentiation
															|L2695:f24131|L3044:f23547|L3289:f23547|Welsh:37326_at|Uma:37326_at|Singh:37326_at	PLP2;PRICKLE3	Proteolipid protein 2 (colonic epithelium-enriched);Prickle homolog 3 (Drosophila)	NP_002659;NP_006141	Xp11.23;Xp11.23	LIM domain only 6 is a three LIM domain-containing protein. The LIM domain is a cysteine-rich sequence motif that binds zinc atoms to form a specific protein-binding interface for protein-protein interactions.
															|L2695:f37082|L3044:f32334|L3289:f32334|Welsh:769_s_at|Uma:757_at|Singh:769_s_at	ANXA2	Annexin A2	NP_004030	15q22.2	This gene encodes a member of the annexin family. Members of this calcium-dependent phospholipid-binding protein family play a role in the regulation of cellular growth and in signal transduction pathways. This protein functions as an autocrine factor which heightens osteoclast formation and bone resorption. This gene has three pseudogenes located on chromosomes 4, 9 and 10, respectively. Multipl…
															|L2695:f35118|L3044:f16348|L3289:f16348|Welsh:32700_at|Uma:32700_at|Singh:32700_at	GBP2	Guanylate binding protein 2, interferon-inducible	NP_004111	1p22.2	Interferons are cytokines that have antiviral effects and inhibit tumor cell proliferation. They induce a large number of genes in their target cells, including those coding for the guanylate-binding proteins (GBPs). GBPs are characterized by their ability to specifically bind guanine nucleotides (GMP, GDP, and GTP). The protein encoded by this gene is a GTPase that converts GTP to GDP and GMP.
															|L2695:f27244|L3044:f21940|L3289:f21940|Welsh:41385_at|Uma:41385_at|Singh:41385_at	EPB41L3	Erythrocyte membrane protein band 4.1-like 3	NP_036439	18p11.32	Tumor suppressor that inhibits cell proliferation and promotes apoptosis.
															|L2695:f2267|L3044:f32879|L3289:f32879|Welsh:39852_at|Uma:39852_at|Singh:39852_at	SPG20	Spastic paraplegia 20 (Troyer syndrome)	NP_055902	13q13.3	This gene encodes a protein that contains a MIT (Microtubule Interacting and Trafficking molecule) domain. This protein may be involved in endosomal trafficking, microtubule dynamics, or both functions. Mutations associated with this gene cause autosomal recessive spastic paraplegia 20 (Troyer syndrome).
															|L2695:f121|L3044:f27092|L3289:f27092|Welsh:40099_at|Uma:40099_at|Singh:40099_at	ARHGEF2	Rho/Rac guanine nucleotide exchange factor (GEF) 2	NP_004714	1q21-q22	Rho GTPases play a fundamental role in numerous cellular processes that are initiated by extracellular stimuli that work through G protein coupled receptors. The encoded protein may form complex with G proteins and stimulate rho-dependent signals.
															|L2695:f25104|L3044:f33325|L3289:f27980|Welsh:39701_at|Uma:39701_at|Singh:39701_at	ZIM2;PEG3;PEG3-AS1;MIMT1	zinc finger, imprinted 2 ;Paternally expressed 3;Data not found;MER1 repeat containing imprinted transcript 1 (non-protein coding)	NP_006201	19q13.4	involved in transcriptional regulation
															|L2695:f28978|L3044:f28334|L3289:f28334|Welsh:39550_at|Uma:39550_at|Singh:39550_at	GLT25D2	Glycosyltransferase 25 domain containing 2	NP_055916	1q25	Has a beta-galactosyltransferase activity; transfers beta-galactose to hydroxylysine residues on collagen
															|L2695:f13471|L3044:f35970|L3289:f35970|Welsh:35213_at|Uma:35213_at|Singh:35213_at	WBP4	WW domain binding protein 4 (formin binding protein 21)	NP_009118	13q14.11	This gene encodes WW domain-containing binding protein 4. The WW domain represents a small and compact globular structure that interacts with proline-rich ligands. This encoded protein is a general spliceosomal protein that may play a role in cross-intron bridging of U1 and U2 snRNPs in the spliceosomal complex A.
															|L2695:f8705|L3044:f12277|L3289:f12277|Welsh:837_s_at|Uma:837_s_at|Singh:837_s_at	ME1	Malic enzyme 1, NADP(+)-dependent, cytosolic	NP_002386	6q12	This gene encodes a cytosolic, NADP-dependent enzyme that generates NADPH for fatty acid biosynthesis. The activity of this enzyme, the reversible oxidative decarboxylation of malate, links the glycolytic and citric acid cycles. The regulation of expression for this gene is complex. Increased expression can result from elevated levels of thyroid hormones or by higher proportions of carbohydrates …
															|L2695:f37131|L3044:f39659|L3289:f39659|Welsh:39243_s_at|Uma:39243_s_at|Singh:37622_r_at	PSIP1	PC4 and SFRS1 interacting protein 1	NP_150091	9p22.3	Transcriptional coactivator involved in neuroepithelial stem cell differentiation and neurogenesis.
															|L2695:f38361|L3044:f36964|L3289:f36964|Welsh:1276_g_at|Uma:1276_g_at|Singh:38047_at	RBPMS	RNA binding protein with multiple splicing	NP_006858	8p12	This gene encodes a member of the RRM family of RNA-binding proteins. The RRM domain is between 80-100 amino acids in length and family members contain one to four copies of the domain. The RRM domain consists of two short stretches of conserved sequence called RNP1 and RNP2, as well as a few highly conserved hydrophobic residues. The protein encoded by this gene has a single, putative RRM domain…
															|L2695:f9313|L3044:f12601|L3289:f12601|Welsh:38098_at|Uma:38098_at|Singh:38098_at	LPIN1	Lipin 1	NP_663731	2p25.1	This gene represents a candidate gene for human lipodystrophy, characterized by loss of body fat, fatty liver, hypertriglyceridemia, and insulin resistance. Mouse studies suggest that this gene functions during normal adipose tissue development and may also play a role in human triglyceride metabolism.
															|L2695:f12413|L3044:f21595|L3289:f8249|Welsh:38722_at|Uma:38722_at|Singh:38722_at	COL6A1	Collagen, type VI, alpha 1	NP_001839	21q22.3	The collagens are a superfamily of proteins that play a role in maintaining the integrity of various tissues. Collagens are extracellular matrix proteins and have a triple-helical domain as their common structural element. Collagen VI is a major structural component of microfibrils. The basic structural unit of collagen VI is a heterotrimer of the alpha1(VI), alpha2(VI), and alpha3(VI) chains. Th…
															|L2695:f12638|L3044:f18141|L3289:f18141|Welsh:33862_at|Uma:33862_at|Singh:33862_at	PPAP2B	Phosphatidic acid phosphatase type 2B	NP_803133	1p32.2	The protein encoded by this gene is a member of the phosphatidic acid phosphatase (PAP) family. PAPs convert phosphatidic acid to diacylglycerol, and function in de novo synthesis of glycerolipids as well as in receptor-activated signal transduction mediated by phospholipase D. This protein is a membrane glycoprotein localized at the cell plasma membrane. It has been shown to actively hydrolyze e…
															|L2695:f19611|L3044:f26937|L3289:f26937|Welsh:32582_at|Uma:32582_at|Singh:774_g_at	KIAA0430;NDE1;MIR484;MYH11	Regulatory Subunit 34;NudE nuclear distribution gene E homolog 1 (A. nidulans);Data not found;Myosin, heavy chain 11, smooth muscle	NP_061954;NP_060138;NP_074035	16p13.11	Essential regulator of oogenesis required for female meiotic progression to repress transposableThe protein encoded by this gene is a smooth muscle myosin belonging to the myosin heavy chain family. The gene product is a subunit of a hexameric protein that consists of two heavy chain subunits and two pairs of non-identical light chain subunits. It functions as a major contractile protein, convert…
															|L2695:f25581|L3044:f13632|L3289:f24386|Welsh:40069_at|Uma:40069_at|Singh:40069_at	SVIL;MIR604;MIR938	Supervillin; data not found	NP_068506	10p11.2	This gene encodes a bipartite protein with distinct amino- and carboxy-terminal domains. The amino-terminus contains nuclear localization signals and the carboxy-terminus contains numerous consecutive sequences with extensive similarity to proteins in the gelsolin family of actin-binding proteins, which cap, nucleate, and/or sever actin filaments. The gene product is tightly associated with both …
															|L2695:f19545|L3044:f18241|L3289:f18241|Welsh:41744_at|Uma:41743_i_at|Singh:41744_at	OPTN	Optineurin	NP_068815	10p13	This gene encodes the coiled-coil containing protein optineurin. Optineurin may play a role in normal-tension glaucoma and adult-onset primary open angle glaucoma. Optineurin interacts with adenovirus E3-14.7K protein and may utilize tumor necrosis factor-alpha or Fas-ligand pathways to mediate apoptosis, inflammation or vasoconstriction. Optineurin may also function in cellular morphogenesis and…
															|L2695:f3820|L3044:f4712|L3289:f4712|Welsh:32526_at|Uma:41862_at|Singh:32526_at	JAM3;NCAPD3;VPS26B;THYN1;ACAD8	Junctional adhesion molecule 3;Non-SMC condensin II complex, subunit D3;Vacuolar protein sorting 26 homolog B (S. pombe);Thymocyte nuclear protein 1;Acyl-CoA dehydrogenase family, member 8	NP_116190;NP_056076;NP_443107;NP_954995;NP_055199	11q25	Tight junctions represent one mode of cell-to-cell adhesion in epithelial or endothelial cell sheets, forming continuous seals around cells and serving as a physical barrier to prevent solutes and water from passing freely through the paracellular space. The protein encoded by this immunoglobulin superfamily gene member is localized in the tight junctions between high endothelial cells. Unlike ot…
															|L2695:f3249|L3044:f423|L3289:f423|Welsh:32851_at|Uma:34532_at|Singh:32851_at	CELF2	CUGBP, Elav-like family member 2	NP_006552	10p13	RNA-binding protein implicated in the regulation of several post-transcriptional events.
															|L2695:f9562|L3044:f31036|L3289:f31036|Welsh:41870_at|Uma:31617_at|Singh:41871_at	PDPN	Podoplanin	NP_938203	1p36.21	This gene encodes a type-I integral membrane glycoprotein with diverse distribution in human tissues. The physiological function of this protein may be related to its mucin-type character. The homologous protein in other species has been described as a differentiation antigen and influenza-virus receptor. The specific function of this protein has not been determined but it has been proposed as a …
															|L2695:f23246|L3044:f38922|L3289:f30147|Welsh:35776_at|Uma:39096_at|Singh:488_at	GART;SON;DONSON;CRYZL1;ITSN1	Phosphoribosylglycinamide formyltransferase, phosphoribosylglycinamide synthetase, phosphoribosylaminoimidazole synthetase;SON DNA binding protein;Downstream neighbor of SON;Crystallin, zeta (quinone reductase)-like 1;Intersectin 1 (SH3 domain protein)	NP_780294;NP_620305;NP_665738;NP_665857;NP_003015	21q22.1|21q22.11;21q22.1-q22.2|21q22.11;21q22.1;21q21.3;21q22.1-q22.2	The protein encoded by this gene is a trifunctional polypeptide. It has phosphoribosylglycinamide formyltransferase, phosphoribosylglycinamide synthetase, phosphoribosylaminoimidazole synthetase activity which is required for de novo purine biosynthesis. This enzyme is highly conserved in vertebrates. Alternative splicing of this gene results in two transcript variants encoding different isoforms…
															|L2695:f37357|L3044:f40761|L3289:f40761|Welsh:39388_at|Uma:32104_i_at|Singh:650_s_at	KIAA0913;LOC100507331;NDST2;CAMK2G	Regulatery subunit;N-deacetylase/N-sulfotransferase (heparan glucosaminyl) 2;Calcium/calmodulin-dependent protein kinase II gamma	NP_055852;NP_003626;NP_751913	10q22.2;10q22;10q22	The product of this gene belongs to the Serine/Threonine protein kinase family, and to the Ca(2+)/calmodulin-dependent protein kinase subfamily. Calcium signaling is crucial for several aspects of plasticity at glutamatergic synapses. In mammalian cells the enzyme is composed of four different chains: alpha, beta, gamma, and delta. The product of this gene is a gamma chain. Six alternatively spli…
															|L2695:f33091|L3044:f35135|L3289:f35135|Welsh:35737_at|Uma:35738_at|Singh:35737_at	HMGN4	High mobility group nucleosomal binding domain 4	NP_006344	6p21.3	The protein encoded by this gene, a member of the HMGN protein family, is thought to reduce the compactness of the chromatin fiber in nucleosomes, thereby enhancing transcription from chromatin templates. Transcript variants utilizing alternative polyadenylation signals exist for this gene.
															|L2695:f20532|L3044:f19996|L3289:f19996|Welsh:41143_at|Uma:41288_at|Singh:41144_g_at	CALM1	Calmodulin 1 (phosphorylase kinase, delta)	NP_008819	14q24-q31	Calmodulin is the archetype of the family of calcium-modulated proteins of which nearly 20 members have been found. They are identified by their occurrence in the cytosol or on membranes facing the cytosol and by a high affinity for calcium. Calmodulin contains 149 amino acids and has 4 calcium-binding domains. Its functions include roles in growth and the cell cycle as well as in signal transduc…
															|L2695:f17536|L3044:f17088|L3289:f17088|Welsh:39939_at|Uma:39939_at|Singh:39939_at	PSMD10;ATG4A;COL4A6;COL4A5	Proteasome (prosome, macropain) 26S subunit, non-ATPase, 10;ATG4 autophagy related 4 homolog A (S. cerevisiae);Collagen, type IV, alpha 6;Collagen, type IV, alpha 5	NP_736606;NP_840055;NP_378667;NP_203700	Xq22.3;Xq22.1-q22.3;Xq22;Xq22	The 26S proteasome is a multicatalytic proteinase complex with a highly ordered structure composed of 2 complexes, a 20S core and a 19S regulator. The 20S core is composed of 4 rings of 28 non-identical subunits; 2 rings are composed of 7 alpha subunits and 2 rings are composed of 7 beta subunits. The 19S regulator is composed of a base, which contains 6 ATPase subunits and 2 non-ATPase subunits,…
															|L2695:f13413|L3044:f10113|L3289:f10113|Welsh:39366_at|Uma:39366_at|Singh:39366_at	PPP1R3C	Protein phosphatase 1, regulatory (inhibitor) subunit 3C	NP_005389	10q23-q24	Protein phosphatase-1 (PP1; see MIM 176875) participates in the regulation of a wide variety of cellular functions by reversible protein phosphorylation. The ability of PP1 to regulate diverse functions resides in its capacity to interact with a variety of regulatory subunits that may target PP1 to specific subcellular locations, modulate its substrate specificity, and allow its activity to be re…
															|L2695:f2786|L3044:f6414|L3289:f6414|Welsh:32076_at|Uma:32076_at|Singh:32076_at	RCAN2	Regulator of calcineurin 2	NP_005813	6p12.3
first colour bar at the bottom represents the primary tumour and normal		primary tumour
		Normal
second colour bar represents each sample group in different colour		L-2695
		L-3044
		L-3289
		Welsh
		Uma
		Singh

## Sheet: Combined5+
first colour bar at the bottom represents the primary tumour and normal		primary tumour
		Normal
second colour bar represents each sample group in different colour		L-2695
		L-3044
		L-3289
		Welsh
		Uma
		Singh
the absence of gene values in particular classes

## Sheet: L-2695(blue)
								Heatmap for the CABK resulted 120 genes in dataset L-2695
								(in blue colour in second bar in the heatmap of combined6 and combined 5+)
									ICA1
									GALNT3
									PCSK6
									BCYRN1;GJB1;ZMYM3;NONO;ITGB1BP2;TAF1;INGX;OGT;ACRC;CXCR3;LOC100132741;FLJ46446;CXorf49B;CXorf49
									SLC7A1
									MAP7
									MYO6
									COL9A2
									GCNT1
									C1QTNF3-AMACR;AMACR;C1QTNF3
									ACSM1
									ANK3
									UGDH
									SOX4
									ZNF217
									ENC1
									GUCY1A3
									PPM1H
									PDLIM5
									TARP
									PTPRN2;MIR153-2;LOC100506585;MIR595
									C9orf91
									CAMKK2
									SCN1B;HPN;LOC100128675
									INO80B;INO80B-WBP1;WBP1;MOGS
									CNPY2;PAN2
									DDTL;DDT;GSTT2
									EEF2;SNORD37
									SLC25A6
									VPS52;RPS18;B3GALT4;WDR46;PFDN6;RGL2;TAPBP;ZBTB22;DAXX
									RPS10-NUDT3;NUDT3;RPS10
									LDHB
									MYL6B;MYL6;SMARCC2
									CA9;TPM2
									CRYAB;HSPB2;HSPB2-C11orf52;C11orf52
									DPT
									TGFB3
									PLP2;PRICKLE3
									ANXA2
									GBP2
									EPB41L3
									SPG20
									ARHGEF2
									ZIM2;PEG3;PEG3-AS1;MIMT1
									GLT25D2
									WBP4
									ME1
									PSIP1
									RBPMS
									LPIN1
									COL6A1
									PPAP2B
									KIAA0430;NDE1;MIR484;MYH11
									SVIL;MIR604;MIR938
									OPTN
									JAM3;NCAPD3;VPS26B;THYN1;ACAD8
									CELF2
									PDPN
									GART;SON;DONSON;CRYZL1;ITSN1
									KIAA0913;LOC100507331;NDST2;CAMK2G
									HMGN4
									CALM1
									PSMD10;ATG4A;COL4A6;COL4A5
									PPP1R3C
									RCAN2
	Normal
	Primary tumour

## Sheet: L-3044(red)
								Heatmap for the CABK resulted 120 genes in dataset L-3044
								(in red colour in second bar in the heatmap of combined6 and combined 5+)
													ICA1
													GALNT3
													PCSK6
													BCYRN1;GJB1;ZMYM3;NONO;ITGB1BP2;TAF1;INGX;OGT;ACRC;CXCR3;LOC100132741;FLJ46446;CXorf49B;CXorf49
													SLC7A1
													MAP7
													MYO6
													COL9A2
													GCNT1
													C1QTNF3-AMACR;AMACR;C1QTNF3
													ACSM1
													ANK3
													UGDH
													SOX4
													ZNF217
													ENC1
													GUCY1A3
													PPM1H
													PDLIM5
													TARP
													PTPRN2;MIR153-2;LOC100506585;MIR595
													C9orf91
													CAMKK2
													SCN1B;HPN;LOC100128675
													INO80B;INO80B-WBP1;WBP1;MOGS
													CNPY2;PAN2
													DDTL;DDT;GSTT2
													EEF2;SNORD37
													SLC25A6
													VPS52;RPS18;B3GALT4;WDR46;PFDN6;RGL2;TAPBP;ZBTB22;DAXX
													RPS10-NUDT3;NUDT3;RPS10
													LDHB
													MYL6B;MYL6;SMARCC2
													CA9;TPM2
													CRYAB;HSPB2;HSPB2-C11orf52;C11orf52
													DPT
													TGFB3
													PLP2;PRICKLE3
													ANXA2
													GBP2
													EPB41L3
													SPG20
													ARHGEF2
													ZIM2;PEG3;PEG3-AS1;MIMT1
													GLT25D2
													WBP4
													ME1
													PSIP1
													RBPMS
													LPIN1
													COL6A1
													PPAP2B
													KIAA0430;NDE1;MIR484;MYH11
													SVIL;MIR604;MIR938
													OPTN
													JAM3;NCAPD3;VPS26B;THYN1;ACAD8
													CELF2
													PDPN
													GART;SON;DONSON;CRYZL1;ITSN1
													KIAA0913;LOC100507331;NDST2;CAMK2G
													HMGN4
													CALM1
													PSMD10;ATG4A;COL4A6;COL4A5
													PPP1R3C
													RCAN2
	Normal
	Primary tumour

## Sheet: L-3289(orange)
								Heatmap for the CABK resulted 120 genes in dataset L-3289
								(in orange colour in second bar in the heatmap of combined6 and combined 5+)
										ICA1
										GALNT3
										PCSK6
										BCYRN1;GJB1;ZMYM3;NONO;ITGB1BP2;TAF1;INGX;OGT;ACRC;CXCR3;LOC100132741;FLJ46446;CXorf49B;CXorf49
										SLC7A1
										MAP7
										MYO6
										COL9A2
										GCNT1
										C1QTNF3-AMACR;AMACR;C1QTNF3
										ACSM1
										ANK3
										UGDH
										SOX4
										ZNF217
										ENC1
										GUCY1A3
										PPM1H
										PDLIM5
										TARP
										PTPRN2;MIR153-2;LOC100506585;MIR595
										C9orf91
										CAMKK2
										SCN1B;HPN;LOC100128675
										INO80B;INO80B-WBP1;WBP1;MOGS
										CNPY2;PAN2
										DDTL;DDT;GSTT2
										EEF2;SNORD37
										SLC25A6
										VPS52;RPS18;B3GALT4;WDR46;PFDN6;RGL2;TAPBP;ZBTB22;DAXX
										RPS10-NUDT3;NUDT3;RPS10
										LDHB
										MYL6B;MYL6;SMARCC2
										CA9;TPM2
										CRYAB;HSPB2;HSPB2-C11orf52;C11orf52
										DPT
										TGFB3
										PLP2;PRICKLE3
										ANXA2
										GBP2
										EPB41L3
										SPG20
										ARHGEF2
										ZIM2;PEG3;PEG3-AS1;MIMT1
										GLT25D2
										WBP4
										ME1
										PSIP1
										RBPMS
										LPIN1
										COL6A1
										PPAP2B
										KIAA0430;NDE1;MIR484;MYH11
										SVIL;MIR604;MIR938
										OPTN
										JAM3;NCAPD3;VPS26B;THYN1;ACAD8
										CELF2
										PDPN
										GART;SON;DONSON;CRYZL1;ITSN1
										KIAA0913;LOC100507331;NDST2;CAMK2G
										HMGN4
										CALM1
										PSMD10;ATG4A;COL4A6;COL4A5
										PPP1R3C
										RCAN2
	Normal
	Primary tumour

## Sheet: Welsh(grey)
									Heatmap for the CABK resulted 120 genes in dataset Welsh
									(in grey colour in second bar in the heatmap of combined6 and combined 5+)
										ICA1
										GALNT3
										PCSK6
										BCYRN1;GJB1;ZMYM3;NONO;ITGB1BP2;TAF1;INGX;OGT;ACRC;CXCR3;LOC100132741;FLJ46446;CXorf49B;CXorf49
										SLC7A1
										MAP7
										MYO6
										COL9A2
										GCNT1
										C1QTNF3-AMACR;AMACR;C1QTNF3
										ACSM1
										ANK3
										UGDH
										SOX4
										ZNF217
										ENC1
										GUCY1A3
										PPM1H
										PDLIM5
										TARP
										PTPRN2;MIR153-2;LOC100506585;MIR595
										C9orf91
										CAMKK2
										SCN1B;HPN;LOC100128675
										INO80B;INO80B-WBP1;WBP1;MOGS
										CNPY2;PAN2
										DDTL;DDT;GSTT2
										EEF2;SNORD37
										SLC25A6
										VPS52;RPS18;B3GALT4;WDR46;PFDN6;RGL2;TAPBP;ZBTB22;DAXX
										RPS10-NUDT3;NUDT3;RPS10
										LDHB
										MYL6B;MYL6;SMARCC2
										CA9;TPM2
										CRYAB;HSPB2;HSPB2-C11orf52;C11orf52
										DPT
										TGFB3
										PLP2;PRICKLE3
										ANXA2
										GBP2
										EPB41L3
										SPG20
										ARHGEF2
										ZIM2;PEG3;PEG3-AS1;MIMT1
										GLT25D2
										WBP4
										ME1
										PSIP1
										RBPMS
										LPIN1
										COL6A1
										PPAP2B
										KIAA0430;NDE1;MIR484;MYH11
										SVIL;MIR604;MIR938
										OPTN
										JAM3;NCAPD3;VPS26B;THYN1;ACAD8
										CELF2
										PDPN
										GART;SON;DONSON;CRYZL1;ITSN1
										KIAA0913;LOC100507331;NDST2;CAMK2G
										HMGN4
										CALM1
										PSMD10;ATG4A;COL4A6;COL4A5
										PPP1R3C
										RCAN2
	Normal
	Primary tumour

## Sheet: Uma(cyan)
													Heatmap for the CABK resulted 120 genes in dataset Uma
													(in cyan colour in second bar in the heatmap of combined6 and combined 5+)
																						ICA1
																						GALNT3
																						PCSK6
																						BCYRN1;GJB1;ZMYM3;NONO;ITGB1BP2;TAF1;INGX;OGT;ACRC;CXCR3;LOC100132741;FLJ46446;CXorf49B;CXorf49
																						SLC7A1
																						MAP7
																						MYO6
																						COL9A2
																						GCNT1
																						C1QTNF3-AMACR;AMACR;C1QTNF3
																						ACSM1
																						ANK3
																						UGDH
																						SOX4
																						ZNF217
																						ENC1
																						GUCY1A3
																						PPM1H
																						PDLIM5
																						TARP
																						PTPRN2;MIR153-2;LOC100506585;MIR595
																						C9orf91
																						CAMKK2
																						SCN1B;HPN;LOC100128675
																						INO80B;INO80B-WBP1;WBP1;MOGS
																						CNPY2;PAN2
																						DDTL;DDT;GSTT2
																						EEF2;SNORD37
																						SLC25A6
																						VPS52;RPS18;B3GALT4;WDR46;PFDN6;RGL2;TAPBP;ZBTB22;DAXX
																						RPS10-NUDT3;NUDT3;RPS10
																						LDHB
																						MYL6B;MYL6;SMARCC2
																						CA9;TPM2
																						CRYAB;HSPB2;HSPB2-C11orf52;C11orf52
																						DPT
																						TGFB3
																						PLP2;PRICKLE3
																						ANXA2
																						GBP2
																						EPB41L3
																						SPG20
																						ARHGEF2
																						ZIM2;PEG3;PEG3-AS1;MIMT1
																						GLT25D2
																						WBP4
																						ME1
																						PSIP1
																						RBPMS
																						LPIN1
																						COL6A1
																						PPAP2B
																						KIAA0430;NDE1;MIR484;MYH11
																						SVIL;MIR604;MIR938
																						OPTN
																						JAM3;NCAPD3;VPS26B;THYN1;ACAD8
																						CELF2
																						PDPN
																						GART;SON;DONSON;CRYZL1;ITSN1
																						KIAA0913;LOC100507331;NDST2;CAMK2G
																						HMGN4
																						CALM1
																						PSMD10;ATG4A;COL4A6;COL4A5
																						PPP1R3C
																						RCAN2
	Normal
	Primary tumour

## Sheet: Singh(dark grey)
														Heatmap for the CABK resulted 120 genes in dataset Singh
														(in dark grey colour in second bar in the heatmap of combined6 and combined 5+)
																												ICA1
																												GALNT3
																												PCSK6
																												BCYRN1;GJB1;ZMYM3;NONO;ITGB1BP2;TAF1;INGX;OGT;ACRC;CXCR3;LOC100132741;FLJ46446;CXorf49B;CXorf49
																												SLC7A1
																												MAP7
																												MYO6
																												COL9A2
																												GCNT1
																												C1QTNF3-AMACR;AMACR;C1QTNF3
																												ACSM1
																												ANK3
																												UGDH
																												SOX4
																												ZNF217
																												ENC1
																												GUCY1A3
																												PPM1H
																												PDLIM5
																												TARP
																												PTPRN2;MIR153-2;LOC100506585;MIR595
																												C9orf91
																												CAMKK2
																												SCN1B;HPN;LOC100128675
																												INO80B;INO80B-WBP1;WBP1;MOGS
																												CNPY2;PAN2
																												DDTL;DDT;GSTT2
																												EEF2;SNORD37
																												SLC25A6
																												VPS52;RPS18;B3GALT4;WDR46;PFDN6;RGL2;TAPBP;ZBTB22;DAXX
																												RPS10-NUDT3;NUDT3;RPS10
																												LDHB
																												MYL6B;MYL6;SMARCC2
																												CA9;TPM2
																												CRYAB;HSPB2;HSPB2-C11orf52;C11orf52
																												DPT
																												TGFB3
																												PLP2;PRICKLE3
																												ANXA2
																												GBP2
																												EPB41L3
																												SPG20
																												ARHGEF2
																												ZIM2;PEG3;PEG3-AS1;MIMT1
																												GLT25D2
																												WBP4
																												ME1
																												PSIP1
																												RBPMS
																												LPIN1
																												COL6A1
																												PPAP2B
																												KIAA0430;NDE1;MIR484;MYH11
																												SVIL;MIR604;MIR938
																												OPTN
																												JAM3;NCAPD3;VPS26B;THYN1;ACAD8
																												CELF2
																												PDPN
																												GART;SON;DONSON;CRYZL1;ITSN1
																												KIAA0913;LOC100507331;NDST2;CAMK2G
																												HMGN4
																												CALM1
																												PSMD10;ATG4A;COL4A6;COL4A5
																												PPP1R3C
																												RCAN2
	Normal
	Primary tumour
