# Supplementary material for: A New Combinatorial Optimization Approach for Integrated Feature Selection Using Different Datasets: A Prostate Cancer Transcriptomic Study
Source: PLoS One. 2015 Jun 24;10(6):e0127702. doi: 10.1371/journal.pone.0127702 (PMC4480358; doi:10.1371/journal.pone.0127702)
Supplement: S6 Table — The list of RankProd resulted genes with related rank, pfp and p-value. (XLS) [file pone.0127702.s006.xls]

## Sheet: RankProdResultSummary
RankProd result with 100 permutations																	RankProd result with 1000 permutations
Up regulated genes								Down regulated									Up regulated								Down regulated
Gene Names	gene.index	RP/Rsum	FC:(class1/class2)	pfp	P.value	CABK-DS		Gene Names	gene.index	RP/Rsum	FC:(class1/class2)	pfp	P.value	CABK-DS			Gene Names	gene.index	RP/Rsum	FC:(class1/class2)	pfp	P.value	CABK-DS		Gene Names	gene.index	RP/Rsum	FC:(class1/class2)	pfp	P.value	CABK-DS
NPY	4051	222.171	NA	0	0			CFD	1105	378.933	NA	0	0				NPY	4051	222.171	NA	0	0			CFD	1105	378.933	NA	0	0
HPN	2724	227.917	0	0	0	Six		ACTG2	94	412.695	1.52341e+250	0	0				HPN	2724	227.917	0	0	0	Six		ACTG2	94	412.695	1.52341e+250	0	0
PDLIM5	4340	228.931	NA	0	0	Six		CRYAB	1368	452.6	2.01715e+42	0	0	Six			PDLIM5	4340	228.931	NA	0	0	Six		CRYAB	1368	452.6	2.01715e+42	0	0	Six
AGR2	175	235.424	NA	0	0			SMARCC2	3956	465.105	NA	0	0	Six			AGR2	175	235.424	NA	0	0			SMARCC2	3956	465.105	NA	0	0	Six
KLK2	3177	263.878	NA	0	0			NELL2	3948	465.715	0.5559	0	0				KLK2	3177	263.878	NA	0	0			NELL2	3948	465.715	0.5559	0	0
FOXA1	2182	284.159	NA	0	0			PFDN6	3821	512.075	4.74499e+181	0	0	Six			FOXA1	2182	284.159	NA	0	0			PFDN6	3821	512.075	4.74499e+181	0	0	Six
EPCAM	1902	321.005	NA	0	0			CAV1	854	550.3	NA	0	0	Five			EPCAM	1902	321.005	NA	0	0			CAV1	854	550.3	NA	0	0	Five
GDF15	2322	331.267	NA	0	0			PAGE4	4216	561.147	NA	0	0				GDF15	2322	331.267	NA	0	0			PAGE4	4216	561.147	NA	0	0
CLDN3	1186	344.861	0	0	0			PENK	4358	562.022	160873	0	0				CLDN3	1186	344.861	0	0	0			PENK	4358	562.022	160873	0	0
TSPAN1	6435	373.535	NA	0	0	Four		MYH11	3810	564.612	2.71659e+247	0	0	Six			TSPAN1	6435	373.535	NA	0	0	Four		MYH11	3810	564.612	2.71659e+247	0	0	Six
KRT18	3202	380.898	0	0	0			COX7A1	1310	568.651	2.47004e+54	0	0				KRT18	3202	380.898	0	0	0			COX7A1	1310	568.651	2.47004e+54	0	0
P4HB	4200	406.028	0	0	0			TPM2	6345	574.001	8.01289e+246	0	0	Six			P4HB	4200	406.028	0	0	0			TPM2	6345	574.001	8.01289e+246	0	0	Six
PLA2G2A	4497	407.244	0	0	0			C7	766	576.471	NA	0	0				PLA2G2A	4497	407.244	0	0	0			C7	766	576.471	NA	0	0
TACSTD2	6040	438.373	0	0	0			NEFH	3938	621.345	NA	0	0				TACSTD2	6040	438.373	0	0	0			NEFH	3938	621.345	NA	0	0
ZFP36	6802	490.344	NA	0	0			DPYSL3	1709	624.452	5.26754e+37	0	0				ZFP36	6802	490.344	NA	0	0			DPYSL3	1709	624.452	5.26754e+37	0	0
GNB2L1	2403	493.18	NA	0	0	Five		GYPE	2555	649.389	NA	0	0				GNB2L1	2403	493.18	NA	0	0	Five		GYPE	2555	649.389	NA	0	0
TSPAN8	6441	501.224	NA	0	0			PALLD	4225	666.803	NA	0	0				TSPAN8	6441	501.224	NA	0	0			PALLD	4225	666.803	NA	0	0
RPL28	5213	505.997	NA	0	0			KRT5	3210	669.396	1.94077e+25	0	0				RPL28	5213	505.997	NA	0	0			KRT5	3210	669.396	1.94077e+25	0	0
PAN2	2175	518.858	NA	0	0	Six		CCK	888	676.028	NA	0	0				PAN2	2175	518.858	NA	0	0	Six		CCK	888	676.028	NA	0	0
SORD	5781	528.606	0	0	0			BMP5	639	701.263	10.9941	0	0				SORD	5781	528.606	0	0	0			BMP5	639	701.263	10.9941	0	0
KLK3	3178	531.97	0	0	0	Five		EIF2AK2	1818	703.592	NA	0	0				KLK3	3178	531.97	0	0	0	Five		EIF2AK2	1818	703.592	NA	0	0
FOS	2178	539.624	0	0	0			CNN1	1229	707.156	NA	0	0				FOS	2178	539.624	0	0	0			CNN1	1229	707.156	NA	0	0
TARP	4142	565.935	0	0	0	Six		SERPING1	5452	722.058	1.62488e+84	0	0				TARP	4142	565.935	0	0	0	Six		SERPING1	5452	722.058	1.62488e+84	0	0
RPL9	5223	568.611	NA	0	0			VPS52	2152	741.893	NA	0	0	Six			RPL9	5223	568.611	NA	0	0			VPS52	2152	741.893	NA	0	0	Six
SAT1	5333	571.561	NA	0	0			FLNC	2154	745.646	2.57476e+54	0	0				SAT1	5333	571.561	NA	0	0			FLNC	2154	745.646	2.57476e+54	0	0
PABPC1	4202	577.142	0	0	0			SPARCL1	5813	766.073	1.15545e+88	0	0				PABPC1	4202	577.142	0	0	0			SPARCL1	5813	766.073	1.15545e+88	0	0
RPL18	5209	582.955	NA	0	0			COL4A6	1273	779.731	3.36072e+10	0	0	Six			RPL18	5209	582.955	NA	0	0			COL4A6	1273	779.731	3.36072e+10	0	0	Six
DDT	2369	604.694	0	0	0	Six		MAF	3415	786.214	NA	0	0				DDT	2369	604.694	0	0	0	Six		MAF	3415	786.214	NA	0	0
RPS24	5238	619.065	NA	0	0			VCL	6633	795.37	6.9938e+72	0	0				RPS24	5238	619.065	NA	0	0			VCL	6633	795.37	6.9938e+72	0	0
RDH11	5071	624.897	0	0	0			CHRDL1	1145	812.963	NA	0	0				RDH11	5071	624.897	0	0	0			CHRDL1	1145	812.963	NA	0	0
AIM1	191	625.429	0	0	0	Five		DPYSL2	1708	821.058	NA	0	0				AIM1	191	625.429	0	0	0	Five		DPYSL2	1708	821.058	NA	0	0
IER2	2800	637.244	0	0	0			INGX	4851	823.169	4.40014e+20	0	0	Six			IER2	2800	637.244	0	0	0			INGX	4851	823.169	4.40014e+20	0	0	Six
DHRS7	1601	644.092	0	0	0			KRT15	3199	835.635	NA	0	0				DHRS7	1601	644.092	0	0	0			KRT15	3199	835.635	NA	0	0
RPS5	5243	649.244	NA	0	0			TPTEP1	6354	845.323	NA	0	0				RPS5	5243	649.244	NA	0	0			TPTEP1	6354	845.323	NA	0	0
TNFSF10	6296	649.638	NA	0	0			MT1X	3743	846.175	4.85981e+16	0	0				TNFSF10	6296	649.638	NA	0	0			MT1X	3743	846.175	4.85981e+16	0	0
STEAP1	5944	650.386	NA	0	0			INO80B	5718	850.91	7.16864e+131	0	0	Six			STEAP1	5944	650.386	NA	0	0			INO80B	5718	850.91	7.16864e+131	0	0	Six
PLA2G7	4500	651.719	NA	0	0	Five		GPM6A	2442	851.038	NA	0	0				PLA2G7	4500	651.719	NA	0	0	Five		GPM6A	2442	851.038	NA	0	0
CELF2	84	656.101	NA	0	0	Six		COL6A2	1276	856.494	2.87597e+56	0	0				CELF2	84	656.101	NA	0	0	Six		COL6A2	1276	856.494	2.87597e+56	0	0
SLC25A6	5596	657.375	NA	0	0	Six		TAGLN	6058	868.304	2.94816e+227	0	0				SLC25A6	5596	657.375	NA	0	0	Six		TAGLN	6058	868.304	2.94816e+227	0	0
EEF1G	1789	658.948	0	0	0			G0S2	2239	874.53	NA	0	0	Four			EEF1G	1789	658.948	0	0	0			G0S2	2239	874.53	NA	0	0	Four
RPL31	5216	664.073	NA	0	0			MXRA7	3793	889.658	NA	0	0				RPL31	5216	664.073	NA	0	0			MXRA7	3793	889.658	NA	0	0
GADD45G	2265	666.445	NA	0	0			LDHB	3258	890.88	2.97498e+36	0	0	Six			GADD45G	2265	666.445	NA	0	0			LDHB	3258	890.88	2.97498e+36	0	0	Six
EEF2	1790	668.736	0	0	0	Six		SVIL	6007	891.27	NA	0	0	Six			EEF2	1790	668.736	0	0	0	Six		SVIL	6007	891.27	NA	0	0	Six
FBP1	2082	672.892	0	0	0	Four		TPM1	6344	901.458	9.15764e+181	0	0				FBP1	2082	672.892	0	0	0	Four		TPM1	6344	901.458	9.15764e+181	0	0
NACA	3854	676.958	0	0	0			MSMB	3733	907.244	NA	0	0				NACA	3854	676.958	0	0	0			MSMB	3733	907.244	NA	0	0
FASN	2071	681.907	NA	0	0			IGFBP6	2832	914.893	NA	0	0				FASN	2071	681.907	NA	0	0			IGFBP6	2832	914.893	NA	0	0
RPL6	5222	683.596	0	0	0	Four		WIF1	6699	915.374	NA	0	0	Four			RPL6	5222	683.596	0	0	0	Four		WIF1	6699	915.374	NA	0	0	Four
JUNB	3010	692.168	0.6626	0	0			GSN	2515	922.308	8.27596e+59	0	0				JUNB	3010	692.168	0.6626	0	0			GSN	2515	922.308	8.27596e+59	0	0
RPS14	5232	695.021	0	0	0			ACTA2	93	925.107	4.73128e+207	0	0				RPS14	5232	695.021	0	0	0			ACTA2	93	925.107	4.73128e+207	0	0
DPT	224	695.872	0	0	0	Six		FERMT2	2114	927.381	NA	0	0				DPT	224	695.872	0	0	0	Six		FERMT2	2114	927.381	NA	0	0
RPS19	5235	704.012	NA	0	0	Four		PCP4	4289	935.98	NA	0	0				RPS19	5235	704.012	NA	0	0	Four		PCP4	4289	935.98	NA	0	0
GART	2179	709.252	0	0	0	Six		TP63	6337	937.314	1.04096e+07	0	0	Five			GART	2179	709.252	0	0	0	Six		TP63	6337	937.314	1.04096e+07	0	0	Five
HSP90B1	2750	710.28	NA	0	0			LMO3	3307	939.387	NA	0	0				HSP90B1	2750	710.28	NA	0	0			LMO3	3307	939.387	NA	0	0
RPS6	5244	710.367	0	0	0			SIPA1L1	5525	942.821	NA	0	0				RPS6	5244	710.367	0	0	0			SIPA1L1	5525	942.821	NA	0	0
CLDN8	1189	711.642	NA	0	0	Four		LMOD1	3310	955.606	1.01277e+67	0	0				CLDN8	1189	711.642	NA	0	0	Four		LMOD1	3310	955.606	1.01277e+67	0	0
MSMB	3733	721.679	NA	0	0			EPHA5	1906	959.082	1.1999	0	0				MSMB	3733	721.679	NA	0	0			EPHA5	1906	959.082	1.1999	0	0
CLDN4	1187	722.554	0	0	0			STAC	5922	960.642	NA	0	0				CLDN4	1187	722.554	0	0	0			STAC	5922	960.642	NA	0	0
HEBP2	2609	728.926	0	0	0			GSTT2	4540	967.596	3.70718e+08	0	0	Six			HEBP2	2609	728.926	0	0	0			GSTT2	4540	967.596	3.70718e+08	0	0	Six
XBP1	6726	735.898	0	0	0			PMP22	4560	967.933	7.72023e+34	0	0	Five			XBP1	6726	735.898	0	0	0			PMP22	4560	967.933	7.72023e+34	0	0	Five
EEF1A1	1785	736.736	NA	0	0			TUBA1A	6466	969.485	1.77438e+63	0	0				EEF1A1	1785	736.736	NA	0	0			TUBA1A	6466	969.485	1.77438e+63	0	0
RPS23	5237	737.112	NA	0	0			KIAA0913	1199	974.326	NA	0	0	Six			RPS23	5237	737.112	NA	0	0			KIAA0913	1199	974.326	NA	0	0	Six
LRIG1	3347	737.568	NA	0	0	Four		FOXF1	2186	986.3	NA	0	0				LRIG1	3347	737.568	NA	0	0	Four		FOXF1	2186	986.3	NA	0	0
HOXB13	2713	740.25	0	0	0	Four		TSC22D3	6429	990.082	NA	0	0				HOXB13	2713	740.25	0	0	0	Four		TSC22D3	6429	990.082	NA	0	0
DHCR24	1593	743.519	0	0	0			HMGN4	3393	990.527	NA	0	0	Six			DHCR24	1593	743.519	0	0	0			HMGN4	3393	990.527	NA	0	0	Six
MARCKSL1	3495	744.668	NA	0	0			OLFM4	4152	996.869	NA	0	0				MARCKSL1	3495	744.668	NA	0	0			OLFM4	4152	996.869	NA	0	0
PDIA3	4330	747.175	0	0	0			ACTA1	92	997.287	NA	0	0				PDIA3	4330	747.175	0	0	0			ACTA1	92	997.287	NA	0	0
WWC1	6720	749.031	NA	0	0			ITGB1BP2	5277	998.116	NA	0	0	Six			WWC1	6720	749.031	NA	0	0			ITGB1BP2	5277	998.116	NA	0	0	Six
HSPB2	1012	750.952	NA	0	0	Six		EPOR	1918	998.923	0.1115	0	0				HSPB2	1012	750.952	NA	0	0	Six		EPOR	1918	998.923	0.1115	0	0
RPS3	5241	754.26	NA	0	0			TMEM47	6265	1022.62	7.87712e+20	0	0				RPS3	5241	754.26	NA	0	0			TMEM47	6265	1022.62	7.87712e+20	0	0
HSD17B4	2744	758.335	NA	0	0			C1S	738	1023.3	4.74939e+30	0	0				HSD17B4	2744	758.335	NA	0	0			C1S	738	1023.3	4.74939e+30	0	0
HIST1H2AE	2640	763.363	NA	0	0			MAP1B	3447	1030.61	1.86057e+24	0	0				HIST1H2AE	2640	763.363	NA	0	0			MAP1B	3447	1030.61	1.86057e+24	0	0
RPL10A	5204	769.143	NA	0	0			LGALS3BP	3269	1033.77	NA	0	0				RPL10A	5204	769.143	NA	0	0			LGALS3BP	3269	1033.77	NA	0	0
RPS15A	5233	769.18	NA	0	0			TACC1	6036	1042.6	5.27641e+39	0	0				RPS15A	5233	769.18	NA	0	0			TACC1	6036	1042.6	5.27641e+39	0	0
EIF4A1	1837	773.968	0	0	0			ME1	3548	1044.1	822004	0	0	Six			EIF4A1	1837	773.968	0	0	0			ME1	3548	1044.1	822004	0	0	Six
F3	1994	776.718	NA	0	0			FXYD1	2227	1054.2	NA	0	0	Four			F3	1994	776.718	NA	0	0			FXYD1	2227	1054.2	NA	0	0	Four
RPL10	5203	783.024	0	0	0	Four		GPRC5B	2471	1054.59	NA	0	0	Five			RPL10	5203	783.024	0	0	0	Four		GPRC5B	2471	1054.59	NA	0	0	Five
PDIA5	4332	785.522	0	0	0			PTRF	4896	1058.87	2.65184e+130	0	0				PDIA5	4332	785.522	0	0	0			PTRF	4896	1058.87	2.65184e+130	0	0
RPS7	5252	787.436	0	0	0			MSN	3735	1061.79	4.26872e+20	0	0				RPS7	5252	787.436	0	0	0			MSN	3735	1061.79	4.26872e+20	0	0
TMEM87A	6269	789.031	0	0	0	Five		COL4A1	1268	1062.09	NA	0	0	Four			TMEM87A	6269	789.031	0	0	0	Five		COL4A1	1268	1062.09	NA	0	0	Four
SERP1	5433	793.177	0	0	0	Four		GPX3	2477	1065.65	NA	0	0				SERP1	5433	793.177	0	0	0	Four		GPX3	2477	1065.65	NA	0	0
KCNN4	3057	800.676	NA	0	0			ANGPT1	263	1068.12	NA	0	0	Five			KCNN4	3057	800.676	NA	0	0			ANGPT1	263	1068.12	NA	0	0	Five
RPL11	5205	808.91	0	0	0	Four		RGS2	5116	1069.15	NA	0	0				RPL11	5205	808.91	0	0	0	Four		RGS2	5116	1069.15	NA	0	0
SLC4A4	5636	815.521	0	0	0			WFDC2	6696	1071.61	NA	0	0				SLC4A4	5636	815.521	0	0	0			WFDC2	6696	1071.61	NA	0	0
RPL35	5218	816.205	0	0	0			AOX1	297	1076.81	1.71301e+13	0	0				RPL35	5218	816.205	0	0	0			AOX1	297	1076.81	1.71301e+13	0	0
RPS10	74	824.37	0	0	0	Six		C1R	737	1080.7	NA	0	0				RPS10	74	824.37	0	0	0	Six		C1R	737	1080.7	NA	0	0
TM7SF2	6233	831.308	0	0	0			UCHL1	6540	1086.08	NA	0	0				TM7SF2	6233	831.308	0	0	0			UCHL1	6540	1086.08	NA	0	0
RPL3	5214	831.345	NA	0	0			LTF	3389	1086.11	2.25421e+29	0	0				RPL3	5214	831.345	NA	0	0			LTF	3389	1086.11	2.25421e+29	0	0
PRDX4	4706	835.87	0	0	0			ZFP36L2	6803	1094.32	NA	0	0				PRDX4	4706	835.87	0	0	0			ZFP36L2	6803	1094.32	NA	0	0
KLF6	3165	836.047	0	0	0			COL1A2	1264	1096.28	NA	0	0				KLF6	3165	836.047	0	0	0			COL1A2	1264	1096.28	NA	0	0
MMP7	3665	839.364	2.96102e+11	0	0			VIM	6647	1099.41	4.15344e+24	0	0				MMP7	3665	839.364	2.96102e+11	0	0			VIM	6647	1099.41	4.15344e+24	0	0
PPM1H	4653	842.236	0	0	0	Six		MAOB	3445	1101.84	NA	0	0				PPM1H	4653	842.236	0	0	0	Six		MAOB	3445	1101.84	NA	0	0
RPS27A	5239	844.395	0	0	0			C10orf116	695	1102.53	1.31407e+19	0	0				RPS27A	5239	844.395	0	0	0			C10orf116	695	1102.53	1.31407e+19	0	0
SERPINA3	5435	846.022	0	0	0			SERPINE2	5450	1103.36	1.68924e+06	0	0	Four			SERPINA3	5435	846.022	0	0	0			SERPINE2	5450	1103.36	1.68924e+06	0	0	Four
HSPA8	2756	849.028	0	0	0			PDLIM3	4338	1106.08	2.15574e+18	0	0				HSPA8	2756	849.028	0	0	0			PDLIM3	4338	1106.08	2.15574e+18	0	0
RPS4Y1	5242	850.585	0	0	0			CFH	1107	1106.97	NA	0	0				RPS4Y1	5242	850.585	0	0	0			CFH	1107	1106.97	NA	0	0
RPS8	5253	852.879	0	0	0	Five		ITGA7	2959	1107.3	NA	0	0				RPS8	5253	852.879	0	0	0	Five		ITGA7	2959	1107.3	NA	0	0
CANX	824	856.857	NA	0	0			COL4A2	1269	1108.59	1.40281e+71	0	0	Four			CANX	824	856.857	NA	0	0			COL4A2	1269	1108.59	1.40281e+71	0	0	Four
THBS4	6190	858.062	0	0	0	Four		KCNMB1	3055	1111.44	NA	0	0	Five			THBS4	6190	858.062	0	0	0	Four		KCNMB1	3055	1111.44	NA	0	0	Five
UAP1	6501	859.596	0	0	0	Five		TGFBR3	6174	1113.65	NA	0	0	Five			UAP1	6501	859.596	0	0	0	Five		TGFBR3	6174	1113.65	NA	0	0	Five
ATF3	457	863.809	NA	0	0			GSTM5	2522	1121	2.3972e+10	0	0	Five			ATF3	457	863.809	NA	0	0			GSTM5	2522	1121	2.3972e+10	0	0	Five
NDRG1	3905	879.502	NA	0	0			TGOLN2	6182	1124.85	NA	0	0				NDRG1	3905	879.502	NA	0	0			TGOLN2	6182	1124.85	NA	0	0
SLC39A6	5627	881.361	NA	0	0			ID1	2789	1125.04	2.69046e+83	0	0				SLC39A6	5627	881.361	NA	0	0			ID1	2789	1125.04	2.69046e+83	0	0
BASP1	570	884.908	NA	0	0			GSTP1	2524	1125.84	4.66382e+40	0	0				BASP1	570	884.908	NA	0	0			GSTP1	2524	1125.84	4.66382e+40	0	0
IMPDH2	2889	886.89	NA	0	0	Five		SGCG	5486	1127.1	NA	0	0				IMPDH2	2889	886.89	NA	0	0	Five		SGCG	5486	1127.1	NA	0	0
IGJ	2836	887.899	127523742907970	0	0			ACTN1	96	1127.88	8.72981e+21	0	0				IGJ	2836	887.899	127523742907970	0	0			ACTN1	96	1127.88	8.72981e+21	0	0
RPL14	5208	889.45	0	0	0			EFS	1803	1128.45	NA	0	0				RPL14	5208	889.45	0	0	0			EFS	1803	1128.45	NA	0	0
ATP6V1G1	511	891.543	0	0	0			FAM127A	2020	1134.66	3.07671e+15	0	0				ATP6V1G1	511	891.543	0	0	0			FAM127A	2020	1134.66	3.07671e+15	0	0
SPINT2	5832	894.745	NA	0	0			TGFB3	6170	1137.32	NA	0	0	Six			SPINT2	5832	894.745	NA	0	0			TGFB3	6170	1137.32	NA	0	0	Six
RPN2	5225	895.543	0	0	0			METTL7A	3585	1141.78	NA	0	0				RPN2	5225	895.543	0	0	0			METTL7A	3585	1141.78	NA	0	0
RPL36A	5219	899.731	0	0	0			TGM4	6181	1143.85	NA	0	0				RPL36A	5219	899.731	0	0	0			TGM4	6181	1143.85	NA	0	0
MAFF	3416	910.931	NA	0	0			SPON1	5835	1147.26	9.15889e+06	0	0	Five			MAFF	3416	910.931	NA	0	0			SPON1	5835	1147.26	9.15889e+06	0	0	Five
EGR3	1807	913.935	NA	0	0			STOM	5962	1150.03	NA	0	0				EGR3	1807	913.935	NA	0	0			STOM	5962	1150.03	NA	0	0
RGS10	5110	919.561	0	0	0	Four		SPARC	5812	1152.48	1.56138e+31	0	0				RGS10	5110	919.561	0	0	0	Four		SPARC	5812	1152.48	1.56138e+31	0	0
ST6GAL1	5916	924.823	0	0	0			GPM6B	2443	1155.02	338134	0	0				ST6GAL1	5916	924.823	0	0	0			GPM6B	2443	1155.02	338134	0	0
RPL5	5221	925.413	0	0	0			TIMP1	6207	1156.2	16385	0	0				RPL5	5221	925.413	0	0	0			TIMP1	6207	1156.2	16385	0	0
RPL30	5215	927.128	0	0	0			NBL1	3875	1157.68	NA	0	0				RPL30	5215	927.128	0	0	0			NBL1	3875	1157.68	NA	0	0
HNRNPH1	2697	927.935	0	0	0			VSTM4	6667	1157.74	NA	0	0				HNRNPH1	2697	927.935	0	0	0			VSTM4	6667	1157.74	NA	0	0
HIST1H1C	2638	929.372	0	0	0			COL6A3	1277	1157.79	NA	0	0				HIST1H1C	2638	929.372	0	0	0			COL6A3	1277	1157.79	NA	0	0
LRBA	3345	929.528	0	0	0			RCAN2	5062	1166.97	NA	0	0	Six			LRBA	3345	929.528	0	0	0			RCAN2	5062	1166.97	NA	0	0	Six
RPS16	5234	936.617	NA	0	0			ATP1A2	478	1167.43	3.7392e+17	0	0	Five			RPS16	5234	936.617	NA	0	0			ATP1A2	478	1167.43	3.7392e+17	0	0	Five
EFNA1	1795	938.082	NA	0	0			IFITM3	2813	1167.47	2.48231e+37	0	0				EFNA1	1795	938.082	NA	0	0			IFITM3	2813	1167.47	2.48231e+37	0	0
GCNT1	2316	941.046	0	0	0	Six		WWTR1	6724	1168.68	NA	0	0				GCNT1	2316	941.046	0	0	0	Six		WWTR1	6724	1168.68	NA	0	0
AMD1	248	946.511	NA	0	0			SCGB1A1	5354	1172.91	303594	0	0				AMD1	248	946.511	NA	0	0			SCGB1A1	5354	1172.91	303594	0	0
TAF1	1725	947.502	0	0	0			ZNRD1-AS1	6921	1176.15	NA	0	0				TAF1	1725	947.502	0	0	0			ZNRD1-AS1	6921	1176.15	NA	0	0
CLIC1	1197	947.933	NA	0	0			PRIM2	4716	1177.38	0	0	0				CLIC1	1197	947.933	NA	0	0			PRIM2	4716	1177.38	0	0	0
NCALD	3879	952.534	NA	0	0	Five		ERBB4	1927	1187.32	NA	0	0				NCALD	3879	952.534	NA	0	0	Five		ERBB4	1927	1187.32	NA	0	0
CRISP3	1359	964.341	NA	0	0			MT1F	3741	1192.2	NA	0	0				CRISP3	1359	964.341	NA	0	0			MT1F	3741	1192.2	NA	0	0
TMED3	6244	965.028	NA	0	0	Four		CALD1	805	1192.45	NA	0	0	Five			TMED3	6244	965.028	NA	0	0	Four		CALD1	805	1192.45	NA	0	0	Five
DDOST	1546	968.806	0	0	0			COL6A1	1275	1197.27	NA	0	0	Six			DDOST	1546	968.806	0	0	0			COL6A1	1275	1197.27	NA	0	0	Six
NUPR1	4124	971.733	0	0	0			MET	3579	1197.42	1716.13	0	0				NUPR1	4124	971.733	0	0	0			MET	3579	1197.42	1716.13	0	0
CAMKK2	815	975.479	0	0	0	Six		KCNA5	3031	1198.94	NA	0	0				CAMKK2	815	975.479	0	0	0	Six		KCNA5	3031	1198.94	NA	0	0
DPP4	1700	976.048	NA	0	0			CBX7	871	1199.91	1.74156e+23	0	0				DPP4	1700	976.048	NA	0	0			CBX7	871	1199.91	1.74156e+23	0	0
LYPLA1	3401	979.823	NA	0	0	Five		RARRES2	5014	1200.64	NA	0	0				LYPLA1	3401	979.823	NA	0	0	Five		RARRES2	5014	1200.64	NA	0	0
TFF3	6160	981.845	0	0	0			RND3	5163	1202.4	149770925314320	0	0				TFF3	6160	981.845	0	0	0			RND3	5163	1202.4	149770925314320	0	0
EEF1D	1787	985.472	NA	0	0			PPP1R12B	4661	1205.2	1.07951e+51	0	0				EEF1D	1787	985.472	NA	0	0			PPP1R12B	4661	1205.2	1.07951e+51	0	0
PHB2	4405	990.13	0	0	0			ADH5	137	1205.99	9.27418e+11	0	0				PHB2	4405	990.13	0	0	0			ADH5	137	1205.99	9.27418e+11	0	0
COX6A1	1307	990.792	0	0	0			TLN1	6223	1206.98	1.84967e+84	0	0				COX6A1	1307	990.792	0	0	0			TLN1	6223	1206.98	1.84967e+84	0	0
CEBPD	1075	994.397	NA	0	0			MYOF	3835	1208.45	3.23176e+16	0	0				CEBPD	1075	994.397	NA	0	0			MYOF	3835	1208.45	3.23176e+16	0	0
TUSC3	6479	994.589	NA	0	0			FN1	2168	1210.8	NA	0	0	Four			TUSC3	6479	994.589	NA	0	0			FN1	2168	1210.8	NA	0	0	Four
LTF	3389	996.485	2.25421e+29	0	0			MEIS2	3573	1214.59	2.98628e+17	0	0				LTF	3389	996.485	2.25421e+29	0	0			MEIS2	3573	1214.59	2.98628e+17	0	0
EGR2	1806	1001.7	0.0015	0	0			RUNX1	5285	1215.3	NA	0	0				EGR2	1806	1001.7	0.0015	0	0			RUNX1	5285	1215.3	NA	0	0
APOC1	334	1002.77	0	0	0	Four		FILIP1L	2139	1217.3	1.718e+20	0	0				APOC1	334	1002.77	0	0	0	Four		FILIP1L	2139	1217.3	1.718e+20	0	0
RPS12	5230	1008.52	0	0	0			SEC23A	5389	1217.41	7.83687e+15	0	0				RPS12	5230	1008.52	0	0	0			SEC23A	5389	1217.41	7.83687e+15	0	0
RPL27A	5212	1012.73	NA	0	0			PYGM	4914	1218.34	208144	0	0				RPL27A	5212	1012.73	NA	0	0			PYGM	4914	1218.34	208144	0	0
IGFBP2	2829	1016.87	0	0	0			PSIP1	4801	1223	4.51179e+11	0	0	Six			IGFBP2	2829	1016.87	0	0	0			PSIP1	4801	1223	4.51179e+11	0	0	Six
CCL2	897	1019.94	5.91419e+09	0	0			RLN1	5152	1223.35	NA	0	0				CCL2	897	1019.94	5.91419e+09	0	0			RLN1	5152	1223.35	NA	0	0
SOX4	5795	1023.64	0	0	0	Six		FGA	2117	1225.25	NA	0	0				SOX4	5795	1023.64	0	0	0	Six		FGA	2117	1225.25	NA	0	0
TMEM123	6253	1024.26	NA	0	0			TGFB1I1	6168	1228.44	1.83764e+34	0	0	Four			TMEM123	6253	1024.26	NA	0	0			TGFB1I1	6168	1228.44	1.83764e+34	0	0	Four
BCAM	583	1025.26	0	0	0			SCAPER	5346	1235.92	NA	0	0				BCAM	583	1025.26	0	0	0			SCAPER	5346	1235.92	NA	0	0
NONO	4020	1028.51	0	0	0	Six		NPTN	4048	1237.27	NA	0	0				NONO	4020	1028.51	0	0	0	Six		NPTN	4048	1237.27	NA	0	0
COL9A2	1280	1034.3	NA	0	0	Six		FBLN1	2077	1238.79	NA	0	0				COL9A2	1280	1034.3	NA	0	0	Six		FBLN1	2077	1238.79	NA	0	0
ALCAM	221	1036.41	0	0	0			PPAP2B	4623	1239.86	3.71412e+62	0	0	Six			ALCAM	221	1036.41	0	0	0			PPAP2B	4623	1239.86	3.71412e+62	0	0	Six
CYB5A	1462	1036.85	0	0	0			NID1	3985	1246.48	NA	0	0				CYB5A	1462	1036.85	0	0	0			NID1	3985	1246.48	NA	0	0
GDI2	2325	1038.99	0	0	0			CYP3A7	1490	1248.51	NA	0	0				GDI2	2325	1038.99	0	0	0			CYP3A7	1490	1248.51	NA	0	0
UQCRQ	6575	1043.2	NA	0	0			IGF1	2824	1252.2	NA	0	0				UQCRQ	6575	1043.2	NA	0	0			IGF1	2824	1252.2	NA	0	0
TRPV6	6423	1043.93	0.001	0	0			CD200	942	1254.67	7.99505e+12	0	0	Five			TRPV6	6423	1043.93	0.001	0	0			CD200	942	1254.67	7.99505e+12	0	0	Five
PRDX2	4704	1044.19	0	0	0			MFAP4	3590	1254.75	3.01153e+12	0	0				PRDX2	4704	1044.19	0	0	0			MFAP4	3590	1254.75	3.01153e+12	0	0
OAZ1	4134	1044.75	NA	0	0			CAND2	823	1255.49	NA	0	0	Five			OAZ1	4134	1044.75	NA	0	0			CAND2	823	1255.49	NA	0	0	Five
CDK19	1036	1046.77	NA	0	0			LTBP1	3384	1256.01	1.18324e+31	0	0				CDK19	1036	1046.77	NA	0	0			LTBP1	3384	1256.01	1.18324e+31	0	0
SEC61G	5400	1048.19	0	0	0			DST	1726	1256.4	NA	0	0				SEC61G	5400	1048.19	0	0	0			DST	1726	1256.4	NA	0	0
ERP29	1946	1050.24	0	0	0			ATP2A2	482	1257.56	0	0	0				ERP29	1946	1050.24	0	0	0			ATP2A2	482	1257.56	0	0	0
NUCB2	4100	1052.67	NA	0	0			AKAP6	208	1259.69	NA	0	0				NUCB2	4100	1052.67	NA	0	0			AKAP6	208	1259.69	NA	0	0
NF2	3956	1052.75	NA	0	0			DMD	1646	1261.34	NA	0	0				NF2	3956	1052.75	NA	0	0			DMD	1646	1261.34	NA	0	0
CNPY2	1239	1052.78	0	0	0	Six		PDGFRA	4324	1262.09	9281.35	0	0	Four			CNPY2	1239	1052.78	0	0	0	Six		PDGFRA	4324	1262.09	9281.35	0	0	Four
RPS9	5254	1053.02	NA	0	0			TMSB4X	6277	1262.26	NA	0	0				RPS9	5254	1053.02	NA	0	0			TMSB4X	6277	1262.26	NA	0	0
RPL34	5217	1053.45	NA	0	0			CEBPB	1074	1266.41	NA	0	0				RPL34	5217	1053.45	NA	0	0			CEBPB	1074	1266.41	NA	0	0
GUCY1A3	2546	1057.65	0	0	0	Six		TBL1X	6094	1272.35	NA	0	0	Four			GUCY1A3	2546	1057.65	0	0	0	Six		TBL1X	6094	1272.35	NA	0	0	Four
UGDH	6549	1057.99	0	0	0	Six		C16orf45	710	1275.03	3.22792e+21	0	0				UGDH	6549	1057.99	0	0	0	Six		C16orf45	710	1275.03	3.22792e+21	0	0
CD46	963	1059.99	0	0	0			KIAA1024	3125	1276	192.524	0	0				CD46	963	1059.99	0	0	0			KIAA1024	3125	1276	192.524	0	0
CYP1B1	1477	1064.92	48394.4	0	0			GJA1	2350	1279.14	1.55307e+24	0	0	Four			CYP1B1	1477	1064.92	48394.4	0	0			GJA1	2350	1279.14	1.55307e+24	0	0	Four
HIST1H2BL	2644	1065.21	NA	0	0			GLT25D2	2378	1279.36	NA	0	0	Six			HIST1H2BL	2644	1065.21	NA	0	0			GLT25D2	2378	1279.36	NA	0	0	Six
MCL1	3531	1066.26	17.462	0	0			DSTN	1727	1279.57	NA	0	0				MCL1	3531	1066.26	17.462	0	0			DSTN	1727	1279.57	NA	0	0
GLB1L2	2360	1071.09	0	0	0			FOXF2	2187	1280.78	NA	0	0				GLB1L2	2360	1071.09	0	0	0			FOXF2	2187	1280.78	NA	0	0
YWHAQ	6765	1073.86	0	0	0			JAKMIP1	3000	1280.8	NA	0	0				YWHAQ	6765	1073.86	0	0	0			JAKMIP1	3000	1280.8	NA	0	0
ZNF217	6858	1075.92	0	0	0	Six		TCF21	6115	1283.44	NA	0	0				ZNF217	6858	1075.92	0	0	0	Six		TCF21	6115	1283.44	NA	0	0
HIST2H2BE	2647	1076.53	0	0	0			CALM1	806	1284.51	NA	0	0	Six			HIST2H2BE	2647	1076.53	0	0	0			CALM1	806	1284.51	NA	0	0	Six
B2M	545	1077.34	0	0	0			CYR61	1496	1285.93	1.39062e+19	0	0				B2M	545	1077.34	0	0	0			CYR61	1496	1285.93	1.39062e+19	0	0
TMPRSS2	6275	1080.29	NA	0	0			ADD3	134	1295.25	0.0029	0	0				TMPRSS2	6275	1080.29	NA	0	0			ADD3	134	1295.25	0.0029	0	0
PTPRN2	4889	1080.59	0	0	0	Six		SLIT2	5670	1297.65	196389	0	0				PTPRN2	4889	1080.59	0	0	0	Six		SLIT2	5670	1297.65	196389	0	0
CD9	986	1083.48	0	0	0			IL6	2875	1299.97	2627.35	0	0				CD9	986	1083.48	0	0	0			IL6	2875	1299.97	2627.35	0	0
HIST1H2AC	2639	1087.83	NA	0	0			KRT13	3198	1300.82	2.75184e+13	0	0				HIST1H2AC	2639	1087.83	NA	0	0			KRT13	3198	1300.82	2.75184e+13	0	0
LDHA	3257	1090.12	5.34763e+08	0	0			IFITM2	2812	1306.03	NA	0	0				LDHA	3257	1090.12	5.34763e+08	0	0			IFITM2	2812	1306.03	NA	0	0
ENTPD6	1893	1094.2	0	0	0			MYL3	3816	1306.42	NA	0	0				ENTPD6	1893	1094.2	0	0	0			MYL3	3816	1306.42	NA	0	0
ENTPD5	1892	1098.4	NA	0	0			MAMLD1	3434	1308.75	NA	0	0				ENTPD5	1892	1098.4	NA	0	0			MAMLD1	3434	1308.75	NA	0	0
TMED2	6243	1098.43	NA	0	0			LTBP4	3386	1311.17	NA	0	0				TMED2	6243	1098.43	NA	0	0			LTBP4	3386	1311.17	NA	0	0
BTG2	681	1100.53	NA	0	0			AKR1B1	211	1311.2	61412.3	0	0				BTG2	681	1100.53	NA	0	0			AKR1B1	211	1311.2	61412.3	0	0
CXADR	1448	1105.55	0	0	0			ZCCHC24	6791	1311.31	NA	0	0				CXADR	1448	1105.55	0	0	0			ZCCHC24	6791	1311.31	NA	0	0
INHBB	2896	1106.44	NA	0	0			TGFBR2	6173	1312.83	17072.9	0	0				INHBB	2896	1106.44	NA	0	0			TGFBR2	6173	1312.83	17072.9	0	0
RPL27	5211	1107.63	0	0	0			NCAM1	3880	1313.65	NA	0	0	Five			RPL27	5211	1107.63	0	0	0			NCAM1	3880	1313.65	NA	0	0	Five
G3BP2	2241	1108.72	0	0	0			MT1H	3742	1315.34	0	0	0				G3BP2	2241	1108.72	0	0	0			MT1H	3742	1315.34	0	0	0
PSCA	4793	1112.06	NA	0	0			DEFB1	1569	1322.89	NA	0	0				PSCA	4793	1112.06	NA	0	0			DEFB1	1569	1322.89	NA	0	0
DBI	1517	1112.56	NA	0	0			SV2B	6005	1323.19	NA	0	0				DBI	1517	1112.56	NA	0	0			SV2B	6005	1323.19	NA	0	0
MBOAT2	3519	1112.87	0	0	0			CSRP2	1394	1325.6	0.4411	0	0				MBOAT2	3519	1112.87	0	0	0			CSRP2	1394	1325.6	0.4411	0	0
CD2AP	948	1115.22	NA	0	0	Four		MAL	3430	1330.75	236696	0	0				CD2AP	948	1115.22	NA	0	0	Four		MAL	3430	1330.75	236696	0	0
HERPUD1	2615	1115.55	0	0	0			GAS1	2284	1335.86	9.62458e+17	0	0	Five			HERPUD1	2615	1115.55	0	0	0			GAS1	2284	1335.86	9.62458e+17	0	0	Five
RPS29	5240	1115.76	NA	0	0			FBLN5	2079	1337.14	NA	0	0				RPS29	5240	1115.76	NA	0	0			FBLN5	2079	1337.14	NA	0	0
DUSP1	1734	1117.11	0.0035	0	0			POU4F1	4620	1338.75	NA	0	0				DUSP1	1734	1117.11	0.0035	0	0			POU4F1	4620	1338.75	NA	0	0
SSR4	5900	1118.35	0	0	0			PRRX1	4783	1342.05	400.695	0	0				SSR4	5900	1118.35	0	0	0			PRRX1	4783	1342.05	400.695	0	0
TGM4	6181	1120.32	NA	0	0			KANK1	3015	1343.84	1.01612e+20	0	0	Five			TGM4	6181	1120.32	NA	0	0			KANK1	3015	1343.84	1.01612e+20	0	0	Five
HINT1	2630	1120.99	0	0	0			HSPB6	2761	1346.76	NA	0	0				HINT1	2630	1120.99	0	0	0			HSPB6	2761	1346.76	NA	0	0
NUP210	4115	1121.9	0	0	0			GBP2	2302	1365.24	NA	0	0	Six			NUP210	4115	1121.9	0	0	0			GBP2	2302	1365.24	NA	0	0	Six
TRIB1	6383	1122.81	NA	0	0			RBPMS	5060	1369.13	NA	0	0	Six			TRIB1	6383	1122.81	NA	0	0			RBPMS	5060	1369.13	NA	0	0	Six
RAN	4992	1126.5	NA	0	0			ID3	2791	1370.82	1.22263e+35	0	0				RAN	4992	1126.5	NA	0	0			ID3	2791	1370.82	1.22263e+35	0	0
ATP11B	475	1127.36	0	0	0			ILK	2883	1371.6	NA	0	0				ATP11B	475	1127.36	0	0	0			ILK	2883	1371.6	NA	0	0
EIF3M	1836	1127.38	NA	0	0			CCNF	914	1372.27	NA	0	0				EIF3M	1836	1127.38	NA	0	0			CCNF	914	1372.27	NA	0	0
ARFIP2	367	1127.62	NA	0	0	Four		SMARCD3	5696	1373.2	2.20119e+07	0	0				ARFIP2	367	1127.62	NA	0	0	Four		SMARCD3	5696	1373.2	2.20119e+07	0	0
ATP5J2	498	1129.67	NA	0	0	Four		PLP2	4541	1375.52	1.52158e+12	0	0	Six			ATP5J2	498	1129.67	NA	0	0	Four		PLP2	4541	1375.52	1.52158e+12	0	0	Six
SOX9	5796	1132.8	NA	0	0			CTSB	1424	1378.4	NA	0	0				SOX9	5796	1132.8	NA	0	0			CTSB	1424	1378.4	NA	0	0
TSC22D1	6427	1133.34	NA	0	0			RBMS3	5054	1379.96	NA	0	0				TSC22D1	6427	1133.34	NA	0	0			RBMS3	5054	1379.96	NA	0	0
CCT2	927	1137.17	0	0	0			PARD3	4240	1384.47	NA	0	0				CCT2	927	1137.17	0	0	0			PARD3	4240	1384.47	NA	0	0
EIF3E	1829	1138.8	0	0	0			ITM2A	2981	1384.75	NA	0	0				EIF3E	1829	1138.8	0	0	0			ITM2A	2981	1384.75	NA	0	0
TMSB10	6276	1139.12	NA	0	0			RARRES1	5013	1385.12	2.96352e+10	0	0				TMSB10	6276	1139.12	NA	0	0			RARRES1	5013	1385.12	2.96352e+10	0	0
GANAB	2279	1143.6	NA	0	0			FAM107A	2015	1386.05	NA	0	0	Five			GANAB	2279	1143.6	NA	0	0			FAM107A	2015	1386.05	NA	0	0	Five
CLDN7	1188	1143.65	NA	0	0	Five		MMP7	3665	1393.1	2.96102e+11	0	0				CLDN7	1188	1143.65	NA	0	0	Five		MMP7	3665	1393.1	2.96102e+11	0	0
JUN	3009	1149.32	NA	0	0			GSTM3	2521	1393.49	3701.78	0	0	Five			JUN	3009	1149.32	NA	0	0			GSTM3	2521	1393.49	3701.78	0	0	Five
FTL	2211	1152.58	NA	0	0			CDC42EP3	1007	1393.98	2.01599e+20	0	0				FTL	2211	1152.58	NA	0	0			CDC42EP3	1007	1393.98	2.01599e+20	0	0
BICD1	618	1152.65	NA	0	0	Five		LRRC17	3359	1395.57	NA	0	0				BICD1	618	1152.65	NA	0	0	Five		LRRC17	3359	1395.57	NA	0	0
RPS13	5231	1153.86	0	0	0			AGPS	174	1397.17	1.15601e+07	0	0				RPS13	5231	1153.86	0	0	0			AGPS	174	1397.17	1.15601e+07	0	0
STRA13	5965	1158.29	NA	0	0	Five		PRUNE2	4791	1401.4	1.60224e+36	0	0				STRA13	5965	1158.29	NA	0	0	Five		PRUNE2	4791	1401.4	1.60224e+36	0	0
KLK11	3175	1167.72	0	0	0			GPX2	2476	1401.4	NA	0	0	Four			KLK11	3175	1167.72	0	0	0			GPX2	2476	1401.4	NA	0	0	Four
RBM3	5044	1174.26	NA	0	0			KLK11	3175	1401.76	0	0	0				RBM3	5044	1174.26	NA	0	0			KLK11	3175	1401.76	0	0	0
PIEZO1	4439	1174.41	NA	0	0			SEMG1	5422	1403.83	0.3692	0	0				PIEZO1	4439	1174.41	NA	0	0			SEMG1	5422	1403.83	0.3692	0	0
SSR2	5899	1175.5	NA	0	0			LAPTM4B	3239	1404.35	1.28376e+13	0	0				SSR2	5899	1175.5	NA	0	0			LAPTM4B	3239	1404.35	1.28376e+13	0	0
CTGF	1412	1175.88	2.72261e+30	0	0			SCHIP1	5358	1404.89	1.47224e+10	0	0				CTGF	1412	1175.88	2.72261e+30	0	0			SCHIP1	5358	1404.89	1.47224e+10	0	0
FAAH	1998	1176.43	0	0	0			TRIM29	6396	1405.67	NA	0	0	Five			FAAH	1998	1176.43	0	0	0			TRIM29	6396	1405.67	NA	0	0	Five
ATP8A1	515	1176.92	0	0	0	Five		ENO2	1881	1407.75	NA	0	0	Five			ATP8A1	515	1176.92	0	0	0	Five		ENO2	1881	1407.75	NA	0	0	Five
GPNMB	2445	1179.87	0.0001	0	0			LILRA4	3286	1413.36	NA	0	0				GPNMB	2445	1179.87	0.0001	0	0			LILRA4	3286	1413.36	NA	0	0
PTPRF	4883	1179.96	0	0	0			EDNRA	1781	1414.62	7.71116e+21	0	0				PTPRF	4883	1179.96	0	0	0			EDNRA	1781	1414.62	7.71116e+21	0	0
ZNF146	6837	1182.24	0	0	0			MLLT11	3644	1414.68	65.687	0	0				ZNF146	6837	1182.24	0	0	0			MLLT11	3644	1414.68	65.687	0	0
LYZ	3404	1183.13	NA	0	0			ALDH1A2	223	1418.34	136846744721564	0	0				LYZ	3404	1183.13	NA	0	0			ALDH1A2	223	1418.34	136846744721564	0	0
CYR61	1496	1194.85	1.39062e+19	0	0			ACPP	84	1418.43	NA	0	0				CYR61	1496	1194.85	1.39062e+19	0	0			ACPP	84	1418.43	NA	0	0
NCAPD3	3883	1195.08	0	0	0	Six		LRRC23	3360	1419.57	0.0002	0	0	Five			NCAPD3	3883	1195.08	0	0	0	Six		LRRC23	3360	1419.57	0.0002	0	0	Five
HLA-A	2651	1198.73	0	0	0			FGF7	2124	1420.46	NA	0	0				HLA-A	2651	1198.73	0	0	0			FGF7	2124	1420.46	NA	0	0
NEFH	3938	1200.58	NA	0	0			IGFBP5	2831	1424.96	2.65292e+11	0	0				NEFH	3938	1200.58	NA	0	0			IGFBP5	2831	1424.96	2.65292e+11	0	0
GJB1	2353	1200.77	0	0	0	Six		LDB3	3256	1427.85	398447618796382	0	0				GJB1	2353	1200.77	0	0	0	Six		LDB3	3256	1427.85	398447618796382	0	0
RPL13	5206	1200.83	0	0	0			CASQ2	850	1428.2	174741	0	0				RPL13	5206	1200.83	0	0	0			CASQ2	850	1428.2	174741	0	0
NPM1	4042	1204.22	0	0	0			LPIN1	3339	1430	NA	0	0	Six			NPM1	4042	1204.22	0	0	0			LPIN1	3339	1430	NA	0	0	Six
NDUFA2	3910	1205.75	0	0	0	Four		GATA3	2292	1432.06	5.2416	0	0	Five			NDUFA2	3910	1205.75	0	0	0	Four		GATA3	2292	1432.06	5.2416	0	0	Five
PDCD6	4302	1209.72	NA	0	0			HSD11B1	2738	1433.22	801.822	0	0				PDCD6	4302	1209.72	NA	0	0			HSD11B1	2738	1433.22	801.822	0	0
PPIA	4637	1212.88	0	0	0			IL27RA	2868	1434.72	NA	0	0				PPIA	4637	1212.88	0	0	0			IL27RA	2868	1434.72	NA	0	0
PDZK1IP1	4350	1216.92	NA	0	0			MGST3	3612	1435.35	NA	0	0	Four			PDZK1IP1	4350	1216.92	NA	0	0			MGST3	3612	1435.35	NA	0	0	Four
ATP2C1	488	1221.86	0	0	0	Four		FHL2	2135	1435.96	8.45558e+13	0	0				ATP2C1	488	1221.86	0	0	0	Four		FHL2	2135	1435.96	8.45558e+13	0	0
SEC61B	5399	1222.87	NA	0	0			LAMA2	3228	1436.25	774.382	0	0	Four			SEC61B	5399	1222.87	NA	0	0			LAMA2	3228	1436.25	774.382	0	0	Four
UBE2J1	6518	1229.3	0	0	0			ATP2B2	485	1437.45	NA	0	0				UBE2J1	6518	1229.3	0	0	0			ATP2B2	485	1437.45	NA	0	0
APOE	338	1233.55	NA	0	0			SERPINB1	5440	1437.9	NA	0	0				APOE	338	1233.55	NA	0	0			SERPINB1	5440	1437.9	NA	0	0
FMO5	2166	1236.73	NA	0	0	Four		SDC1	5372	1441.49	1.976e+17	0	0				FMO5	2166	1236.73	NA	0	0	Four		SDC1	5372	1441.49	1.976e+17	0	0
PAICS	4218	1236.86	0	0	0			BST2	673	1442.79	104.595	0	0				PAICS	4218	1236.86	0	0	0			BST2	673	1442.79	104.595	0	0
NEDD4L	3935	1243.21	NA	0	0			ABP1	56	1442.9	NA	0	0				NEDD4L	3935	1243.21	NA	0	0			ABP1	56	1442.9	NA	0	0
JTB	3008	1243.5	NA	0	0			PRRC2C	4780	1443.26	NA	0	0				JTB	3008	1243.5	NA	0	0			PRRC2C	4780	1443.26	NA	0	0
SFPQ	5474	1243.74	NA	0	0	Four		TNC	6281	1445.15	NA	0	0				SFPQ	5474	1243.74	NA	0	0	Four		TNC	6281	1445.15	NA	0	0
CCL3	901	1247.46	NA	0	0			NOP14	4021	1445.9	0.3367	0	0				CCL3	901	1247.46	NA	0	0			NOP14	4021	1445.9	0.3367	0	0
RBM4	5048	1247.92	0	0	0			FAM65B	2053	1446.37	NA	0	0				RBM4	5048	1247.92	0	0	0			FAM65B	2053	1446.37	NA	0	0
MYO6	3830	1250.47	NA	0	0	Six		IGFBP3	2830	1446.39	NA	0	0				MYO6	3830	1250.47	NA	0	0	Six		IGFBP3	2830	1446.39	NA	0	0
IGFBP5	2831	1252.72	2.65292e+11	0	0			HSPB3	2760	1447.19	NA	0	0				IGFBP5	2831	1252.72	2.65292e+11	0	0			HSPB3	2760	1447.19	NA	0	0
POSTN	4613	1253.36	245.167	0	0			WNT10B	6708	1447.58	NA	0	0				POSTN	4613	1253.36	245.167	0	0			WNT10B	6708	1447.58	NA	0	0
PTPLB	4862	1254.97	0	0	0			FADS1	2006	1448.06	23619.6	0	0	Five			PTPLB	4862	1254.97	0	0	0			FADS1	2006	1448.06	23619.6	0	0	Five
SFRP1	5475	1260.25	809990246531859	0	0			MME	3652	1450.48	NA	0	0	Four			SFRP1	5475	1260.25	809990246531859	0	0			MME	3652	1450.48	NA	0	0	Four
ECH1	1770	1263.54	NA	0	0			AGT	176	1456.22	NA	0	0				ECH1	1770	1263.54	NA	0	0			AGT	176	1456.22	NA	0	0
ATP6AP1	500	1266.1	0	0	0			WNT2	6710	1458.29	NA	0	0				ATP6AP1	500	1266.1	0	0	0			WNT2	6710	1458.29	NA	0	0
DEGS1	1570	1266.22	NA	0	0			PKIG	4485	1458.8	NA	0	0				DEGS1	1570	1266.22	NA	0	0			PKIG	4485	1458.8	NA	0	0
BOLA2	650	1266.3	0	0	0	Four		MYL6	3818	1459.2	5.97396e+62	0	0	Six			BOLA2	650	1266.3	0	0	0	Four		MYL6	3818	1459.2	5.97396e+62	0	0	Six
HSBP1	2737	1267.36	NA	0	0			ATP1B2	480	1461.14	NA	0	0				HSBP1	2737	1267.36	NA	0	0			ATP1B2	480	1461.14	NA	0	0
JUND	3011	1270.16	0	0	0			SPG20	5822	1461.72	2.86765e+09	0	0	Six			JUND	3011	1270.16	0	0	0			SPG20	5822	1461.72	2.86765e+09	0	0	Six
RLN1	5152	1271.23	NA	0	0			S100P	5309	1462.45	49.3636	0	0				RLN1	5152	1271.23	NA	0	0			S100P	5309	1462.45	49.3636	0	0
CADM1	797	1279.45	NA	0	0	Five		EPS8	1921	1462.83	43.9082	0	0				CADM1	797	1279.45	NA	0	0	Five		EPS8	1921	1462.83	43.9082	0	0
GUSB	2551	1280.25	NA	0	0			MYOZ3	3839	1463.74	NA	0	0				GUSB	2551	1280.25	NA	0	0			MYOZ3	3839	1463.74	NA	0	0
COX6B1	1308	1282.14	0	0	0			SERPINB5	5443	1464.04	NA	0	0	Five			COX6B1	1308	1282.14	0	0	0			SERPINB5	5443	1464.04	NA	0	0	Five
MYL12B	3814	1283.07	0	0	0			PARM1	4244	1464.9	1.36384e+08	0	0	Four			MYL12B	3814	1283.07	0	0	0			PARM1	4244	1464.9	1.36384e+08	0	0	Four
MCCC2	3527	1283.19	NA	0	0			CLIP3	1204	1465.44	NA	0	0				MCCC2	3527	1283.19	NA	0	0			CLIP3	1204	1465.44	NA	0	0
LRRFIP1	3366	1286.47	NA	0	0			ITGB3	2969	1465.8	NA	0	0				LRRFIP1	3366	1286.47	NA	0	0			ITGB3	2969	1465.8	NA	0	0
TGIF1	6176	1286.74	0	0	0			DNAH9	1654	1466.39	NA	0	0				TGIF1	6176	1286.74	0	0	0			DNAH9	1654	1466.39	NA	0	0
MLEC	3634	1288.24	0	0	0			COL3A1	1267	1467.91	NA	0	0				MLEC	3634	1288.24	0	0	0			COL3A1	1267	1467.91	NA	0	0
TMEM59	6267	1293.55	NA	0	0			TBXA2R	6103	1470.34	NA	0	0				TMEM59	6267	1293.55	NA	0	0			TBXA2R	6103	1470.34	NA	0	0
KRT8	3214	1297.14	NA	0	0			ANP32E	285	1471.38	1729.3	0	0				KRT8	3214	1297.14	NA	0	0			ANP32E	285	1471.38	1729.3	0	0
SEC16A	5388	1298.1	NA	0	0			DDN	1544	1473.27	NA	0	0				SEC16A	5388	1298.1	NA	0	0			DDN	1544	1473.27	NA	0	0
NCOA4	3898	1300.73	0	0	0			RBP4	5058	1473.43	NA	0	0				NCOA4	3898	1300.73	0	0	0			RBP4	5058	1473.43	NA	0	0
TMBIM6	6237	1304.04	0	0	0			SOX11	5789	1473.48	NA	0	0				TMBIM6	6237	1304.04	0	0	0			SOX11	5789	1473.48	NA	0	0
FMOD	2167	1306.79	0	0	0			CCND1	909	1473.51	1.39397e+19	0	0				FMOD	2167	1306.79	0	0	0			CCND1	909	1473.51	1.39397e+19	0	0
EIF4H	1846	1307.39	NA	0	0			PVALB	4903	1474.33	6.5782	0	0				EIF4H	1846	1307.39	NA	0	0			PVALB	4903	1474.33	6.5782	0	0
COBL	1250	1310.79	NA	0	0			GNAZ	2400	1482.84	NA	0	0				COBL	1250	1310.79	NA	0	0			GNAZ	2400	1482.84	NA	0	0
IQGAP2	2926	1312.97	NA	0	0	Four		FZD7	2236	1484.89	9.52407e+09	0	0	Five			IQGAP2	2926	1312.97	NA	0	0	Four		FZD7	2236	1484.89	9.52407e+09	0	0	Five
TM9SF2	6235	1313.29	0	0	0			PCSK5	4292	1486.28	9.7092	0	0				TM9SF2	6235	1313.29	0	0	0			PCSK5	4292	1486.28	9.7092	0	0
NDUFA1	3909	1314.72	NA	0	0			ATP2B4	487	1487.18	28.5477	0	0				NDUFA1	3909	1314.72	NA	0	0			ATP2B4	487	1487.18	28.5477	0	0
EIF3F	1830	1314.93	NA	0	0			SPRR2C	5840	1490.71	NA	0	0				EIF3F	1830	1314.93	NA	0	0			SPRR2C	5840	1490.71	NA	0	0
CPE	1320	1319.96	NA	0	0			ADH1C	136	1490.75	NA	0	0				CPE	1320	1319.96	NA	0	0			ADH1C	136	1490.75	NA	0	0
LCN2	3252	1324.89	NA	0	0			PRKCB	4729	1490.91	80842.7	0	0	Five			LCN2	3252	1324.89	NA	0	0			PRKCB	4729	1490.91	80842.7	0	0	Five
TMED10	6242	1325.09	0	0	0			DMPK	1648	1490.94	NA	0	0				TMED10	6242	1325.09	0	0	0			DMPK	1648	1490.94	NA	0	0
TUBB2A	6470	1325.33	NA	0	0			SNAI2	5723	1491.49	54.2048	0	0				TUBB2A	6470	1325.33	NA	0	0			SNAI2	5723	1491.49	54.2048	0	0
PRSS8	4788	1328.45	NA	0	0			JAM3	3002	1491.89	NA	0	0	Six			PRSS8	4788	1328.45	NA	0	0			JAM3	3002	1491.89	NA	0	0	Six
ASAH1	432	1329.59	0	0	0			ST5	5915	1492.22	7.50439e+34	0	0				ASAH1	432	1329.59	0	0	0			ST5	5915	1492.22	7.50439e+34	0	0
APLP2	326	1331.52	NA	0	0			TGFB1	6167	1493.2	2.42208e+06	0	0				APLP2	326	1331.52	NA	0	0			TGFB1	6167	1493.2	2.42208e+06	0	0
IL6	2875	1340.02	2627.35	0	0			KRT4	3209	1493.38	NA	0	0				IL6	2875	1340.02	2627.35	0	0			KRT4	3209	1493.38	NA	0	0
F5	1995	1342.46	0.0003	0	0			RAB33A	4939	1493.62	NA	0	0				F5	1995	1342.46	0.0003	0	0			RAB33A	4939	1493.62	NA	0	0
SMARCA4	5689	1343.82	NA	0	0	Four		GPLD1	2441	1493.73	NA	0	0				SMARCA4	5689	1343.82	NA	0	0	Four		GPLD1	2441	1493.73	NA	0	0
WSB2	6715	1343.99	0	0	0			PRLR	4748	1498.81	NA	0	0				WSB2	6715	1343.99	0	0	0			PRLR	4748	1498.81	NA	0	0
EIF2AK2	1818	1344.16	NA	0	0			MTMR11	3762	1500.73	NA	0	0	Four			EIF2AK2	1818	1344.16	NA	0	0			MTMR11	3762	1500.73	NA	0	0	Four
SLC43A1	5631	1344.32	NA	0	0	Four		ALOX15B	243	1501.57	NA	0	0				SLC43A1	5631	1344.32	NA	0	0	Four		ALOX15B	243	1501.57	NA	0	0
NME4	4005	1344.7	0	0	0			LAMB1	3232	1504.42	NA	0	0				NME4	4005	1344.7	0	0	0			LAMB1	3232	1504.42	NA	0	0
SCP2	5370	1346.58	0	0	0			RNASE2	5157	1506.16	NA	0	0				SCP2	5370	1346.58	0	0	0			RNASE2	5157	1506.16	NA	0	0
COPB2	1288	1346.81	0	0	0			PLS3	4543	1506.76	NA	0	0	Four			COPB2	1288	1346.81	0	0	0			PLS3	4543	1506.76	NA	0	0	Four
RPL36AL	5220	1348.8	5.25303e+28	0	0			PRSS23	4786	1507.28	NA	0	0				RPL36AL	5220	1348.8	5.25303e+28	0	0			PRSS23	4786	1507.28	NA	0	0
FABP5	2002	1349.03	0	0	0			DTNA	1729	1514.39	32911.7	0	0				FABP5	2002	1349.03	0	0	0			DTNA	1729	1514.39	32911.7	0	0
COPE	1289	1351.06	0	0	0			LPP	3342	1518.13	2.43903e+09	0	0				COPE	1289	1351.06	0	0	0			LPP	3342	1518.13	2.43903e+09	0	0
UQCRB	6571	1352.27	NA	0	0			COL13A1	1259	1521.03	NA	0	0	Four			UQCRB	6571	1352.27	NA	0	0			COL13A1	1259	1521.03	NA	0	0	Four
HIST1H2BD	2642	1353.63	0	0	0			TRIM31	6398	1523.21	NA	0	0				HIST1H2BD	2642	1353.63	0	0	0			TRIM31	6398	1523.21	NA	0	0
HIST1H2BF	2643	1353.69	NA	0	0			ADAM19	112	1523.74	NA	0	0				HIST1H2BF	2643	1353.69	NA	0	0			ADAM19	112	1523.74	NA	0	0
SEL1L3	5406	1355.46	NA	0	0			NOS1	4024	1524.56	NA	0	0				SEL1L3	5406	1355.46	NA	0	0			NOS1	4024	1524.56	NA	0	0
ARPC3	421	1361.47	0	0	0			RRAS	5259	1525.1	5.14794e+45	0	0				ARPC3	421	1361.47	0	0	0			RRAS	5259	1525.1	5.14794e+45	0	0
CLSTN1	1217	1361.77	NA	0	0			HSPG2	2763	1525.55	NA	0	0				CLSTN1	1217	1361.77	NA	0	0			HSPG2	2763	1525.55	NA	0	0
PGC	4390	1361.81	1.4095	0	0			TPST1	6352	1525.88	NA	0	0				PGC	4390	1361.81	1.4095	0	0			TPST1	6352	1525.88	NA	0	0
UQCR11	6570	1362.64	NA	0	0			DDR2	1548	1526.23	3.07648e+06	0	0	Five			UQCR11	6570	1362.64	NA	0	0			DDR2	1548	1526.23	3.07648e+06	0	0	Five
ACSL3	87	1363.7	0	0	0			F10	1986	1526.48	NA	0	0				ACSL3	87	1363.7	0	0	0			F10	1986	1526.48	NA	0	0
GRHPR	2490	1366.9	NA	0	0			CLEC3B	1195	1528.98	7.30834e+07	0	0				GRHPR	2490	1366.9	NA	0	0			CLEC3B	1195	1528.98	7.30834e+07	0	0
MAOA	3444	1368.72	NA	0	0			RGS4	5119	1530.36	NA	0	0				MAOA	3444	1368.72	NA	0	0			RGS4	5119	1530.36	NA	0	0
COBLL1	1251	1369.78	0	0	0			SNAP25	5725	1531.41	NA	0	0				COBLL1	1251	1369.78	0	0	0			SNAP25	5725	1531.41	NA	0	0
HGD	2622	1372.67	NA	0	0			TSPAN7	6440	1532.98	NA	0	0	Five			HGD	2622	1372.67	NA	0	0			TSPAN7	6440	1532.98	NA	0	0	Five
CCT5	929	1372.99	0	0	0			LPAR1	3330	1534.38	NA	0	0				CCT5	929	1372.99	0	0	0			LPAR1	3330	1534.38	NA	0	0
SRP9	5870	1373.76	0	0	0			PDE4D	4314	1537.18	NA	0	0				SRP9	5870	1373.76	0	0	0			PDE4D	4314	1537.18	NA	0	0
ACSL1	86	1375.95	NA	0	0			RGN	5107	1537.77	NA	0	0				ACSL1	86	1375.95	NA	0	0			RGN	5107	1537.77	NA	0	0
MB	3511	1376.92	NA	0	0			KRT19	3203	1540.45	569886	0	0				MB	3511	1376.92	NA	0	0			KRT19	3203	1540.45	569886	0	0
ATP6V0E1	506	1376.92	0	0	0			DUSP3	1735	1541.15	NA	0	0				ATP6V0E1	506	1376.92	0	0	0			DUSP3	1735	1541.15	NA	0	0
VEGFA	6638	1379.3	NA	0	0			AEBP1	158	1542.14	5.40484e+25	0	0				VEGFA	6638	1379.3	NA	0	0			AEBP1	158	1542.14	5.40484e+25	0	0
TRAP1	6374	1380.53	0	0	0			FBLN2	2078	1542.15	NA	0	0				TRAP1	6374	1380.53	0	0	0			FBLN2	2078	1542.15	NA	0	0
DEAF1	1566	1382.1	NA	0	0			LGALS3	3268	1542.59	1.90933e+27	0	0				DEAF1	1566	1382.1	NA	0	0			LGALS3	3268	1542.59	1.90933e+27	0	0
FAM171A1	2034	1384.87	NA	0	0			SAMD4A	5321	1543.65	NA	0	0				FAM171A1	2034	1384.87	NA	0	0			SAMD4A	5321	1543.65	NA	0	0
BGN	616	1387.21	0	0	0			NDN	3903	1544.15	NA	0	0				BGN	616	1387.21	0	0	0			NDN	3903	1544.15	NA	0	0
PSMB1	4809	1389.76	NA	0	0			CHST2	1152	1544.78	176.329	0	0				PSMB1	4809	1389.76	NA	0	0			CHST2	1152	1544.78	176.329	0	0
PSMD8	4831	1391.05	0	0	0			TBX5	6102	1547.07	NA	0	0				PSMD8	4831	1391.05	0	0	0			TBX5	6102	1547.07	NA	0	0
MGST2	3611	1391.29	NA	0	0			IFITM1	2811	1548.58	NA	0	0				MGST2	3611	1391.29	NA	0	0			IFITM1	2811	1548.58	NA	0	0
GPX4	2478	1391.94	0	0	0			GEM	2327	1549.62	3.24299e+13	0	0				GPX4	2478	1391.94	0	0	0			GEM	2327	1549.62	3.24299e+13	0	0
STK39	5959	1392.1	0	0	0			RUNX1T1	5286	1551.17	301.697	0	0				STK39	5959	1392.1	0	0	0			RUNX1T1	5286	1551.17	301.697	0	0
PDIA4	4331	1393.88	NA	0	0			OPTN	4166	1556.29	17316.1	0	0	Six			PDIA4	4331	1393.88	NA	0	0			OPTN	4166	1556.29	17316.1	0	0	Six
TGM2	6179	1394.87	3.3202e+06	0	0			VEGFA	6638	1556.76	NA	0	0				TGM2	6179	1394.87	3.3202e+06	0	0			VEGFA	6638	1556.76	NA	0	0
NR4A2	4066	1394.92	3.4136	0	0			C9orf3	771	1557.19	791056	0	0				NR4A2	4066	1394.92	3.4136	0	0			C9orf3	771	1557.19	791056	0	0
ERG	1938	1395.12	NA	0	0	Five		UBE3B	6526	1557.47	3.72679e+27	0	0				ERG	1938	1395.12	NA	0	0	Five		UBE3B	6526	1557.47	3.72679e+27	0	0
FAU	2075	1395.73	0	0	0			L1CAM	3222	1564.81	NA	0	0				FAU	2075	1395.73	0	0	0			L1CAM	3222	1564.81	NA	0	0
ARF4	362	1398.41	0	0	0			PFKP	4386	1565.71	NA	0	0				ARF4	362	1398.41	0	0	0			PFKP	4386	1565.71	NA	0	0
BTF3	679	1399.5	0	0	0			SRD5A2	5855	1566.98	NA	0	0				BTF3	679	1399.5	0	0	0			SRD5A2	5855	1566.98	NA	0	0
TFF1	6159	1404.37	NA	0	0			RHOA	5128	1569.11	NA	0	0	Four			TFF1	6159	1404.37	NA	0	0			RHOA	5128	1569.11	NA	0	0	Four
COX5A	1305	1404.42	NA	0	0			FNBP1	2169	1569.38	NA	0	0				COX5A	1305	1404.42	NA	0	0			FNBP1	2169	1569.38	NA	0	0
SUB1	5983	1405.93	0	0	0			PGM5	4397	1571.91	7.69486e+09	0	0				SUB1	5983	1405.93	0	0	0			PGM5	4397	1571.91	7.69486e+09	0	0
MICAL2	3615	1407.78	NA	0	0			LPHN3	3338	1573.73	NA	0	0				MICAL2	3615	1407.78	NA	0	0			LPHN3	3338	1573.73	NA	0	0
ST14	5907	1409.95	0	0	0	Four		GABRG2	2259	1575.85	6.9436	0	0				ST14	5907	1409.95	0	0	0	Four		GABRG2	2259	1575.85	6.9436	0	0
FAT1	2073	1414.94	0	0	0			CHGB	1129	1576.59	NA	0	0				FAT1	2073	1414.94	0	0	0			CHGB	1129	1576.59	NA	0	0
HNRNPA1	2691	1415.29	0	0	0			RCAN1	5061	1578.74	1.22661e+07	0	0				HNRNPA1	2691	1415.29	0	0	0			RCAN1	5061	1578.74	1.22661e+07	0	0
IFNGR2	2817	1421.09	0	0	0			CYP27A1	1480	1581.44	1.00244e+08	0	0				IFNGR2	2817	1421.09	0	0	0			CYP27A1	1480	1581.44	1.00244e+08	0	0
C10orf137	697	1421.75	NA	0	0			SERPINA5	5437	1581.89	NA	0	0				C10orf137	697	1421.75	NA	0	0			SERPINA5	5437	1581.89	NA	0	0
NME3	4004	1428.13	0	0	0			MEG3	3568	1582.06	NA	0	0	Four			NME3	4004	1428.13	0	0	0			MEG3	3568	1582.06	NA	0	0	Four
TUBB4B	6471	1428.13	0	0	0			CACNG1	794	1583.63	NA	0	0				TUBB4B	6471	1428.13	0	0	0			CACNG1	794	1583.63	NA	0	0
SC5DL	5337	1428.53	0	0	0			FCHSD2	2102	1585.63	NA	0	0	Five			SC5DL	5337	1428.53	0	0	0			FCHSD2	2102	1585.63	NA	0	0	Five
EIF4A2	1838	1428.76	NA	0	0			PLN	4536	1585.65	NA	0	0				EIF4A2	1838	1428.76	NA	0	0			PLN	4536	1585.65	NA	0	0
RGL2	5106	1428.91	0	0	0	Six		AOC3	296	1586.13	1.57606e+17	0.0001	0				RGL2	5106	1428.91	0	0	0	Six		AOC3	296	1586.13	1.57606e+17	0.0001	0
TCEB2	6109	1432.16	0	0	0			ISCU	2945	1588.69	2.88944e+18	0.0001	0				TCEB2	6109	1432.16	0	0	0			ISCU	2945	1588.69	2.88944e+18	0.0001	0
RAMP1	4989	1432.63	0	0	0			MAGEC1	3425	1589.01	NA	0.0001	0				RAMP1	4989	1432.63	0	0	0			MAGEC1	3425	1589.01	NA	0.0001	0
MRPL3	3713	1433.09	NA	0	0			ACSL4	88	1590.88	317.948	0.0001	0	Four			MRPL3	3713	1433.09	NA	0	0			ACSL4	88	1590.88	317.948	0.0001	0	Four
SNRPE	5750	1436.96	0	0	0			CA1	773	1591.05	NA	0.0001	0				SNRPE	5750	1436.96	0	0	0			CA1	773	1591.05	NA	0.0001	0
COX7A2	1311	1437.56	NA	0	0			IL1RAP	2864	1591.58	14.4797	0.0001	0				COX7A2	1311	1437.56	NA	0	0			IL1RAP	2864	1591.58	14.4797	0.0001	0
RALBP1	4983	1437.66	0.0053	0	0			IL6ST	2877	1592.05	5.14968e+08	0.0001	0				RALBP1	4983	1437.66	0.0053	0	0			IL6ST	2877	1592.05	5.14968e+08	0.0001	0
NUMA1	4107	1438.84	0	0	0			ABCC9	39	1592.6	NA	0.0001	0				NUMA1	4107	1438.84	0	0	0			ABCC9	39	1592.6	NA	0.0001	0
TSTA3	6449	1440.14	0	0	0	Five		FGFR2	2128	1593.48	49776.9	0.0001	0	Five			TSTA3	6449	1440.14	0	0	0	Five		FGFR2	2128	1593.48	49776.9	0.0001	0	Five
USP33	6596	1441.08	NA	0	0			GPR18	2457	1597.95	0.5782	0.0001	0				USP33	6596	1441.08	NA	0	0			GPR18	2457	1597.95	0.5782	0.0001	0
NAAA	3849	1441.34	0	0	0			SLPI	5676	1598.16	NA	0.0001	0				NAAA	3849	1441.34	0	0	0			SLPI	5676	1598.16	NA	0.0001	0
YIPF1	6751	1443.23	0	0	0			GPR182	2458	1598.47	NA	0.0001	0				YIPF1	6751	1443.23	0	0	0			GPR182	2458	1598.47	NA	0.0001	0
CIB1	1158	1445.21	0	0	0			SFN	5473	1600.91	4.74494e+10	0.0001	0				CIB1	1158	1445.21	0	0	0			SFN	5473	1600.91	4.74494e+10	0.0001	0
APOD	337	1445.37	0	0	0			TXNIP	6488	1603.19	92.1937	0.0001	0				APOD	337	1445.37	0	0	0			TXNIP	6488	1603.19	92.1937	0.0001	0
DNAJA1	1655	1446.14	0	0	0			F2RL3	1993	1603.35	NA	0.0001	0				DNAJA1	1655	1446.14	0	0	0			F2RL3	1993	1603.35	NA	0.0001	0
RERE	5089	1450.61	0	0	0			TCEAL4	6108	1603.86	NA	0.0001	0				RERE	5089	1450.61	0	0	0			TCEAL4	6108	1603.86	NA	0.0001	0
PFDN5	4378	1452.44	0.4632	0	0			PLSCR1	4544	1603.91	117135	0.0001	0				PFDN5	4378	1452.44	0.4632	0	0			PLSCR1	4544	1603.91	117135	0.0001	0
SLC25A3	5588	1454.32	NA	0	0			DNAJB5	1662	1605.09	9.54416e+13	0.0001	0				SLC25A3	5588	1454.32	NA	0	0			DNAJB5	1662	1605.09	9.54416e+13	0.0001	0
ATP6V0B	503	1456.06	NA	0	0			PTPN11	4864	1605.14	187701	0.0001	0				ATP6V0B	503	1456.06	NA	0	0			PTPN11	4864	1605.14	187701	0.0001	0
EZR	1985	1459.04	0	0	0			IL33	2872	1605.94	NA	0.0001	0				EZR	1985	1459.04	0	0	0			IL33	2872	1605.94	NA	0.0001	0
SNRNP70	5741	1460.2	NA	0	0			COL17A1	1262	1607.63	NA	0.0001	0	Five			SNRNP70	5741	1460.2	NA	0	0			COL17A1	1262	1607.63	NA	0.0001	0	Five
HMGCS2	2674	1460.54	184074	0	0			RIMS2	5142	1607.89	NA	0.0001	0				HMGCS2	2674	1460.54	184074	0	0			RIMS2	5142	1607.89	NA	0.0001	0
GOSR1	2427	1462.04	0	0	0			LRRC48	3363	1608.76	NA	0.0001	0				GOSR1	2427	1462.04	0	0	0			LRRC48	3363	1608.76	NA	0.0001	0
PHF8	4415	1468.2	NA	0	0			HLA-A	2651	1610.96	0	0.0001	0				PHF8	4415	1468.2	NA	0	0			HLA-A	2651	1610.96	0	0.0001	0
ECI1	1772	1469.2	NA	0	0			SLC15A2	5550	1612.34	NA	0.0001	0				ECI1	1772	1469.2	NA	0	0			SLC15A2	5550	1612.34	NA	0.0001	0
CBX3	867	1469.55	0	0	0	Five		NID2	3986	1612.47	80.7516	0.0001	0	Four			CBX3	867	1469.55	0	0	0	Five		NID2	3986	1612.47	80.7516	0.0001	0	Four
CXCL2	1452	1469.62	NA	0	0			CCL15	893	1612.51	NA	0.0001	0				CXCL2	1452	1469.62	NA	0	0			CCL15	893	1612.51	NA	0.0001	0
POLR2H	4598	1470.13	0	0	0	Four		MAFF	3416	1613.53	NA	0.0001	0				POLR2H	4598	1470.13	0	0	0	Four		MAFF	3416	1613.53	NA	0.0001	0
CDS1	1062	1471.2	NA	0	0			MAGEA5	3421	1615.35	NA	0.0001	0				CDS1	1062	1471.2	NA	0	0			MAGEA5	3421	1615.35	NA	0.0001	0
ERGIC3	1939	1471.85	0	0	0			PPP1R12A	4660	1616	2.60387e+18	0.0002	0				ERGIC3	1939	1471.85	0	0	0			PPP1R12A	4660	1616	2.60387e+18	0.0002	0
SET	5456	1474.68	0	0	0			MYOM2	3837	1616.91	NA	0.0002	0				SET	5456	1474.68	0	0	0			MYOM2	3837	1616.91	NA	0.0002	0
PCBP2	4267	1475.62	0	0	0			MEIS1	3572	1618.79	NA	0.0002	0				PCBP2	4267	1475.62	0	0	0			MEIS1	3572	1618.79	NA	0.0002	0
DDX5	1562	1477.94	0	0	0			SPOP	5836	1621.72	2.94865e+08	0.0002	0				DDX5	1562	1477.94	0	0	0			SPOP	5836	1621.72	2.94865e+08	0.0002	0
LDLR	3260	1478.75	0.0008	0	0			ACOX2	80	1624.39	NA	0.0002	0	Four			LDLR	3260	1478.75	0.0008	0	0			ACOX2	80	1624.39	NA	0.0002	0	Four
SRSF3	5886	1479.44	142213	0	0			PEG3	4355	1624.72	NA	0.0002	0	Six			SRSF3	5886	1479.44	142213	0	0			PEG3	4355	1624.72	NA	0.0002	0	Six
ACTG2	94	1482.67	1.52341e+250	0	0			GRIP1	2502	1624.74	NA	0.0002	0				ACTG2	94	1482.67	1.52341e+250	0	0			GRIP1	2502	1624.74	NA	0.0002	0
GGCT	2339	1485.91	0	0	0			FOXO1	2195	1625.19	NA	0.0002	0				GGCT	2339	1485.91	0	0	0			FOXO1	2195	1625.19	NA	0.0002	0
STT3A	5970	1486.77	NA	0	0			GPR64	2465	1625.61	NA	0.0002	0				STT3A	5970	1486.77	NA	0	0			GPR64	2465	1625.61	NA	0.0002	0
TALDO1	6062	1487.43	0	0	0			SLC46A3	5632	1626.99	NA	0.0002	0				TALDO1	6062	1487.43	0	0	0			SLC46A3	5632	1626.99	NA	0.0002	0
H1F0	2563	1488.26	NA	0	0			CYP4F2	1494	1628.29	NA	0.0002	0				H1F0	2563	1488.26	NA	0	0			CYP4F2	1494	1628.29	NA	0.0002	0
EEF1A2	1786	1488.37	8.1557	0	0			LMO4	3308	1629.77	NA	0.0002	0				EEF1A2	1786	1488.37	8.1557	0	0			LMO4	3308	1629.77	NA	0.0002	0
C12orf51	703	1490.11	NA	0	0			ETV5	1960	1631.62	NA	0.0002	0	Five			C12orf51	703	1490.11	NA	0	0			ETV5	1960	1631.62	NA	0.0002	0	Five
PSME2	4834	1490.83	NA	0	0			CPA3	1316	1632.48	1.6232	0.0002	0				PSME2	4834	1490.83	NA	0	0			CPA3	1316	1632.48	1.6232	0.0002	0
ANXA5	291	1491.56	NA	0	0			MN1	3668	1634.24	NA	0.0002	0				ANXA5	291	1491.56	NA	0	0			MN1	3668	1634.24	NA	0.0002	0
ICA1	2781	1492.02	0	0	0	Six		TTC28	6452	1634.25	NA	0.0002	0				ICA1	2781	1492.02	0	0	0	Six		TTC28	6452	1634.25	NA	0.0002	0
PLEKHB2	4524	1492.52	0	0	0			MKNK2	3629	1634.32	63.024	0.0002	0				PLEKHB2	4524	1492.52	0	0	0			MKNK2	3629	1634.32	63.024	0.0002	0
KDELR2	3070	1493.13	NA	0	0			SACS	5316	1635.98	2.0821e+11	0.0002	0	Five			KDELR2	3070	1493.13	NA	0	0			SACS	5316	1635.98	2.0821e+11	0.0002	0	Five
ICAM3	2782	1494.36	NA	0	0			PCDH7	4273	1637.49	NA	0.0002	0				ICAM3	2782	1494.36	NA	0	0			PCDH7	4273	1637.49	NA	0.0002	0
CEBPB	1074	1494.68	NA	0	0			FLRT2	2158	1640.21	2347.7	0.0002	0				CEBPB	1074	1494.68	NA	0	0			FLRT2	2158	1640.21	2347.7	0.0002	0
POLD2	4585	1496.38	NA	0	0			ADTRP	157	1641.2	NA	0.0002	0				POLD2	4585	1496.38	NA	0	0			ADTRP	157	1641.2	NA	0.0002	0
ENO1	1880	1498.58	NA	0	0			DDIT4	1543	1641.4	NA	0.0002	0				ENO1	1880	1498.58	NA	0	0			DDIT4	1543	1641.4	NA	0.0002	0
GALNT3	2276	1499.7	NA	0	0	Six		RABGAP1	4961	1642.84	NA	0.0002	0				GALNT3	2276	1499.7	NA	0	0	Six		RABGAP1	4961	1642.84	NA	0.0002	0
ALOX15B	243	1500.27	NA	0	0			MYOC	3833	1643.67	NA	0.0002	0				ALOX15B	243	1500.27	NA	0	0			MYOC	3833	1643.67	NA	0.0002	0
DUSP5	1737	1501.46	NA	0	0			S100A2	5304	1645.71	NA	0.0002	0				DUSP5	1737	1501.46	NA	0	0			S100A2	5304	1645.71	NA	0.0002	0
TKT	6215	1506.2	NA	0	0			NTRK2	4094	1645.9	NA	0.0002	0				TKT	6215	1506.2	NA	0	0			NTRK2	4094	1645.9	NA	0.0002	0
ATF4	458	1508.21	NA	0	0			ANGPTL2	265	1646.33	NA	0.0002	0				ATF4	458	1508.21	NA	0	0			ANGPTL2	265	1646.33	NA	0.0002	0
TAPBP	6069	1508.54	0	0	0	Six		S100A9	5307	1647.54	NA	0.0002	0				TAPBP	6069	1508.54	0	0	0	Six		S100A9	5307	1647.54	NA	0.0002	0
COPB1	1287	1508.82	NA	0	0			CSRP3	1395	1649	NA	0.0002	0				COPB1	1287	1508.82	NA	0	0			CSRP3	1395	1649	NA	0.0002	0
SLC35A3	5617	1509.47	0	0	0			MAP2	3449	1649.52	NA	0.0002	0				SLC35A3	5617	1509.47	0	0	0			MAP2	3449	1649.52	NA	0.0002	0
TAOK3	6066	1510.51	0.007	0	0	Four		OAS1	4131	1652.25	NA	0.0002	0				TAOK3	6066	1510.51	0.007	0	0	Four		OAS1	4131	1652.25	NA	0.0002	0
EIF3K	1835	1512.7	0.2325	0	0			MYL2	3815	1652.45	NA	0.0002	0				EIF3K	1835	1512.7	0.2325	0	0			MYL2	3815	1652.45	NA	0.0002	0
AUH	533	1512.87	NA	0	0			CXCL12	1450	1652.94	NA	0.0002	0				AUH	533	1512.87	NA	0	0			CXCL12	1450	1652.94	NA	0.0002	0
APRT	344	1513.35	0	0	0	Four		ATP1B1	479	1655.17	5.72453e+12	0.0002	0				APRT	344	1513.35	0	0	0	Four		ATP1B1	479	1655.17	5.72453e+12	0.0002	0
BIK	621	1516.92	NA	0	0			JAK1	2997	1655.99	NA	0.0002	0				BIK	621	1516.92	NA	0	0			JAK1	2997	1655.99	NA	0.0002	0
P2RX4	4192	1519.22	NA	0	0			PAFAH1B1	4211	1656.28	465318	0.0002	0				P2RX4	4192	1519.22	NA	0	0			PAFAH1B1	4211	1656.28	465318	0.0002	0
SLC39A7	5628	1519.99	NA	0	0			STX2	5974	1657.68	NA	0.0002	0	Four			SLC39A7	5628	1519.99	NA	0	0			STX2	5974	1657.68	NA	0.0002	0	Four
MARCKS	3494	1520.68	0	0	0			DPY19L2P2	1704	1659.18	NA	0.0002	0				MARCKS	3494	1520.68	0	0	0			DPY19L2P2	1704	1659.18	NA	0.0002	0
TM4SF1	6230	1523.18	0	0	0			TRPC1	6417	1659.65	NA	0.0002	0				TM4SF1	6230	1523.18	0	0	0			TRPC1	6417	1659.65	NA	0.0002	0
NDUFC1	3922	1524.79	NA	0	0			SH3BP1	5498	1660.57	NA	0.0002	0				NDUFC1	3922	1524.79	NA	0	0			SH3BP1	5498	1660.57	NA	0.0002	0
NDUFAB1	3914	1526.61	0	0	0			C1orf61	731	1660.85	NA	0.0002	0				NDUFAB1	3914	1526.61	0	0	0			C1orf61	731	1660.85	NA	0.0002	0
HLA-DRA	2658	1528.95	NA	0	0			ROR2	5191	1660.86	NA	0.0002	0				HLA-DRA	2658	1528.95	NA	0	0			ROR2	5191	1660.86	NA	0.0002	0
TMEM106C	6248	1530.45	NA	0	0	Four		B2M	545	1662.35	0	0.0002	0				TMEM106C	6248	1530.45	NA	0	0	Four		B2M	545	1662.35	0	0.0002	0
CTNNB1	1417	1533.41	NA	0	0			OAT	4133	1663.78	NA	0.0003	0				CTNNB1	1417	1533.41	NA	0	0			OAT	4133	1663.78	NA	0.0003	0
RBM39	5047	1533.8	NA	0	0			LAMA4	3230	1665.2	NA	0.0003	0				RBM39	5047	1533.8	NA	0	0			LAMA4	3230	1665.2	NA	0.0003	0
SRSF1	5882	1536	NA	0	0			SAA1	5312	1665.84	NA	0.0003	0				SRSF1	5882	1536	NA	0	0			SAA1	5312	1665.84	NA	0.0003	0
PDE3B	4310	1537.45	NA	0	0	Four		SLN	5675	1666.99	NA	0.0003	0				PDE3B	4310	1537.45	NA	0	0	Four		SLN	5675	1666.99	NA	0.0003	0
SND1	5733	1539.57	NA	0	0			IBSP	2779	1667.26	NA	0.0003	0				SND1	5733	1539.57	NA	0	0			IBSP	2779	1667.26	NA	0.0003	0
MAEA	3414	1539.59	NA	0	0			MBNL1	3517	1667.42	NA	0.0003	0				MAEA	3414	1539.59	NA	0	0			MBNL1	3517	1667.42	NA	0.0003	0
PCCB	4270	1541.03	0	0	0			TMEM246	6262	1667.98	NA	0.0003	0				PCCB	4270	1541.03	0	0	0			TMEM246	6262	1667.98	NA	0.0003	0
CITED2	1165	1542.68	0	0	0			LOC284244	3319	1668.42	NA	0.0003	0				CITED2	1165	1542.68	0	0	0			LOC284244	3319	1668.42	NA	0.0003	0
PVRL2	4906	1544.23	NA	0	0			PLAGL1	4503	1670.12	1049.27	0.0003	0	Five			PVRL2	4906	1544.23	NA	0	0			PLAGL1	4503	1670.12	1049.27	0.0003	0	Five
CAPZA1	835	1544.3	NA	0	0			MT1B	3740	1671.16	0	0.0003	0				CAPZA1	835	1544.3	NA	0	0			MT1B	3740	1671.16	0	0.0003	0
ARID5B	401	1544.91	NA	0	0			CXCL1	1449	1672.09	389.79	0.0003	0				ARID5B	401	1544.91	NA	0	0			CXCL1	1449	1672.09	389.79	0.0003	0
HSPA1A	2752	1545.44	NA	0	0			FGF9	2125	1673.32	6888.21	0.0003	0				HSPA1A	2752	1545.44	NA	0	0			FGF9	2125	1673.32	6888.21	0.0003	0
GNE	2405	1550.2	0	0	0			SYNPO	6023	1673.66	1.58201e+16	0.0003	0				GNE	2405	1550.2	0	0	0			SYNPO	6023	1673.66	1.58201e+16	0.0003	0
SOD1	5774	1550.24	0	0	0			BDKRB2	610	1676.4	NA	0.0003	0				SOD1	5774	1550.24	0	0	0			BDKRB2	610	1676.4	NA	0.0003	0
LAMP2	3236	1550.51	0	0	0			GPRASP1	2469	1676.9	NA	0.0003	0				LAMP2	3236	1550.51	0	0	0			GPRASP1	2469	1676.9	NA	0.0003	0
C9orf91	772	1553.83	0.0095	0	0	Six		GPR126	2450	1677.16	NA	0.0003	0				C9orf91	772	1553.83	0.0095	0	0	Six		GPR126	2450	1677.16	NA	0.0003	0
VAMP8	6621	1554.91	0	0	0			CACNA1C	784	1679.92	NA	0.0003	0				VAMP8	6621	1554.91	0	0	0			CACNA1C	784	1679.92	NA	0.0003	0
MPI	3691	1555.51	NA	0	0			ALAD	217	1680.33	NA	0.0004	0				MPI	3691	1555.51	NA	0	0			ALAD	217	1680.33	NA	0.0004	0
PTBP1	4840	1557.32	0	0	0			WISP2	6705	1681.11	17569.6	0.0004	0				PTBP1	4840	1557.32	0	0	0			WISP2	6705	1681.11	17569.6	0.0004	0
DOPEY2	1695	1558.53	NA	0	0			CELF3	1081	1681.97	NA	0.0004	0				DOPEY2	1695	1558.53	NA	0	0			CELF3	1081	1681.97	NA	0.0004	0
CBS	865	1559.34	NA	0	0			SH3GLB1	5502	1682.18	1.52127e+06	0.0004	0	Five			CBS	865	1559.34	NA	0	0			SH3GLB1	5502	1682.18	1.52127e+06	0.0004	0	Five
YWHAE	6763	1561.11	1871.56	0	0			INPP1	2898	1682.34	NA	0.0004	0				YWHAE	6763	1561.11	1871.56	0	0			INPP1	2898	1682.34	NA	0.0004	0
COX17	1303	1564.15	NA	0	0			CAPZB	837	1682.65	NA	0.0004	0				COX17	1303	1564.15	NA	0	0			CAPZB	837	1682.65	NA	0.0004	0
PTP4A3	4861	1566.93	NA	0	0			OLFML2A	4154	1682.91	NA	0.0004	0	Five			PTP4A3	4861	1566.93	NA	0	0			OLFML2A	4154	1682.91	NA	0.0004	0	Five
TXNL4A	6490	1567.02	NA	0	0			F12	1988	1685.1	NA	0.0004	0				TXNL4A	6490	1567.02	NA	0	0			F12	1988	1685.1	NA	0.0004	0
C19orf10	720	1567.22	0	0	0			SLC17A1	5558	1685.4	NA	0.0004	0				C19orf10	720	1567.22	0	0	0			SLC17A1	5558	1685.4	NA	0.0004	0
CSNK1A1	1386	1567.5	NA	0	0			SRF	5860	1687.5	3.38435e+29	0.0004	0				CSNK1A1	1386	1567.5	NA	0	0			SRF	5860	1687.5	3.38435e+29	0.0004	0
BRD3	661	1567.57	0	0	0			MYF6	3808	1688.24	NA	0.0004	0				BRD3	661	1567.57	0	0	0			MYF6	3808	1688.24	NA	0.0004	0
PSMA3	4804	1568.25	2.1875	0	0			KRT6A	3211	1688.65	NA	0.0004	0				PSMA3	4804	1568.25	2.1875	0	0			KRT6A	3211	1688.65	NA	0.0004	0
CSTB	1400	1568.38	0	0	0			CTF1	1411	1689.76	NA	0.0005	0				CSTB	1400	1568.38	0	0	0			CTF1	1411	1689.76	NA	0.0005	0
SHFM1	5509	1572.75	NA	0	0			CD81	980	1691.85	96.3208	0.0005	0				SHFM1	5509	1572.75	NA	0	0			CD81	980	1691.85	96.3208	0.0005	0
BCAS1	587	1572.91	0	0	0			CDKN1C	1053	1692.03	NA	0.0005	0	Four			BCAS1	587	1572.91	0	0	0			CDKN1C	1053	1692.03	NA	0.0005	0	Four
KARS	3017	1572.94	0	0	0			TIMP3	6209	1692.45	1.40807e+13	0.0005	0	Five			KARS	3017	1572.94	0	0	0			TIMP3	6209	1692.45	1.40807e+13	0.0005	0	Five
ENC1	1875	1575.62	0	0	0	Six		GLRA3	2372	1693.34	NA	0.0005	0				ENC1	1875	1575.62	0	0	0	Six		GLRA3	2372	1693.34	NA	0.0005	0
PDXDC1	4346	1576.28	0	0	0	Five		ECM2	1774	1695.71	NA	0.0006	0	Four			PDXDC1	4346	1576.28	0	0	0	Five		ECM2	1774	1695.71	NA	0.0006	0	Four
HBXIP	2586	1576.97	NA	0	0			DOCK3	1685	1703.83	NA	0.0007	0	Four			HBXIP	2586	1576.97	NA	0	0			DOCK3	1685	1703.83	NA	0.0007	0	Four
PGK1	4394	1579.37	0.0002	0	0			SELENBP1	5408	1703.96	1.61509e+08	0.0007	0				PGK1	4394	1579.37	0.0002	0	0			SELENBP1	5408	1703.96	1.61509e+08	0.0007	0
LTBR	3387	1580.75	NA	0	0			AMPD1	255	1705.01	6.0914	0.0007	0				LTBR	3387	1580.75	NA	0	0			AMPD1	255	1705.01	6.0914	0.0007	0
MTDH	3748	1581.64	NA	0	0			ACAA2	59	1705.88	16352.2	0.0007	0				MTDH	3748	1581.64	NA	0	0			ACAA2	59	1705.88	16352.2	0.0007	0
HIST1H3D	2645	1582.47	NA	0	0			VAMP5	6619	1707.43	NA	0.0008	0.0001				HIST1H3D	2645	1582.47	NA	0	0			VAMP5	6619	1707.43	NA	0.0008	0.0001
COX7A2L	1312	1583.42	NA	0	0			HCRTR2	2598	1708.16	NA	0.0008	0.0001				COX7A2L	1312	1583.42	NA	0	0			HCRTR2	2598	1708.16	NA	0.0008	0.0001
ATXN10	527	1583.77	0	0	0			ZNF516	6896	1708.38	603.854	0.0008	0.0001	Five			ATXN10	527	1583.77	0	0	0			ZNF516	6896	1708.38	603.854	0.0008	0.0001	Five
MRPL23	3711	1584.04	0	0	0			SLC2A5	5607	1708.71	NA	0.0008	0.0001	Four			MRPL23	3711	1584.04	0	0	0			SLC2A5	5607	1708.71	NA	0.0008	0.0001	Four
MOGS	3678	1586.95	NA	0	0	Six		YWHAH	6764	1709.86	NA	0.0008	0.0001				MOGS	3678	1586.95	NA	0	0	Six		YWHAH	6764	1709.86	NA	0.0008	0.0001
LAIR2	3226	1588.92	NA	0	0			COL21A1	1265	1710.73	689.83	0.0008	0.0001				LAIR2	3226	1588.92	NA	0	0			COL21A1	1265	1710.73	689.83	0.0008	0.0001
MRPL12	3709	1589.73	NA	0	0			MDM1	3544	1711.17	88.099	0.0008	0.0001				MRPL12	3709	1589.73	NA	0	0			MDM1	3544	1711.17	88.099	0.0008	0.0001
BCAP31	585	1591.99	0	0	0			SCRG1	5371	1712.03	7.00337e+13	0.0008	0.0001				BCAP31	585	1591.99	0	0	0			SCRG1	5371	1712.03	7.00337e+13	0.0008	0.0001
KBTBD11	3027	1592.03	NA	0	0			PTPRG	4884	1712.12	NA	0.0008	0.0001				KBTBD11	3027	1592.03	NA	0	0			PTPRG	4884	1712.12	NA	0.0008	0.0001
LITAF	3299	1593.1	NA	0	0			KCNMA1	3054	1712.58	NA	0.0008	0.0001				LITAF	3299	1593.1	NA	0	0			KCNMA1	3054	1712.58	NA	0.0008	0.0001
PEX7	4374	1593.26	NA	0	0			PIP5K1B	4471	1712.66	NA	0.0008	0.0001				PEX7	4374	1593.26	NA	0	0			PIP5K1B	4471	1712.66	NA	0.0008	0.0001
FKBP2	2142	1593.28	NA	0	0			SNCG	5732	1713.03	NA	0.0008	0.0001				FKBP2	2142	1593.28	NA	0	0			SNCG	5732	1713.03	NA	0.0008	0.0001
HSPA9	2757	1594.11	NA	0	0			TMCC2	6239	1713.71	NA	0.0008	0.0001				HSPA9	2757	1594.11	NA	0	0			TMCC2	6239	1713.71	NA	0.0008	0.0001
BACH1	557	1594.68	0	0	0			AQP1	345	1714.92	987292274544677	0.0008	0.0001				BACH1	557	1594.68	0	0	0			AQP1	345	1714.92	987292274544677	0.0008	0.0001
SRP14	5866	1597.17	0	0	0			CAMK2G	813	1715.77	NA	0.0008	0.0001	Six			SRP14	5866	1597.17	0	0	0			CAMK2G	813	1715.77	NA	0.0008	0.0001	Six
SNRPD2	5748	1597.49	0	0	0			SOD2	5775	1715.91	NA	0.0008	0.0001				SNRPD2	5748	1597.49	0	0	0			SOD2	5775	1715.91	NA	0.0008	0.0001
PDE9A	4323	1598.69	NA	0	0			CAP2	825	1715.95	NA	0.0008	0.0001				PDE9A	4323	1598.69	NA	0	0			CAP2	825	1715.95	NA	0.0008	0.0001
TTC3	6453	1598.79	0	0	0			S100A8	5306	1716.49	1.558	0.0008	0.0001				TTC3	6453	1598.79	0	0	0			S100A8	5306	1716.49	1.558	0.0008	0.0001
KRT19	3203	1598.88	569886	0	0			ANXA2	289	1716.93	NA	0.0008	0.0001	Six			KRT19	3203	1598.88	569886	0	0			ANXA2	289	1716.93	NA	0.0008	0.0001	Six
VIM	6647	1599.14	4.15344e+24	0	0			EPB41L3	1900	1717.05	NA	0.0008	0.0001	Six			VIM	6647	1599.14	4.15344e+24	0	0			EPB41L3	1900	1717.05	NA	0.0008	0.0001	Six
MORF4L2	3683	1600.19	NA	0	0			GSTA2	2519	1717.29	1850.7	0.0008	0.0001				MORF4L2	3683	1600.19	NA	0	0			GSTA2	2519	1717.29	1850.7	0.0008	0.0001
FBL	2076	1600.39	0.0046	0	0			CD4	960	1719.06	67.7035	0.0009	0.0001				FBL	2076	1600.39	0.0046	0	0			CD4	960	1719.06	67.7035	0.0009	0.0001
PSMA2	4803	1601.64	0.0001	0	0			ITIH2	2978	1719.09	NA	0.0009	0.0001				PSMA2	4803	1601.64	0.0001	0	0			ITIH2	2978	1719.09	NA	0.0009	0.0001
GSTT1	2525	1604.31	NA	0	0			CD1A	937	1719.31	NA	0.0009	0.0001				GSTT1	2525	1604.31	NA	0.0001	0			CD1A	937	1719.31	NA	0.0009	0.0001
IGBP1	2823	1604.52	0.9544	0	0			ZNF200	6851	1719.43	NA	0.0009	0.0001				IGBP1	2823	1604.52	0.9544	0.0001	0			ZNF200	6851	1719.43	NA	0.0009	0.0001
CTNNA1	1414	1605.8	0	0	0			CAMLG	816	1720.63	3.328	0.0009	0.0001				CTNNA1	1414	1605.8	0	0.0001	0			CAMLG	816	1720.63	3.328	0.0009	0.0001
BCAT2	590	1607.19	0	0	0			ASPA	448	1722.01	NA	0.001	0.0001				BCAT2	590	1607.19	0	0.0001	0			ASPA	448	1722.01	NA	0.001	0.0001
CNBP	1223	1608.12	0	0	0			GAS6	2287	1723.04	NA	0.001	0.0001	Four			CNBP	1223	1608.12	0	0.0001	0			GAS6	2287	1723.04	NA	0.001	0.0001	Four
KIF22	3142	1611.01	0.0763	0	0			FPR2	2201	1723.98	NA	0.001	0.0001				KIF22	3142	1611.01	0.0763	0.0001	0			FPR2	2201	1723.98	NA	0.001	0.0001
UBXN4	6538	1611.04	0	0	0			AP4E1	311	1724.07	NA	0.001	0.0001				UBXN4	6538	1611.04	0	0.0001	0			AP4E1	311	1724.07	NA	0.001	0.0001
GAL	2267	1611.81	NA	0	0			AFF2	160	1724.32	NA	0.001	0.0001				GAL	2267	1611.81	NA	0.0001	0			AFF2	160	1724.32	NA	0.001	0.0001
CHN2	1142	1612.61	0.0118	0	0	Four		NPIPL2	4041	1724.45	3.41704e+24	0.001	0.0001				CHN2	1142	1612.61	0.0118	0.0001	0	Four		NPIPL2	4041	1724.45	3.41704e+24	0.001	0.0001
GADD45B	2264	1612.73	NA	0	0			ACOT11	76	1724.93	NA	0.001	0.0001				GADD45B	2264	1612.73	NA	0.0001	0			ACOT11	76	1724.93	NA	0.001	0.0001
ATP5G3	494	1613.66	NA	0	0			UGT2B7	6552	1726.01	NA	0.0011	0.0001				ATP5G3	494	1613.66	NA	0.0001	0			UGT2B7	6552	1726.01	NA	0.0011	0.0001
ZFP36L2	6803	1615.13	NA	0	0			MX1	3787	1726.01	0.0128	0.0011	0.0001				ZFP36L2	6803	1615.13	NA	0.0001	0			MX1	3787	1726.01	0.0128	0.0011	0.0001
C5orf15	754	1617.62	NA	0.0001	0			MYBPH	3799	1726.44	NA	0.0011	0.0001				C5orf15	754	1617.62	NA	0.0001	0			MYBPH	3799	1726.44	NA	0.0011	0.0001
GMDS	2384	1619.85	NA	0.0001	0	Five		CFB	1104	1727.17	2.80295e+11	0.0011	0.0001				GMDS	2384	1619.85	NA	0.0001	0	Five		CFB	1104	1727.17	2.80295e+11	0.0011	0.0001
CTSD	1426	1621.74	NA	0.0001	0			MSMO1	3734	1728.41	NA	0.0011	0.0001				CTSD	1426	1621.74	NA	0.0001	0			MSMO1	3734	1728.41	NA	0.0011	0.0001
NAP1L1	3862	1623.15	NA	0.0001	0			LDB2	3255	1728.7	34.2593	0.0012	0.0001				NAP1L1	3862	1623.15	NA	0.0001	0			LDB2	3255	1728.7	34.2593	0.0012	0.0001
VIPR1	6649	1624.06	NA	0.0001	0			ADORA1	144	1728.88	NA	0.0012	0.0001				VIPR1	6649	1624.06	NA	0.0001	0			ADORA1	144	1728.88	NA	0.0012	0.0001
ARF1	360	1625.27	NA	0.0001	0			IFI16	2802	1729.69	214.52	0.0012	0.0001	Four			ARF1	360	1625.27	NA	0.0001	0			IFI16	2802	1729.69	214.52	0.0012	0.0001	Four
USP22	6594	1626.64	NA	0.0001	0			VCAN	6632	1730.18	NA	0.0012	0.0001				USP22	6594	1626.64	NA	0.0001	0			VCAN	6632	1730.18	NA	0.0012	0.0001
IRAK1	2929	1626.96	NA	0.0001	0			MECP2	3553	1730.38	NA	0.0012	0.0001				IRAK1	2929	1626.96	NA	0.0001	0			MECP2	3553	1730.38	NA	0.0012	0.0001
PPP2R1A	4675	1627.45	NA	0.0001	0			ANXA1	286	1731.63	NA	0.0012	0.0001				PPP2R1A	4675	1627.45	NA	0.0001	0			ANXA1	286	1731.63	NA	0.0012	0.0001
SRSF9	5890	1627.95	0	0.0001	0			MYOD1	3834	1732.34	NA	0.0012	0.0001				SRSF9	5890	1627.95	0	0.0001	0			MYOD1	3834	1732.34	NA	0.0012	0.0001
CRYM	1374	1628.26	NA	0.0001	0			CCDC69	883	1732.38	2.8562	0.0012	0.0001				CRYM	1374	1628.26	NA	0.0001	0			CCDC69	883	1732.38	2.8562	0.0012	0.0001
CPT1B	1336	1629.88	NA	0.0001	0			ZBTB20	6772	1732.55	NA	0.0012	0.0001				CPT1B	1336	1629.88	NA	0.0001	0			ZBTB20	6772	1732.55	NA	0.0012	0.0001
DUT	1741	1630.15	0	0.0001	0			SLC19A2	5563	1732.56	NA	0.0012	0.0001				DUT	1741	1630.15	0	0.0001	0			SLC19A2	5563	1732.56	NA	0.0012	0.0001
PPP1CA	4655	1631.57	NA	0.0001	0			KIF3C	3148	1733.11	6.9877	0.0012	0.0001				PPP1CA	4655	1631.57	NA	0.0001	0			KIF3C	3148	1733.11	6.9877	0.0012	0.0001
SNRPA	5742	1634	NA	0.0001	0			DPP6	1701	1734.76	NA	0.0013	0.0001				SNRPA	5742	1634	NA	0.0001	0			DPP6	1701	1734.76	NA	0.0013	0.0001
PIN1	4462	1637.8	NA	0.0001	0			CNN3	1230	1735.52	0.7344	0.0013	0.0001				PIN1	4462	1637.8	NA	0.0001	0			CNN3	1230	1735.52	0.7344	0.0013	0.0001
FBXO9	2090	1639.58	NA	0.0001	0			ZNF169	6842	1736.41	NA	0.0013	0.0001				FBXO9	2090	1639.58	NA	0.0002	0			ZNF169	6842	1736.41	NA	0.0013	0.0001
ITPR3	2989	1639.74	NA	0.0001	0			EDN3	1780	1736.7	782711	0.0013	0.0001				ITPR3	2989	1639.74	NA	0.0002	0			EDN3	1780	1736.7	782711	0.0013	0.0001
FAP	2065	1640.32	NA	0.0001	0			CDC5L	1009	1737.14	0.999	0.0014	0.0001				FAP	2065	1640.32	NA	0.0002	0			CDC5L	1009	1737.14	0.999	0.0014	0.0001
CCT8	932	1641.44	NA	0.0001	0			TUBA4A	6468	1737.6	9.26727e+16	0.0014	0.0001	Five			CCT8	932	1641.44	NA	0.0002	0			TUBA4A	6468	1737.6	9.26727e+16	0.0014	0.0001	Five
ACP2	82	1641.48	0	0.0001	0			AP1S2	301	1737.72	700.55	0.0014	0.0001	Five			ACP2	82	1641.48	0	0.0002	0			AP1S2	301	1737.72	700.55	0.0014	0.0001	Five
C1orf63	732	1643.86	NA	0.0001	0			KCNJ8	3051	1737.84	NA	0.0013	0.0001	Four			C1orf63	732	1643.86	NA	0.0002	0			KCNJ8	3051	1737.84	NA	0.0013	0.0001	Four
PAPSS1	4236	1643.92	NA	0.0001	0			CBLN1	861	1738.28	NA	0.0013	0.0001				PAPSS1	4236	1643.92	NA	0.0002	0			CBLN1	861	1738.28	NA	0.0013	0.0001
C6orf108	760	1644.97	NA	0.0001	0	Five		PTGES	4848	1738.89	1.57124e+06	0.0013	0.0001				C6orf108	760	1644.97	NA	0.0002	0	Five		PTGES	4848	1738.89	1.57124e+06	0.0013	0.0001
SFN	5473	1645.97	4.74494e+10	0.0001	0			ID4	2792	1740.38	NA	0.0014	0.0001	Five			SFN	5473	1645.97	4.74494e+10	0.0002	0			ID4	2792	1740.38	NA	0.0014	0.0001	Five
PCP4	4289	1646.54	NA	0.0001	0			CCL2	897	1740.92	5.91419e+09	0.0014	0.0001				PCP4	4289	1646.54	NA	0.0002	0			CCL2	897	1740.92	5.91419e+09	0.0014	0.0001
PCBD1	4265	1648.54	0	0.0001	0			CLEC4M	1196	1741.17	NA	0.0014	0.0001				PCBD1	4265	1648.54	0	0.0002	0			CLEC4M	1196	1741.17	NA	0.0014	0.0001
TMF1	6272	1651.46	NA	0.0001	0			SPTB	5845	1741.97	NA	0.0014	0.0001				TMF1	6272	1651.46	NA	0.0002	0			SPTB	5845	1741.97	NA	0.0014	0.0001
IFNGR1	2816	1651.92	0	0.0001	0			HSD17B6	2745	1742.52	NA	0.0014	0.0001				IFNGR1	2816	1651.92	0	0.0002	0			HSD17B6	2745	1742.52	NA	0.0014	0.0001
CORO2A	1300	1652.59	0	0.0001	0			FBN1	2080	1743.43	631269	0.0014	0.0001				CORO2A	1300	1652.59	0	0.0002	0			FBN1	2080	1743.43	631269	0.0014	0.0001
COX7C	1314	1653.43	0	0.0001	0			BRCA2	658	1744.59	NA	0.0014	0.0001				COX7C	1314	1653.43	0	0.0002	0			BRCA2	658	1744.59	NA	0.0014	0.0001
H1FX	2564	1654.14	0	0.0001	0			SYT11	6027	1745.06	453.995	0.0014	0.0001				H1FX	2564	1654.14	0	0.0002	0			SYT11	6027	1745.06	453.995	0.0014	0.0001
SYT17	6028	1654.17	0	0.0001	0			FCER2	2094	1746.66	NA	0.0015	0.0001				SYT17	6028	1654.17	0	0.0002	0			FCER2	2094	1746.66	NA	0.0015	0.0001
UBE2E3	6513	1654.19	0	0.0001	0			C18orf25	719	1746.92	NA	0.0015	0.0001				UBE2E3	6513	1654.19	0	0.0002	0			C18orf25	719	1746.92	NA	0.0015	0.0001
ABCA2	21	1656.47	NA	0.0001	0			DDHD2	1541	1747.33	NA	0.0015	0.0001				ABCA2	21	1656.47	NA	0.0002	0			DDHD2	1541	1747.33	NA	0.0015	0.0001
PRR4	4777	1656.9	NA	0.0001	0			TOR1AIP1	6326	1747.53	65967.8	0.0015	0.0001	Five			PRR4	4777	1656.9	NA	0.0002	0			TOR1AIP1	6326	1747.53	65967.8	0.0015	0.0001	Five
MAP7	3471	1661.52	0	0.0002	0	Six		ITSN1	2990	1748.04	NA	0.0015	0.0001	Six			MAP7	3471	1661.52	0	0.0002	0	Six		ITSN1	2990	1748.04	NA	0.0015	0.0001	Six
GNAS	2397	1662	NA	0.0002	0			BAX	572	1751.23	NA	0.0015	0.0001				GNAS	2397	1662	NA	0.0002	0			BAX	572	1751.23	NA	0.0015	0.0001
DHRS3	1600	1662.87	7.25419e+08	0.0002	0			FLT1	2159	1751.7	NA	0.0015	0.0001				DHRS3	1600	1662.87	7.25419e+08	0.0002	0			FLT1	2159	1751.7	NA	0.0015	0.0001
C14orf2	707	1665.78	0	0.0002	0			SLC16A7	5557	1752.34	NA	0.0016	0.0001				C14orf2	707	1665.78	0	0.0002	0			SLC16A7	5557	1752.34	NA	0.0016	0.0001
PTS	4897	1665.82	NA	0.0002	0			RTN4	5282	1753.32	2.83564e+07	0.0016	0.0001				PTS	4897	1665.82	NA	0.0002	0			RTN4	5282	1753.32	2.83564e+07	0.0016	0.0001
COMT	1285	1666.95	NA	0.0002	0			SLC28A1	5601	1753.48	NA	0.0016	0.0001				COMT	1285	1666.95	NA	0.0002	0			SLC28A1	5601	1753.48	NA	0.0016	0.0001
KIAA1024	3125	1667	192.524	0.0002	0			UTP3	6610	1754.31	NA	0.0016	0.0001				KIAA1024	3125	1667	192.524	0.0002	0			UTP3	6610	1754.31	NA	0.0016	0.0001
RIN2	5144	1667.39	NA	0.0002	0			MYL1	3813	1754.77	NA	0.0017	0.0001				RIN2	5144	1667.39	NA	0.0002	0			MYL1	3813	1754.77	NA	0.0017	0.0001
SIM2	5522	1668.36	0	0.0002	0	Five		ZEB1	6795	1755.56	NA	0.0017	0.0001				SIM2	5522	1668.36	0	0.0002	0	Five		ZEB1	6795	1755.56	NA	0.0017	0.0001
MAP3K5	3464	1670.35	0.0002	0.0002	0			COL4A5	1272	1755.63	5235.68	0.0017	0.0001	Six			MAP3K5	3464	1670.35	0.0002	0.0003	0			COL4A5	1272	1755.63	5235.68	0.0017	0.0001	Six
PEBP1	4352	1671.2	0	0.0002	0			TTN	6463	1757.69	NA	0.0017	0.0001				PEBP1	4352	1671.2	0	0.0003	0			TTN	6463	1757.69	NA	0.0017	0.0001
ACTL6A	95	1671.79	NA	0.0002	0	Four		CREM	1353	1757.81	3.9908e+06	0.0017	0.0001				ACTL6A	95	1671.79	NA	0.0003	0	Four		CREM	1353	1757.81	3.9908e+06	0.0017	0.0001
COX5B	1306	1673.23	2.74171e+07	0.0002	0			AHNAK	185	1758.55	NA	0.0018	0.0001				COX5B	1306	1673.23	2.74171e+07	0.0003	0			AHNAK	185	1758.55	NA	0.0018	0.0001
RBMX	5055	1674.29	0	0.0002	0			PHOX2B	4427	1759.84	NA	0.0018	0.0001				RBMX	5055	1674.29	0	0.0003	0			PHOX2B	4427	1759.84	NA	0.0018	0.0001
STIL	5945	1675.16	NA	0.0002	0	Four		DAAM2	1502	1761.06	138688	0.0018	0.0001				STIL	5945	1675.16	NA	0.0003	0	Four		DAAM2	1502	1761.06	138688	0.0018	0.0001
SPTBN2	5847	1679.58	NA	0.0002	0			SRPX	5875	1761.11	5446.07	0.0018	0.0001	Five			SPTBN2	5847	1679.58	NA	0.0003	0			SRPX	5875	1761.11	5446.07	0.0018	0.0001	Five
ALDH3B2	230	1680.53	NA	0.0002	0			AMPH	257	1764.44	NA	0.002	0.0002				ALDH3B2	230	1680.53	NA	0.0003	0			AMPH	257	1764.44	NA	0.002	0.0002
RAB11A	4924	1681.28	0	0.0002	0			DRP2	1715	1766.47	NA	0.0021	0.0002				RAB11A	4924	1681.28	0	0.0004	0			DRP2	1715	1766.47	NA	0.0021	0.0002
TBCA	6088	1681.86	NA	0.0002	0			BTG3	682	1768.11	NA	0.0021	0.0002				TBCA	6088	1681.86	NA	0.0004	0			BTG3	682	1768.11	NA	0.0021	0.0002
TARBP1	6070	1682.8	NA	0.0002	0			BCL11A	595	1768.4	NA	0.0021	0.0002	Four			TARBP1	6070	1682.8	NA	0.0004	0			BCL11A	595	1768.4	NA	0.0021	0.0002	Four
ZNF238	6862	1684.06	NA	0.0002	0			ABLIM3	55	1768.75	NA	0.0021	0.0002				ZNF238	6862	1684.06	NA	0.0004	0			ABLIM3	55	1768.75	NA	0.0021	0.0002
PCSK6	4293	1684.7	NA	0.0003	0	Six		PDE1C	4307	1768.88	NA	0.0021	0.0002				PCSK6	4293	1684.7	NA	0.0004	0	Six		PDE1C	4307	1768.88	NA	0.0021	0.0002
SCGN	5357	1685.19	NA	0.0003	0			GATM	2297	1771.34	NA	0.0023	0.0002				SCGN	5357	1685.19	NA	0.0004	0			GATM	2297	1771.34	NA	0.0023	0.0002
KDELR1	3069	1685.55	0	0.0003	0			APOBEC3C	331	1771.63	NA	0.0023	0.0002				KDELR1	3069	1685.55	0	0.0004	0			APOBEC3C	331	1771.63	NA	0.0023	0.0002
IL10RB	2846	1686.42	0	0.0003	0			KLK6	3179	1771.68	6.2607	0.0023	0.0002				IL10RB	2846	1686.42	0	0.0004	0			KLK6	3179	1771.68	6.2607	0.0023	0.0002
HOMER2	2706	1686.89	0	0.0003	0	Four		SGCA	5482	1771.96	210.632	0.0023	0.0002				HOMER2	2706	1686.89	0	0.0004	0	Four		SGCA	5482	1771.96	210.632	0.0023	0.0002
LRPAP1	3356	1687.52	0	0.0002	0			TRIM2	6389	1773.66	NA	0.0024	0.0002				LRPAP1	3356	1687.52	0	0.0004	0			TRIM2	6389	1773.66	NA	0.0024	0.0002
CALR	809	1687.98	0	0.0002	0			ADD1	132	1774.82	8.17896e+19	0.0025	0.0002				CALR	809	1687.98	0	0.0004	0			ADD1	132	1774.82	8.17896e+19	0.0025	0.0002
GLOD4	2370	1688.92	NA	0.0002	0			MFGE8	3592	1774.94	306806824748708	0.0025	0.0002				GLOD4	2370	1688.92	NA	0.0004	0			MFGE8	3592	1774.94	306806824748708	0.0025	0.0002
PPP1R13B	4662	1689.03	NA	0.0002	0			FGFR1	2126	1775.6	NA	0.0026	0.0002	Five			PPP1R13B	4662	1689.03	NA	0.0004	0			FGFR1	2126	1775.6	NA	0.0026	0.0002	Five
RPN1	5224	1689.23	0	0.0002	0			IL11RA	2848	1775.8	NA	0.0026	0.0002				RPN1	5224	1689.23	0	0.0004	0			IL11RA	2848	1775.8	NA	0.0026	0.0002
TRA2B	6357	1690.86	NA	0.0002	0			GPR176	2456	1776.07	NA	0.0025	0.0002				TRA2B	6357	1690.86	NA	0.0004	0			GPR176	2456	1776.07	NA	0.0025	0.0002
EIF4G1	1844	1690.89	0	0.0003	0			KRT17	3201	1776.45	NA	0.0026	0.0002				EIF4G1	1844	1690.89	0	0.0004	0			KRT17	3201	1776.45	NA	0.0026	0.0002
PSMA4	4805	1691.25	0	0.0003	0			ROM1	5190	1777.35	NA	0.0026	0.0002				PSMA4	4805	1691.25	0	0.0004	0			ROM1	5190	1777.35	NA	0.0026	0.0002
SLC7A1	5652	1691.63	NA	0.0003	0	Six		CARTPT	841	1778.08	NA	0.0027	0.0002				SLC7A1	5652	1691.63	NA	0.0004	0	Six		CARTPT	841	1778.08	NA	0.0027	0.0002
CAPNS1	833	1692.9	0	0.0003	0			ZNF423	6888	1778.71	NA	0.0027	0.0002				CAPNS1	833	1692.9	0	0.0004	0			ZNF423	6888	1778.71	NA	0.0027	0.0002
APEX1	322	1693.67	0	0.0003	0			CD79A	977	1778.86	NA	0.0027	0.0002				APEX1	322	1693.67	0	0.0004	0			CD79A	977	1778.86	NA	0.0027	0.0002
ECHS1	1771	1694.29	0	0.0003	0			RBL1	5037	1780.87	NA	0.0028	0.0002				ECHS1	1771	1694.29	0	0.0004	0			RBL1	5037	1780.87	NA	0.0028	0.0002
SLC5A1	5639	1695.57	9.41	0.0003	0			NT5E	4091	1782.23	4665.68	0.0029	0.0002				SLC5A1	5639	1695.57	9.41	0.0004	0			NT5E	4091	1782.23	4665.68	0.0029	0.0002
WSB1	6714	1698.5	9.039	0.0003	0			PKP1	4491	1782.28	NA	0.0029	0.0002				WSB1	6714	1698.5	9.039	0.0005	0			PKP1	4491	1782.28	NA	0.0029	0.0002
SRSF2	5885	1699.06	0	0.0003	0			PTP4A2	4860	1782.31	NA	0.0029	0.0002	Five			SRSF2	5885	1699.06	0	0.0005	0			PTP4A2	4860	1782.31	NA	0.0029	0.0002	Five
PTOV1	4858	1699.78	0	0.0004	0			SLC25A4	5590	1786.07	NA	0.003	0.0003	Four			PTOV1	4858	1699.78	0	0.0005	0			SLC25A4	5590	1786.07	NA	0.003	0.0003	Four
GABARAPL2	2247	1700.42	NA	0.0004	0			TTLL5	6462	1787.35	0.1106	0.0032	0.0003				GABARAPL2	2247	1700.42	NA	0.0005	0			TTLL5	6462	1787.35	0.1106	0.0032	0.0003
EEF1E1	1788	1700.85	NA	0.0004	0			CD59	971	1787.59	286369	0.0032	0.0003				EEF1E1	1788	1700.85	NA	0.0005	0			CD59	971	1787.59	286369	0.0032	0.0003
CSDA	1377	1701.99	9293.77	0.0004	0			TEAD1	6134	1787.76	NA	0.0032	0.0003				CSDA	1377	1701.99	9293.77	0.0005	0			TEAD1	6134	1787.76	NA	0.0032	0.0003
MDH1	3541	1702.73	0	0.0004	0			PZP	4916	1788.75	NA	0.0032	0.0003				MDH1	3541	1702.73	0	0.0005	0			PZP	4916	1788.75	NA	0.0032	0.0003
AGFG2	169	1704.19	NA	0.0004	0			ARHGEF17	391	1788.92	1.01158e+08	0.0032	0.0003				AGFG2	169	1704.19	NA	0.0005	0			ARHGEF17	391	1788.92	1.01158e+08	0.0032	0.0003
GALNT1	2273	1704.28	0	0.0004	0			CD3E	958	1790.16	0.0467	0.0033	0.0003				GALNT1	2273	1704.28	0	0.0005	0			CD3E	958	1790.16	0.0467	0.0033	0.0003
GFPT1	2332	1707.07	NA	0.0004	0			CDKL1	1049	1790.48	NA	0.0033	0.0003				GFPT1	2332	1707.07	NA	0.0005	0			CDKL1	1049	1790.48	NA	0.0033	0.0003
COPA	1286	1712.78	0	0.0005	0			PGM1	4395	1792.69	402500	0.0034	0.0003				COPA	1286	1712.78	0	0.0006	0.0001			PGM1	4395	1792.69	402500	0.0034	0.0003
SLC12A2	5544	1713.36	NA	0.0005	0			CXCL13	1451	1792.75	NA	0.0034	0.0003				SLC12A2	5544	1713.36	NA	0.0006	0.0001			CXCL13	1451	1792.75	NA	0.0034	0.0003
FNBP1L	2170	1713.9	0	0.0005	0			LAPTM4A	3238	1792.76	1.931e+17	0.0034	0.0003				FNBP1L	2170	1713.9	0	0.0006	0.0001			LAPTM4A	3238	1792.76	1.931e+17	0.0034	0.0003
SRP19	5867	1715.19	0	0.0005	0			CAPG	826	1793.93	NA	0.0034	0.0003				SRP19	5867	1715.19	0	0.0007	0.0001			CAPG	826	1793.93	NA	0.0034	0.0003
ELF3	1857	1717.84	0.0079	0.0006	0			RLBP1	5150	1794.01	NA	0.0034	0.0003				ELF3	1857	1717.84	0.0079	0.0007	0.0001			RLBP1	5150	1794.01	NA	0.0034	0.0003
TWISTNB	6483	1719.12	0	0.0006	0			SLC1A1	5564	1795.88	NA	0.0036	0.0003				TWISTNB	6483	1719.12	0	0.0007	0.0001			SLC1A1	5564	1795.88	NA	0.0036	0.0003
YIPF3	6752	1719.69	0	0.0006	0			FBXL7	2086	1796.12	5.56067e+09	0.0036	0.0003				YIPF3	6752	1719.69	0	0.0007	0.0001			FBXL7	2086	1796.12	5.56067e+09	0.0036	0.0003
SEMG1	5422	1720.1	0.3692	0.0006	0			PLOD2	4538	1796.32	1.3388	0.0036	0.0003				SEMG1	5422	1720.1	0.3692	0.0007	0.0001			PLOD2	4538	1796.32	1.3388	0.0036	0.0003
FNTA	2173	1720.94	NA	0.0006	0			DNAJB4	1661	1797.16	NA	0.0037	0.0003				FNTA	2173	1720.94	NA	0.0007	0.0001			DNAJB4	1661	1797.16	NA	0.0037	0.0003
CACNA1D	785	1721.64	0.0145	0.0006	0			HPS1	2725	1797.2	NA	0.0037	0.0003				CACNA1D	785	1721.64	0.0145	0.0008	0.0001			HPS1	2725	1797.2	NA	0.0037	0.0003
ATP7B	514	1721.89	NA	0.0006	0	Four		DARC	1512	1797.59	NA	0.0037	0.0003				ATP7B	514	1721.89	NA	0.0008	0.0001	Four		DARC	1512	1797.59	NA	0.0037	0.0003
RAB3B	4943	1722.49	0.0218	0.0006	0			PLEKHO2	4527	1799.25	NA	0.0038	0.0003				RAB3B	4943	1722.49	0.0218	0.0008	0.0001			PLEKHO2	4527	1799.25	NA	0.0038	0.0003
IFI30	2804	1722.84	0	0.0006	0.0001			SERPINB2	5441	1799.78	3.1859	0.0038	0.0003				IFI30	2804	1722.84	0	0.0008	0.0001			SERPINB2	5441	1799.78	3.1859	0.0038	0.0003
ATP5C1	489	1722.91	NA	0.0006	0.0001			SYN2	6015	1800.45	NA	0.0039	0.0003				ATP5C1	489	1722.91	NA	0.0008	0.0001			SYN2	6015	1800.45	NA	0.0039	0.0003
C2orf72	749	1726.77	0	0.0006	0.0001	Five		CMAHP	1221	1801.01	41.2862	0.0039	0.0003				C2orf72	749	1726.77	0	0.0008	0.0001	Five		CMAHP	1221	1801.01	41.2862	0.0039	0.0003
STARD7	5932	1728.03	0	0.0007	0.0001			ADAM22	113	1804.85	NA	0.0042	0.0004				STARD7	5932	1728.03	0	0.0009	0.0001			ADAM22	113	1804.85	NA	0.0042	0.0004
SPOP	5836	1729.19	2.94865e+08	0.0007	0.0001			SH3BGR	5497	1804.91	3.62448e+18	0.0042	0.0004				SPOP	5836	1729.19	2.94865e+08	0.0009	0.0001			SH3BGR	5497	1804.91	3.62448e+18	0.0042	0.0004
ENDOD1	1876	1729.26	NA	0.0007	0.0001			IL1RL1	2865	1805.39	0.1015	0.0042	0.0004				ENDOD1	1876	1729.26	NA	0.0009	0.0001			IL1RL1	2865	1805.39	0.1015	0.0042	0.0004
XPO1	6736	1729.82	0.0011	0.0007	0.0001			ZNF23	6860	1805.42	NA	0.0042	0.0004				XPO1	6736	1729.82	0.0011	0.0009	0.0001			ZNF23	6860	1805.42	NA	0.0042	0.0004
MNX1	3672	1730.24	NA	0.0007	0.0001			KRT34	3207	1805.88	NA	0.0042	0.0004				MNX1	3672	1730.24	NA	0.0009	0.0001			KRT34	3207	1805.88	NA	0.0042	0.0004
UBA1	6502	1731.59	0	0.0007	0.0001			P4HA2	4199	1806.6	NA	0.0042	0.0004				UBA1	6502	1731.59	0	0.0009	0.0001			P4HA2	4199	1806.6	NA	0.0042	0.0004
SAP18	5324	1731.61	0	0.0007	0.0001			ZNF473	6892	1806.65	NA	0.0042	0.0004				SAP18	5324	1731.61	0	0.0009	0.0001			ZNF473	6892	1806.65	NA	0.0042	0.0004
BDH1	609	1732.65	0	0.0008	0.0001			DOK5	1692	1806.69	NA	0.0042	0.0004				BDH1	609	1732.65	0	0.0009	0.0001			DOK5	1692	1806.69	NA	0.0042	0.0004
NDUFB1	3917	1733.37	0	0.0008	0.0001			UPK1A	6568	1806.97	NA	0.0043	0.0004				NDUFB1	3917	1733.37	0	0.0009	0.0001			UPK1A	6568	1806.97	NA	0.0043	0.0004
EIF3B	1828	1733.52	0	0.0008	0.0001			TNFAIP6	6286	1807.21	NA	0.0043	0.0004				EIF3B	1828	1733.52	0	0.0009	0.0001			TNFAIP6	6286	1807.21	NA	0.0043	0.0004
CBR3	863	1733.79	3.5332	0.0008	0.0001			FGF2	2122	1807.54	NA	0.0043	0.0004	Five			CBR3	863	1733.79	3.5332	0.0009	0.0001			FGF2	2122	1807.54	NA	0.0043	0.0004	Five
PKP1	4491	1735.29	NA	0.0008	0.0001			TRIM22	6390	1808.14	33627.8	0.0044	0.0004				PKP1	4491	1735.29	NA	0.001	0.0001			TRIM22	6390	1808.14	33627.8	0.0044	0.0004
SNRPF	5751	1737.05	NA	0.0008	0.0001			ETS2	1956	1808.41	NA	0.0043	0.0004				SNRPF	5751	1737.05	NA	0.001	0.0001			ETS2	1956	1808.41	NA	0.0043	0.0004
MTHFD2	3756	1738.43	0	0.0008	0.0001	Four		PCOLCE	4288	1809.59	322963036294497	0.0044	0.0004				MTHFD2	3756	1738.43	0	0.001	0.0001	Four		PCOLCE	4288	1809.59	322963036294497	0.0044	0.0004
ENSA	1887	1738.69	0	0.0008	0.0001			MYL6B	3819	1809.91	25.9196	0.0044	0.0004	Six			ENSA	1887	1738.69	0	0.001	0.0001			MYL6B	3819	1809.91	25.9196	0.0044	0.0004	Six
TWIST1	6482	1740.17	NA	0.0008	0.0001			MMP2	3662	1810.86	0.0065	0.0045	0.0004				TWIST1	6482	1740.17	NA	0.0011	0.0001			MMP2	3662	1810.86	0.0065	0.0045	0.0004
ACACA	60	1740.19	NA	0.0008	0.0001			RRN3P1	5265	1811.51	5.3079	0.0045	0.0004				ACACA	60	1740.19	NA	0.0011	0.0001			RRN3P1	5265	1811.51	5.3079	0.0045	0.0004
HLA-DPB1	2655	1740.31	NA	0.0008	0.0001			COL14A1	1260	1811.85	NA	0.0045	0.0004				HLA-DPB1	2655	1740.31	NA	0.0011	0.0001			COL14A1	1260	1811.85	NA	0.0045	0.0004
GABARAP	2245	1740.95	0	0.0009	0.0001			HSPA4L	2755	1812.09	NA	0.0046	0.0004				GABARAP	2245	1740.95	0	0.0011	0.0001			HSPA4L	2755	1812.09	NA	0.0046	0.0004
CYFIP2	1470	1740.98	0.0001	0.0009	0.0001	Four		CD36	954	1813.24	NA	0.0047	0.0004				CYFIP2	1470	1740.98	0.0001	0.0011	0.0001	Four		CD36	954	1813.24	NA	0.0047	0.0004
MMP9	3666	1741.6	NA	0.0009	0.0001			ABCD4	42	1813.73	NA	0.0047	0.0004				MMP9	3666	1741.6	NA	0.0011	0.0001			ABCD4	42	1813.73	NA	0.0047	0.0004
RPL22	5210	1741.75	1.60258e+17	0.0009	0.0001			THBS1	6187	1814.89	1.5074	0.0048	0.0004				RPL22	5210	1741.75	1.60258e+17	0.0011	0.0001			THBS1	6187	1814.89	1.5074	0.0048	0.0004
RTN4	5282	1742.91	2.83564e+07	0.0009	0.0001			C10orf12	696	1815.98	1.5033	0.005	0.0005				RTN4	5282	1742.91	2.83564e+07	0.0011	0.0001			C10orf12	696	1815.98	1.5033	0.005	0.0005
ATP5H	495	1743.22	NA	0.0009	0.0001			PKI55	4483	1816.4	NA	0.005	0.0005				ATP5H	495	1743.22	NA	0.0011	0.0001			PKI55	4483	1816.4	NA	0.005	0.0005
SORL1	5782	1743.78	NA	0.0009	0.0001			RGL1	5105	1816.87	NA	0.0051	0.0005				SORL1	5782	1743.78	NA	0.0011	0.0001			RGL1	5105	1816.87	NA	0.0051	0.0005
FAM155B	2029	1744.26	NA	0.0009	0.0001			PTGS2	4852	1817.31	NA	0.0052	0.0005				FAM155B	2029	1744.26	NA	0.0011	0.0001			PTGS2	4852	1817.31	NA	0.0052	0.0005
LAMP1	3235	1744.42	0	0.0009	0.0001			MYLPF	3822	1817.46	NA	0.0052	0.0005				LAMP1	3235	1744.42	0	0.0011	0.0001			MYLPF	3822	1817.46	NA	0.0052	0.0005
HLA-G	2660	1747.62	NA	0.001	0.0001			RAI14	4980	1817.51	49.4394	0.0052	0.0005				HLA-G	2660	1747.62	NA	0.0012	0.0001			RAI14	4980	1817.51	49.4394	0.0052	0.0005
SNRPB	5744	1747.86	0	0.001	0.0001			TAX1BP3	6076	1817.56	NA	0.0051	0.0005				SNRPB	5744	1747.86	0	0.0012	0.0001			TAX1BP3	6076	1817.56	NA	0.0051	0.0005
FDPS	2107	1747.91	0.0051	0.001	0.0001	Four		CGA	1112	1818.86	NA	0.0052	0.0005				FDPS	2107	1747.91	0.0051	0.0012	0.0001	Four		CGA	1112	1818.86	NA	0.0052	0.0005
CDK7	1046	1748.16	NA	0.001	0.0001	Five		KLHL21	3170	1819.82	NA	0.0053	0.0005				CDK7	1046	1748.16	NA	0.0012	0.0001	Five		KLHL21	3170	1819.82	NA	0.0053	0.0005
PSMB7	4815	1748.33	0	0.001	0.0001			SLC16A3	5553	1820	NA	0.0053	0.0005				PSMB7	4815	1748.33	0	0.0012	0.0001			SLC16A3	5553	1820	NA	0.0053	0.0005
PSMC5	4821	1748.57	NA	0.001	0.0001			PRSS16	4785	1820.1	NA	0.0053	0.0005				PSMC5	4821	1748.57	NA	0.0012	0.0001			PRSS16	4785	1820.1	NA	0.0053	0.0005
EIF3H	1832	1753.35	0	0.0012	0.0001			MR1	3705	1821.51	NA	0.0054	0.0005	Five			EIF3H	1832	1753.35	0	0.0014	0.0001			MR1	3705	1821.51	NA	0.0054	0.0005	Five
SMS	5717	1754.85	0	0.0013	0.0001			SELE	5407	1821.68	3.86125e+09	0.0054	0.0005				SMS	5717	1754.85	0	0.0014	0.0001			SELE	5407	1821.68	3.86125e+09	0.0054	0.0005
ITM2B	2982	1755.09	0	0.0013	0.0001			SCN2A	5361	1822.09	NA	0.0054	0.0005				ITM2B	2982	1755.09	0	0.0014	0.0001			SCN2A	5361	1822.09	NA	0.0054	0.0005
ATP5I	496	1755.15	NA	0.0013	0.0001			ATP8A2	516	1822.25	NA	0.0054	0.0005				ATP5I	496	1755.15	NA	0.0014	0.0001			ATP8A2	516	1822.25	NA	0.0054	0.0005
LUC7L3	3392	1755.51	NA	0.0013	0.0001			CASP10	844	1822.53	NA	0.0054	0.0005				LUC7L3	3392	1755.51	NA	0.0014	0.0001			CASP10	844	1822.53	NA	0.0054	0.0005
EIF3G	1831	1756.65	NA	0.0013	0.0001			RHOQ	5137	1823.74	8.27509e+06	0.0056	0.0005				EIF3G	1831	1756.65	NA	0.0014	0.0001			RHOQ	5137	1823.74	8.27509e+06	0.0056	0.0005
NHP2	3983	1756.91	0	0.0013	0.0001			GNG11	2406	1824.19	1.05355e+07	0.0056	0.0005				NHP2	3983	1756.91	0	0.0014	0.0001			GNG11	2406	1824.19	1.05355e+07	0.0056	0.0005
PSAP	4792	1758.87	NA	0.0013	0.0001			GAS7	2288	1824.21	13.1987	0.0056	0.0005				PSAP	4792	1758.87	NA	0.0015	0.0001			GAS7	2288	1824.21	13.1987	0.0056	0.0005
TMED9	6246	1760.23	0	0.0014	0.0001			MATR3	3509	1824.33	NA	0.0056	0.0005				TMED9	6246	1760.23	0	0.0015	0.0001			MATR3	3509	1824.33	NA	0.0056	0.0005
ALG8	239	1761.03	NA	0.0014	0.0001	Five		RARB	5011	1824.94	NA	0.0057	0.0005	Five			ALG8	239	1761.03	NA	0.0015	0.0001	Five		RARB	5011	1824.94	NA	0.0057	0.0005	Five
ETFA	1953	1761.5	NA	0.0014	0.0001			CTNNA1	1414	1825.08	0	0.0057	0.0005				ETFA	1953	1761.5	NA	0.0015	0.0001			CTNNA1	1414	1825.08	0	0.0057	0.0005
TIPARP	6210	1765.32	NA	0.0015	0.0001			FADS2	2007	1825.2	74.9883	0.0057	0.0005				TIPARP	6210	1765.32	NA	0.0017	0.0002			FADS2	2007	1825.2	74.9883	0.0057	0.0005
ANAPC5	259	1765.91	0	0.0015	0.0001	Five		FEZ1	2116	1825.29	3.29	0.0057	0.0005				ANAPC5	259	1765.91	0	0.0017	0.0002	Five		FEZ1	2116	1825.29	3.29	0.0057	0.0005
HNRNPC	2694	1766.24	0	0.0015	0.0001			AQP7	351	1825.9	NA	0.0057	0.0005				HNRNPC	2694	1766.24	0	0.0017	0.0002			AQP7	351	1825.9	NA	0.0057	0.0005
TRAF4	6364	1767.23	0	0.0016	0.0001			SOD3	5776	1825.99	NA	0.0057	0.0005				TRAF4	6364	1767.23	0	0.0017	0.0002			SOD3	5776	1825.99	NA	0.0057	0.0005
PATZ1	4251	1768.53	0.0001	0.0016	0.0001	Four		SLC2A4	5606	1826.27	NA	0.0057	0.0005				PATZ1	4251	1768.53	0.0001	0.0018	0.0002	Four		SLC2A4	5606	1826.27	NA	0.0057	0.0005
TARS	6073	1768.99	NA	0.0016	0.0002			NEB	3931	1826.29	3.01989e+07	0.0057	0.0005				TARS	6073	1768.99	NA	0.0018	0.0002			NEB	3931	1826.29	3.01989e+07	0.0057	0.0005
OGT	4150	1769.03	0	0.0016	0.0002	Six		CHN1	1141	1826.54	NA	0.0058	0.0005	Four			OGT	4150	1769.03	0	0.0018	0.0002	Six		CHN1	1141	1826.54	NA	0.0058	0.0005	Four
MALT1	3431	1770	NA	0.0016	0.0002			SEMA3C	5413	1826.91	2.25951e+07	0.0058	0.0005				MALT1	3431	1770	NA	0.0018	0.0002			SEMA3C	5413	1826.91	2.25951e+07	0.0058	0.0005
FLNB	2153	1770.05	0	0.0016	0.0002			WSB1	6714	1826.96	9.039	0.0058	0.0005				FLNB	2153	1770.05	0	0.0018	0.0002			WSB1	6714	1826.96	9.039	0.0058	0.0005
HDAC1	2599	1770.26	NA	0.0016	0.0002			REV3L	5091	1826.98	NA	0.0058	0.0005	Five			HDAC1	2599	1770.26	NA	0.0018	0.0002			REV3L	5091	1826.98	NA	0.0058	0.0005	Five
FAM134C	2023	1772.89	0	0.0017	0.0002			STK38L	5958	1827.19	7839.47	0.0058	0.0005				FAM134C	2023	1772.89	0	0.0019	0.0002			STK38L	5958	1827.19	7839.47	0.0058	0.0005
RIMS1	5141	1774.96	NA	0.0018	0.0002			GABARAPL1	2246	1828.19	1.17819e+16	0.0059	0.0006				RIMS1	5141	1774.96	NA	0.002	0.0002			GABARAPL1	2246	1828.19	1.17819e+16	0.0059	0.0006
LFNG	3267	1775.22	NA	0.0019	0.0002			R3HDM2	4923	1828.99	NA	0.006	0.0006				LFNG	3267	1775.22	NA	0.002	0.0002			R3HDM2	4923	1828.99	NA	0.006	0.0006
TLK1	6220	1776.62	NA	0.0019	0.0002			OSMR	4181	1829.16	2.9567	0.006	0.0006				TLK1	6220	1776.62	NA	0.0021	0.0002			OSMR	4181	1829.16	2.9567	0.006	0.0006
CCNG2	916	1776.89	0	0.0019	0.0002			SCG2	5352	1829.21	NA	0.006	0.0006				CCNG2	916	1776.89	0	0.0021	0.0002			SCG2	5352	1829.21	NA	0.006	0.0006
DYNLL1	1749	1777.43	NA	0.0019	0.0002			GJA4	2351	1829.39	NA	0.006	0.0006				DYNLL1	1749	1777.43	NA	0.0021	0.0002			GJA4	2351	1829.39	NA	0.006	0.0006
TBC1D8	6085	1777.52	NA	0.0019	0.0002			FAM190B	2042	1829.76	8.63793e+06	0.006	0.0006				TBC1D8	6085	1777.52	NA	0.0021	0.0002			FAM190B	2042	1829.76	8.63793e+06	0.006	0.0006
ZNF473	6892	1783.47	NA	0.0022	0.0002			DNAH7	1653	1830.2	NA	0.0061	0.0006				ZNF473	6892	1783.47	NA	0.0024	0.0002			DNAH7	1653	1830.2	NA	0.0061	0.0006
TMED5	6245	1783.95	NA	0.0022	0.0002			PTGER2	4845	1830.55	222.002	0.0061	0.0006				TMED5	6245	1783.95	NA	0.0024	0.0002			PTGER2	4845	1830.55	222.002	0.0061	0.0006
SFRP4	5476	1784.89	0.9325	0.0023	0.0002			IL1RN	2866	1832.34	416.865	0.0062	0.0006				SFRP4	5476	1784.89	0.9325	0.0024	0.0002			IL1RN	2866	1832.34	416.865	0.0062	0.0006
C17orf76-AS1	717	1785.43	NA	0.0023	0.0002			MYBPC3	3798	1832.95	NA	0.0062	0.0006				C17orf76-AS1	717	1785.43	NA	0.0025	0.0002			MYBPC3	3798	1832.95	NA	0.0062	0.0006
NFKBIA	3972	1786.48	0	0.0023	0.0002			GPA33	2432	1833.1	481.473	0.0062	0.0006				NFKBIA	3972	1786.48	0	0.0025	0.0002			GPA33	2432	1833.1	481.473	0.0062	0.0006
MAPK6	3479	1789.12	0	0.0025	0.0002			GPD1	2437	1833.21	NA	0.0063	0.0006				MAPK6	3479	1789.12	0	0.0027	0.0003			GPD1	2437	1833.21	NA	0.0063	0.0006
AIMP2	194	1790.2	0	0.0025	0.0002	Five		NIPAL3	3989	1833.75	NA	0.0063	0.0006				AIMP2	194	1790.2	0	0.0027	0.0003	Five		NIPAL3	3989	1833.75	NA	0.0063	0.0006
DYNLT1	1750	1791.38	NA	0.0025	0.0002			CABP1	782	1834.87	NA	0.0065	0.0006				DYNLT1	1750	1791.38	NA	0.0028	0.0003			CABP1	782	1834.87	NA	0.0065	0.0006
TFAP2A	6154	1791.88	NA	0.0025	0.0002			ANG	260	1834.89	316.006	0.0064	0.0006				TFAP2A	6154	1791.88	NA	0.0028	0.0003			ANG	260	1834.89	316.006	0.0064	0.0006
ARHGDIA	384	1792.8	0	0.0026	0.0002			EDNRB	1782	1835.21	2.66237e+07	0.0065	0.0006				ARHGDIA	384	1792.8	0	0.0028	0.0003			EDNRB	1782	1835.21	2.66237e+07	0.0065	0.0006
MIA3	3613	1792.97	NA	0.0026	0.0002			FABP3	2000	1836.01	NA	0.0065	0.0006				MIA3	3613	1792.97	NA	0.0028	0.0003			FABP3	2000	1836.01	NA	0.0065	0.0006
CXCL9	1455	1793.09	NA	0.0026	0.0002			PECAM1	4353	1837.63	0.451	0.0067	0.0006				CXCL9	1455	1793.09	NA	0.0028	0.0003			PECAM1	4353	1837.63	0.451	0.0067	0.0006
SLC26A4	5600	1794.24	0.0483	0.0026	0.0003			FBXL2	2084	1837.79	NA	0.0068	0.0007				SLC26A4	5600	1794.24	0.0483	0.0029	0.0003			FBXL2	2084	1837.79	NA	0.0068	0.0007
CDK1	1029	1794.45	0.3628	0.0026	0.0003			CPB2	1318	1837.85	NA	0.0067	0.0007				CDK1	1029	1794.45	0.3628	0.0029	0.0003			CPB2	1318	1837.85	NA	0.0067	0.0007
ETFB	1954	1794.73	NA	0.0026	0.0003			KRT16	3200	1838.89	3.03328e+13	0.0068	0.0007				ETFB	1954	1794.73	NA	0.0029	0.0003			KRT16	3200	1838.89	3.03328e+13	0.0068	0.0007
PRDX6	4707	1795.39	0	0.0027	0.0003			NMI	4008	1839.08	4.108	0.0069	0.0007				PRDX6	4707	1795.39	0	0.0029	0.0003			NMI	4008	1839.08	4.108	0.0069	0.0007
CFB	1104	1796.85	2.80295e+11	0.0027	0.0003			TGFBR1	6172	1839.41	239.611	0.0069	0.0007				CFB	1104	1796.85	2.80295e+11	0.003	0.0003			TGFBR1	6172	1839.41	239.611	0.0069	0.0007
GABRB3	2256	1797.88	0.0036	0.0028	0.0003			EIF4EBP2	1843	1839.69	1.23476e+07	0.0069	0.0007	Five			GABRB3	2256	1797.88	0.0036	0.0031	0.0003			EIF4EBP2	1843	1839.69	1.23476e+07	0.0069	0.0007	Five
MOAP1	3673	1798.51	NA	0.0028	0.0003			B4GALNT1	552	1839.88	NA	0.0069	0.0007				MOAP1	3673	1798.51	NA	0.0031	0.0003			B4GALNT1	552	1839.88	NA	0.0069	0.0007
GHR	2345	1799.04	NA	0.0028	0.0003			CSTA	1399	1840.01	6.69548e+08	0.0069	0.0007				GHR	2345	1799.04	NA	0.0031	0.0003			CSTA	1399	1840.01	6.69548e+08	0.0069	0.0007
SUMO2	5993	1800.8	0	0.003	0.0003			DLG5	1636	1840.13	NA	0.0069	0.0007				SUMO2	5993	1800.8	0	0.0032	0.0003			DLG5	1636	1840.13	NA	0.0069	0.0007
UGT2B4	6551	1801.14	NA	0.003	0.0003			ATP5G2	493	1840.59	1642.9	0.007	0.0007				UGT2B4	6551	1801.14	NA	0.0032	0.0003			ATP5G2	493	1840.59	1642.9	0.007	0.0007
PPP3CA	4685	1801.76	NA	0.0031	0.0003			P2RY2	4198	1840.73	NA	0.007	0.0007				PPP3CA	4685	1801.76	NA	0.0033	0.0003			P2RY2	4198	1840.73	NA	0.007	0.0007
REPS2	5087	1805.23	NA	0.0033	0.0003			RHOBTB1	5130	1842.01	NA	0.0071	0.0007				REPS2	5087	1805.23	NA	0.0035	0.0003			RHOBTB1	5130	1842.01	NA	0.0071	0.0007
GULP1	2550	1806.2	NA	0.0034	0.0003			CYLD	1474	1842.11	NA	0.0071	0.0007	Five			GULP1	2550	1806.2	NA	0.0036	0.0004			CYLD	1474	1842.11	NA	0.0071	0.0007	Five
BSG	671	1806.76	NA	0.0034	0.0003			CDC42BPA	1004	1842.43	NA	0.0071	0.0007	Four			BSG	671	1806.76	NA	0.0036	0.0004			CDC42BPA	1004	1842.43	NA	0.0071	0.0007	Four
KIAA0101	3095	1808	0.1273	0.0035	0.0003			CDKN2D	1057	1843.49	NA	0.0073	0.0007				KIAA0101	3095	1808	0.1273	0.0037	0.0004			CDKN2D	1057	1843.49	NA	0.0073	0.0007
ARPC2	420	1809.29	1.25708e+08	0.0035	0.0003			CDH6	1025	1843.59	NA	0.0072	0.0007				ARPC2	420	1809.29	1.25708e+08	0.0038	0.0004			CDH6	1025	1843.59	NA	0.0072	0.0007
GNAI1	2392	1809.77	7093.55	0.0036	0.0004			PLTP	4545	1844.78	1.78346e+06	0.0074	0.0007				GNAI1	2392	1809.77	7093.55	0.0038	0.0004			PLTP	4545	1844.78	1.78346e+06	0.0074	0.0007
CYFIP1	1469	1810.65	0	0.0037	0.0004			COL9A1	1279	1845.02	NA	0.0074	0.0007				CYFIP1	1469	1810.65	0	0.0039	0.0004			COL9A1	1279	1845.02	NA	0.0074	0.0007
SPOCK1	5833	1811.07	0	0.0037	0.0004			RHOB	5129	1847.17	3.05747e+15	0.0078	0.0008				SPOCK1	5833	1811.07	0	0.0039	0.0004			RHOB	5129	1847.17	3.05747e+15	0.0078	0.0008
CYP2J2	1487	1812.41	0	0.0037	0.0004			ODZ1	4145	1847.4	NA	0.0078	0.0008				CYP2J2	1487	1812.41	0	0.004	0.0004			ODZ1	4145	1847.4	NA	0.0078	0.0008
RNF44	5182	1813.48	NA	0.0038	0.0004			CEP68	1099	1848.34	7.52298e+12	0.0079	0.0008				RNF44	5182	1813.48	NA	0.004	0.0004			CEP68	1099	1848.34	7.52298e+12	0.0079	0.0008
CREB3L2	1347	1814.42	NA	0.0039	0.0004			KIAA1462	3131	1849.29	632.52	0.0079	0.0008				CREB3L2	1347	1814.42	NA	0.0041	0.0004			KIAA1462	3131	1849.29	632.52	0.0079	0.0008
ALDH6A1	232	1815.56	NA	0.004	0.0004			UGP2	6550	1849.48	8.7989e+07	0.008	0.0008				ALDH6A1	232	1815.56	NA	0.0042	0.0004			UGP2	6550	1849.48	8.7989e+07	0.008	0.0008
MAGED2	3426	1816.12	0	0.0041	0.0004			C1orf105	725	1850.88	NA	0.0081	0.0008				MAGED2	3426	1816.12	0	0.0042	0.0004			C1orf105	725	1850.88	NA	0.0081	0.0008
AURKA	534	1816.19	2.595	0.0042	0.0004	Five		TSPAN2	6436	1851.22	37321.2	0.0082	0.0008				AURKA	534	1816.19	2.595	0.0042	0.0004	Five		TSPAN2	6436	1851.22	37321.2	0.0082	0.0008
HOXC6	2718	1816.62	NA	0.0042	0.0004			ABLIM1	54	1851.49	NA	0.0082	0.0008				HOXC6	2718	1816.62	NA	0.0043	0.0004			ABLIM1	54	1851.49	NA	0.0082	0.0008
DGKD	1587	1817.31	NA	0.0043	0.0004			CASK	843	1851.5	0.0347	0.0082	0.0008				DGKD	1587	1817.31	NA	0.0043	0.0004			CASK	843	1851.5	0.0347	0.0082	0.0008
CYTH1	1497	1818.52	0.005	0.0044	0.0004			CAPN6	830	1852.42	160.011	0.0083	0.0008				CYTH1	1497	1818.52	0.005	0.0044	0.0004			CAPN6	830	1852.42	160.011	0.0083	0.0008
KRT85	3215	1818.8	NA	0.0044	0.0004			HAUS5	2581	1852.75	NA	0.0083	0.0008				KRT85	3215	1818.8	NA	0.0044	0.0004			HAUS5	2581	1852.75	NA	0.0083	0.0008
DTNB	1730	1819.64	NA	0.0044	0.0004			CYP3A5	1489	1853.5	NA	0.0084	0.0008				DTNB	1730	1819.64	NA	0.0045	0.0005			CYP3A5	1489	1853.5	NA	0.0084	0.0008
NDUFA7	3912	1821.97	NA	0.0046	0.0005			NR2F2	4062	1853.65	NA	0.0084	0.0008				NDUFA7	3912	1821.97	NA	0.0046	0.0005			NR2F2	4062	1853.65	NA	0.0084	0.0008
U2AF1	6498	1823.6	NA	0.0047	0.0005			RLN2	5153	1853.79	NA	0.0084	0.0009				U2AF1	6498	1823.6	NA	0.0047	0.0005			RLN2	5153	1853.79	NA	0.0084	0.0009
DAZAP2	1515	1823.82	NA	0.0047	0.0005			NFIL3	3968	1854.35	NA	0.0084	0.0009				DAZAP2	1515	1823.82	NA	0.0048	0.0005			NFIL3	3968	1854.35	NA	0.0084	0.0009
RPS21	5236	1823.85	1.40222e+44	0.0047	0.0005			CPM	1323	1854.98	NA	0.0085	0.0009				RPS21	5236	1823.85	1.40222e+44	0.0048	0.0005			CPM	1323	1854.98	NA	0.0085	0.0009
TTK	6457	1825.57	NA	0.0049	0.0005			MAP1LC3B	3448	1855.57	NA	0.0086	0.0009				TTK	6457	1825.57	NA	0.0049	0.0005			MAP1LC3B	3448	1855.57	NA	0.0086	0.0009
OLFM4	4152	1825.9	NA	0.0049	0.0005			LCN2	3252	1855.88	NA	0.0086	0.0009				OLFM4	4152	1825.9	NA	0.0049	0.0005			LCN2	3252	1855.88	NA	0.0086	0.0009
NRIP1	4077	1827.94	NA	0.0052	0.0005			GTSE1	2543	1855.97	9.3936	0.0086	0.0009				NRIP1	4077	1827.94	NA	0.0051	0.0005			GTSE1	2543	1855.97	9.3936	0.0086	0.0009
FUCA1	2216	1828.13	NA	0.0052	0.0005			EYA4	1982	1856.82	NA	0.0088	0.0009				FUCA1	2216	1828.13	NA	0.0051	0.0005			EYA4	1982	1856.82	NA	0.0088	0.0009
PSMA6	4807	1828.36	0	0.0052	0.0005			STXBP5L	5982	1857.6	NA	0.0089	0.0009				PSMA6	4807	1828.36	0	0.0051	0.0005			STXBP5L	5982	1857.6	NA	0.0089	0.0009
DDX17	1551	1830.09	0	0.0054	0.0006			TNFAIP8	6287	1859.18	0.2726	0.0092	0.0009				DDX17	1551	1830.09	0	0.0053	0.0005			TNFAIP8	6287	1859.18	0.2726	0.0092	0.0009
GPI	2439	1830.58	0	0.0054	0.0006			HNRNPH3	2698	1861.27	1.15329e+16	0.0095	0.001				GPI	2439	1830.58	0	0.0053	0.0005			HNRNPH3	2698	1861.27	1.15329e+16	0.0095	0.001
GAA	2242	1831.14	0	0.0055	0.0006			SULF1	5987	1862.47	NA	0.0096	0.001				GAA	2242	1831.14	0	0.0053	0.0005			SULF1	5987	1862.47	NA	0.0096	0.001
YIF1A	6750	1831.42	NA	0.0055	0.0006			HPD	2721	1862.54	NA	0.0096	0.001				YIF1A	6750	1831.42	NA	0.0053	0.0006			HPD	2721	1862.54	NA	0.0096	0.001
GNG5	2409	1831.44	0	0.0055	0.0006	Four		ANK2	268	1862.62	414.386	0.0096	0.001				GNG5	2409	1831.44	0	0.0053	0.0006	Four		ANK2	268	1862.62	414.386	0.0096	0.001
BCLAF1	606	1833.22	NA	0.0056	0.0006			NAMPT	3861	1863.63	4.52449e+11	0.0097	0.001				BCLAF1	606	1833.22	NA	0.0055	0.0006			NAMPT	3861	1863.63	4.52449e+11	0.0097	0.001
UGT2B7	6552	1833.43	NA	0.0056	0.0006			PRKG1	4742	1865.69	NA	0.01	0.001				UGT2B7	6552	1833.43	NA	0.0055	0.0006			PRKG1	4742	1865.69	NA	0.01	0.001
CYCS	1468	1833.66	0.0001	0.0056	0.0006			COL16A1	1261	1866.16	7.62624e+15	0.01	0.001				CYCS	1468	1833.66	0.0001	0.0055	0.0006			COL16A1	1261	1866.16	7.62624e+15	0.01	0.001
SDCBP	5375	1836.98	NA	0.006	0.0006			ST6GALNAC2	5917	1866.37	NA	0.0101	0.001	Five			SDCBP	5375	1836.98	NA	0.0059	0.0006			ST6GALNAC2	5917	1866.37	NA	0.0101	0.001	Five
AHCY	181	1837	NA	0.006	0.0006			SEMA3D	5414	1868.48	1120.64	0.0103	0.0011				AHCY	181	1837	NA	0.0059	0.0006			SEMA3D	5414	1868.48	1120.64	0.0103	0.0011
MAP2K6	3455	1838.98	0.0401	0.0062	0.0006			MLANA	3632	1869.02	NA	0.0104	0.0011				MAP2K6	3455	1838.98	0.0401	0.0061	0.0006			MLANA	3632	1869.02	NA	0.0104	0.0011
RALGAPA1	4984	1839.63	NA	0.0062	0.0006			FAM114A1	2017	1869.58	1496.91	0.0104	0.0011				RALGAPA1	4984	1839.63	NA	0.0061	0.0006			FAM114A1	2017	1869.58	1496.91	0.0104	0.0011
WDR43	6684	1840.03	NA	0.0062	0.0006			CLIP1	1202	1870.06	362.109	0.0105	0.0011				WDR43	6684	1840.03	NA	0.0062	0.0006			CLIP1	1202	1870.06	362.109	0.0105	0.0011
SRSF11	5884	1841.79	2.966	0.0065	0.0007			CXCR5	1456	1870.11	0.0597	0.0105	0.0011				SRSF11	5884	1841.79	2.966	0.0064	0.0007			CXCR5	1456	1870.11	0.0597	0.0105	0.0011
KCNS3	3062	1842.17	0.0137	0.0066	0.0007			VAT1	6627	1870.52	NA	0.0105	0.0011				KCNS3	3062	1842.17	0.0137	0.0064	0.0007			VAT1	6627	1870.52	NA	0.0105	0.0011
CTBP1	1407	1842.54	NA	0.0066	0.0007			AK1	197	1871.17	NA	0.0106	0.0011				CTBP1	1407	1842.54	NA	0.0064	0.0007			AK1	197	1871.17	NA	0.0106	0.0011
TPM1	6344	1843.28	9.15764e+181	0.0067	0.0007			SP140	5800	1871.81	13.2989	0.0107	0.0011				TPM1	6344	1843.28	9.15764e+181	0.0065	0.0007			SP140	5800	1871.81	13.2989	0.0107	0.0011
EIF2B4	1821	1844.03	NA	0.0068	0.0007	Four		BCL2	596	1872.49	6.116	0.0108	0.0011	Five			EIF2B4	1821	1844.03	NA	0.0066	0.0007	Four		BCL2	596	1872.49	6.116	0.0108	0.0011	Five
NET1	3951	1845.18	0.003	0.0069	0.0007			FNTB	2174	1872.53	NA	0.0108	0.0011	Four			NET1	3951	1845.18	0.003	0.0067	0.0007			FNTB	2174	1872.53	NA	0.0108	0.0011	Four
SLC26A2	5598	1845.51	NA	0.0069	0.0007			ELMO1	1863	1872.95	NA	0.0109	0.0011				SLC26A2	5598	1845.51	NA	0.0067	0.0007			ELMO1	1863	1872.95	NA	0.0109	0.0011
CKS2	1171	1849.66	0.0084	0.0075	0.0008			MEF2C	3566	1873.13	0.6897	0.0109	0.0011				CKS2	1171	1849.66	0.0084	0.0072	0.0008			MEF2C	3566	1873.13	0.6897	0.0109	0.0011
MYEF2	3807	1849.93	0.006	0.0075	0.0008			SLK	5673	1873.32	1.62983e+06	0.0109	0.0011				MYEF2	3807	1849.93	0.006	0.0073	0.0008			SLK	5673	1873.32	1.62983e+06	0.0109	0.0011
DSC2	1717	1850.85	NA	0.0077	0.0008			SLC6A12	5643	1873.61	NA	0.0109	0.0012				DSC2	1717	1850.85	NA	0.0074	0.0008			SLC6A12	5643	1873.61	NA	0.0109	0.0012
UCK2	6542	1851.08	0	0.0077	0.0008	Five		RNASEH2B	5160	1874.8	NA	0.0113	0.0012				UCK2	6542	1851.08	0	0.0074	0.0008	Five		RNASEH2B	5160	1874.8	NA	0.0113	0.0012
DAG1	1506	1851.51	0	0.0077	0.0008			TPX2	6355	1874.8	NA	0.0112	0.0012				DAG1	1506	1851.51	0	0.0074	0.0008			TPX2	6355	1874.8	NA	0.0112	0.0012
FKBP4	2143	1851.99	0	0.0078	0.0008			TLX1	6228	1875.1	NA	0.0113	0.0012				FKBP4	2143	1851.99	0	0.0075	0.0008			TLX1	6228	1875.1	NA	0.0113	0.0012
SRP54	5868	1853.23	0	0.0079	0.0008			PEG10	4354	1875.29	NA	0.0113	0.0012	Five			SRP54	5868	1853.23	0	0.0076	0.0008			PEG10	4354	1875.29	NA	0.0113	0.0012	Five
PSMD11	4825	1854.93	NA	0.0081	0.0009			OVOL1	4187	1875.33	NA	0.0113	0.0012				PSMD11	4825	1854.93	NA	0.0078	0.0008			OVOL1	4187	1875.33	NA	0.0113	0.0012
PICALM	4438	1854.95	NA	0.0081	0.0009			HBS1L	2585	1875.82	53.1715	0.0113	0.0012				PICALM	4438	1854.95	NA	0.0078	0.0008			HBS1L	2585	1875.82	53.1715	0.0113	0.0012
ACADSB	65	1855	NA	0.0081	0.0009			BIN1	622	1875.99	8.5782e+09	0.0113	0.0012				ACADSB	65	1855	NA	0.0078	0.0008			BIN1	622	1875.99	8.5782e+09	0.0113	0.0012
BAIAP2	565	1855.26	NA	0.0081	0.0009			PJA2	4481	1877.39	6.6302e+10	0.0116	0.0012				BAIAP2	565	1855.26	NA	0.0078	0.0008			PJA2	4481	1877.39	6.6302e+10	0.0116	0.0012
PLXNB2	4550	1856.68	NA	0.0083	0.0009			EFEMP2	1792	1878.76	NA	0.0118	0.0013				PLXNB2	4550	1856.68	NA	0.008	0.0009			EFEMP2	1792	1878.76	NA	0.0118	0.0013
AP2S1	304	1856.91	0	0.0084	0.0009			ISL1	2949	1879.48	NA	0.0119	0.0013				AP2S1	304	1856.91	0	0.008	0.0009			ISL1	2949	1879.48	NA	0.0119	0.0013
PABPC4	4203	1857.1	0.73	0.0084	0.0009			PPFIA4	4634	1879.86	1.5536	0.012	0.0013				PABPC4	4203	1857.1	0.73	0.008	0.0009			PPFIA4	4634	1879.86	1.5536	0.012	0.0013
GNB1	2401	1859.3	0.0093	0.0087	0.0009			PDZRN3	4351	1879.99	NA	0.012	0.0013				GNB1	2401	1859.3	0.0093	0.0083	0.0009			PDZRN3	4351	1879.99	NA	0.012	0.0013
UBA2	6503	1859.79	NA	0.0087	0.0009			ALDH1A1	222	1880.22	NA	0.012	0.0013				UBA2	6503	1859.79	NA	0.0083	0.0009			ALDH1A1	222	1880.22	NA	0.012	0.0013
MIOS	3623	1859.91	0.0004	0.0087	0.0009			CKMT2	1169	1880.51	118.597	0.0121	0.0013				MIOS	3623	1859.91	0.0004	0.0083	0.0009			CKMT2	1169	1880.51	118.597	0.0121	0.0013
UBE2C	6509	1860.55	134.354	0.0088	0.0009			PDK4	4337	1881.17	19422.1	0.0121	0.0013				UBE2C	6509	1860.55	134.354	0.0084	0.0009			PDK4	4337	1881.17	19422.1	0.0121	0.0013
PDXK	4347	1860.67	NA	0.0088	0.0009			RAP1B	4999	1881.43	45011.8	0.0121	0.0013				PDXK	4347	1860.67	NA	0.0084	0.0009			RAP1B	4999	1881.43	45011.8	0.0121	0.0013
CTSH	1430	1862.09	392.756	0.0089	0.001			CBX5	869	1881.49	91359.2	0.0121	0.0013				CTSH	1430	1862.09	392.756	0.0085	0.0009			CBX5	869	1881.49	91359.2	0.0121	0.0013
BAZ1A	573	1862.91	NA	0.0089	0.001			FLRT1	2157	1881.85	NA	0.0122	0.0013				BAZ1A	573	1862.91	NA	0.0086	0.0009			FLRT1	2157	1881.85	NA	0.0122	0.0013
ACSM3	91	1863.47	0	0.009	0.001	Four		HLF	2662	1882.63	1.16947e+08	0.0124	0.0013				ACSM3	91	1863.47	0	0.0087	0.0009	Four		HLF	2662	1882.63	1.16947e+08	0.0124	0.0013
PPP1R15A	4663	1864.86	NA	0.0091	0.001			GCNT2	2317	1882.8	NA	0.0124	0.0014				PPP1R15A	4663	1864.86	NA	0.0089	0.001			GCNT2	2317	1882.8	NA	0.0124	0.0014
SERPINI1	5454	1865.75	6.041	0.0092	0.001			AGXT	179	1882.86	NA	0.0124	0.0014				SERPINI1	5454	1865.75	6.041	0.009	0.001			AGXT	179	1882.86	NA	0.0124	0.0014
EFNB2	1799	1865.84	NA	0.0092	0.001			TSPAN4	6438	1884.14	NA	0.0126	0.0014				EFNB2	1799	1865.84	NA	0.009	0.001			TSPAN4	6438	1884.14	NA	0.0126	0.0014
DIO2	1615	1866.3	NA	0.0093	0.001			ALDH1B1	225	1884.22	NA	0.0126	0.0014				DIO2	1615	1866.3	NA	0.0091	0.001			ALDH1B1	225	1884.22	NA	0.0126	0.0014
DDC	1540	1866.97	NA	0.0094	0.001			CNR1	1241	1884.44	NA	0.0126	0.0014				DDC	1540	1866.97	NA	0.0092	0.001			CNR1	1241	1884.44	NA	0.0126	0.0014
EPOR	1918	1868.46	0.1115	0.0096	0.0011			MST1P9	3736	1884.8	NA	0.0128	0.0014				EPOR	1918	1868.46	0.1115	0.0094	0.001			MST1P9	3736	1884.8	NA	0.0128	0.0014
AHSA1	187	1869.23	0	0.0098	0.0011			NOS3	4026	1885.06	NA	0.0128	0.0014				AHSA1	187	1869.23	0	0.0095	0.001			NOS3	4026	1885.06	NA	0.0128	0.0014
SPINT1	5831	1869.73	0	0.0098	0.0011			TPMT	6348	1886.22	NA	0.013	0.0014				SPINT1	5831	1869.73	0	0.0096	0.001			TPMT	6348	1886.22	NA	0.013	0.0014
ATP6V0C	504	1870.19	0	0.0098	0.0011			ATRNL1	524	1886.34	NA	0.0131	0.0014				ATP6V0C	504	1870.19	0	0.0096	0.0011			ATRNL1	524	1886.34	NA	0.0131	0.0014
AP2B1	303	1871.33	0.0061	0.0099	0.0011			NGFR	3980	1887.37	NA	0.0133	0.0015				AP2B1	303	1871.33	0.0061	0.0098	0.0011			NGFR	3980	1887.37	NA	0.0133	0.0015
TDO2	6131	1871.6	NA	0.01	0.0011			CCL1	890	1887.47	NA	0.0133	0.0015				TDO2	6131	1871.6	NA	0.0098	0.0011			CCL1	890	1887.47	NA	0.0133	0.0015
RGS1	5109	1872.78	5420.63	0.0102	0.0011			HSPA1L	2753	1888.28	NA	0.0134	0.0015				RGS1	5109	1872.78	5420.63	0.01	0.0011			HSPA1L	2753	1888.28	NA	0.0134	0.0015
COX7B	1313	1872.97	3.78378e+09	0.0102	0.0011			SLC7A2	5654	1888.66	NA	0.0136	0.0015				COX7B	1313	1872.97	3.78378e+09	0.01	0.0011			SLC7A2	5654	1888.66	NA	0.0136	0.0015
ERBB3	1926	1873.13	NA	0.0102	0.0011	Five		PDE4B	4312	1889.04	176.168	0.0136	0.0015				ERBB3	1926	1873.13	NA	0.01	0.0011	Five		PDE4B	4312	1889.04	176.168	0.0136	0.0015
UQCRC1	6572	1875.36	0.0002	0.0105	0.0012			PDPN	4343	1889.05	NA	0.0136	0.0015	Six			UQCRC1	6572	1875.36	0.0002	0.0104	0.0011			PDPN	4343	1889.05	NA	0.0136	0.0015	Six
DOCK4	1686	1876.04	0	0.0106	0.0012			RND2	5162	1889.36	NA	0.0136	0.0015				DOCK4	1686	1876.04	0	0.0105	0.0012			RND2	5162	1889.36	NA	0.0136	0.0015
DMXL1	1650	1877.54	NA	0.0108	0.0012			FBN2	2081	1890.08	NA	0.0137	0.0015				DMXL1	1650	1877.54	NA	0.0107	0.0012			FBN2	2081	1890.08	NA	0.0137	0.0015
IARS2	2778	1877.91	NA	0.0108	0.0012			DPYS	1707	1894.02	22203.6	0.0146	0.0016				IARS2	2778	1877.91	NA	0.0108	0.0012			DPYS	1707	1894.02	22203.6	0.0146	0.0016
PION	4466	1880.14	0.0428	0.0112	0.0012			DLK1	1641	1894.64	NA	0.0147	0.0016				PION	4466	1880.14	0.0428	0.0112	0.0012			DLK1	1641	1894.64	NA	0.0147	0.0016
NNMT	4014	1881.91	6.37993e+13	0.0116	0.0013			SDC3	5373	1894.94	NA	0.0147	0.0016				NNMT	4014	1881.91	6.37993e+13	0.0115	0.0013			SDC3	5373	1894.94	NA	0.0147	0.0016
RABGGTB	4963	1882.38	0	0.0116	0.0013			PITPNA	4475	1895.06	NA	0.0147	0.0016				RABGGTB	4963	1882.38	0	0.0116	0.0013			PITPNA	4475	1895.06	NA	0.0147	0.0016
TAF10	6044	1882.46	NA	0.0116	0.0013			ST3GAL1	5910	1895.38	NA	0.0148	0.0016				TAF10	6044	1882.46	NA	0.0116	0.0013			ST3GAL1	5910	1895.38	NA	0.0148	0.0016
TMEM97	6271	1882.84	0.0067	0.0116	0.0013			MFAP5	3591	1895.89	3.44873e+06	0.0148	0.0017				TMEM97	6271	1882.84	0.0067	0.0117	0.0013			MFAP5	3591	1895.89	3.44873e+06	0.0148	0.0017
SLC30A9	5611	1882.9	0	0.0115	0.0013			SGPL1	5489	1897.66	NA	0.0151	0.0017				SLC30A9	5611	1882.9	0	0.0117	0.0013			SGPL1	5489	1897.66	NA	0.0151	0.0017
ING1	2892	1884.06	1.4407	0.0117	0.0013			ITGA8	2960	1899.12	NA	0.0155	0.0017				ING1	2892	1884.06	1.4407	0.0118	0.0013			ITGA8	2960	1899.12	NA	0.0155	0.0017
BAMBI	567	1884.43	NA	0.0118	0.0013			IL1B	2861	1900.04	NA	0.0156	0.0018				BAMBI	567	1884.43	NA	0.0119	0.0013			IL1B	2861	1900.04	NA	0.0156	0.0018
PRDX1	4703	1884.53	NA	0.0118	0.0013			STBD1	5941	1900.13	NA	0.0156	0.0018				PRDX1	4703	1884.53	NA	0.0119	0.0013			STBD1	5941	1900.13	NA	0.0156	0.0018
RTN1	5280	1885.69	NA	0.012	0.0014			FOSL2	2181	1901.53	NA	0.0159	0.0018				RTN1	5280	1885.69	NA	0.0121	0.0014			FOSL2	2181	1901.53	NA	0.0159	0.0018
DECR1	1567	1886.63	NA	0.0122	0.0014			ARL4D	409	1902.1	NA	0.016	0.0018				DECR1	1567	1886.63	NA	0.0122	0.0014			ARL4D	409	1902.1	NA	0.016	0.0018
HES1	2616	1888.01	NA	0.0124	0.0014			PRKCE	4731	1902.22	NA	0.016	0.0018				HES1	2616	1888.01	NA	0.0125	0.0014			PRKCE	4731	1902.22	NA	0.016	0.0018
FKBP1A	2141	1888.4	NA	0.0125	0.0014			ATP2B3	486	1902.65	NA	0.0161	0.0018				FKBP1A	2141	1888.4	NA	0.0126	0.0014			ATP2B3	486	1902.65	NA	0.0161	0.0018
NOLC1	4019	1888.73	64071.4	0.0125	0.0014			SRSF3	5886	1903.19	142213	0.0162	0.0018				NOLC1	4019	1888.73	64071.4	0.0126	0.0014			SRSF3	5886	1903.19	142213	0.0162	0.0018
PIKFYVE	4460	1888.92	0.0047	0.0125	0.0014			GABRE	2258	1903.86	NA	0.0164	0.0019				PIKFYVE	4460	1888.92	0.0047	0.0126	0.0014			GABRE	2258	1903.86	NA	0.0164	0.0019
ASTN2	452	1888.98	0.0013	0.0125	0.0014			KAT6A	3020	1906.03	404.538	0.0168	0.0019				ASTN2	452	1888.98	0.0013	0.0126	0.0014			KAT6A	3020	1906.03	404.538	0.0168	0.0019
MPST	3700	1889.32	NA	0.0125	0.0014			MICAL2	3615	1907.84	NA	0.0172	0.002				MPST	3700	1889.32	NA	0.0127	0.0014			MICAL2	3615	1907.84	NA	0.0172	0.002
MCF2L	3529	1889.64	0.001	0.0126	0.0014			BEST1	613	1908.03	NA	0.0172	0.002				MCF2L	3529	1889.64	0.001	0.0127	0.0014			BEST1	613	1908.03	NA	0.0172	0.002
CCNO	918	1891.29	NA	0.0129	0.0015			CDK18	1035	1908.19	NA	0.0172	0.002				CCNO	918	1891.29	NA	0.013	0.0015			CDK18	1035	1908.19	NA	0.0172	0.002
TAX1BP1	6075	1893.69	0.0634	0.0134	0.0015			REG1A	5080	1908.55	0.5622	0.0173	0.002				TAX1BP1	6075	1893.69	0.0634	0.0136	0.0015			REG1A	5080	1908.55	0.5622	0.0173	0.002
POLB	4583	1893.82	0	0.0134	0.0015	Four		UST	6607	1909.39	NA	0.0174	0.002				POLB	4583	1893.82	0	0.0136	0.0016	Four		UST	6607	1909.39	NA	0.0174	0.002
TTC39A	6455	1894.03	NA	0.0134	0.0015			PYGL	4913	1910.28	151.304	0.0177	0.002	Four			TTC39A	6455	1894.03	NA	0.0136	0.0016			PYGL	4913	1910.28	151.304	0.0177	0.002	Four
LGMN	3274	1894.68	NA	0.0135	0.0015			ZNF536	6899	1911.01	NA	0.0178	0.002				LGMN	3274	1894.68	NA	0.0137	0.0016			ZNF536	6899	1911.01	NA	0.0178	0.002
GSTZ1	2527	1895.65	0	0.0137	0.0016			LOXL1	3328	1912.6	NA	0.0183	0.0021				GSTZ1	2527	1895.65	0	0.0139	0.0016			LOXL1	3328	1912.6	NA	0.0183	0.0021
FH	2133	1896.25	0.001	0.0138	0.0016			FOXC1	2184	1915.43	268.041	0.0192	0.0022				FH	2133	1896.25	0.001	0.0141	0.0016			FOXC1	2184	1915.43	268.041	0.0192	0.0022
NKX3-1	3999	1896.26	NA	0.0138	0.0016			IQCK	2924	1915.64	NA	0.0192	0.0022				NKX3-1	3999	1896.26	NA	0.014	0.0016			IQCK	2924	1915.64	NA	0.0192	0.0022
LPCAT1	3333	1900.76	NA	0.015	0.0017			FPR3	2202	1915.78	NA	0.0193	0.0022				LPCAT1	3333	1900.76	NA	0.015	0.0017			FPR3	2202	1915.78	NA	0.0193	0.0022
MTMR3	3764	1901.42	0	0.0151	0.0017			XAF1	6725	1915.99	3.58745e+22	0.0193	0.0022				MTMR3	3764	1901.42	0	0.0152	0.0017			XAF1	6725	1915.99	3.58745e+22	0.0193	0.0022
PHKB	4419	1903.19	NA	0.0155	0.0018			KLHDC3	3168	1916.03	NA	0.0193	0.0022				PHKB	4419	1903.19	NA	0.0155	0.0018			KLHDC3	3168	1916.03	NA	0.0193	0.0022
SOCS2	5769	1904.84	NA	0.0158	0.0018			FUT4	2220	1916.31	NA	0.0193	0.0022				SOCS2	5769	1904.84	NA	0.0159	0.0018			FUT4	2220	1916.31	NA	0.0193	0.0022
LPAR4	3332	1906.11	NA	0.0162	0.0019			FCGBP	2095	1917.19	NA	0.0196	0.0023				LPAR4	3332	1906.11	NA	0.0163	0.0019			FCGBP	2095	1917.19	NA	0.0196	0.0023
FLNA	2152	1906.66	NA	0.0163	0.0019			CHI3L2	1131	1917.5	NA	0.0197	0.0023				FLNA	2152	1906.66	NA	0.0164	0.0019			CHI3L2	1131	1917.5	NA	0.0197	0.0023
EIF3I	1833	1907.43	NA	0.0165	0.0019			CYP3A4	1488	1918.8	975.41	0.02	0.0023				EIF3I	1833	1907.43	NA	0.0165	0.0019			CYP3A4	1488	1918.8	975.41	0.02	0.0023
PPP1CC	4657	1907.94	NA	0.0166	0.0019			CPE	1320	1919.51	NA	0.0203	0.0024				PPP1CC	4657	1907.94	NA	0.0167	0.0019			CPE	1320	1919.51	NA	0.0203	0.0024
UGCG	6548	1908.29	0	0.0167	0.0019			PTPRR	4891	1919.59	NA	0.0203	0.0024				UGCG	6548	1908.29	0	0.0167	0.0019			PTPRR	4891	1919.59	NA	0.0203	0.0024
PSPH	4838	1908.53	NA	0.0167	0.0019			ARFGEF2	365	1920.43	NA	0.0205	0.0024				PSPH	4838	1908.53	NA	0.0168	0.002			ARFGEF2	365	1920.43	NA	0.0205	0.0024
SLC25A5	5595	1908.79	3.67059e+06	0.0167	0.0019			BCAR3	586	1921.45	NA	0.0209	0.0024	Four			SLC25A5	5595	1908.79	3.67059e+06	0.0168	0.002			BCAR3	586	1921.45	NA	0.0209	0.0024	Four
PTTG1IP	4899	1909.63	NA	0.0169	0.002			B3GAT2	547	1922.34	NA	0.0211	0.0025				PTTG1IP	4899	1909.63	NA	0.017	0.002			B3GAT2	547	1922.34	NA	0.0211	0.0025
SCCPDH	5349	1909.87	0	0.0169	0.002			NPHP1	4038	1922.76	NA	0.0212	0.0025				SCCPDH	5349	1909.87	0	0.0171	0.002			NPHP1	4038	1922.76	NA	0.0212	0.0025
PRDX3	4705	1910.33	NA	0.017	0.002			AMOT	253	1923.31	NA	0.0214	0.0025				PRDX3	4705	1910.33	NA	0.0172	0.002			AMOT	253	1923.31	NA	0.0214	0.0025
VBP1	6630	1911.51	NA	0.0173	0.002			ADD2	133	1923.48	NA	0.0214	0.0025				VBP1	6630	1911.51	NA	0.0175	0.002			ADD2	133	1923.48	NA	0.0214	0.0025
RORC	5193	1911.67	2.5428	0.0173	0.002			GUCY1A2	2545	1923.59	NA	0.0214	0.0025				RORC	5193	1911.67	2.5428	0.0175	0.002			GUCY1A2	2545	1923.59	NA	0.0214	0.0025
ADAR	124	1912.29	0	0.0174	0.002			TRIP6	6413	1926.54	3.62696e+18	0.0223	0.0026				ADAR	124	1912.29	0	0.0176	0.0021			TRIP6	6413	1926.54	3.62696e+18	0.0223	0.0026
RAB1A	4930	1912.33	NA	0.0174	0.002			PDE2A	4308	1926.82	NA	0.0223	0.0026				RAB1A	4930	1912.33	NA	0.0176	0.0021			PDE2A	4308	1926.82	NA	0.0223	0.0026
MRPL40	3715	1912.36	NA	0.0174	0.002			ITGA9	2961	1926.97	9.7889	0.0224	0.0026				MRPL40	3715	1912.36	NA	0.0176	0.0021			ITGA9	2961	1926.97	9.7889	0.0224	0.0026
F2R	1990	1912.51	NA	0.0174	0.002			LSAMP	3369	1929.45	NA	0.0232	0.0027	Four			F2R	1990	1912.51	NA	0.0176	0.0021			LSAMP	3369	1929.45	NA	0.0232	0.0027	Four
CREB3L1	1346	1913.75	0	0.0178	0.0021			ALDH3B1	229	1929.47	NA	0.0232	0.0027				CREB3L1	1346	1913.75	0	0.018	0.0021			ALDH3B1	229	1929.47	NA	0.0232	0.0027
IGHG1	2834	1915.18	4.4047	0.0181	0.0021			CCL23	899	1929.53	NA	0.0232	0.0027				IGHG1	2834	1915.18	4.4047	0.0183	0.0022			CCL23	899	1929.53	NA	0.0232	0.0027
HNRNPA3	2692	1915.64	0.1559	0.0182	0.0021			PAK3	4223	1929.82	NA	0.0232	0.0027				HNRNPA3	2692	1915.64	0.1559	0.0184	0.0022			PAK3	4223	1929.82	NA	0.0232	0.0027
DAAM1	1501	1916.17	14.2736	0.0183	0.0022			CHAD	1116	1930.24	NA	0.0234	0.0028				DAAM1	1501	1916.17	14.2736	0.0186	0.0022			CHAD	1116	1930.24	NA	0.0234	0.0028
IARS	2777	1917	NA	0.0185	0.0022			LAMC1	3234	1931.19	NA	0.0237	0.0028				IARS	2777	1917	NA	0.0188	0.0022			LAMC1	3234	1931.19	NA	0.0237	0.0028
COMP	1284	1917.01	NA	0.0185	0.0022			C6	758	1932.31	2.2333	0.0239	0.0028				COMP	1284	1917.01	NA	0.0188	0.0022			C6	758	1932.31	2.2333	0.0239	0.0028
PSMD3	4829	1918.89	0	0.0189	0.0022			PPP2CB	4674	1932.75	NA	0.024	0.0028				PSMD3	4829	1918.89	0	0.0193	0.0023			PPP2CB	4674	1932.75	NA	0.024	0.0028
RFK	5096	1919.66	0.0042	0.0191	0.0023			TLE4	6219	1933.78	3307.38	0.0244	0.0029				RFK	5096	1919.66	0.0042	0.0195	0.0023			TLE4	6219	1933.78	3307.38	0.0244	0.0029
ISG20	2947	1920.31	NA	0.0192	0.0023			TIMP2	6208	1934.82	NA	0.0249	0.003				ISG20	2947	1920.31	NA	0.0197	0.0023			TIMP2	6208	1934.82	NA	0.0249	0.003
PDE4B	4312	1920.87	176.168	0.0194	0.0023			CLN5	1209	1934.9	NA	0.0248	0.003				PDE4B	4312	1920.87	176.168	0.0199	0.0024			CLN5	1209	1934.9	NA	0.0248	0.003
BUB3	690	1922.85	NA	0.0202	0.0024			RUFY3	5283	1935.35	NA	0.025	0.003				BUB3	690	1922.85	NA	0.0205	0.0024			RUFY3	5283	1935.35	NA	0.025	0.003
RLN2	5153	1924.74	NA	0.0207	0.0025			CDC42EP4	1008	1935.86	NA	0.0252	0.003				RLN2	5153	1924.74	NA	0.021	0.0025			CDC42EP4	1008	1935.86	NA	0.0252	0.003
IFRD1	2818	1925.48	NA	0.021	0.0025			CD99	989	1936.31	NA	0.0253	0.003				IFRD1	2818	1925.48	NA	0.0212	0.0025			CD99	989	1936.31	NA	0.0253	0.003
NFYA	3976	1925.65	NA	0.021	0.0025			FOSL1	2180	1936.6	35.5707	0.0253	0.003				NFYA	3976	1925.65	NA	0.0212	0.0025			FOSL1	2180	1936.6	35.5707	0.0253	0.003
CD3D	957	1926.63	5.766	0.0213	0.0025			FOXN3	2194	1937.02	421137	0.0254	0.003				CD3D	957	1926.63	5.766	0.0215	0.0026			FOXN3	2194	1937.02	421137	0.0254	0.003
KHDRBS3	3088	1926.68	0.0005	0.0213	0.0026			SH3GL3	5501	1937.14	NA	0.0254	0.0031				KHDRBS3	3088	1926.68	0.0005	0.0215	0.0026			SH3GL3	5501	1937.14	NA	0.0254	0.0031
YWHAZ	6766	1926.99	NA	0.0214	0.0026			KIF5A	3149	1937.91	NA	0.0257	0.0031				YWHAZ	6766	1926.99	NA	0.0216	0.0026			KIF5A	3149	1937.91	NA	0.0257	0.0031
PDIA6	4333	1928.63	NA	0.0219	0.0026			POU3F2	4618	1938.58	NA	0.0259	0.0031				PDIA6	4333	1928.63	NA	0.0221	0.0027			POU3F2	4618	1938.58	NA	0.0259	0.0031
ACAA1	58	1928.68	0	0.0219	0.0026			VWF	6669	1939.9	0.0219	0.0262	0.0032				ACAA1	58	1928.68	0	0.0221	0.0027			VWF	6669	1939.9	0.0219	0.0262	0.0032
LPCAT3	3334	1929.8	NA	0.0221	0.0027			PAPPA	4234	1940.08	0.0074	0.0263	0.0032				LPCAT3	3334	1929.8	NA	0.0224	0.0027			PAPPA	4234	1940.08	0.0074	0.0263	0.0032
TRIM14	6387	1930.24	0.0001	0.0222	0.0027			SRGN	5863	1941.44	NA	0.0267	0.0032				TRIM14	6387	1930.24	0.0001	0.0226	0.0027			SRGN	5863	1941.44	NA	0.0267	0.0032
SPTLC1	5848	1930.96	0.0022	0.0224	0.0027			MEF2A	3565	1941.59	NA	0.0267	0.0032				SPTLC1	5848	1930.96	0.0022	0.0228	0.0028			MEF2A	3565	1941.59	NA	0.0267	0.0032
PTPRK	4886	1931.41	NA	0.0225	0.0027			ZNF185	6846	1941.8	821278	0.0267	0.0032				PTPRK	4886	1931.41	NA	0.0229	0.0028			ZNF185	6846	1941.8	821278	0.0267	0.0032
SELE	5407	1931.63	3.86125e+09	0.0226	0.0027			DUSP1	1734	1943.45	0.0035	0.0274	0.0033				SELE	5407	1931.63	3.86125e+09	0.023	0.0028			DUSP1	1734	1943.45	0.0035	0.0274	0.0033
EPS15	1920	1931.93	0	0.0226	0.0027			EFNB3	1800	1943.53	NA	0.0275	0.0033				EPS15	1920	1931.93	0	0.023	0.0028			EFNB3	1800	1943.53	NA	0.0275	0.0033
IL1R1	2862	1932.51	NA	0.0229	0.0028			CDH16	1016	1943.61	NA	0.0275	0.0033				IL1R1	2862	1932.51	NA	0.0232	0.0028			CDH16	1016	1943.61	NA	0.0275	0.0033
CNIH	1226	1934.18	0	0.0234	0.0028			CRYZ	1375	1943.65	NA	0.0274	0.0033				CNIH	1226	1934.18	0	0.0238	0.0029			CRYZ	1375	1943.65	NA	0.0274	0.0033
PVT1	4908	1934.47	NA	0.0235	0.0029			SCNN1B	5367	1943.99	NA	0.0275	0.0034				PVT1	4908	1934.47	NA	0.0239	0.0029			SCNN1B	5367	1943.99	NA	0.0275	0.0034
ARL6IP1	410	1934.55	NA	0.0235	0.0029			SIKE1	5521	1945.31	NA	0.028	0.0034				ARL6IP1	410	1934.55	NA	0.0239	0.0029			SIKE1	5521	1945.31	NA	0.028	0.0034
C14orf109	705	1934.59	NA	0.0235	0.0029			KRT31	3205	1945.35	NA	0.028	0.0034				C14orf109	705	1934.59	NA	0.0239	0.0029			KRT31	3205	1945.35	NA	0.028	0.0034
HLA-DPA1	2654	1935.82	NA	0.0238	0.0029			NCKIPSD	3894	1945.51	0.0397	0.028	0.0034				HLA-DPA1	2654	1935.82	NA	0.0243	0.003			NCKIPSD	3894	1945.51	0.0397	0.028	0.0034
GLT8D1	2379	1938.65	NA	0.0248	0.003	Five		MORF4L2	3683	1945.78	NA	0.028	0.0034				GLT8D1	2379	1938.65	NA	0.0253	0.0031	Five		MORF4L2	3683	1945.78	NA	0.028	0.0034
PSMB5	4813	1938.73	0	0.0248	0.003			SPTBN1	5846	1946.21	0	0.0282	0.0034				PSMB5	4813	1938.73	0	0.0253	0.0031			SPTBN1	5846	1946.21	0	0.0282	0.0034
LTN1	3391	1938.91	943.499	0.0249	0.003			SSBP2	5893	1946.48	NA	0.0282	0.0035				LTN1	3391	1938.91	943.499	0.0253	0.0031			SSBP2	5893	1946.48	NA	0.0282	0.0035
IMPDH1	2888	1940.07	0.0049	0.0252	0.0031	Four		SLC22A14	5572	1947.21	NA	0.0286	0.0035				IMPDH1	2888	1940.07	0.0049	0.0257	0.0031	Four		SLC22A14	5572	1947.21	NA	0.0286	0.0035
SLC13A3	5547	1940.2	NA	0.0253	0.0031			SORT1	5783	1948.62	10.7558	0.0292	0.0036				SLC13A3	5547	1940.2	NA	0.0257	0.0032			SORT1	5783	1948.62	10.7558	0.0292	0.0036
CD47	964	1941.62	NA	0.0259	0.0032			MED21	3559	1949.97	NA	0.0298	0.0037				CD47	964	1941.62	NA	0.0262	0.0032			MED21	3559	1949.97	NA	0.0298	0.0037
CHGA	1128	1941.66	NA	0.0259	0.0032			HSD17B2	2742	1951.5	NA	0.0304	0.0037				CHGA	1128	1941.66	NA	0.0262	0.0032			HSD17B2	2742	1951.5	NA	0.0304	0.0037
TOMM70A	6317	1943.04	NA	0.0265	0.0033			NRP2	4080	1952.26	NA	0.0306	0.0038				TOMM70A	6317	1943.04	NA	0.0267	0.0033			NRP2	4080	1952.26	NA	0.0306	0.0038
AHNAK	185	1943.53	NA	0.0266	0.0033			TUBA3D	6467	1952.56	6035.36	0.0307	0.0038				AHNAK	185	1943.53	NA	0.0268	0.0033			TUBA3D	6467	1952.56	6035.36	0.0307	0.0038
NDUFS8	3929	1943.91	NA	0.0267	0.0033			SERPINA3	5435	1952.67	0	0.0307	0.0038				NDUFS8	3929	1943.91	NA	0.027	0.0033			SERPINA3	5435	1952.67	0	0.0307	0.0038
NOV	4030	1944.3	0.1623	0.0268	0.0033			C15orf39	709	1953.96	NA	0.0312	0.0039				NOV	4030	1944.3	0.1623	0.0271	0.0034			C15orf39	709	1953.96	NA	0.0312	0.0039
SIX1	5528	1945.24	NA	0.0272	0.0034			ANXA4	290	1954.16	8.36959e+07	0.0312	0.0039				SIX1	5528	1945.24	NA	0.0274	0.0034			ANXA4	290	1954.16	8.36959e+07	0.0312	0.0039
ARG2	370	1945.64	1.63615e+06	0.0274	0.0034			CD38	956	1954.37	0.1169	0.0313	0.0039				ARG2	370	1945.64	1.63615e+06	0.0275	0.0034			CD38	956	1954.37	0.1169	0.0313	0.0039
COL3A1	1267	1946.3	NA	0.0276	0.0034			DFNA5	1579	1954.43	NA	0.0313	0.0039				COL3A1	1267	1946.3	NA	0.0278	0.0034			DFNA5	1579	1954.43	NA	0.0313	0.0039
PSMB3	4812	1946.52	0	0.0277	0.0034			TRIM25	6392	1954.99	NA	0.0314	0.0039				PSMB3	4812	1946.52	0	0.0278	0.0035			TRIM25	6392	1954.99	NA	0.0314	0.0039
ONECUT2	4161	1947.23	NA	0.028	0.0035			ZNF197	6849	1955.48	NA	0.0316	0.0039				ONECUT2	4161	1947.23	NA	0.0281	0.0035			ZNF197	6849	1955.48	NA	0.0316	0.0039
GOLGA2	2419	1948.26	0	0.0285	0.0035	Four		CACNB1	791	1955.78	NA	0.0316	0.0039				GOLGA2	2419	1948.26	0	0.0285	0.0036	Four		CACNB1	791	1955.78	NA	0.0316	0.0039
CCL15	893	1948.33	NA	0.0285	0.0036			KLK10	3174	1956.37	NA	0.0319	0.004				CCL15	893	1948.33	NA	0.0285	0.0036			KLK10	3174	1956.37	NA	0.0319	0.004
PRKCSH	4736	1949.12	0	0.0287	0.0036			AUTS2	537	1956.66	NA	0.032	0.004				PRKCSH	4736	1949.12	0	0.0288	0.0036			AUTS2	537	1956.66	NA	0.032	0.004
RNF41	5181	1950.05	0.0002	0.029	0.0036			WBP4	6677	1957.22	72.7062	0.0322	0.004	Six			RNF41	5181	1950.05	0.0002	0.0292	0.0036			WBP4	6677	1957.22	72.7062	0.0322	0.004	Six
SLC35A1	5615	1950.11	0	0.029	0.0036			SNX7	5767	1957.57	NA	0.0323	0.004				SLC35A1	5615	1950.11	0	0.0292	0.0036			SNX7	5767	1957.57	NA	0.0323	0.004
SEC11A	5383	1950.58	0.0001	0.0292	0.0037			ADAM23	114	1958.2	NA	0.0325	0.0041				SEC11A	5383	1950.58	0.0001	0.0293	0.0037			ADAM23	114	1958.2	NA	0.0325	0.0041
PGD	4391	1953.69	NA	0.0305	0.0038			SECTM1	5404	1958.31	NA	0.0325	0.0041				PGD	4391	1953.69	NA	0.0306	0.0038			SECTM1	5404	1958.31	NA	0.0325	0.0041
COASY	1249	1953.73	NA	0.0304	0.0038			ITGB8	2975	1958.99	NA	0.0327	0.0041				COASY	1249	1953.73	NA	0.0306	0.0038			ITGB8	2975	1958.99	NA	0.0327	0.0041
CPD	1319	1955.54	0	0.0313	0.0039			KLF10	3160	1959.53	NA	0.0328	0.0041				CPD	1319	1955.54	0	0.0314	0.0039			KLF10	3160	1959.53	NA	0.0328	0.0041
FAM189A2	2040	1956.47	NA	0.0317	0.004			MPRIP	3699	1961.43	1.87037e+16	0.0338	0.0043				FAM189A2	2040	1956.47	NA	0.0318	0.004			MPRIP	3699	1961.43	1.87037e+16	0.0338	0.0043
GORASP2	2426	1957.32	0	0.0322	0.0041			MYOG	3836	1961.85	0.5037	0.034	0.0043				GORASP2	2426	1957.32	0	0.0321	0.004			MYOG	3836	1961.85	0.5037	0.034	0.0043
ALDH5A1	231	1957.82	0.4617	0.0323	0.0041			STAT5B	5937	1962.3	NA	0.0342	0.0043	Four			ALDH5A1	231	1957.82	0.4617	0.0323	0.0041			STAT5B	5937	1962.3	NA	0.0342	0.0043	Four
AGTR1	178	1958.42	NA	0.0326	0.0041			HIPK1	2632	1962.72	0.0272	0.0343	0.0043				AGTR1	178	1958.42	NA	0.0326	0.0041			HIPK1	2632	1962.72	0.0272	0.0343	0.0043
HDAC2	2600	1959.76	NA	0.0332	0.0042			DCT	1529	1962.74	NA	0.0343	0.0043				HDAC2	2600	1959.76	NA	0.0332	0.0042			DCT	1529	1962.74	NA	0.0343	0.0043
LARP4B	3243	1960.16	0	0.0333	0.0042			GNAS	2397	1962.76	NA	0.0343	0.0043				LARP4B	3243	1960.16	0	0.0333	0.0042			GNAS	2397	1962.76	NA	0.0343	0.0043
NREP	4072	1960.82	202697933064095	0.0337	0.0043			ALB	220	1962.79	NA	0.0342	0.0043				NREP	4072	1960.82	202697933064095	0.0336	0.0043			ALB	220	1962.79	NA	0.0342	0.0043
KIAA0100	3094	1960.91	NA	0.0336	0.0043	Four		LGR5	3275	1962.79	NA	0.0342	0.0043				KIAA0100	3094	1960.91	NA	0.0336	0.0043	Four		LGR5	3275	1962.79	NA	0.0342	0.0043
PTGES3	4849	1961.07	0.2563	0.0337	0.0043			AGAP2	166	1962.8	NA	0.0341	0.0043				PTGES3	4849	1961.07	0.2563	0.0336	0.0043			AGAP2	166	1962.8	NA	0.0341	0.0043
BLNK	630	1961.55	NA	0.0338	0.0043			CACNA1S	788	1964.59	NA	0.0351	0.0045				BLNK	630	1961.55	NA	0.0338	0.0043			CACNA1S	788	1964.59	NA	0.0351	0.0045
GPX1	2475	1963.45	0	0.0346	0.0044	Four		TBC1D1	6078	1964.64	3630.96	0.0351	0.0045				GPX1	2475	1963.45	0	0.0347	0.0044	Four		TBC1D1	6078	1964.64	3630.96	0.0351	0.0045
ADNP	141	1964.76	0.0009	0.0353	0.0045			FKBP9	2147	1964.99	158.601	0.0352	0.0045				ADNP	141	1964.76	0.0009	0.0353	0.0045			FKBP9	2147	1964.99	158.601	0.0352	0.0045
EZH2	1984	1967.89	1.31336e+09	0.0367	0.0047			BRD8	663	1965.58	NA	0.0355	0.0045				EZH2	1984	1967.89	1.31336e+09	0.0368	0.0047			BRD8	663	1965.58	NA	0.0355	0.0045
CYB561	1460	1970.37	0	0.038	0.0049			DZIP1	1757	1965.67	173.665	0.0355	0.0045	Five			CYB561	1460	1970.37	0	0.0382	0.0049			DZIP1	1757	1965.67	173.665	0.0355	0.0045	Five
CTTN	1436	1972.51	NA	0.0391	0.005			CREB5	1348	1966.05	NA	0.0356	0.0046				CTTN	1436	1972.51	NA	0.0393	0.005			CREB5	1348	1966.05	NA	0.0356	0.0046
BPTF	654	1973.13	0	0.0394	0.005			PPM1E	4651	1966.88	0.1398	0.036	0.0046				BPTF	654	1973.13	0	0.0396	0.0051			PPM1E	4651	1966.88	0.1398	0.036	0.0046
APP	342	1975.02	NA	0.0405	0.0052			RAB31	4937	1967.84	NA	0.0366	0.0047				APP	342	1975.02	NA	0.0406	0.0052			RAB31	4937	1967.84	NA	0.0366	0.0047
C5orf30	756	1975.68	NA	0.0408	0.0052			XPA	6732	1968.22	NA	0.0367	0.0047				C5orf30	756	1975.68	NA	0.0409	0.0052			XPA	6732	1968.22	NA	0.0367	0.0047
CD27	946	1975.72	18.4835	0.0408	0.0052			NFKBIA	3972	1968.23	0	0.0367	0.0047				CD27	946	1975.72	18.4835	0.0409	0.0053			NFKBIA	3972	1968.23	0	0.0367	0.0047
TP53I11	6333	1975.82	NA	0.0408	0.0052			C14orf132	706	1968.85	229.792	0.037	0.0048				TP53I11	6333	1975.82	NA	0.0409	0.0053			C14orf132	706	1968.85	229.792	0.037	0.0048
GRSF1	2513	1975.88	0.0088	0.0408	0.0053			GCM1	2314	1969.15	NA	0.0371	0.0048				GRSF1	2513	1975.88	0.0088	0.0409	0.0053			GCM1	2314	1969.15	NA	0.0371	0.0048
CCND1	909	1975.91	1.39397e+19	0.0408	0.0053			RDH11	5071	1969.35	0	0.0371	0.0048				CCND1	909	1975.91	1.39397e+19	0.0409	0.0053			RDH11	5071	1969.35	0	0.0371	0.0048
SYPL1	6025	1976.05	NA	0.0408	0.0053			AMOTL2	254	1969.37	2138.27	0.0371	0.0048				SYPL1	6025	1976.05	NA	0.0409	0.0053			AMOTL2	254	1969.37	2138.27	0.0371	0.0048
SNRNP200	5738	1976.17	0	0.0408	0.0053			MYOZ2	3838	1969.46	NA	0.0371	0.0048				SNRNP200	5738	1976.17	0	0.0409	0.0053			MYOZ2	3838	1969.46	NA	0.0371	0.0048
FAM120A	2019	1976.22	0.0012	0.0408	0.0053			STC2	5943	1969.51	NA	0.037	0.0048				FAM120A	2019	1976.22	0.0012	0.0409	0.0053			STC2	5943	1969.51	NA	0.037	0.0048
ANK3	269	1976.37	NA	0.0409	0.0053	Six		NF1	3955	1969.51	NA	0.037	0.0048				ANK3	269	1976.37	NA	0.0409	0.0053	Six		NF1	3955	1969.51	NA	0.037	0.0048
TMEM30B	6263	1977.56	NA	0.0416	0.0054			PRKAR1A	4724	1969.51	3.86067e+07	0.037	0.0048				TMEM30B	6263	1977.56	NA	0.0416	0.0054			PRKAR1A	4724	1969.51	3.86067e+07	0.037	0.0048
ATP8A2	516	1977.79	NA	0.0417	0.0054			CD70	975	1969.55	NA	0.037	0.0048				ATP8A2	516	1977.79	NA	0.0417	0.0054			CD70	975	1969.55	NA	0.037	0.0048
HMGN2	2675	1979.32	NA	0.0424	0.0055			LAMA1	3227	1969.9	NA	0.037	0.0048				HMGN2	2675	1979.32	NA	0.0425	0.0055			LAMA1	3227	1969.9	NA	0.037	0.0048
ZMYM2	6821	1979.54	0	0.0425	0.0055			RAMP1	4989	1970.69	0	0.0374	0.0049				ZMYM2	6821	1979.54	0	0.0426	0.0055			RAMP1	4989	1970.69	0	0.0374	0.0049
PTPRT	4893	1979.8	NA	0.0426	0.0055			MS4A1	3723	1971.54	NA	0.0378	0.0049				PTPRT	4893	1979.8	NA	0.0427	0.0056			MS4A1	3723	1971.54	NA	0.0378	0.0049
DAD1	1505	1979.83	0	0.0426	0.0056			CD74	976	1972.02	NA	0.0381	0.005				DAD1	1505	1979.83	0	0.0427	0.0056			CD74	976	1972.02	NA	0.0381	0.005
NFIL3	3968	1980.13	NA	0.0427	0.0056			IFI44L	2805	1972.09	NA	0.0381	0.005				NFIL3	3968	1980.13	NA	0.0428	0.0056			IFI44L	2805	1972.09	NA	0.0381	0.005
ZNF428	6889	1980.13	NA	0.0426	0.0056			AKAP12	202	1974.66	3.11337e+06	0.0392	0.0051				ZNF428	6889	1980.13	NA	0.0428	0.0056			AKAP12	202	1974.66	3.11337e+06	0.0392	0.0051
EIF4B	1839	1981.71	0.0001	0.0434	0.0057			PHYHIP	4431	1976.2	NA	0.04	0.0052				EIF4B	1839	1981.71	0.0001	0.0436	0.0057			PHYHIP	4431	1976.2	NA	0.04	0.0052
TAF7	6057	1981.87	2.25322e+71	0.0435	0.0057			MPZ	3702	1976.52	NA	0.0402	0.0053				TAF7	6057	1981.87	2.25322e+71	0.0436	0.0057			MPZ	3702	1976.52	NA	0.0402	0.0053
SLC11A2	5542	1982.18	NA	0.0436	0.0057			SLC30A3	5609	1977.45	NA	0.0407	0.0053				SLC11A2	5542	1982.18	NA	0.0438	0.0057			SLC30A3	5609	1977.45	NA	0.0407	0.0053
PRKCD	4730	1982.65	NA	0.0438	0.0058			DENND5A	1575	1977.74	1.9242e+06	0.0409	0.0054	Five			PRKCD	4730	1982.65	NA	0.044	0.0058			DENND5A	1575	1977.74	1.9242e+06	0.0409	0.0054	Five
C2	739	1982.84	0.0093	0.0439	0.0058			RRP8	5270	1977.93	3.6916	0.041	0.0054				C2	739	1982.84	0.0093	0.044	0.0058			RRP8	5270	1977.93	3.6916	0.041	0.0054
RAD21	4970	1983.12	0.5171	0.044	0.0058			ALDOA	235	1978.78	5.72589e+17	0.0414	0.0054				RAD21	4970	1983.12	0.5171	0.0442	0.0058			ALDOA	235	1978.78	5.72589e+17	0.0414	0.0054
MSH2	3726	1983.26	NA	0.044	0.0058			LAMA3	3229	1978.86	NA	0.0414	0.0055				MSH2	3726	1983.26	NA	0.0442	0.0058			LAMA3	3229	1978.86	NA	0.0414	0.0055
NSF	4086	1984.08	NA	0.0444	0.0059			PAK1	4221	1979.01	NA	0.0414	0.0055				NSF	4086	1984.08	NA	0.0446	0.0059			PAK1	4221	1979.01	NA	0.0414	0.0055
NOC2L	4016	1984.41	NA	0.0446	0.0059			IER3	2801	1979.59	2.58933e+15	0.0418	0.0055				NOC2L	4016	1984.41	NA	0.0448	0.0059			IER3	2801	1979.59	2.58933e+15	0.0418	0.0055
BUD31	691	1984.58	0	0.0447	0.0059	Four		S100A1	5299	1980.1	NA	0.0422	0.0056				BUD31	691	1984.58	0	0.0448	0.0059	Four		S100A1	5299	1980.1	NA	0.0422	0.0056
GOT2	2430	1984.59	NA	0.0446	0.0059			GYPB	2554	1980.33	NA	0.0422	0.0056				GOT2	2430	1984.59	NA	0.0448	0.0059			GYPB	2554	1980.33	NA	0.0422	0.0056
GEM	2327	1984.69	3.24299e+13	0.0446	0.0059			HTR2A	2765	1980.37	NA	0.0422	0.0056				GEM	2327	1984.69	3.24299e+13	0.0448	0.0059			HTR2A	2765	1980.37	NA	0.0422	0.0056
IDH2	2794	1984.9	0.0001	0.0448	0.0059			EPB41L2	1899	1980.49	NA	0.0422	0.0056				IDH2	2794	1984.9	0.0001	0.0449	0.0059			EPB41L2	1899	1980.49	NA	0.0422	0.0056
XPOT	6739	1986.94	0	0.0459	0.0061			ZEB2	6796	1980.93	NA	0.0424	0.0056				XPOT	6739	1986.94	0	0.0461	0.0061			ZEB2	6796	1980.93	NA	0.0424	0.0056
SON	5778	1987.46	0	0.0462	0.0061	Six		FGFR4	2129	1982.08	NA	0.043	0.0057	Four			SON	5778	1987.46	0	0.0463	0.0062	Six		FGFR4	2129	1982.08	NA	0.043	0.0057	Four
GCSH	2318	1987.6	0.0003	0.0463	0.0061			MCF2L2	3530	1982.9	NA	0.0434	0.0058				GCSH	2318	1987.6	0.0003	0.0464	0.0062			MCF2L2	3530	1982.9	NA	0.0434	0.0058
ZNF165	6840	1987.9	3.768	0.0464	0.0062			FAM208A	2044	1983.45	95170.9	0.0437	0.0058				ZNF165	6840	1987.9	3.768	0.0465	0.0062			FAM208A	2044	1983.45	95170.9	0.0437	0.0058
EBNA1BP2	1765	1988	0	0.0464	0.0062			PRMT2	4752	1983.61	NA	0.0438	0.0058				EBNA1BP2	1765	1988	0	0.0465	0.0062			PRMT2	4752	1983.61	NA	0.0438	0.0058
TIAL1	6201	1989.17	NA	0.047	0.0063			C6orf162	763	1983.77	NA	0.0438	0.0058				TIAL1	6201	1989.17	NA	0.0471	0.0063			C6orf162	763	1983.77	NA	0.0438	0.0058
TIA1	6200	1990.5	3.7732	0.0479	0.0064			CAV3	856	1983.96	NA	0.0439	0.0059				TIA1	6200	1990.5	3.7732	0.0479	0.0064			CAV3	856	1983.96	NA	0.0439	0.0059
TUG1	6475	1992.35	NA	0.0488	0.0065			GBP1	2301	1984.15	NA	0.044	0.0059	Four			TUG1	6475	1992.35	NA	0.0491	0.0066			GBP1	2301	1984.15	NA	0.044	0.0059	Four
SRM	5865	1993.02	27526	0.0494	0.0066			PRKAB2	4719	1984.59	NA	0.0443	0.0059				SRM	5865	1993.02	27526	0.0495	0.0066			PRKAB2	4719	1984.59	NA	0.0443	0.0059
								CTSG	1429	1984.74	NA	0.0443	0.0059												CTSG	1429	1984.74	NA	0.0443	0.0059
								LAMB2	3233	1985.44	784189298288291	0.0446	0.006												LAMB2	3233	1985.44	784189298288291	0.0446	0.006
								KNG1	3188	1985.72	NA	0.0448	0.006												KNG1	3188	1985.72	NA	0.0448	0.006
								AURKC	536	1985.93	NA	0.0448	0.006												AURKC	536	1985.93	NA	0.0448	0.006
								OLFML1	4153	1985.98	3242.32	0.0448	0.006												OLFML1	4153	1985.98	3242.32	0.0448	0.006
								CDKL2	1050	1986.44	NA	0.0451	0.0061												CDKL2	1050	1986.44	NA	0.0451	0.0061
								WDR1	6680	1987.12	1.18772e+17	0.0454	0.0061												WDR1	6680	1987.12	1.18772e+17	0.0454	0.0061
								AKAP13	203	1987.56	NA	0.0457	0.0062												AKAP13	203	1987.56	NA	0.0457	0.0062
								CD14	933	1987.72	NA	0.0457	0.0062												CD14	933	1987.72	NA	0.0457	0.0062
								RAP1A	4998	1987.84	2.74951e+13	0.0457	0.0062	Five											RAP1A	4998	1987.84	2.74951e+13	0.0457	0.0062	Five
								NCKAP1	3892	1989.18	517076	0.0465	0.0063												NCKAP1	3892	1989.18	517076	0.0465	0.0063
								FAM169A	2033	1989.18	NA	0.0465	0.0063												FAM169A	2033	1989.18	NA	0.0465	0.0063
								COL4A3	1270	1989.39	NA	0.0465	0.0063												COL4A3	1270	1989.39	NA	0.0465	0.0063
								CD68	974	1990.6	NA	0.0471	0.0064												CD68	974	1990.6	NA	0.0471	0.0064
								ELAVL4	1855	1990.79	NA	0.0471	0.0064												ELAVL4	1855	1990.79	NA	0.0471	0.0064
								DYNC1I1	1745	1991.03	NA	0.0472	0.0064												DYNC1I1	1745	1991.03	NA	0.0472	0.0064
								DDX3Y	1558	1991.13	1.41181e+06	0.0472	0.0064												DDX3Y	1558	1991.13	1.41181e+06	0.0472	0.0064
								NFIA	3965	1991.54	25017.3	0.0473	0.0065												NFIA	3965	1991.54	25017.3	0.0473	0.0065
								PMS2P4	4565	1992.62	NA	0.0481	0.0066												PMS2P4	4565	1992.62	NA	0.0481	0.0066
								ASIP	444	1992.71	NA	0.0482	0.0066												ASIP	444	1992.71	NA	0.0482	0.0066
								ARL2BP	406	1992.95	NA	0.0483	0.0066												ARL2BP	406	1992.95	NA	0.0483	0.0066
								TSC22D2	6428	1993.33	NA	0.0485	0.0066												TSC22D2	6428	1993.33	NA	0.0485	0.0066
								HK2	2650	1993.36	NA	0.0485	0.0066												HK2	2650	1993.36	NA	0.0485	0.0066
								SHC1	5507	1994.96	NA	0.0494	0.0068	Five											SHC1	5507	1994.96	NA	0.0494	0.0068	Five
								MAGI2	3428	1994.97	NA	0.0494	0.0068												MAGI2	3428	1994.97	NA	0.0494	0.0068
								ARHGAP1	371	1995.75	2.9059e+22	0.0499	0.0069												ARHGAP1	371	1995.75	2.9059e+22	0.0499	0.0069
