# Supplementary material for: A New Combinatorial Optimization Approach for Integrated Feature Selection Using Different Datasets: A Prostate Cancer Transcriptomic Study
Source: PLoS One. 2015 Jun 24;10(6):e0127702. doi: 10.1371/journal.pone.0127702 (PMC4480358; doi:10.1371/journal.pone.0127702)
Supplement: S7 Table — The details of eight clusters resulted from functional analysis using DAVID. (XLS) [file pone.0127702.s007.xls]

## Sheet: Sheet1
	Result of functional Analysis
Gene Group 1	Enrichment Score: 1.6910380793648956
OFFICIAL_GENE_SYMBOL	Gene Name
MYL6	myosin, light chain 6, alkali, smooth muscle and non-muscle
SVIL	supervillin
MYL6B	myosin, light chain 6B, alkali, smooth muscle and non-muscle
Gene Group 2	Enrichment Score: 1.4150664309544227
OFFICIAL_GENE_SYMBOL	Gene Name
ZBTB22	zinc finger and BTB domain containing 22
RGL2	ral guanine nucleotide dissociation stimulator-like 2
PFDN6	prefoldin subunit 6
Gene Group 3	Enrichment Score: 1.2788307375260244
OFFICIAL_GENE_SYMBOL	Gene Name
COL4A5	collagen, type IV, alpha 5
DPT	dermatopontin
COL9A2	collagen, type IX, alpha 2
COL6A1	collagen, type VI, alpha 1
COL4A6	collagen, type IV, alpha 6
Gene Group 4	Enrichment Score: 1.016491583583667
OFFICIAL_GENE_SYMBOL	Gene Name
NDST2	N-deacetylase/N-sulfotransferase (heparan glucosaminyl) 2
MOGS	mannosyl-oligosaccharide glucosidase
GCNT1	glucosaminyl (N-acetyl) transferase 1, core 2 (beta-1,6-N-acetylglucosaminyltransferase)
GALNT3	UDP-N-acetyl-alpha-D-galactosamine:polypeptide N-acetylgalactosaminyltransferase 3 (GalNAc-T3)
B3GALT4	UDP-Gal:betaGlcNAc beta 1,3-galactosyltransferase, polypeptide 4
Gene Group 5	Enrichment Score: 0.8474981216678565
OFFICIAL_GENE_SYMBOL	Gene Name
NONO	non-POU domain containing, octamer-binding
KIAA0430	KIAA0430
CELF2	CUG triplet repeat, RNA binding protein 2
RBPMS	RNA binding protein with multiple splicing
Gene Group 6	Enrichment Score: 0.568767131215411
OFFICIAL_GENE_SYMBOL	Gene Name
ZNF217	zinc finger protein 217
PRICKLE3	prickle homolog 3 (Drosophila)
KIAA0913	KIAA0913
ZMYM3	zinc finger, MYM-type 3
INO80B	INO80 complex subunit B
CA9	carbonic anhydrase IX
WBP4	WW domain binding protein 4 (formin binding protein 21)
Gene Group 7	Enrichment Score: 0.1614279945697356
OFFICIAL_GENE_SYMBOL	Gene Name
PTPRN2	protein tyrosine phosphatase, receptor type, N polypeptide 2
HPN	hepsin
JAM3	junctional adhesion molecule 3
SLC7A1	solute carrier family 7 (cationic amino acid transporter, y+ system), member 1
Gene Group 8	Enrichment Score: 0.08201548987935868
OFFICIAL_GENE_SYMBOL	Gene Name
ZIM2, PEG3	paternally expressed 3; PEG3 antisense RNA (non-protein coding); zinc finger, imprinted 2
ZNF217	zinc finger protein 217
ZBTB22	zinc finger and BTB domain containing 22
